# Supplementary material for: Methylation-mediated LncRNA CRAT40 promotes colorectal cancer progression by recruiting YBX1 to initiate RelA transcription
Source: Int J Biol Sci. 2025 Jul 25;21(11):4834–50. doi: 10.7150/ijbs.105629 (PMC12374820; doi:10.7150/ijbs.105629)
Supplement: Supplementary file 2 — Supplementary table 1. [file ijbsv21p4834s2.xlsx]

## Sheet: Sheet1
transcript	geneName	bioType	locus	log2FC	pvalue	qvalue	HNCon1_count	HNCon2_count	HNCon3_count	HNCon4_count	HNCon5_count	HCTrial1_count	HCTrial2_count	HCTrial3_count	HCTrial4_count	HCTrial5_count	HNCon1_TPM	HCTrial1_TPM	HCTrial1	HNCon2_TPM	HCTrial2_TPM	HCTrial2	HNCon3_TPM	HCTrial3_TPM	HCTrial3	HNCon4_TPM	HCTrial4_TPM	HCTrial4	HNCon5_TPM	HCTrial5_TPM	HCTrial5
ENST00000500112	CCAT1	lincRNA	chr8:127207866-127219088	4.19816	9.25286e-16	3.5642e-12	5	7	3	4	2	123	102	118	74	57	1.29276	20.983	16.2312	2.08791	21.4268	10.2623	0.54045	32.2033	59.586	0.432079	13.7846	31.9029	0.204155	10.1462	49.6983
ENST00000387069	RNU11	lincRNA	chr1:28648600-28648733	3.63795	5.18693e-09	3.99601e-06	9	3	8	9	11	132	87	51	255	81	2.37715	22.5889	9.50248	0.871809	18.2484	20.9317	1.31344	13.9872	10.6493	0.973485	47.6537	48.9517	1.46389	14.4754	9.8883
ENST00000371743	ZFAS1	antisense	chr20:49278178-49289260	1.19585	0.00677012	0.100302	27	21	38	56	37	86	82	104	106	121	7.47394	14.6548	1.96079	6.43385	17.0708	2.65328	5.92695	28.4554	4.80102	6.39192	19.7322	3.08705	4.8125	21.5796	4.48408
ENST00000521815	CASC19	lincRNA	chr8:127185635-127203222	4.03168	3.47678e-11	4.46419e-08	2	3	2	2	0	65	31	37	28	26	0.522244	11.1242	21.3007	0.860558	6.40136	7.43862	0.245142	10.1878	41.5588	0.279345	5.21297	18.6614	0	4.72623	#DIV/0!
ENST00000455838	GAS5	processed_transcript	chr1:173864955-173867989	1.99702	0.00021852	0.0105501	3	23	23	11	6	55	47	94	40	66	0.875554	9.34957	10.6785	6.93632	9.748	1.40536	3.63422	25.6409	7.05539	1.27757	7.56699	5.92293	0.777923	11.8032	15.1728
ENST00000413987	SNHG3	sense_intronic	chr1:28505980-28510892	0.99029	0.0173744	0.171849	16	23	25	36	21	58	53	65	61	53	4.28143	9.93794	2.32117	7.10163	11.1834		3.86926	17.9167		4.08428	11.3348		2.72201	9.52039
ENST00000441722	ZFAS1	antisense	chr20:49278178-49289260	0.909256	0.0321181	0.248932	42	31	48	73	43	105	88	90	133	124	11.3568	17.9027	1.57638	9.52871	18.3905		7.4338	24.735		8.35845	24.878		5.51445	22.0585
ENST00000431558	PRRT3-AS1	antisense	chr3:9947404-9954787	2.02657	6.94488e-05	0.00501948	9	7	5	8	5	23	24	48	41	29	2.3421	3.89093	1.6613	2.13805	5.0962	2.38358	0.847893	13.2625	15.6417	0.861695	7.66415	8.89427	0.596301	5.1949	8.71188
ENST00000400282	MIR17HG	processed_transcript	chr13:91347820-91354579	1.59492	0.000385377	0.015626	15	15	17	14	11	29	43	66	50	69	3.95545	4.91179	1.24178	4.6409	9.09516	1.95978	2.71793	18.155	6.67973	1.5735	9.35287	5.94399	1.4345	12.2576	8.54486
ENST00000623640	ZFAS1	antisense	chr20:49279174-49281181	1.784	9.29759e-05	0.00607022	9	13	16	10	12	44	45	74	27	58	2.54392	7.48861	2.94373	3.99729	9.35197	2.33958	2.43661	20.2674	8.31788	1.14318	5.00913	4.38175	1.52527	10.2989	6.75217
ENST00000582141	MIR17HG	processed_transcript	chr13:91347820-91352402	1.68309	0.000235421	0.0111956	7	12	6	10	9	23	37	41	33	37	1.93297	3.90521	2.02031	3.60881	7.74173	2.14523	0.962402	11.0985	11.5321	1.15996	6.11577	5.27239	1.14536	6.65022	5.80625
ENST00000508179	SNHG18	lincRNA	chr5:9546200-9550609	1.13551	0.00603294	0.0940846	17	28	20	35	24	61	81	45	73	74	4.62085	10.4035	2.25143	8.7567	17.0272	1.94448	3.03746	12.274	4.04086	3.94427	13.602	3.44855	3.13349	13.1215	4.18749
ENST00000519077	TUG1	antisense	chr22:30971066-30979395	0.482879	0.170311	0.560238	104	124	95	77	94	134	175	138	178	201	28.4966	22.9102	0.803963	38.3318	36.5574		14.7949	37.6831		8.76771	33.3175		12.104	35.9095
ENST00000545308	SNHG1	processed_transcript	chr11:62854442-62855488	1.001	0.0287299	0.232984	6	17	12	20	15	29	34	30	36	41	1.73609	4.98808	2.87317	5.10367	7.1795		1.81503	8.15211		2.28628	6.7914		1.98432	7.38751
ENST00000565493	NORAD	lincRNA	chr20:36045622-36050960	0.854978	0.0528046	0.327396	730	633	308	712	562	739	1881	1061	1751	1099	199.125	126.525	0.635404	195.077	393.699		47.8956	290.484		81.1796	327.424		72.3928	196.039
ENST00000423310	TRPM2-AS	antisense	chr21:44414588-44425272	6.57221	2.40984e-11	4.46419e-08	0	0	0	0	0	12	20	15	8	10	0	2.01905	#DIV/0!	0.078899	4.16824	52.8301	0	4.14003	#DIV/0!	0	1.41448	#DIV/0!	0	1.82563	#DIV/0!
ENST00000450535	ZFAS1	antisense	chr20:49278178-49289260	1.47017	0.00278297	0.063432	6	8	8	6	6	17	16	33	20	26	1.58656	2.93948	1.85274	2.53327	3.32869	1.31399	1.26542	8.93177	7.05836	0.684012	3.70533	5.41705	0.78106	4.7214	6.04486
ENST00000503529	MGC32805	antisense	chr5:122437254-122479080	6.36295	3.3689e-09	3.24425e-06	0	0	0	0	0	7	9	19	12	7	0	1.23242	#DIV/0!	0	1.8815	#DIV/0!	0	5.29546	#DIV/0!	0	2.18351	#DIV/0!	0	1.19955	#DIV/0!
ENST00000626538	BLACAT1	lincRNA	chr1:205434886-205437879	3.62377	1.20138e-07	4.68159e-05	1	2	2	1	1	22	18	9	16	46	0.137635	3.73845	27.1621	0.531634	3.86893	7.27743	0.257433	2.48942	9.67018	0.070419	3.05679	43.4085	0.08869	8.15985	92.0041
ENST00000432536	GAS5	processed_transcript	chr1:173865244-173867689	0.922367	0.0322814	0.249072	8	11	15	15	11	22	28	32	26	29	2.21716	3.81568	1.72097	3.52192	5.80387		2.29377	8.86743		1.745	4.83301		1.3815	5.2156
ENST00000412798	ZNRF3-IT1	sense_intronic	chr22:28992721-29018620	2.3205	9.75593e-05	0.00626331	3	3	1	2	0	12	9	13	12	10	0.829712	2.08968	2.51856	1.02885	1.95991	1.90496	0.202191	3.44359	17.0314	0.228099	2.17282	9.52579	0.057291	1.82682	31.8867
ENST00000397381	UCA1	processed_transcript	chr19:15828961-15836320	3.97527	1.64407e-06	0.000333314	1	5	4	0	1	19	10	108	38	21	0.313883	3.19673	10.1845	1.48232	2.04305	1.37828	0.565584	29.6359	52.3988	0.044117	7.17288	162.588	0.152389	3.68345	24.1714
ENST00000616386	PVT1	lincRNA	chr8:128070160-128070272	2.71641	1.99062e-05	0.00219082	0	2	5	1	0	10	13	15	11	16	0.044006	1.77953	40.4384	0.677747	2.69421	3.97525	0.811695	4.21393	5.19152	0.082366	2.13325	25.8996	0.000682	2.88396	4228.68
ENST00000500741	NRAV	antisense	chr12:120490328-120495940	0.984011	0.0275316	0.226748	14	19	12	18	13	24	31	30	48	46	3.93988	4.17461	1.05958	5.88284	6.51293		1.89651	8.30394		2.07664	9.01169		1.61265	8.27798
ENST00000447221	SNHG7	antisense	chr9:136725234-136728184	0.913806	0.0549114	0.334082	7	6	5	8	4	15	14	13	13	14	1.86335	2.59604	1.39321	1.83873	2.88351		0.715815	3.67997		0.943827	2.39118		0.543138	2.50798
ENST00000412754	SLC12A9-AS1	antisense	chr7:100837314-100852616	3.45079	9.12571e-06	0.00130194	1	1	0	0	0	6	6	6	5	10	0.328995	0.978458	2.97408	0.315231	1.27556	4.04642	0	1.5134	#DIV/0!	0	0.863256	#DIV/0!	0.002791	1.73878	622.995
ENST00000513259	SNHG4	processed_transcript	chr5:139274104-139280059	2.86246	1.76882e-05	0.00200396	1	4	1	1	3	17	8	28	9	28	0.216093	2.87873	13.3217	1.17078	1.65152	1.41061	0.090559	7.73989	85.4679	0.154841	1.6082	10.3861	0.37939	4.90741	12.935
ENST00000558952	CRNDE	lincRNA	chr16:54923281-54928886	2.94682	2.3192e-05	0.00238867	1	2	0	1	0	12	10	7	7	6	0.199799	2.08259	10.4235	0.462349	1.99726	4.3198	0	1.93878	#DIV/0!	0.13849	1.25625	9.07103	0.032936	1.05476	32.0244
ENST00000395400	SLX1B-SULT1A4	processed_transcript	chr16:29456448-29464663	1.30123	0.00865742	0.116096	4	7	6	2	5	14	17	15	11	15	1.1322	2.39313	2.11369	2.19009	3.60402	1.6456	0.877724	4.14324	4.72044	0.275216	2.02866	7.37114	0.59707	2.61611	4.38157
ENST00000421068	GAS5	processed_transcript	chr1:173865818-173867987	0.984935	0.0270702	0.226748	6	21	18	16	12	44	25	36	28	39	1.7501	7.60833	4.34737	6.58197	5.31304		2.78421	9.92958		1.78598	5.15425		1.54283	7.00481
ENST00000590523	LINC00662	lincRNA	chr19:27790491-27793940	0.57615	0.215168	0.626197	7	8	7	8	8	12	16	13	14	14	1.91801	2.00664	1.04621	2.36491	3.43605		1.02399	3.47247		0.893018	2.59718		1.06438	2.56389
ENST00000456880	TRPM2-AS	antisense	chr21:44414595-44416740	5.24351	4.74829e-06	0.0007621	0	0	0	0	0	6	3	7	3	6	0	1.04796	#DIV/0!	0	0.688465	#DIV/0!	0	1.87365	#DIV/0!	0	0.492751	#DIV/0!	0	1.04709	#DIV/0!
ENST00000534077	KRTAP5-AS1	antisense	chr11:1573649-1597441	2.78043	6.74958e-05	0.00499988	0	4	0	0	2	9	10	14	7	13	0	1.5222	#DIV/0!	1.32492	2.02685	1.52979	0	3.769	#DIV/0!	0	1.26175	#DIV/0!	0.242323	2.23952	9.24189
ENST00000424852	LINC01315	lincRNA	chr22:42364525-42369236	2.00662	0.00115941	0.0365932	3	1	2	2	1	6	6	10	9	14	0.747643	1.10225	1.47431	0.243325	1.32744	5.45544	0.269511	2.78337	10.3275	0.199516	1.68823	8.46164	0.121696	2.43097	19.9757
ENST00000591956	SNHG16	processed_transcript	chr17:76557766-76561751	1.76194	0.00326693	0.0695257	0	4	7	2	5	18	10	19	10	17	0.128438	3.05984	23.8235	1.24026	2.12779	1.7156	1.15971	5.15519	4.44523	0.241372	1.93639	8.02241	0.678778	3.06148	4.51028
ENST00000500527	DDX11-AS1	antisense	chr12:31020763-31073847	2.39584	0.00388809	0.0758104	1	0	0	1	1	4	4	4	5	5	0.329393	0.693123	2.10424	0.090907	0.873578	9.60958	0.062642	1.11999	17.8792	0.083213	0.87806	10.552	0.1032	0.843577	8.1742
ENST00000448359	LINC01106	lincRNA	chr2:110375156-110383233	1.76122	0.00634889	0.0970344	2	2	1	3	2	6	6	13	9	8	0.523215	0.966506	1.84724	0.762984	1.2328	1.61577	0.17052	3.52968	20.6995	0.378508	1.64722	4.35187	0.246583	1.36563	5.53821
ENST00000430586	AC092168.2	sense_intronic	chr2:100822661-100847220	1.35296	0.00900261	0.117952	11	6	14	3	12	25	23	36	17	41	2.9241	4.2306	1.4468	1.87991	4.73306	2.5177	2.23004	9.85009	4.417	0.328961	3.20031	9.72855	1.55612	7.25258	4.66068
ENST00000554169	SNHG10	antisense	chr14:95532634-95534245	0.904885	0.0650685	0.352634	11	8	10	26	14	30	29	29	31	41	3.09393	5.18733	1.67661	2.45096	5.97105		1.55222	7.96218		2.96928	5.80951		1.75985	7.37694
ENST00000440595	RALY-AS1	lincRNA	chr20:33992488-33994355	1.03154	0.0661713	0.355003	0	8	8	8	7	12	25	11	16	14	0	1.99314	#DIV/0!	2.4622	5.28682		1.17242	3.11618		0.961406	2.8996		0.911514	2.48698
ENST00000505546	MGC32805	antisense	chr5:122444659-122477090	6.35372	6.9608e-08	3.35163e-05	0	0	0	0	0	17	6	17	12	2	0	2.85142	#DIV/0!	0	1.21585	#DIV/0!	0	4.62868	#DIV/0!	0	2.1855	#DIV/0!	0	0.410558	#DIV/0!
ENST00000579474	CRAT40	lincRNA	chr17:65457541-65458408	6.54784	1.21536e-07	4.68159e-05	0	0	0	0	0	2	20	9	4	29	0	0.318288	#DIV/0!	0	4.1098	#DIV/0!	0	2.44945	#DIV/0!	0	0.733075	#DIV/0!	0	5.23435	#DIV/0!
ENST00000627886	SH3PXD2A-AS1	antisense	chr10:103745966-103755423	3.62121	1.5909e-05	0.00191504	1	2	0	1	1	8	4	27	8	32	0.153183	1.41369	9.2288	0.720477	0.765772	1.06287	0.069017	7.3192	106.049	0.118133	1.58897	13.4507	0.13335	5.64897	42.362
ENST00000562866	VPS9D1-AS1	antisense	chr16:89711856-89718165	2.95286	1.65881e-05	0.00193628	2	1	2	1	1	4	13	18	17	16	0.420856	0.750799	1.78398	0.220864	2.65983	12.0428	0.271267	5.0591	18.6499	0.116953	3.17556	27.1524	0.155491	2.82141	18.1452
ENST00000506465	PRR7-AS1	antisense	chr5:177445979-177447698	3.94557	2.97323e-05	0.00259676	1	1	0	0	0	4	3	18	4	16	0.27915	0.599857	2.14887	0.432749	0.685973	1.58515	0	5.05279	#DIV/0!	0	0.798568	#DIV/0!	0	2.81911	#DIV/0!
ENST00000480284	MNX1-AS1	lincRNA	chr7:157010805-157016426	2.81264	6.2917e-05	0.00475209	1	1	3	4	2	6	9	29	21	29	0.345026	1.06253	3.07957	0.264411	1.98794	7.51837	0.403609	7.92658	19.6393	0.426968	3.95247	9.25707	0.314429	5.08652	16.177
ENST00000412730	LINC00525	antisense	chr7:47761476-47766772	4.01946	0.000105213	0.00664391	0	0	0	0	1	6	4	3	5	12	0	1.01564	#DIV/0!	0.136847	0.851866	6.22495	0.039296	0.881454	22.4311	0.023632	0.990938	41.932	0.097511	2.21999	22.7666
ENST00000635405	MIR34AHG	lincRNA	chr1:9181839-9196983	2.52247	0.000336805	0.0144152	1	0	3	2	2	11	23	8	20	5	0.327729	1.95382	5.96168	0	4.78048	#DIV/0!	0.539341	2.08487	3.86558	0.211728	3.71474	17.5449	0.364314	0.90073	2.4724
ENST00000606251	LINC01184	lincRNA	chr5:128060584-128083172	2.67637	0.000378218	0.015626	1	1	1	0	2	7	7	3	3	7	0.33856	1.28095	3.78353	0.2954	1.39983	4.73878	0.180965	0.776549	4.29116	0.033623	0.545044	16.2105	0.036991	1.21901	32.9542
ENST00000429104	LINC00843	lincRNA	chr10:49972763-49981370	2.3228	0.00129678	0.0393323	3	0	3	0	2	6	13	8	7	5	0.746701	0.97359	1.30386	0	2.72306	#DIV/0!	0.54289	2.30394	4.24384	0.054251	1.32391	24.4035	0	0.822241	#DIV/0!
ENST00000453317	JPX	lincRNA	chrX:73944346-73944946	1.51498	0.00214649	0.0553505	12	21	7	6	2	37	34	33	23	39	3.26463	6.37019	1.95127	6.43094	7.17127	1.11512	1.05321	8.90798	8.4579	0.734653	4.35721	5.93098	0.360169	6.91173	19.1903
ENST00000513868	PVT1	lincRNA	chr8:127890628-128101253	1.54957	0.0118403	0.136043	1	4	3	0	2	6	8	7	9	6	0.222093	1.02605	4.6199	1.12683	1.69028		0.423668	2.0184		0.050611	1.68242		0.247401	1.04465
ENST00000427300	ENTPD1-AS1	antisense	chr10:95904656-95907883	1.6532	0.0219897	0.196164	1	1	2	2	0	4	4	4	6	6	0.232712	0.746308	3.207	0.441406	0.816047		0.335381	1.2208		0.234882	1.12714		0.000857	1.11715
ENST00000573177	DLGAP1-AS2	antisense	chr18:3603000-3604387	1.07481	0.042536	0.290512	3	4	5	3	2	10	11	7	7	9	0.953562	1.73265	1.81703	1.31238	2.37092		0.802827	1.82255		0.331542	1.3087		0.262158	1.65194
ENST00000607520	SCARNA15	processed_transcript	chr15:82752884-82757208	1.02966	0.0430647	0.293487	3	6	6	6	5	13	14	13	8	17	0.909362	2.27558	2.50239	1.78577	3.02275		0.946347	3.46004		0.716231	1.47291		0.651812	3.04262
ENST00000454781	CASC2	antisense	chr10:118047004-118100139	1.16677	0.047511	0.309142	2	3	3	3	3	6	10	5	7	11	0.655627	1.07824	1.6446	0.873992	2.08851		0.509899	1.36556		0.298017	1.33453		0.411118	2.03372
ENST00000518528	PVT1	lincRNA	chr8:127795820-127890960	1.0071	0.0563735	0.334967	4	7	4	2	2	10	10	12	9	10	1.04645	1.70134	1.62583	2.16376	2.00582		0.589673	3.37194		0.244276	1.61918		0.511346	1.80292
ENST00000603624	PPP1R26-AS1	antisense	chr9:135462727-135472249	0.578884	0.251632	0.66435	4	8	7	6	8	15	12	12	11	10	1.05236	2.59817	2.4689	2.40761	2.57172		1.14873	3.37983		0.696657	1.98497		1.0611	1.86275
ENST00000514769	LINC02163	lincRNA	chr5:104079911-104105403	7.66728	6.16983e-07	0.000148539	0	0	0	0	2	100	1	17	1	24	0	17.1643	#DIV/0!	0	0.109373	#DIV/0!	0	4.55368	#DIV/0!	0	0.164504	#DIV/0!	0	4.24591	#DIV/0!
ENST00000502511	PP7080	antisense	chr5:472107-472743	6.47153	3.54061e-06	0.000619929	0	0	0	0	0	21	1	29	5	2	0	3.67934	#DIV/0!	0	0.218241	#DIV/0!	0	7.97971	#DIV/0!	0	0.875026	#DIV/0!	0	0.358839	#DIV/0!
ENST00000415399	ELFN1-AS1	lincRNA	chr7:1738983-1742291	5.75653	4.03852e-06	0.000676364	0	0	0	0	2	1	6	15	6	7	0	0.098787	#DIV/0!	0	1.3574	#DIV/0!	0.073403	4.07911	55.5714	0	1.0417	#DIV/0!	0	1.29781	#DIV/0!
ENST00000558031	CRNDE	lincRNA	chr16:54919054-54923779	3.58876	1.53618e-05	0.00190883	1	0	0	0	2	13	3	11	8	16	0.361937	2.19157	6.05512	0	0.727401	#DIV/0!	0	2.98882	#DIV/0!	0	1.55903	#DIV/0!	0.25208	2.78031	11.0295
ENST00000449544	HCG18	antisense	chr6:30291006-30326347	3.68065	2.55852e-05	0.00238867	1	2	0	0	0	5	32	7	3	10	0.239137	0.905005	3.78446	0.511201	6.59675	12.9044	0	1.98534	#DIV/0!	0.039809	0.630757	15.8446	0	1.76373	#DIV/0!
ENST00000424460	AC007128.1	antisense	chr7:8262264-8344516	5.09297	3.85735e-05	0.00309552	0	0	0	0	0	1	10	4	3	5	0	0.102384	#DIV/0!	0	2.1951	#DIV/0!	0.000921	1.0815	1174.27	0.000506	0.559409	1105.55	0.018902	0.976375	51.6546
ENST00000454129	HCG18	antisense	chr6:30291006-30326376	5.26211	0.000181678	0.009331	0	0	0	0	0	2	17	5	2	1	0.065942	0.303436	4.60156	0.109237	3.61899	33.1297	0	1.43396	#DIV/0!	0.038145	0.407997	10.6959	0	0.243941	#DIV/0!
ENST00000439386	FOXP4-AS1	antisense	chr6:41523897-41546074	3.00849	0.000255469	0.0117151	0	1	0	1	1	2	10	8	6	8	0	0.33673	#DIV/0!	0.336998	2.14931	6.37782	0	2.14547	#DIV/0!	0.078115	1.1586	14.832	0.17184	1.35593	7.89065
ENST00000573270	LINC01996	lincRNA	chr17:4610449-4617650	4.82317	0.000291302	0.0132011	0	0	0	0	2	1	2	7	5	3	0	0.104358	#DIV/0!	0	0.343902	#DIV/0!	0	2.02145	#DIV/0!	0	0.947538	#DIV/0!	0	0.494177	#DIV/0!
ENST00000488201	SYNPR-AS1	antisense	chr3:63423596-63550051	2.87334	0.000673771	0.0247178	0	1	1	0	0	7	5	5	3	2	0.087768	1.14273	13.0199	0.452122	1.00785	2.22916	0.142454	1.42406	9.99663	0	0.504074	#DIV/0!	0.033476	0.326319	9.74785
ENST00000439407	LMCD1-AS1	antisense	chr3:8498609-8611924	4.40244	0.000713753	0.0256951	0	0	0	0	0	3	6	3	1	1	0.088822	0.534084	6.01297	0	1.29106	#DIV/0!	0.024667	0.889597	36.0643	0	0.194772	#DIV/0!	0	0.132058	#DIV/0!
ENST00000419296	LINC01123	lincRNA	chr2:109987063-109995281	2.56969	0.00116847	0.0365932	0	2	2	1	2	3	5	20	8	8	0	0.529055	#DIV/0!	0.4991	0.957714	1.91888	0.361642	5.4274	15.0077	0.095386	1.48797	15.5994	0.117816	1.35031	11.4612
ENST00000607312	TUSC8	lincRNA	chr13:44404355-44405984	2.28249	0.00137803	0.0405204	1	0	3	3	2	6	11	11	12	34	0.15237	0.974797	6.39757	0.080494	2.21636	27.5345	0.476929	3.12869	6.56007	0.373952	2.17477	5.81563	0.645621	6.05152	9.37318
ENST00000424235	SNHG17	processed_transcript	chr20:38430780-38435334	1.78457	0.00216233	0.0553505	5	8	8	1	1	9	20	29	18	16	1.43616	1.592	1.10851	2.37912	4.24653	1.78492	1.22016	7.89565	6.47099	0.081206	3.3344	41.061	0.072985	2.92887	40.1298
ENST00000629732	LINC01012	lincRNA	chr6:27694079-27709157	2.66988	0.00222867	0.0564792	0	1	1	0	2	6	4	5	2	2	0	1.01734	#DIV/0!	0.410169	0.801947	1.95516	0.121554	1.31155	10.7898	0.039514	0.383419	9.70337	0.064179	0.445729	6.94509
ENST00000436187	LINC01814	lincRNA	chr2:8570331-8576955	2.01659	0.00424674	0.0786463	4	1	1	0	2	7	8	16	5	5	1.00945	1.19722	1.18601	0.273377	1.77463	6.49151	0.136521	4.32069	31.6486	0	0.976378	#DIV/0!	0.200986	0.918733	4.57113
ENST00000450258	AC108463.1	lincRNA	chr2:111203964-111206215	2.09353	0.00459472	0.0823203	2	2	1	0	2	4	11	5	10	3	0.448217	0.766904	1.71101	0.58357	2.3728	4.06601	0.207376	1.36973	6.60504	0	1.88839	#DIV/0!	0.116585	0.6232	5.34546
ENST00000519481	PVT1	lincRNA	chr8:127890677-127996650	2.18885	0.00504156	0.0871085	1	1	1	0	2	4	6	2	4	3	0.171853	0.68289	3.97369	0.298723	1.24193	4.15747	0.139045	0.411839	2.96191	0	0.664832	#DIV/0!	0.036902	0.451205	12.2271
ENST00000625287	LINC01232	processed_transcript	chr13:99491468-99494143	2.00816	0.00561312	0.0916175	2	2	1	1	1	3	6	14	8	4	0.622588	0.540072	0.867463	0.669219	1.29158	1.92998	0.184864	3.94233	21.3256	0.131113	1.57991	12.05	0.122606	0.625671	5.1031
ENST00000553454	DHRS4-AS1	antisense	chr14:23940216-23954122	1.79548	0.00571677	0.0925251	1	1	3	1	1	7	8	5	7	4	0.231882	1.2576	5.42344	0.301861	1.67467	5.54783	0.395216	1.40513	3.55534	0.074286	1.36848	18.4218	0.080723	0.748973	9.27831
ENST00000414354	MELTF-AS1	antisense	chr3:197003750-197004740	2.14178	0.00643649	0.0970344	2	0	0	0	2	6	6	3	5	4	0.475512	1.06421	2.23802	0	1.17138	#DIV/0!	0	0.744676	#DIV/0!	0	0.931824	#DIV/0!	0.243494	0.680582	2.79507
ENST00000371162	MIR4435-2HG	lincRNA	chr2:111237004-111239047	1.79664	0.00681581	0.100592	2	2	1	2	2	6	15	5	7	3	0.538768	0.974518	1.80879	0.564746	3.0427	5.38773	0.162237	1.27176	7.83891	0.172211	1.40213	8.14192	0.102203	0.56406	5.51902
ENST00000414938	EGOT	lincRNA	chr3:4749192-4751590	2.33177	0.0072054	0.105133	1	1	0	0	2	2	6	2	3	2	0.382727	0.313741	0.819751	0.222753	1.19641	5.37103	0	0.596751	#DIV/0!	0	0.560456	#DIV/0!	0	0.275826	#DIV/0!
ENST00000603827	MIR4435-2HG	lincRNA	chr2:111429322-111430908	1.49333	0.0103976	0.126884	5	3	3	4	2	6	25	16	7	10	1.47397	0.991114	0.672412	1.07426	5.24543		0.440456	4.3637		0.42586	1.26432		0.365008	1.79358
ENST00000449672	AOAH-IT1	sense_intronic	chr7:36597834-36600120	1.30084	0.0111425	0.132376	7	11	9	3	5	12	24	33	16	17	2.01462	2.02297	1.00415	3.39327	5.09519		1.39435	9.11141		0.35982	3.01142		0.69171	3.03746
ENST00000458739	NUTM2A-AS1	antisense	chr10:87325044-87342485	1.49824	0.0123018	0.138557	3	2	3	3	3	8	4	11	12	13	0.948766	1.40167	1.47736	0.700778	0.797779		0.495344	3.02851		0.3593	2.24762		0.422633	2.38929
ENST00000581913	LRRC75A-AS1	processed_transcript	chr17:16439063-16441861	1.38327	0.0130519	0.145107	11	3	3	4	7	23	13	12	16	27	3.13295	3.89387	1.24288	1.05232	2.74396		0.48171	3.37006		0.423238	3.01443		0.865492	4.89257
ENST00000433079	LINC-PINT	antisense	chr7:130944162-131107030	3.81369	0.0133932	0.14647	0	0	0	0	0	5	1	1	1	1	0	0.931884	#DIV/0!	0	0.243074		0	0.282204		0	0.253131		0	0.16218
ENST00000593568	LINC01515	lincRNA	chr10:65570875-65615757	1.53746	0.0137262	0.148105	3	3	2	1	2	9	9	4	4	7	0.815839	1.60174	1.9633	1.00448	1.7816		0.36699	1.17762		0.115175	0.776278		0.054459	1.3065
ENST00000595422	AC003005.2	lincRNA	chr19:57477649-57482996	3.66594	0.0157916	0.163081	0	0	0	0	2	1	2	2	2	1	0	0.103118	#DIV/0!	0.066644	0.459924		0	0.432328		0.022579	0.38838		0	0.212108
ENST00000630421	LINC01232	processed_transcript	chr13:99486962-99496772	1.89341	0.0172016	0.17166	2	1	2	0	1	3	5	12	5	3	0.622156	0.475148	0.763712	0.206222	0.972252		0.260302	3.29454		0.010348	0.850192		0.171085	0.492586
ENST00000532922	KRTAP5-AS1	antisense	chr11:1573257-1597549	1.65024	0.0202659	0.189245	0	1	3	0	3	6	5	4	4	9	0	1.11271	#DIV/0!	0.405045	1.00991		0.495045	1.04791		0	0.686151		0.362373	1.57605
ENST00000538077	LINC00346	lincRNA	chr13:110863987-110870251	1.41218	0.0219997	0.196164	3	1	1	2	2	6	6	5	4	6	0.708941	0.949704	1.33961	0.330372	1.18299		0.140984	1.47913		0.176599	0.768374		0.097445	1.03582
ENST00000432511	LINC01136	lincRNA	chr1:203301166-203305259	3.48943	0.0314877	0.248524	0	0	0	0	2	2	1	1	2	1	0	0.265851	#DIV/0!	0.096781	0.250778		0	0.162138		0	0.427051		0	0.117506
ENST00000608189	LINC01128	processed_transcript	chr1:827661-852090	3.28839	0.0314877	0.248524	0	0	0	0	0	1	1	1	2	1	0	0.242638	#DIV/0!	0	0.257319		9e-06	0.32171		0	0.355951		0.058506	0.169275
ENST00000621156	LINC00869	lincRNA	chr1:149607409-149647624	1.08728	0.0499528	0.318266	2	4	4	3	2	8	11	5	7	11	0.585767	1.4281	2.438	1.29011	2.25241		0.593117	1.29945		0.393082	1.34651		0.380421	2.02532
ENST00000523427	PVT1	lincRNA	chr8:127794575-127890952	1.67525	0.0514611	0.321938	1	1	1	0	2	4	5	3	2	3	0.185361	0.604804	3.26284	0.328126	1.00709		0.179692	0.727576		0.014371	0.411797		0.103055	0.535674
ENST00000411989	LINC00114	lincRNA	chr21:38739021-38742517	1.86943	0.0551707	0.334082	0	0	1	1	2	2	2	2	3	6	0.078769	0.272861	3.46407	0.051659	0.490203		0.10806	0.450807		0.133519	0.521981		0.167877	1.08996
ENST00000598368	RPARP-AS1	processed_transcript	chr10:102453840-102456292	1.06028	0.0550849	0.334082	3	5	6	5	2	15	8	13	7	10	0.860769	2.64314	3.07068	1.41357	1.73467		0.931305	3.46354		0.576765	1.33774		0.250195	1.7789
ENST00000542466	AGAP2-AS1	antisense	chr12:57726271-57728356	1.00778	0.0560102	0.334932	7	5	3	10	5	16	11	12	16	19	2.01354	2.71961	1.35066	1.55452	2.38341		0.482507	3.33437		1.11213	3.07871		0.695057	3.37035
ENST00000429067	MKLN1-AS	processed_transcript	chr7:131309744-131327776	1.20025	0.0648193	0.352164	4	2	2	2	2	8	5	11	5	5	1.03565	1.35432	1.3077	0.716991	0.981928		0.371297	2.99307		0.196387	1.02327		0.306298	0.954391
ENST00000521122	PVT1	lincRNA	chr8:127854728-127890741	1.78378	0.0661647	0.355003	1	0	1	0	2	2	2	2	2	2	0.256879	0.28052	1.09203	0.117571	0.459928		0.121321	0.491846		0	0.346351		0	0.38468
ENST00000415244	MELTF-AS1	antisense	chr3:197002906-197004744	1.06315	0.0675188	0.360665	2	3	2	4	1	5	7	6	5	8	0.433653	0.840586	1.93838	0.999707	1.55307		0.368596	1.60768		0.46969	0.866503		0.167501	1.37338
ENST00000366365	SNHG20	processed_transcript	chr17:77088868-77090098	0.799262	0.0695389	0.367449	12	17	19	13	15	37	20	45	27	28	3.1925	6.30736	1.97568	5.38072	4.22495		2.94006	12.4485		1.46422	5.01875		1.92835	4.92351
ENST00000415582	ELF3-AS1	antisense	chr1:202000101-202001283	1.0096	0.0946463	0.425844	2	3	3	4	4	5	6	15	8	5	0.411088	0.794926	1.93371	0.798907	1.34101		0.508849	4.06919		0.436677	1.46433		0.501738	0.884695
ENST00000517411	MINCR	antisense	chr8:143280166-143281660	1.01601	0.097181	0.429928	4	3	0	3	3	7	9	5	6	6	1.12462	1.14943	1.02206	0.922893	1.85938		0	1.33141		0.391902	1.12344		0.436819	1.12172
ENST00000535078	C1RL-AS1	antisense	chr12:7120558-7122501	0.698756	0.150685	0.522446	7	11	10	4	5	15	12	14	16	14	1.97514	2.49808	1.26476	3.43801	2.53497		1.50384	3.80944		0.489747	2.97209		0.661552	2.4668
ENST00000335142	KTN1-AS1	antisense	chr14:55576186-55580074	0.908805	0.180615	0.57859	2	2	2	2	2	3	3	8	4	5	0.417469	0.489472	1.17248	0.700068	0.533341		0.326082	2.10044		0.225247	0.835259		0.199509	0.959688
ENST00000624822	LINC01560	lincRNA	chrX:47483571-47484808	0.501929	0.293592	0.710792	7	8	9	8	2	13	16	17	11	10	1.96165	2.20827	1.12572	2.48376	3.32903		1.33001	4.5591		0.909813	2.13911		0.909213	1.77081
ENST00000417692	AC079807.2	antisense	chr2:47906830-47907810	0.651307	0.300535	0.722539	1	3	3	2	3	4	4	4	6	5	0.161828	0.738119	4.56113	0.912979	0.774069		0.470723	1.22747		0.258526	1.0432		0.380608	0.955019
ENST00000635841	XIST	lincRNA	chrX:73826978-73850624	10.2743	3.24304e-07	9.60936e-05	0	0	0	0	2	391	160	0	302	0	0.104977	67.0078	638.309	0	33.4464	#DIV/0!	0	0	#DIV/0!	0	56.3771	#DIV/0!	0	0	#DIV/0!
ENST00000453348	ELFN1-AS1	lincRNA	chr7:1738630-1742272	4.3142	5.72465e-07	0.000147009	0	1	1	2	2	2	38	17	20	32	0	0.370879	#DIV/0!	0.349823	8.04555	22.9989	0.093075	4.69813	50.4769	0.218744	3.69493	16.8916	0	5.74887	#DIV/0!
ENST00000438158	LINC01705	lincRNA	chr1:222041705-222064763	6.30866	1.14061e-05	0.00156916	0	0	0	0	2	0	23	24	2	5	0.114635	0	0	0	4.85302	#DIV/0!	0	6.67345	#DIV/0!	0	0.410636	#DIV/0!	0	0.816281	#DIV/0!
ENST00000456786	DUXAP8	processed_transcript	chr22:15826566-15827187	5.28189	1.50568e-05	0.00190883	0	0	0	1	0	1	31	3	35	3	0.094268	0.10147	1.0764	0.01246	6.4824	520.257	0.072775	0.744807	10.2344	0.109606	6.55272	59.7843	0	0.522689	#DIV/0!
ENST00000415469	LINC00858	lincRNA	chr10:84279980-84294659	5.75817	2.8909e-05	0.00258971	0	0	0	0	2	12	2	12	0	10	0.060537	2.04564	33.7916	0.03949	0.469411	11.8868	0	3.19248	#DIV/0!	0	0.048449	#DIV/0!	0.037166	1.76429	47.4706
ENST00000630920	CCAT2	lincRNA	chr8:127400399-127402150	3.61636	3.0336e-05	0.00259676	1	2	0	1	2	4	32	2	10	21	0.218238	0.603874	2.76704	0.738913	6.75938	9.14774	0.053292	0.572234	10.7377	0.075887	1.87728	24.7379	0.04408	3.67375	83.3428
ENST00000602985	JPX	lincRNA	chrX:73944351-74004551	3.26347	0.000109968	0.00677238	3	1	0	0	2	10	8	3	9	22	0.786001	1.75621	2.23436	0.216277	1.70271	7.87281	0	0.751768	#DIV/0!	0	1.73609	#DIV/0!	0	3.88984	#DIV/0!
ENST00000448190	SNHG4	processed_transcript	chr5:139274102-139279839	2.72043	0.000114646	0.00690028	2	7	1	2	1	18	8	40	7	29	0.610497	3.15976	5.17571	2.00696	1.68429	0.839226	0.203997	11.0796	54.3124	0.190013	1.30161	6.8501	0.091006	5.20415	57.1847
ENST00000514255	LINC01021	lincRNA	chr5:27475665-27485186	6.33543	0.000132181	0.00759939	0	0	0	0	2	0	3	23	0	26	0	0	#DIV/0!	0	0.536649	#DIV/0!	0	6.38495	#DIV/0!	0	0	#DIV/0!	0	4.67573	#DIV/0!
ENST00000572856	DLGAP1-AS2	antisense	chr18:3603738-3608336	2.06984	0.000134426	0.00761483	7	10	8	5	4	50	10	36	34	38	2.01134	8.516	4.234	3.19408	2.04762	0.641069	1.23264	9.9438	8.06706	0.553003	6.28754	11.3698	0.573961	6.82907	11.8981
ENST00000550223	LINC01234	lincRNA	chr12:113745704-113773663	5.54009	0.000310479	0.0138834	0	0	0	0	2	0	16	0	8	8	0	0	#DIV/0!	0	3.27102	#DIV/0!	0	0	#DIV/0!	0	1.48195	#DIV/0!	0	1.33777	#DIV/0!
ENST00000433126	SLCO4A1-AS1	antisense	chr20:62663031-62666622	4.12712	0.000371128	0.015539	0	0	1	0	0	5	4	1	2	20	0.076297	0.907642	11.8962	0.08531	0.898681	10.5343	0.172777	0.242717	1.4048	0	0.437581	#DIV/0!	0.024046	3.56514	148.263
ENST00000574526	LINC01978	lincRNA	chr17:79919357-79924010	3.51439	0.000398512	0.0158254	0	1	1	1	2	9	1	20	14	1	0.136182	1.56421	11.4862	0.43823	0.309165	0.705486	0.090741	5.51069	60.7299	0.133277	2.53621	19.0296	0.03545	0.097603	2.75326
ENST00000455974	AC123023.1	lincRNA	chr3:34203244-34268811	4.79129	0.000478138	0.0184179	0	0	0	0	2	0	6	2	7	3	0	0.053073	#DIV/0!	0	1.22885	#DIV/0!	0	0.440053	#DIV/0!	0	1.36142	#DIV/0!	0	0.580878	#DIV/0!
ENST00000513492	LUCAT1	lincRNA	chr5:91303029-91312495	5.45394	0.000507017	0.0193369	0	0	0	0	2	0	0	4	13	10	0	0	#DIV/0!	0	0	#DIV/0!	0	1.20784	#DIV/0!	0	2.47596	#DIV/0!	0	1.74802	#DIV/0!
ENST00000523031	MINCR	antisense	chr8:143280161-143280849	2.25038	0.000729661	0.0260246	2	4	1	2	0	4	14	17	9	9	0.559659	0.636143	1.13666	1.13482	2.83165	2.49524	0.223626	4.68643	20.9566	0.279801	1.60184	5.72494	0.063897	1.55143	24.2802
ENST00000592934	AC005256.1	lincRNA	chr19:1748160-1748745	4.78478	0.000774444	0.0271196	0	0	0	0	2	7	1	0	5	5	0	1.11669	#DIV/0!	0	0.176659	#DIV/0!	0	0	#DIV/0!	0	0.928837	#DIV/0!	0	0.954995	#DIV/0!
ENST00000602737	JPX	lincRNA	chrX:73944327-73947206	2.81117	0.000877901	0.0301935	0	0	0	1	2	6	6	8	2	8	0.110544	0.953417	8.62477	0.042415	1.27187	29.9863	0.020503	2.16594	105.64	0.114915	0.421839	3.67088	0.27159	1.49079	5.48911
ENST00000524389	C17orf77	antisense	chr17:74584679-74592161	6.0361	0.000934292	0.0310249	0	0	0	0	0	32	0	0	0	14	0	5.39594	#DIV/0!	0	0	#DIV/0!	0	0	#DIV/0!	0	0	#DIV/0!	0	2.43253	#DIV/0!
ENST00000604485	LINC01050	lincRNA	chr13:42810366-42812562	4.66136	0.00106833	0.0351312	0	0	0	0	2	0	9	4	2	2	0	0	#DIV/0!	0	1.78092	#DIV/0!	0	1.06445	#DIV/0!	0	0.326172	#DIV/0!	0	0.338205	#DIV/0!
ENST00000370624	LINC01555	lincRNA	chr1:84628230-84635020	4.31583	0.00111197	0.0359917	0	0	0	0	2	4	3	0	3	3	0	0.730791	#DIV/0!	0.013275	0.699347	52.6815	0.032375	0	0	0	0.510185	#DIV/0!	0	0.493418	#DIV/0!
ENST00000547963	LINC01234	lincRNA	chr12:113744577-113773683	5.23607	0.00128683	0.0393323	0	0	0	0	2	0	18	0	2	7	0.078368	0	0	0.044434	3.8103	85.7519	0	0.11758	#DIV/0!	0	0.345683	#DIV/0!	0	1.21089	#DIV/0!
ENST00000447898	DUXAP8	processed_transcript	chr22:15784992-15829984	4.9404	0.00141357	0.0412506	0	0	0	0	0	0	8	1	10	1	0.012099	0	0	0.035748	1.64085	45.9006	0	0.210915	#DIV/0!	0	1.77739	#DIV/0!	0	0.13263	#DIV/0!
ENST00000421870	LINC01840	antisense	chr3:184546714-184556918	4.64236	0.00173993	0.0485668	0	0	0	0	0	3	1	0	5	7	0	0.512987	#DIV/0!	0	0.262409	#DIV/0!	0	0	#DIV/0!	0	1.00597	#DIV/0!	0	1.18201	#DIV/0!
ENST00000444865	LINC00460	lincRNA	chr13:106376792-106377645	3.4506	0.00186425	0.0509297	0	0	0	0	2	1	3	3	2	11	0	0.122168	#DIV/0!	0	0.69736	#DIV/0!	0	0.694876	#DIV/0!	0	0.428109	#DIV/0!	0.156408	1.87687	11.9999
ENST00000510972	MGC32805	antisense	chr5:122436497-122479087	4.532	0.00190895	0.0510643	0	0	0	0	0	5	1	6	0	3	0	0.790081	#DIV/0!	0	0.184809	#DIV/0!	0	1.6621	#DIV/0!	0	0.043616	#DIV/0!	0	0.543237	#DIV/0!
ENST00000464242	GATA2-AS1	antisense	chr3:128489212-128497366	2.34458	0.0018964	0.0510643	2	2	1	2	1	22	2	4	7	17	0.582334	3.78698	6.5031	0.46573	0.44033	0.945462	0.13858	1.11115	8.01814	0.274352	1.31605	4.79695	0.092426	3.02652	32.7454
ENST00000582727	SNHG15	lincRNA	chr7:44983615-44986674	1.72079	0.00205796	0.0539269	3	5	8	11	2	11	22	28	19	39	0.818036	1.93044	2.35985	1.44153	4.59698	3.18897	1.29737	7.72979	5.95807	1.30703	3.46084	2.64787	0.379175	6.96423	18.3668
ENST00000622604	SMIM25	lincRNA	chr20:50275670-50279795	3.26087	0.00210332	0.0547432	1	0	0	0	2	1	2	3	6	5	0.369454	0.161961	0.438379	0.101614	0.468606	4.61163	0	0.766912	#DIV/0!	0	1.04647	#DIV/0!	0	0.922868	#DIV/0!
ENST00000449469	SNHG17	processed_transcript	chr20:38420592-38429330	5.44107	0.00229633	0.0567016	0	0	0	0	0	27	2	0	0	2	0.016327	4.70439	288.135	0.002335	0.375969	161.015	0.015872	0.018426	1.16091	0.00054	0.016377	30.3278	0	0.281051	#DIV/0!
ENST00000424786	LINC01811	lincRNA	chr3:34159334-34562877	3.50281	0.00228319	0.0567016	0	1	0	0	2	1	28	1	1	7	0	0.098697	#DIV/0!	0.271257	5.80948	21.4169	0.033604	0.194442	5.78628	0	0.137313	#DIV/0!	0.071962	1.32489	18.411
ENST00000554333	CRAT37	lincRNA	chr15:91463337-91494850	5.36307	0.00247511	0.0592182	0	0	0	0	2	0	4	21	0	1	0.03596	0	0	0	0.810684	#DIV/0!	0	5.7929	#DIV/0!	0	0	#DIV/0!	0	0.238374	#DIV/0!
ENST00000434306	BOK-AS1	antisense	chr2:241544403-241558977	4.49049	0.00267838	0.0625281	0	0	0	0	0	0	2	7	4	1	0	0	#DIV/0!	0.058077	0.426545	7.34447	0	2.00655	#DIV/0!	0.022325	0.774075	34.673	0	0.103399	#DIV/0!
ENST00000425212	LINC01819	lincRNA	chr2:43033233-43039541	6.10676	0.00270212	0.0627023	0	0	0	0	2	49	1	0	0	0	0	8.30925	#DIV/0!	0	0.182843	#DIV/0!	0	0	#DIV/0!	0	0	#DIV/0!	0	0	#DIV/0!
ENST00000430847	LINC01833	lincRNA	chr2:44929977-44935359	4.91923	0.00293217	0.066051	0	0	0	0	2	2	1	14	0	2	0	0.316591	#DIV/0!	0	0.277932	#DIV/0!	0	3.72404	#DIV/0!	0	0	#DIV/0!	0	0.316804	#DIV/0!
ENST00000505775	LINC01021	lincRNA	chr5:27472307-27494318	5.93459	0.00298549	0.0668611	0	0	0	0	2	0	0	1	0	39	0.033264	0	0	0.139319	0.054269	0.389531	0	0.137328	#DIV/0!	0	0	#DIV/0!	0	6.97738	#DIV/0!
ENST00000451648	SLCO4A1-AS1	antisense	chr20:62663019-62666627	4.30383	0.00302162	0.0671856	0	0	0	0	0	3	3	0	1	6	0	0.46831	#DIV/0!	0	0.575591	#DIV/0!	0	0	#DIV/0!	0	0.276367	#DIV/0!	0	1.0207	#DIV/0!
ENST00000517363	LINC01605	lincRNA	chr8:37475954-37554067	2.64611	0.00312227	0.0675673	0	1	0	0	2	5	5	2	1	6	0.111692	0.901876	8.07467	0.357751	1.08865	3.04304	0.045263	0.413421	9.13375	0	0.27388	#DIV/0!	0.070131	1.00291	14.3005
ENST00000582106	MAFG-AS1	antisense	chr17:81927829-81930753	2.45384	0.00328496	0.0695257	1	1	1	1	0	1	4	6	13	4	0.139504	0.213701	1.53186	0.182408	0.902113	4.94558	0.183234	1.60668	8.76848	0.158373	2.42944	15.34	0.040686	0.77595	19.0717
ENST00000455791	ZNF337-AS1	antisense	chr20:25624059-25677052	4.22095	0.00342747	0.0706021	0	0	0	0	0	1	4	4	3	0	0	0.250924	#DIV/0!	0	0.931445	#DIV/0!	0	1.03756	#DIV/0!	0	0.520424	#DIV/0!	0	0	#DIV/0!
ENST00000558797	LINC01169	lincRNA	chr15:66582190-66685794	4.5497	0.00352987	0.0715635	0	0	0	0	2	7	4	0	0	5	0	1.18325	#DIV/0!	0.111008	0.765172	6.89294	0	0	#DIV/0!	0	0	#DIV/0!	0	0.862326	#DIV/0!
ENST00000446884	LINC01186	lincRNA	chrX:46325924-46327645	2.76101	0.00376341	0.0751121	1	2	0	0	2	2	5	8	2	19	0.358116	0.374661	1.0462	0.638637	1.09648	1.71691	0.037288	2.05492	55.1094	0.054463	0.312349	5.73507	0.123368	3.30485	26.7885
ENST00000333145	PAX8-AS1	processed_transcript	chr2:113235540-113267004	5.21785	0.00394158	0.0758104	0	0	0	0	0	0	16	10	0	0	0	0	#DIV/0!	0	3.40751	#DIV/0!	0	2.70467	#DIV/0!	0	0	#DIV/0!	0	0	#DIV/0!
ENST00000506053	MGC32805	antisense	chr5:122436762-122469059	4.4702	0.00464161	0.0826966	0	0	0	0	0	3	2	0	8	1	0	0.474877	#DIV/0!	0	0.406546	#DIV/0!	0	0	#DIV/0!	0	1.48574	#DIV/0!	0	0.150067	#DIV/0!
ENST00000441146	GK-IT1	sense_intronic	chrX:30671635-30672166	1.84309	0.00465866	0.0826966	3	4	2	0	0	4	12	11	5	8	0.880944	0.696746	0.790908	1.26221	2.56808	2.0346	0.343855	3.03129	8.81561	0.02269	0.851036	37.5071	0	1.48667	#DIV/0!
ENST00000431729	LINC01655	lincRNA	chr1:221827666-221840666	4.09452	0.00487615	0.0849907	0	0	0	0	2	0	4	4	1	2	0	0.060248	#DIV/0!	0	0.861683	#DIV/0!	0	1.11977	#DIV/0!	0.053913	0.25983	4.81943	0	0.317393	#DIV/0!
ENST00000416193	SLC16A1-AS1	antisense	chr1:112956415-112964072	2.53014	0.0048634	0.0849907	1	0	1	0	0	1	4	6	3	3	0.268389	0.100081	0.372895	0.056386	0.885812	15.7098	0.150554	1.7011	11.2989	0.009067	0.51132	56.3935	0	0.540266	#DIV/0!
ENST00000432125	LINC01833	lincRNA	chr2:44923035-44935644	4.35248	0.00530551	0.0888557	0	0	0	0	2	1	2	7	0	3	0.094293	0.207362	2.19912	0.034888	0.356041	10.2053	0	1.92553	#DIV/0!	0	0	#DIV/0!	0	0.514587	#DIV/0!
ENST00000519738	LINC01605	lincRNA	chr8:37450763-37554183	2.09883	0.00533708	0.0889975	1	2	1	1	2	8	4	2	3	11	0.143893	1.35825	9.43929	0.542642	0.910319	1.67757	0.101131	0.61776	6.10851	0.070002	0.505424	7.22014	0.046072	1.9239	41.7586
ENST00000517790	PVT1	lincRNA	chr8:127795754-127890932	1.54323	0.00559267	0.0916175	1	4	8	2	2	10	20	8	15	11	0.174338	1.75991	10.0948	1.09737	4.21064	3.83701	1.20767	2.12627	1.76063	0.177622	2.76094	15.5439	0.403974	2.04539	5.06316
ENST00000520913	PVT1	lincRNA	chr8:127890646-127932695	1.63022	0.00564112	0.091686	4	7	2	3	2	7	16	10	12	15	1.16418	1.24992	1.07364	2.06432	3.39031	1.64234	0.337689	2.6383	7.81282	0.383532	2.17409	5.66861	0.013665	2.62377	192.007
ENST00000336905	LINC01123	lincRNA	chr2:109988272-109996140	1.53992	0.0057712	0.0926359	5	9	13	9	2	13	22	63	26	29	1.47087	2.28043	1.5504	2.92261	4.59876	1.57351	2.04168	17.2255	8.43695	0.970887	4.81222	4.95652	1.21848	5.20893	4.27493
ENST00000561547	ATP2A1-AS1	antisense	chr16:28878957-28879895	4.53867	0.00591108	0.0933472	0	0	0	0	0	2	5	0	8	0	0	0.299342	#DIV/0!	0	0.991188	#DIV/0!	0	0	#DIV/0!	0	1.43467	#DIV/0!	0	0	#DIV/0!
ENST00000589333	UCA1	processed_transcript	chr19:15834811-15835819	4.29949	0.00606185	0.0941543	0	0	0	0	0	0	0	5	4	3	0	0	#DIV/0!	0.057659	0	0	0	1.44067	#DIV/0!	0	0.779888	#DIV/0!	0	0.534142	#DIV/0!
ENST00000598996	FENDRR	lincRNA	chr16:86487706-86490879	4.61109	0.00651621	0.0970344	0	0	0	0	2	1	0	0	8	6	0.002295	0.140599	61.2632	0.001994	0.001414	0.709127	0.001238	0.001514	1.22294	0.000862	1.4738	1709.75	0.000813	1.04221	1281.93
ENST00000366822	LINC01558	lincRNA	chr6:167786820-167796846	2.00104	0.0074471	0.10825	3	5	0	3	2	10	5	43	10	9	0.730585	1.63478	2.23764	1.67369	0.949748	0.567456	0	11.7554	#DIV/0!	0.394859	1.80406	4.56886	0.617857	1.64362	2.6602
ENST00000437634	AC012501.2	sense_overlapping	chr2:153420677-153421957	4.44016	0.00815734	0.11251	0	0	0	0	0	0	9	1	0	5	0.117093	0	0	0.072186	1.84245	25.5236	0	0.256391	#DIV/0!	0	0.050698	#DIV/0!	0	0.938181	#DIV/0!
ENST00000585280	SP2-AS1	antisense	chr17:47897330-47941389	2.73919	0.00826422	0.11251	0	0	0	0	1	2	3	2	1	4	0	0.386984	#DIV/0!	0.134003	0.64914	4.84422	0	0.462604	#DIV/0!	0	0.222812	#DIV/0!	0.145435	0.783025	5.38402
ENST00000441749	CATIP-AS1	processed_transcript	chr2:218366665-218367835	2.03712	0.00826591	0.11251	2	0	1	0	0	4	4	4	3	2	0.415178	0.732235	1.76367	0.139133	0.803301	5.77362	0.18091	1.13598	6.27925	0	0.550375	#DIV/0!	0.04992	0.412087	8.25495
ENST00000609902	MIR4435-2HG	lincRNA	chr2:111196920-111367525	2.34419	0.00844999	0.114208	0	1	1	1	2	1	8	3	7	2	0.112163	0.101625	0.906047	0.328512	1.57372	4.79044	0.173423	0.705271	4.06677	0.08511	1.22939	14.4447	0	0.27598	#DIV/0!
ENST00000555947	CRAT37	lincRNA	chr15:91408708-91605211	4.34683	0.00882386	0.116802	0	0	0	0	2	0	2	4	0	7	0	0	#DIV/0!	0	0.475563	#DIV/0!	0	1.16689	#DIV/0!	0	0	#DIV/0!	0	1.17007	#DIV/0!
ENST00000522992	LINC01602	lincRNA	chr8:57978358-57984126	4.57616	0.00888077	0.117153	0	0	0	0	2	0	0	3	1	11	0	0	#DIV/0!	0	0.089303	#DIV/0!	0	0.911936	#DIV/0!	0	0.10639	#DIV/0!	0	1.87438	#DIV/0!
ENST00000445180	LINC01648	lincRNA	chr1:30013952-30037612	3.82588	0.00907972	0.11856	0	0	0	0	2	2	2	2	3	0	0	0.330761	#DIV/0!	0.043306	0.419257	9.68127	0	0.558778	#DIV/0!	0	0.63653	#DIV/0!	0.050842	0.086055	1.6926
ENST00000404665	TMEM51-AS1	antisense	chr1:15115952-15152402	2.04498	0.00934948	0.120047	2	1	0	0	0	4	3	4	4	2	0.597473	0.74433	1.2458	0.178652	0.542776	3.03817	0.035674	1.1497	32.2281	0	0.80557		0	0.398605
ENST00000582911	LRRC75A-AS1	processed_transcript	chr17:16439020-16442012	4.08733	0.00949641	0.12037	0	0	0	0	0	0	4	4	0	3	0	0	#DIV/0!	0	0.896011	#DIV/0!	0	1.05296	#DIV/0!	0	0		0	0.568268
ENST00000422201	AC093732.1	antisense	chr2:47035279-47040524	4.17799	0.00957433	0.120598	0	0	0	0	0	8	1	2	0	1	0	1.42391	#DIV/0!	0	0.232119	#DIV/0!	0	0.428467	#DIV/0!	0	0.043777		0	0.129742
ENST00000416909	CLDN10-AS1	antisense	chr13:95479444-95533910	4.28409	0.0111987	0.132376	0	0	0	0	0	7	1	0	0	5	0	1.15852	#DIV/0!	0	0.112458		0	0		0	0		0	0.919472
ENST00000451622	AC007099.1	antisense	chr2:75524068-75542706	4.08537	0.0113766	0.133455	0	0	0	0	0	0	5	0	4	2	0.069043	0.030622	0.443521	0	0.98753		0	0		0	0.737984		0	0.327074
ENST00000447910	HAR1B	lincRNA	chr20:63095493-63102319	4.02749	0.0113738	0.133455	0	0	0	0	2	0	1	6	2	1	0.091312	0	0	0	0.210201		0	1.75338		0	0.313027		0	0.261772
ENST00000427391	FIRRE	lincRNA	chrX:131702650-131830643	2.61765	0.0114331	0.133455	0	1	1	0	2	2	1	1	14	6	0.105667	0.336699	3.18642	0.242844	0.236693		0.120363	0.287823		0.035049	2.66189		0.072	1.01531
ENST00000522414	PVT1	lincRNA	chr8:128096519-128099887	2.24456	0.0116036	0.13471	0	0	1	0	2	4	6	2	3	5	0.124267	0.66141	5.32249	0	1.22799		0.102315	0.629868		0.019271	0.537768		0.201834	0.878249
ENST00000429621	LINC00114	lincRNA	chr21:38739021-38747460	4.67975	0.0120581	0.137014	0	0	0	0	2	0	0	7	0	9	0	0	#DIV/0!	0	0		0	1.78476		0	0		0	1.66867
ENST00000412060	LINC01315	lincRNA	chr22:42364402-42369208	2.62348	0.0131094	0.145107	1	0	0	0	2	4	2	2	1	2	0.192019	0.647669	3.37294	0	0.377655		0	0.471079		0	0.201723		0	0.272313
ENST00000424211	DLG3-AS1	antisense	chrX:70452958-70455826	2.61703	0.0136941	0.148105	0	0	0	0	1	3	4	1	1	2	0.101786	0.548856	5.39225	0	0.851359		0	0.265081		0.010538	0.193443		0.155207	0.34434
ENST00000449852	DLG5-AS1	processed_transcript	chr10:77927372-77929824	2.48771	0.014394	0.154016	0	0	1	0	1	1	8	1	5	2	0	0.099132	#DIV/0!	0	1.6925		0.230066	0.404568		0	0.997368		0.163547	0.35805
ENST00000440379	AP001043.1	lincRNA	chr21:38912738-38915148	1.84827	0.0146182	0.15555	2	2	0	2	2	7	5	5	2	9	0.639797	1.24133	1.94019	0.481602	0.997765		0.069307	1.4933		0.226962	0.43086		0	1.56808
ENST00000637665	LINC01876	lincRNA	chr2:156021761-156254915	4.56303	0.0147903	0.156089	0	0	0	0	2	0	6	0	0	10	0	0	#DIV/0!	0	1.34673		0	0		0	0		0	1.76296
ENST00000504512	LINC01411	lincRNA	chr5:174503683-174526380	4.04733	0.0157453	0.163081	0	0	0	0	2	8	1	1	0	1	0	1.36186	#DIV/0!	0	0.110043		0	0.175456		0	0		0	0.099515
ENST00000455578	SERHL	processed_transcript	chr22:42500579-42512559	3.48973	0.0157916	0.163081	0	0	0	0	0	2	0	1	2	2	0.066495	0.330933	4.97681	0	0.090226		0.026861	0.221323		0.033045	0.410668		0	0.329528
ENST00000590125	TMEM147-AS1	antisense	chr19:35541294-35543139	3.48939	0.0157916	0.163081	0	0	0	0	0	0	2	2	1	2	0	0	#DIV/0!	0	0.382017		0	0.554563		0	0.243416		0	0.283123
ENST00000431669	NPSR1-AS1	processed_transcript	chr7:34643227-34871582	4.58564	0.016756	0.170751	0	0	0	0	0	4	0	11	0	0	0	0.605221	#DIV/0!	0	0.093004		0	2.92596		0	0		0	0.047747
ENST00000527434	WASIR2	lincRNA	chr16:22910-25123	2.63281	0.0169568	0.170828	0	0	0	0	2	1	2	2	4	2	0.077624	0.101948	1.31336	0	0.398283		0	0.544798		0.032455	0.814665		0.071807	0.444046
ENST00000522875	PVT1	lincRNA	chr8:127989261-128096656	1.86938	0.0170296	0.170828	0	2	1	0	2	2	4	3	3	3	0.046098	0.3304	7.16734	0.622128	0.78869		0.130777	0.803476		0.014912	0.55824		0	0.469959
ENST00000509993	MGC32805	antisense	chr5:122436759-122469067	3.49399	0.0181539	0.177035	0	0	0	0	0	3	0	1	2	1	0	0.456414	#DIV/0!	0	0.026288		0	0.317453		0	0.328276		0	0.127267
ENST00000624706	PAX8-AS1	processed_transcript	chr2:113235545-113255534	4.15562	0.0183414	0.178387	0	0	0	0	0	0	2	8	1	0	0	0	#DIV/0!	0	0.520394		0	2.29553		0	0.100108		0.042707	0
ENST00000416894	FALEC	lincRNA	chr1:150515757-150518032	2.23201	0.0188396	0.18017	0	1	0	0	2	3	3	1	1	6	0	0.431152	#DIV/0!	0.355619	0.695394		0	0.304892		0	0.26399		0.068223	1.15841
ENST00000615442	PVT1	lincRNA	chr8:127855155-127855319	2.04334	0.0187897	0.18017	0	2	1	0	2	7	3	3	2	2	0.089926	1.11606	12.4109	0.75541	0.683039		0.200378	0.694248		0.023393	0.404299		0.002743	0.42731
ENST00000411453	LINC01273	lincRNA	chr20:50172590-50176671	3.7169	0.0191219	0.18187	0	0	0	0	2	0	0	3	2	3	0	0.074976	#DIV/0!	0.042324	0.092159		0	0.913391		0	0.333166		0	0.611834
ENST00000628896	PROX1-AS1	processed_transcript	chr1:213937127-213987585	3.49986	0.0204526	0.189839	0	0	0	0	0	0	1	2	1	3	0	0	#DIV/0!	0	0.234326		0	0.467902		0	0.097504		0	0.561271
ENST00000511565	PRR7-AS1	antisense	chr5:177443067-177444477	2.50199	0.0248215	0.214378	0	1	0	0	0	2	1	3	1	3	0	0.427792	#DIV/0!	0.294888	0.257636		0	0.903853		0	0.252968		0	0.602928
ENST00000445240	TAB3-AS2	antisense	chrX:30854321-30854707	4.24038	0.0260978	0.221429	0	0	0	0	0	0	9	4	0	0	0.097133	0	0	0	1.96606		0	1.09308		0	0.084752		0	0
ENST00000432481	LINC01807	lincRNA	chr2:228483261-228611395	3.89495	0.0266196	0.224866	0	0	0	0	2	7	2	0	0	1	0	1.14431	#DIV/0!	0	0.395248		0	0		0	0		0	0.117414
ENST00000400385	AATBC	antisense	chr21:43805758-43812567	2.26923	0.0271085	0.226748	0	1	0	1	0	2	1	1	3	7	0.106763	0.424434	3.97548	0.167116	0.193238		0.071038	0.383403		0.066933	0.605108		0.024382	1.16037
ENST00000517838	PVT1	lincRNA	chr8:127890870-127996650	1.76189	0.0275483	0.226748	0	1	1	1	2	3	5	2	1	3	0	0.461296	#DIV/0!	0.301726	0.973303		0.147297	0.581121		0.147168	0.258584		0	0.59279
ENST00000421585	GS1-594A7.3	antisense	chrX:15602881-15621484	3.73798	0.0276689	0.227251	0	0	0	0	0	0	0	1	4	3	0	0	#DIV/0!	0	0		0	0.285618		0	0.684078		0	0.512716
ENST00000608442	AFAP1-AS1	antisense	chr4:7754090-7778928	4.80769	0.0288911	0.233186	0	0	0	0	0	0	0	0	0	18	0	0.022675	#DIV/0!	0.067861	0.036957		0	0.018126		0	0.01651		0	3.18497
ENST00000512978	LINC02100	lincRNA	chr5:18704433-18746173	1.28693	0.0293149	0.235743	1	4	4	3	2	14	14	12	4	5	0.354536	2.46723	6.95903	1.1438	2.97686		0.690853	3.27962		0.324604	0.683767		0.529971	0.81372
ENST00000491557	ZNF503-AS2	antisense	chr10:75403756-75407958	3.76935	0.0303176	0.242289	0	0	0	0	0	0	6	0	2	1	0	0	#DIV/0!	0	1.15459		0	0.128381		0	0.455687		0.038384	0.094883
ENST00000625515	SATB1-AS1	processed_transcript	chr3:18472362-18530351	4.35629	0.0320135	0.248932	0	0	0	0	0	0	14	0	1	0	0	0	#DIV/0!	0	2.90882		0.050182	0		0	0.202833		0	0
ENST00000560208	CRNDE	lincRNA	chr16:54924859-54929149	2.03345	0.031947	0.248932	0	0	1	0	2	4	1	3	1	3	0.090714	0.743253	8.19337	0	0.201064		0.162505	0.863725		0.011561	0.117853		0.182712	0.531402
ENST00000452148	PCAT7	antisense	chr9:94555069-94568127	1.41369	0.0320531	0.248932	1	1	4	5	4	10	8	6	20	5	0.383541	1.68585	4.39548	0.357831	1.58833		0.687027	1.65676		0.60618	3.68404		0.478808	0.90101
ENST00000438095	TTN-AS1	antisense	chr2:178540116-178582663	4.12495	0.0325213	0.249072	0	0	0	0	0	6	0	0	5	0	0	1.07591	#DIV/0!	0	0		0	0		0	0.909827		0	0
ENST00000444042	CYP4A22-AS1	lincRNA	chr1:47096653-47179271	1.83948	0.0322906	0.249072	1	1	1	1	2	4	5	8	1	1	0.216508	0.720798	3.3292	0.180449	1.09708		0.124776	2.106		0.065411	0.250294		0	0.185121
ENST00000462131	HOXB-AS4	antisense	chr17:48629549-48634661	3.28866	0.0326695	0.249194	0	0	0	0	0	1	1	2	0	2	0	0.246209	#DIV/0!	0	0.270581		0	0.581813		0	0		0	0.435162
ENST00000414053	ARSD-AS1	antisense	chrX:2904904-2906081	1.83808	0.0328262	0.249894	2	1	0	0	1	3	4	7	2	3	0.411534	0.452262	1.09897	0.223659	0.93413		0.045973	1.88063		0	0.405944		0.105101	0.510551
ENST00000457681	C9orf147	antisense	chr9:112484442-112487204	3.29244	0.0339598	0.255367	0	0	0	0	0	1	1	2	2	0	0	0.119199	#DIV/0!	0	0.278401		0.067762	0.449232		0	0.394494		0	0.034292
ENST00000510234	LINC01411	lincRNA	chr5:174336495-174527139	4.67871	0.0345269	0.257249	0	0	0	0	2	18	0	0	0	0	0	2.99765	#DIV/0!	0.095138	0		0	0		0	0		0	0
ENST00000451742	KCNMB2-AS1	antisense	chr3:178746939-178860349	3.96127	0.0349181	0.25756	0	0	0	0	0	1	9	0	0	1	0	0.17733	#DIV/0!	0.092623	1.782		0	0		0	0.006868		0.048576	0.150802
ENST00000515466	NNT-AS1	antisense	chr5:43575778-43603176	3.48694	0.0376714	0.270088	0	0	0	0	0	2	1	1	0	3	0	0.351477	#DIV/0!	0	0.135087		0	0.160075		0.000205	0		0.00043	0.46252
ENST00000579383	SNHG15	lincRNA	chr7:44983026-44986656	1.56595	0.0383585	0.273118	2	1	0	2	2	5	6	2	7	3	0.567659	0.888255	1.56477	0.453806	1.29157		0	0.498387		0.172372	1.35297		0.175102	0.565772
ENST00000437601	LINC01132	lincRNA	chr1:234724042-234731643	2.35432	0.0394905	0.278094	0	1	0	0	2	1	3	1	2	2	0.032355	0.211817	6.54665	0.341225	0.59158		0.010332	0.257909		0.036075	0.408784		0.01018	0.337033
ENST00000415991	LINC01811	lincRNA	chr3:34159382-34361061	3.92163	0.0399224	0.279095	0	0	0	0	2	0	4	0	0	6	0	0	#DIV/0!	0	0.880173		0	0		0	0.068293		0	1.12603
ENST00000506428	LINC01301	lincRNA	chr8:60403212-60413818	3.4931	0.0405352	0.281601	0	0	0	0	2	1	2	0	3	1	0.107926	0.147029	1.36231	0	0.498537		0.038203	0.033596		0.052515	0.611045		0.0158	0.100129
ENST00000536662	LINC01089	lincRNA	chr12:121799553-121802945	3.30839	0.043179	0.293487	0	0	0	0	2	2	0	2	2	0	0	0.376958	#DIV/0!	0	0		0	0.418094		0	0.415864		0	0
ENST00000425316	PRR7-AS1	antisense	chr5:177438503-177447699	3.53146	0.0437749	0.295636	0	0	0	0	0	1	0	4	0	2	0.070504	0.146089	2.07207	0	0		0	1.1135		0	0		0.035947	0.33844
ENST00000581816	MIR17HG	processed_transcript	chr13:91347942-91352096	2.34722	0.0441563	0.297207	0	0	0	0	1	1	4	1	2	1	0.125672	0.107095	0.852179	0	0.847814		0	0.222716		0.032406	0.431803		0.117762	0.200986
ENST00000507361	LINC01411	lincRNA	chr5:174336354-174529982	4.02518	0.0459313	0.302958	0	0	0	0	2	10	0	0	0	1	0.078254	1.67578	21.4146	0.044075	0.029824		0	0.047878		0	0		0	0.102104
ENST00000439790	LINC00460	lincRNA	chr13:106376563-106377375	3.66211	0.0460721	0.303367	0	0	0	0	2	0	2	1	0	5	0	0	#DIV/0!	0	0.480957		0	0.37271		0	0		0	0.920388
ENST00000507641	C5orf66	antisense	chr5:135033382-135147200	3.47375	0.0473357	0.308853	0	0	0	0	0	4	1	0	1	1	0.025926	0.714876	27.5737	0.068747	0.268154		0.059261	0.115318		0	0.254725		0	0.160108
ENST00000609228	MAPKAPK5-AS1	lincRNA	chr12:111839807-111841706	4.45922	0.047886	0.310533	0	0	0	0	2	0	0	0	0	14	0	0	#DIV/0!	0	0		0	0		0	0		0	2.43023
ENST00000602516	HCG18	antisense	chr6:30304071-30306960	1.88645	0.0486908	0.31364	2	2	1	2	1	2	2	2	2	29	0.609806	0.288713	0.473451	0.594058	0.43154		0.165588	0.578376		0.198794	0.284148		0.187872	5.25049
ENST00000414309	LINC02026	lincRNA	chr3:194001857-194003636	2.09331	0.0502704	0.318266	1	1	0	0	2	1	1	7	2	1	0.273799	0.219421	0.801394	0.459374	0.29147		0.030236	1.86093		0.008419	0.351195		0.015466	0.212135
ENST00000450800	DNM3-IT1	sense_intronic	chr1:171864187-171864687	1.91217	0.049924	0.318266	0	0	1	1	0	1	3	2	1	4	0	0.214027	#DIV/0!	0.016346	0.650261		0.162959	0.563859		0.068291	0.194373		0	0.650649
ENST00000556033	LINC01146	lincRNA	chr14:88024550-88087346	1.91673	0.0510318	0.320676	1	1	1	0	2	2	3	1	8	1	0.149348	0.279914	1.87424	0.249368	0.597243		0.134038	0.251768		0	1.54343		0	0.123229
ENST00000564305	LINC02177	lincRNA	chr16:9355588-9408093	1.39331	0.0514833	0.321938	1	1	2	1	2	4	2	8	3	6	0.34745	0.730684	2.10299	0.406215	0.507295		0.260423	2.17557		0.090201	0.570999		0.240564	0.994051
ENST00000326677	ZFAS1	antisense	chr20:49278642-49289260	0.998325	0.0534829	0.329921	9	3	9	12	7	32	17	12	23	15	2.36208	5.54671	2.34823	1.07647	3.66031		1.43541	3.18881		1.32432	4.26466		0.889851	2.64329
ENST00000562298	VPS9D1-AS1	antisense	chr16:89716528-89718164	3.3301	0.0538649	0.330283	0	0	0	0	0	0	0	1	2	3	0	0	#DIV/0!	0	0		0	0.298266		0	0.282835		0	0.581827
ENST00000623971	C7orf69	antisense	chr7:47795291-47819830	3.29165	0.0553949	0.334453	0	0	0	0	0	0	2	3	0	1	0	0	#DIV/0!	0	0.404454		0	0.779477		0	0		0	0.200417
ENST00000613045	AP001043.1	lincRNA	chr21:38913313-38926277	3.30721	0.0555939	0.334606	0	0	0	0	2	2	0	3	0	1	0	0.388846	#DIV/0!	0.066181	0		0	0.776994		0	0.084398		0	0.219382
ENST00000595086	LINC00969	lincRNA	chr3:195708154-195733551	3.86638	0.0558249	0.334932	0	0	0	0	2	7	3	0	0	0	0	1.24285	#DIV/0!	0	0.653661		0	0		0	0		0	0
ENST00000605901	LINC01011	lincRNA	chr6:2988648-2991173	3.93928	0.0564068	0.334967	0	0	0	0	2	0	10	0	0	1	0	0	#DIV/0!	0	2.14942		0.052495	0		0	0		0.038651	0.157295
ENST00000634488	LINC01285	lincRNA	chrX:118839554-118919669	3.30253	0.0569917	0.336705	0	0	0	0	2	0	1	2	0	3	0	0	#DIV/0!	0	0.277496		0	0.585327		0	0		0	0.600174
ENST00000514110	SNHG4	processed_transcript	chr5:139274131-139279586	1.11322	0.0569201	0.336705	3	3	4	2	3	6	4	11	9	9	0.765722	1.04864	1.36948	0.826956	0.926809		0.653289	3.07943		0.232847	1.76802		0.330105	1.62855
ENST00000602920	JPX	lincRNA	chrX:73944324-74004551	1.08694	0.058347	0.34157	7	5	2	5	2	8	12	11	7	25	1.84088	1.3933	0.756865	1.62322	2.56867		0.318438	2.98046		0.614866	1.264		0.591655	4.41111
ENST00000520324	LINC01485	lincRNA	chr5:173786790-173788413	3.53723	0.059486	0.345611	0	0	0	0	2	0	1	5	0	1	0.068662	0	0	0.123684	0.21502		0	1.26823		0	0		0.006367	0.206867
ENST00000440664	LINC01549	lincRNA	chr21:17438890-17449185	3.72414	0.0603606	0.348158	0	0	0	0	2	0	0	0	2	6	0	0.071931	#DIV/0!	0	0		0	0		0	0.384772		0	1.04241
ENST00000520422	LINC01605	lincRNA	chr8:37421404-37493834	3.28783	0.0628167	0.348158	0	0	0	0	2	1	2	0	1	2	0	0.106531	#DIV/0!	0	0.482767		0	0		0	0.14593		0	0.427084
ENST00000502066	CRNDE	lincRNA	chr16:54918870-54928796	3.28763	0.0628167	0.348158	0	0	0	0	2	2	2	1	0	1	0	0.344108	#DIV/0!	0	0.459547		0	0.157151		0	0.012154		0	0.113426
ENST00000576963	LINC01977	lincRNA	chr17:79823452-79827704	3.05478	0.0628167	0.348158	0	0	0	0	2	1	0	2	1	1	0	0.157982	#DIV/0!	0	0.086492		0.02611	0.413302		0	0.125491		0	0.224151
ENST00000458666	LMCD1-AS1	antisense	chr3:8609438-8611900	3.05407	0.0628167	0.348158	0	0	0	0	0	2	1	1	0	1	0	0.305145	#DIV/0!	0	0.274831		0	0.326153		0	0.048113		0	0.143109
ENST00000583841	TSPOAP1-AS1	antisense	chr17:58337246-58415766	2.02077	0.0708667	0.370782	1	0	0	0	0	1	1	2	1	2	0.292509	0.12584	0.430209	0.128696	0.108235		0.052021	0.593406		0.040724	0.209777		0.003831	0.334609
ENST00000529965	STX17-AS1	antisense	chr9:99886322-99906601	1.16642	0.0721032	0.373309	3	1	4	2	0	7	7	4	4	6	0.691056	1.11871	1.61884	0.445475	1.48855		0.675273	1.07356		0.233254	0.701521		0	1.04642
ENST00000414876	SPATA3-AS1	lincRNA	chr2:230984368-230996031	2.19789	0.0724651	0.374429	0	0	0	1	2	1	1	2	1	3	0	0.197841	#DIV/0!	0.13171	0.237066		0.053232	0.583138		0.069787	0.191832		0.007112	0.611671
ENST00000414065	AC018685.2	lincRNA	chr2:2641989-2656630	3.59144	0.0741796	0.378965	0	0	0	0	2	0	6	0	2	0	0	0	#DIV/0!	0	1.30036		0	0		0	0.363559		0	0
ENST00000578497	LINC00668	lincRNA	chr18:6927306-6929962	3.60529	0.0744446	0.379491	0	0	0	0	2	0	0	3	4	0	0	0.005071	#DIV/0!	0	0		0.010092	0.728417		0	0.836309		0.004913	0.005166
ENST00000423402	PCBP1-AS1	processed_transcript	chr2:69996818-70087907	2.19349	0.0751731	0.380508	0	1	0	0	0	1	4	1	1	1	0.047837	0.108216	2.26218	0.23879	0.850995		0.047176	0.391492		0	0.140035		0	0.097311
ENST00000392620	C17orf77	antisense	chr17:74584918-74594209	3.62327	0.0758652	0.381701	0	0	0	0	0	6	0	0	0	2	0	1.08943	#DIV/0!	0	0		0	0		0	0		0	0.380776
ENST00000443493	PTGES2-AS1	lincRNA	chr9:128128529-128130628	1.38663	0.0763007	0.383194	1	1	0	2	2	5	3	2	3	4	0.241422	0.892336	3.69617	0.264199	0.685898		0.022231	0.68281		0.211708	0.517671		0.07349	0.644146
ENST00000340510	LINC00265	lincRNA	chr7:39733632-39793092	0.989979	0.0791028	0.391082	4	5	6	3	2	7	9	16	6	12	1.0646	1.19736	1.12471	1.59823	1.84281		0.944302	4.4484		0.350054	1.16082		0.396433	2.05578
ENST00000608699	LINC00969	lincRNA	chr3:195683777-195686718	3.53773	0.0797474	0.392822	0	0	0	0	2	0	0	2	0	5	0	0	#DIV/0!	0	0		0	0.498356		0	0.017094		0	0.80805
ENST00000451392	LINC00607	lincRNA	chr2:215641768-215831590	4.1328	0.0804236	0.393406	0	0	0	0	2	0	0	0	10	0	0	0	#DIV/0!	0	0.057772		0	0		0.033184	1.95226		0	0
ENST00000576080	GLIS2-AS1	lincRNA	chr16:4324667-4328340	3.27112	0.0828469	0.398665	0	0	0	0	2	0	3	0	1	2	0	0	#DIV/0!	0	0.604227		0	0		0	0.266173		0	0.273935
ENST00000560750	EIF3J-AS1	lincRNA	chr15:44527257-44536640	1.58867	0.0829026	0.398665	1	1	1	0	2	5	4	3	1	3	0.396809	0.821268	2.06968	0.412993	0.92962		0.212464	0.947317		0.036035	0.241414		0.104408	0.530657
ENST00000439057	KDM4A-AS1	antisense	chr1:43699923-43707341	3.08642	0.0842162	0.401486	0	0	0	0	0	1	0	2	2	0	0	0.152334	#DIV/0!	0.095546	0		0.020618	0.573563		0.048049	0.320941		0	0
ENST00000624999	PLAC4	TEC	chr21:41175231-41185239	3.26402	0.0863891	0.407319	0	0	0	0	0	1	3	2	0	0	0.016348	0.207251	12.6775	0.018477	0.597653		0.004664	0.507116		0	0.065067		0.004334	0.010692
ENST00000551843	LINC01619	processed_transcript	chr12:91984976-92141713	3.26913	0.0878179	0.412027	0	0	0	0	0	1	3	0	2	0	0	0.233898	#DIV/0!	0	0.68661		0	0		0	0.302068		0	0
ENST00000620594	ZFAS1	antisense	chr20:49278654-49295594	4.00879	0.0901221	0.41775	0	0	0	0	0	11	0	0	0	0	0	1.85919	#DIV/0!	0	0		0	0		0	0		0	0
ENST00000501177	CRNDE	lincRNA	chr16:54918863-54928551	3.27209	0.0930266	0.425075	0	0	0	0	2	2	1	0	0	3	0	0.424074	#DIV/0!	0	0.124703		0	0.003487		0	0		0	0.453066
ENST00000565162	LINC01311	antisense	chr22:19171395-19172839	0.884462	0.0945272	0.425844	3	5	6	7	3	10	7	11	13	12	0.823821	1.75591	2.13142	1.38907	1.51512		0.916022	3.10784		0.850895	2.51823		0.41536	2.09716
ENST00000441095	LINC01694	lincRNA	chr21:45593654-45603056	3.05968	0.0955084	0.426201	0	0	0	0	2	0	1	1	0	3	0.073039	0.015283	0.209244	0.054987	0.158671		0.034337	0.377989		0.018679	0.033357		0.019783	0.566378
ENST00000508353	LINC01184	lincRNA	chr5:127966735-128082881	1.2567	0.0964437	0.429443	2	2	1	1	2	10	2	2	7	3	0.413883	1.79475	4.33636	0.719229	0.329382		0.12173	0.445491		0.077799	1.28156		0.31139	0.506586
ENST00000522197	HAS2-AS1	antisense	chr8:121639902-121642717	3.11407	0.0989195	0.434215	0	0	0	0	0	0	0	1	3	1	0	0	#DIV/0!	0	0		0	0.400743		0	0.49647		0	0.228161
ENST00000610002	SATB1-AS1	processed_transcript	chr3:18462811-18466004	3.4678	0.0999334	0.435408	0	0	0	0	0	0	4	0	3	0	0.039092	0.022601	0.578149	0.039161	0.801238		0	0		0	0.533954		0.01093	0.017826
ENST00000419609	MAP3K20-AS1	antisense	chr2:173166446-173207612	3.37213	0.100581	0.437222	0	0	0	0	0	2	5	0	0	0	0	0.317454	#DIV/0!	0	1.09086		0	0		0	0		0	0
ENST00000605459	LINC01235	lincRNA	chr9:13416399-13433053	3.23028	0.101081	0.437222	0	0	0	0	2	1	4	1	0	0	0	0.130022	#DIV/0!	0	0.853775		0	0.342018		0	0		0	0
ENST00000427491	CBR3-AS1	processed_transcript	chr21:36141396-36156306	1.01323	0.101011	0.437222	3	4	1	5	0	8	5	5	9	5	0.707241	1.32001	1.86642	1.09092	1.01939		0.131336	1.45967		0.528766	1.6962		0	0.806556
ENST00000452852	LINC00393	lincRNA	chr13:73546388-73648253	3.41746	0.101618	0.438333	0	0	0	0	2	0	5	2	0	0	0	0	#DIV/0!	0	1.1373		0	0.655181		0	0		0	0.020925
ENST00000443621	LINC00393	lincRNA	chr13:73413473-73546841	3.22246	0.101902	0.438575	0	0	0	0	2	1	4	0	0	1	0	0.160424	#DIV/0!	0	0.892124		0	0.06256		0	0		0	0.189748
ENST00000586506	AC005256.1	lincRNA	chr19:1748056-1748741	3.59338	0.102448	0.439944	0	0	0	0	2	0	1	0	6	0	0	0	#DIV/0!	0	0.310111		0	0		0	1.15108		0	0
ENST00000504719	PVT1	lincRNA	chr8:127794533-127890975	1.30524	0.103641	0.443358	1	2	1	0	2	3	5	3	2	6	0.341154	0.509135	1.49239	0.650632	1.14122		0.135987	0.749656		0.014163	0.43163		0.211729	1.02854
ENST00000553869	PAX8-AS1	processed_transcript	chr2:113235540-113263362	3.30475	0.104602	0.445716	0	0	0	0	0	0	2	4	0	0	0	0	#DIV/0!	0	0.454566		0	1.02733		0	0		0	0
ENST00000552826	NOVA1-AS1	antisense	chr14:26637241-26806381	3.40335	0.105207	0.447304	0	0	0	0	0	5	2	0	0	0	0	0.940464	#DIV/0!	0	0.317423		0	0		0	0		0	0
ENST00000424094	GNAS-AS1	antisense	chr20:58818919-58850903	1.44204	0.105816	0.449397	0	1	1	1	0	1	3	1	3	3	0.135797	0.093759	0.690435	0.455581	0.720717		0.169909	0.290153		0.126719	0.531351		0.047594	0.620416
ENST00000421998	AC007966.1	antisense	chr2:185719874-185738721	3.25816	0.107256	0.453017	0	0	0	0	0	4	1	0	1	0	0.004131	0.652499	157.952	0	0.251546		0	0.081131		0.048115	0.102817		0	0.018759
ENST00000413591	LINC00365	lincRNA	chr13:30103178-30108868	1.40946	0.111321	0.463509	1	1	1	1	2	3	1	3	2	8	0.281361	0.456683	1.62312	0.357849	0.25986		0.124824	0.854801		0.130998	0.31861		0.167311	1.49723
ENST00000528337	WAC-AS1	antisense	chr10:28522685-28532354	0.984829	0.111086	0.463509	4	4	2	4	2	6	17	7	4	6	1.04326	1.02395	0.981496	1.28236	3.59499		0.239622	1.92703		0.479141	0.826006		0.220113	1.01597
ENST00000429725	ERVMER61-1	lincRNA	chr1:187641226-187643860	3.78081	0.112139	0.463973	0	0	0	0	2	0	10	0	0	0	0	0	#DIV/0!	0	2.05436		0	0		0	0		0	0
ENST00000458645	LINC01006	lincRNA	chr7:156584160-156640592	0.936863	0.112453	0.464775	2	3	2	2	2	3	7	5	6	5	0.554263	0.586132	1.0575	1.06096	1.36846		0.364142	1.35694		0.173371	1.15624		0.295838	0.961422
ENST00000608505	ITGA9-AS1	processed_transcript	chr3:37808495-37821410	1.63974	0.112639	0.465045	0	0	1	1	0	3	3	1	1	1	0.049902	0.584038	11.7037	0.062928	0.619492		0.116737	0.3683		0.070014	0.236007		0.036753	0.216559
ENST00000583840	LINC00668	lincRNA	chr18:6929251-6929836	1.50776	0.112765	0.465067	0	1	0	2	2	10	2	2	3	2	0.010006	1.64221	164.122	0.320048	0.368102		0	0.499783		0.239031	0.585837		0.318511	0.402423
ENST00000603884	TMCC1-AS1	antisense	chr3:129893871-129902205	1.40808	0.114603	0.46913	1	1	0	2	0	4	3	3	2	2	0.25359	0.658089	2.59509	0.207005	0.6903		0.063537	0.884103		0.17272	0.436149		0	0.391318
ENST00000618800	ZFAS1	antisense	chr20:49290888-49295738	1.17972	0.11477	0.469316	2	1	2	1	1	2	6	5	4	3	0.499051	0.292774	0.586661	0.460433	1.23328		0.259215	1.4858		0.088352	0.742649		0.081498	0.505204
ENST00000567819	CAPN10-AS1	antisense	chr2:240582700-240586699	0.910262	0.117333	0.474257	3	4	5	3	1	8	5	12	6	5	0.832818	1.32484	1.5908	1.25921	1.1269		0.828099	3.19337		0.31246	1.14316		0.16395	0.964989
ENST00000341011	LINC00910	lincRNA	chr17:43369845-43388545	1.6515	0.118357	0.475836	0	1	1	0	2	1	1	3	2	2	0.034322	0.135441	3.94619	0.193012	0.312488		0.095564	0.752198		0.015617	0.427025		0.054646	0.339931
ENST00000455567	MCM3AP-AS1	antisense	chr21:46229244-46251701	3.82734	0.119157	0.477124	0	0	0	0	0	0	0	0	8	0	0	0	#DIV/0!	0	0		0	0		0	1.41213		0	0
ENST00000457484	PSMG3-AS1	lincRNA	chr7:1570089-1589621	1.63632	0.119133	0.477124	0	0	1	1	2	1	4	1	1	2	0.131592	0.161095	1.2242	0.094864	0.738826		0.217926	0.347622		0.134667	0.212009		0.063469	0.281265
ENST00000588286	TMEM147-AS1	antisense	chr19:35541582-35545492	0.858441	0.118968	0.477124	4	6	5	3	2	15	7	9	6	7	1.12439	2.56981	2.28551	1.76873	1.49008		0.846155	2.4932		0.378778	1.1436		0.317804	1.30996
ENST00000322353	GCC2-AS1	antisense	chr2:108507515-108534196	3.05393	0.12538	0.490435	0	0	0	0	0	1	2	1	0	1	0.101673	0.103673	1.01967	0	0.493943		0	0.197715		0.02354	0.033289		0	0.132869
ENST00000439999	DICER1-AS1	antisense	chr14:95177483-95179925	2.02062	0.125665	0.490435	0	1	0	0	0	1	2	1	1	2	0.104721	0.094146	0.899017	0.340221	0.428555		0.070338	0.234692		0	0.180059		0.016623	0.29828
ENST00000456353	ZMIZ1-AS1	antisense	chr10:78943328-79067895	2.02022	0.125665	0.490435	1	0	0	0	0	2	2	1	1	1	0.181667	0.326212	1.79566	0.039153	0.381554		0.03944	0.259241		0.021315	0.147089		0.006288	0.141742
ENST00000626872	LINC00969	lincRNA	chr3:195708154-195724800	3.0554	0.12672	0.492158	0	0	0	0	2	3	0	2	0	0	0	0.530402	#DIV/0!	0	0		0	0.677286		0.044779	0.052663		3e-06	0
ENST00000430027	DLX6-AS1	antisense	chr7:96955141-97014065	3.0554	0.127	0.492158	0	0	0	0	0	3	0	2	0	0	0.098498	0.575316	5.84089	0.060186	0.020431		0.006067	0.54328		0.014457	0.025557		0.002513	0.006965
ENST00000445039	LINC01771	lincRNA	chr1:53328233-53336509	1.65132	0.127618	0.493065	0	0	1	1	2	1	1	3	1	3	0.040674	0.09058	2.22698	0	0.198872		0.137682	0.903154		0.060331	0.22873		0	0.482241
ENST00000586954	LINC00662	lincRNA	chr19:27775757-27793371	0.792776	0.127454	0.493065	2	4	5	3	2	7	10	7	5	5	0.572597	1.23522	2.15722	1.27116	2.15721		0.766347	1.9694		0.376497	0.950271		0.271043	0.929595
ENST00000424112	HDAC11-AS1	antisense	chr3:13476982-13480053	1.14297	0.128443	0.494762	1	1	2	1	0	2	2	5	2	3	0.317732	0.388518	1.22279	0.358507	0.454509		0.271342	1.39105		0.084636	0.42379		0.031987	0.554771
ENST00000420503	LINC00339	lincRNA	chr1:22025511-22030800	3.37908	0.128709	0.49526	0	0	0	0	2	0	1	0	5	0	0	0	#DIV/0!	0	0.231883		0	0		0	0.896189		0.019458	0.043706
ENST00000377186	LINC01556	lincRNA	chr6:28943877-28944537	1.9258	0.129249	0.49526	0	0	0	1	2	1	1	2	4	3	0	0.1171	#DIV/0!	0	0.269443		0	0.577937		0.089418	0.782031		0.093359	0.56303
ENST00000587743	SNHG16	processed_transcript	chr17:76557769-76560433	0.890702	0.131469	0.496977	2	5	5	4	3	6	5	14	6	11	0.614631	1.00778	1.63964	1.47584	1.06449		0.742685	3.94028		0.411685	1.11023		0.346745	1.94728
ENST00000425295	PCAT6	antisense	chr1:202810962-202811913	3.2398	0.133276	0.498322	0	0	0	0	0	0	3	0	0	3	0	0	#DIV/0!	0	0.700491		0	0		0	0		0	0.556236
ENST00000444939	TM4SF19-AS1	antisense	chr3:196318406-196324188	3.18699	0.134671	0.498322	0	0	0	0	0	2	4	0	0	0	0	0.332701	#DIV/0!	0	0.796861		0.007382	0		0	0		0.000139	0
ENST00000431497	DLX6-AS1	antisense	chr7:96965527-97004298	3.08086	0.134648	0.498322	0	0	0	0	0	2	0	3	0	0	0	0.278954	#DIV/0!	0	0		0	0.742974		0	0		0	0
ENST00000421019	SMIM25	lincRNA	chr20:50277534-50278415	2.7731	0.133064	0.498322	0	0	0	0	2	0	2	1	1	0	0.117675	0.009982	0.0848269	0	0.406922		0	0.157563		0	0.270677		0	0.08475
ENST00000626073	EIF1B-AS1	processed_transcript	chr3:40309074-40309488	2.76962	0.133817	0.498322	0	0	0	0	0	0	2	1	0	1	0.109581	0.046718	0.426333	0.126858	0.469625		0.045517	0.33934		0.001527	0.000396		0.014543	0.233495
ENST00000613050	PROX1-AS1	processed_transcript	chr1:213894663-213895970	2.76957	0.133896	0.498322	0	0	0	0	0	0	2	1	0	1	0	0	#DIV/0!	0	0.478531		0	0.363712		0.035092	0		0.027507	0.238225
ENST00000587838	SNHG16	processed_transcript	chr17:76558463-76563753	0.893079	0.134134	0.498322	3	3	5	2	3	5	6	8	6	11	0.704888	0.798259	1.13246	0.875498	1.341		0.793187	2.27221		0.220367	1.15301		0.349045	2.02694
ENST00000579339	LINC00271	lincRNA	chr6:135497801-135518789	3.11088	0.136085	0.501625	0	0	0	0	2	0	0	3	0	2	0	0	#DIV/0!	0	0		0	0.866115		0	0		0	0.346426
ENST00000441386	BHLHE40-AS1	antisense	chr3:4898679-4979937	3.28574	0.138794	0.503972	0	0	0	0	0	0	3	0	3	0	0	0	#DIV/0!	0	0.547804		0	0		0	0.630826		0	0
ENST00000419080	MRPL23-AS1	antisense	chr11:1983237-1989920	3.24447	0.138521	0.503972	0	0	0	0	0	0	4	0	2	0	0	0	#DIV/0!	0.131191	0.870144		0	0		0	0.452453		0	0.028523
ENST00000576250	MMP25-AS1	antisense	chr16:3051991-3059363	3.20818	0.138945	0.503972	0	0	0	0	0	4	2	0	0	0	0	0.749653	#DIV/0!	0.018925	0.404139		0	0		0	0		0	0
ENST00000553682	LINC01269	lincRNA	chr14:70698698-70712153	2.78064	0.13871	0.503972	0	0	0	0	2	1	0	1	0	2	0.123304	0.10466	0.848796	0.153604	0		0	0.409183		0	0.09318		0	0.355541
ENST00000449766	LINC01819	lincRNA	chr2:43032501-43039547	3.58575	0.143641	0.511123	0	0	0	0	2	8	0	0	0	0	0	1.36615	#DIV/0!	0	0		0	0		0	0		0	0
ENST00000556697	LINC00523	lincRNA	chr14:100657250-100672775	3.28682	0.145079	0.511293	0	0	0	0	2	2	0	0	0	4	0	0.404443	#DIV/0!	0	0		0	0		0	0.065367		0	0.67676
ENST00000597488	RPARP-AS1	processed_transcript	chr10:102451602-102453539	0.831496	0.146661	0.514985	2	4	6	3	3	11	7	8	6	7	0.598089	1.92681	3.22161	1.19334	1.42012		0.863322	2.21662		0.339867	1.18514		0.413941	1.29952
ENST00000607680	PLS3-AS1	antisense	chrX:115518182-115562731	3.03353	0.149397	0.520076	0	0	0	0	0	0	3	0	1	1	0	0.023384	#DIV/0!	0.05245	0.610959		0.02648	0.093147		0	0.111255		0	0.121404
ENST00000539446	PXN-AS1	antisense	chr12:120201356-120211512	0.875873	0.151895	0.524282	4	3	2	0	3	4	6	5	7	5	1.00156	0.647503	0.646495	0.834867	1.15196		0.32305	1.44143		0.048334	1.28612		0.379853	0.871849
ENST00000480237	LINC00173	processed_transcript	chr12:116533422-116535521	1.2289	0.155022	0.532214	1	1	1	1	1	1	3	5	2	4	0.280803	0.131759	0.469222	0.206235	0.559181		0.150115	1.45592		0.06426	0.296337		0.099981	0.767353
ENST00000629828	RASSF1-AS1	antisense	chr3:50337511-50338300	1.77607	0.159145	0.543674	0	0	0	1	1	1	4	1	2	2	0.102874	0.100767	0.979519	0	0.865148		0.059094	0.315272		0.086458	0.298933		0.146311	0.40572
ENST00000602863	XIST	lincRNA	chrX:73829088-73841670	0.821326	0.160061	0.544659	3	5	6	5	2	6	6	16	6	10	0.769193	1.04239	1.35517	1.66427	1.21876		0.896756	4.29262		0.60495	1.1942		0.286471	1.80066
ENST00000581725	LINC00668	lincRNA	chr18:6919496-6929805	3.25855	0.160428	0.545426	0	0	0	0	2	5	0	0	1	0	0	0.880057	#DIV/0!	0.132556	0		0	0		0.02584	0.155013		0.008925	0.071927
ENST00000482019	LINC02004	lincRNA	chr3:134313576-134321171	3.11288	0.160723	0.545947	0	0	0	0	2	1	0	4	0	0	0	0.191176	#DIV/0!	0	0.039684		0	1.19207		0	0		0	0
ENST00000456053	TTN-AS1	antisense	chr2:178523224-178620214	1.47299	0.161516	0.546075	1	1	0	1	0	1	2	1	6	1	0.221192	0.158096	0.714746	0.283083	0.458349		0.033775	0.280093		0.066208	1.18237		0.033409	0.134173
ENST00000621058	LINC00623	lincRNA	chr1:120913275-120953463	0.674476	0.163835	0.549253	8	8	10	7	2	15	23	10	17	11	2.09775	2.57927	1.22954	2.60377	4.75899		1.57991	2.61341		0.841125	3.14096		0.71831	1.88072
ENST00000528844	FLJ37035	lincRNA	chr10:125707237-125719546	0.751602	0.166279	0.555512	5	3	4	6	2	6	8	6	9	12	1.49505	1.10145	0.736733	0.830329	1.61763		0.598119	1.74503		0.727682	1.75942		0.198162	2.10139
ENST00000625254	LINC01232	processed_transcript	chr13:99496418-99499306	1.57818	0.173507	0.566673	0	1	0	1	1	2	1	5	3	1	0.097866	0.263154	2.68892	0.184102	0.159962		0	1.35657		0.1284	0.623339		0.09551	0.144086
ENST00000417820	LINC01424	antisense	chr21:44802577-44804717	1.48473	0.180684	0.57859	0	1	0	1	0	2	1	2	1	2	0	0.312676	#DIV/0!	0.179379	0.305921		0	0.492981		0.17028	0.115511		0	0.312961
ENST00000413842	AC010148.1	processed_transcript	chr2:234882279-234888802	1.48463	0.180684	0.57859	0	1	1	0	0	2	2	1	1	2	0.11851	0.296172	2.49913	0.159803	0.43718		0.18778	0.32291		0.039295	0.173329		0	0.316586
ENST00000439097	NEBL-AS1	antisense	chr10:21174014-21175048	1.48353	0.183327	0.583135	0	0	0	1	1	3	1	1	2	1	0	0.57644	#DIV/0!	0.118789	0.163585		0	0.373572		0.085267	0.315633		0.116641	0.131936
ENST00000470091	LINC00173	processed_transcript	chr12:116533435-116536513	2.84497	0.184218	0.584291	0	0	0	0	0	0	0	2	2	0	0	0	#DIV/0!	0	0.008459		0.003491	0.582897		0	0.380209		0.036987	0.000923
ENST00000448892	LINC00884	antisense	chr3:194487454-194518279	1.15505	0.186404	0.589032	1	2	1	1	1	2	6	2	5	2	0.300806	0.280867	0.933715	0.55859	1.2992		0.174137	0.537693		0.069727	0.925871		0.123671	0.310223
ENST00000442996	AC010894.3	lincRNA	chr2:174547141-174774827	3.31706	0.187172	0.589824	0	0	0	0	2	0	7	0	0	0	0.03409	0	0	0	1.54574		0	0		0	0		0	0
ENST00000412835	AC010894.3	lincRNA	chr2:174547374-174665689	3.31703	0.187319	0.589824	0	0	0	0	2	0	7	0	0	0	0	0	#DIV/0!	0	1.51192		0	0		0	0		0	0
ENST00000423106	MAP3K20-AS1	antisense	chr2:173197712-173282036	3.31701	0.187421	0.589824	0	0	0	0	0	0	7	0	0	0	0	0.020236	#DIV/0!	0	1.46882		0.011834	0.032525		0	0		0.003315	0
ENST00000563770	LINC01572	lincRNA	chr16:72479751-72627686	1.48687	0.187374	0.589824	0	1	0	1	2	1	2	1	3	1	0.025651	0.096951	3.77962	0.336972	0.395946		0.062223	0.296915		0.123118	0.563257		0.036303	0.243259
ENST00000308604	MIR4435-2HG	lincRNA	chr2:111429319-111494988	3.00161	0.190101	0.595824	0	0	0	0	2	0	3	0	0	2	0	0	#DIV/0!	0	0.684187		0	0		0	0		0	0.37242
ENST00000422351	LINC01819	lincRNA	chr2:43027853-43039543	3.41052	0.192206	0.596176	0	0	0	0	2	7	0	0	0	0	0	1.18555	#DIV/0!	0	0		0	0		0	0		0	0
ENST00000616073	PAX8-AS1	processed_transcript	chr2:113235540-113265509	3.02023	0.192401	0.596243	0	0	0	0	0	0	3	2	0	0	0	0	#DIV/0!	0	0.599588		0	0.634098		0	0		0	0
ENST00000434233	LINC00339	lincRNA	chr1:22025188-22030903	3.44197	0.195846	0.602556	0	0	0	0	2	0	0	0	6	0	0	0	#DIV/0!	0	0		0	0		0	1.17769		0	0
ENST00000484411	ZNF503-AS2	antisense	chr10:75403876-75408308	3.0251	0.197152	0.604071	0	0	0	0	0	0	2	0	0	3	0	0	#DIV/0!	0	0.437451		0	0		0	0		0	0.584145
ENST00000432770	LINC00365	lincRNA	chr13:30107599-30108875	1.13333	0.198618	0.605791	1	1	1	2	2	3	2	4	3	2	0.161385	0.449457	2.785	0.162259	0.350119		0.088668	1.08685		0.176522	0.494726		0.039632	0.41422
ENST00000537024	SNHG1	processed_transcript	chr11:62853547-62855479	0.910586	0.207884	0.616452	1	1	2	3	2	4	4	3	7	3	0.323594	0.76883	2.37591	0.339945	0.766062		0.240512	0.764129		0.327824	1.26655		0.30617	0.620541
ENST00000437028	SNHG11	processed_transcript	chr20:38446727-38450921	2.82349	0.210556	0.621536	0	0	0	0	0	0	1	0	3	0	0	0.009672	#DIV/0!	0.004636	0.168868		0.043863	0.121218		0	0.650656		0	0.036886
ENST00000510694	LINC01234	lincRNA	chr12:113751014-113773639	2.9655	0.21074	0.621569	0	0	0	0	2	0	4	0	0	1	0	0	#DIV/0!	0.063033	0.776716		0	0.115604		0	0		0	0.256055
ENST00000449579	DLEU2	antisense	chr13:50049190-50081978	0.923314	0.211207	0.621994	1	2	2	2	1	4	5	2	3	5	0.241796	0.659259	2.72651	0.611272	1.07629		0.354717	0.61669		0.253818	0.638889		0.185975	0.806661
ENST00000456685	PAX8-AS1	processed_transcript	chr2:113211522-113239690	1.58587	0.219462	0.626197	0	1	0	0	0	1	1	1	1	1	0.050564	0.092497	1.82931	0.163339	0.175037		0.01559	0.366824		0.000283	0.206894		0	0.252824
ENST00000620952	UCA1	processed_transcript	chr19:15834730-15834804	1.58587	0.219462	0.626197	0	1	0	0	0	1	1	1	1	1	0	0.129315	#DIV/0!	0.157712	0.183549		0.068885	0.254716		0.015964	0.183303		0.05835	0.13534
ENST00000601192	AC005523.2	antisense	chr19:4791745-4795555	1.58555	0.219462	0.626197	0	0	0	1	0	1	1	1	1	1	0.068791	0.123185	1.79071	0.077749	0.122229		0.029936	0.186194		0.079034	0.125772		0.063996	0.165271
ENST00000632203	LINC01002	processed_transcript	chr19:218835-229801	0.909541	0.217462	0.626197	3	2	1	0	3	4	3	5	3	6	0.750174	0.637677	0.850039	0.613382	0.599378		0.103375	1.2894		0.052453	0.478683		0.397263	0.998193
ENST00000605570	MIR4435-2HG	lincRNA	chr2:111208015-111209117	0.762756	0.223276	0.633434	1	3	4	4	2	4	8	5	10	4	0.175797	0.630012	3.58375	1.06882	1.74765		0.695959	1.34356		0.459466	1.81014		0.428139	0.767318
ENST00000625242	FAM95C	lincRNA	chr9:38540569-38545372	0.720518	0.227847	0.638961	4	4	4	1	2	8	4	5	4	9	1.12678	1.30525	1.15839	1.19084	0.756363		0.575864	1.35579		0.13372	0.703908		0.235587	1.69045
ENST00000380931	AP001043.1	lincRNA	chr21:38876087-38938429	1.16761	0.23074	0.641741	0	1	1	0	2	3	1	2	1	2	0.129003	0.445926	3.45671	0.316055	0.222778		0.10892	0.432352		0.022887	0.219524		0.067634	0.311805
ENST00000519861	RNF139-AS1	lincRNA	chr8:124472808-124474354	3.12313	0.236162	0.649447	0	0	0	0	2	0	6	0	0	0	0	0	#DIV/0!	0	1.24107		0	0		0	0		0.062605	0
ENST00000605899	RAET1E-AS1	antisense	chr6:149884431-149919506	3.12313	0.236169	0.649447	0	0	0	0	0	0	6	0	0	0	0	0.039966	#DIV/0!	0	1.20611		0.01004	0.091772		0	0		0	0
ENST00000495430	NUTM2B-AS1	antisense	chr10:79804485-79826594	0.635708	0.236209	0.649447	7	2	4	4	3	8	7	8	7	8	1.96909	1.34327	0.682176	0.669857	1.39462		0.579653	2.13345		0.407565	1.23047		0.404407	1.37054
ENST00000509788	SNHG18	lincRNA	chr5:9546290-9549590	0.532301	0.242158	0.656896	9	17	17	16	2	45	29	17	19	26	2.51957	7.7599	3.07984	5.29283	6.06902		2.69181	4.604		1.84269	3.46702		2.23051	4.68046
ENST00000437541	DLX6-AS1	antisense	chr7:96979081-97011882	3.15836	0.243297	0.657671	0	0	0	0	0	0	0	5	0	0	0	0	#DIV/0!	0	0		0	1.38835		0	0		0	0
ENST00000414948	ENO1-IT1	sense_intronic	chr1:8875788-8878007	0.61884	0.246933	0.661004	5	6	7	3	4	9	9	13	8	7	1.41795	1.47282	1.0387	1.99787	1.98727		1.05287	3.47449		0.301578	1.41616		0.519237	1.31159
ENST00000624272	C5orf66	antisense	chr5:135033280-135344685	0.87241	0.248379	0.66174	2	1	2	1	1	4	2	3	3	4	0.426828	0.608075	1.42464	0.407789	0.426448		0.27299	0.910921		0.100629	0.490614		0.182067	0.681026
ENST00000635449	PRNCR1	lincRNA	chr8:127079874-127092600	0.827989	0.248102	0.66174	1	3	2	1	2	3	8	3	3	3	0.345952	0.44914	1.29827	0.785379	1.57837		0.372718	0.70804		0.108471	0.602834		0.199939	0.512869
ENST00000597499	ST7-OT4	sense_intronic	chr7:116956650-116957122	0.56318	0.248378	0.66174	11	9	10	4	6	14	22	14	11	11	2.86779	2.32552	0.810909	2.82878	4.58256		1.58936	3.76665		0.501666	2.06749		0.730903	1.92154
ENST00000441531	ACVR2B-AS1	antisense	chr3:38451027-38454820	0.761123	0.257501	0.672927	4	2	1	2	1	4	5	4	4	4	1.1457	0.633473	0.552911	0.554401	1.00443		0.136311	1.16218		0.23376	0.780522		0.076042	0.78708
ENST00000609958	DGCR11	sense_intronic	chr22:19046162-19048375	0.564166	0.259791	0.675701	6	9	8	5	6	11	9	13	10	17	1.73856	1.80165	1.03629	2.91498	1.84957		1.22045	3.59281		0.521975	1.89506		0.744729	2.9964
ENST00000313064	LINC00471	lincRNA	chr2:231508426-231514339	1.30811	0.288377	0.706707	1	0	0	1	2	2	1	3	1	3	0.191457	0.268945	1.40473	0.132598	0.149048		0.054744	0.883433		0.166147	0.176772		0.143975	0.539402
ENST00000414141	LINC01816	lincRNA	chr2:70124036-70125317	1.30801	0.290058	0.706707	0	0	1	1	2	1	2	2	1	1	0	0.203521	#DIV/0!	0.089947	0.37902		0.14104	0.468015		0.141413	0.199127		0	0.161658
ENST00000498589	MIR130B	processed_transcript	chr22:21652270-21670237	1.30793	0.290058	0.706707	0	1	1	0	0	1	3	1	1	1	0.084057	0.10727	1.27616	0.440943	0.63143		0.188778	0.381645		0.031475	0.202152		0.039046	0.215978
ENST00000559366	SNHG21	antisense	chr15:82750584-82757206	2.86891	0.295026	0.712502	0	0	0	0	0	0	0	4	0	0	0	0	#DIV/0!	0	0		0	1.20466		0	0		0	0
ENST00000629177	SATB1-AS1	processed_transcript	chr3:18527182-18530546	2.90133	0.29699	0.716306	0	0	0	0	0	0	5	0	0	0	0	0	#DIV/0!	0	1.00179		0	0		0	0		0.036347	0
ENST00000423846	CYTOR	lincRNA	chr2:87455542-87521413	2.90128	0.297159	0.716306	0	0	0	0	2	0	5	0	0	0	0	0	#DIV/0!	0	0.962331		0.043105	0		0	0		0	0.054675
ENST00000359760	AFDN-AS1	lincRNA	chr6:167823876-167826709	0.911837	0.340267	0.76477	1	1	1	1	2	2	4	2	1	3	0.199473	0.320666	1.60757	0.248734	0.84324		0.196012	0.608421		0.120083	0.128302		0.187868	0.540702
ENST00000624034	C9orf163	lincRNA	chr9:136483495-136486067	1.01045	0.346971	0.77014	0	0	1	1	2	1	1	2	2	2	0.022682	0.199606	8.80019	0.143634	0.219678		0.127007	0.494528		0.165123	0.4079		0.17984	0.291079
ENST00000527067	ZNF252P-AS1	antisense	chr8:145002811-145006046	0.692349	0.356568	0.780544	1	2	2	2	1	4	3	5	2	2	0.340816	0.612516	1.7972	0.710382	0.66906		0.386307	1.35309		0.190067	0.336649		0.155125	0.413057
ENST00000473713	LINC00870	lincRNA	chr3:72151257-72174332	1.03308	0.382299	0.80304	1	1	1	0	2	1	1	4	1	1	0.1984	0.122599	0.617939	0.316178	0.209345		0.104012	1.19005		0.028988	0.147731		0.053714	0.237508
ENST00000624760	C10orf111	antisense	chr10:15095385-15097319	0.808658	0.393137	0.808853	1	1	1	1	0	3	3	1	1	1	0.196417	0.466124		0.423388	0.686406		0.108948	0.23697		0.113833	0.189975		0.018311	0.150688
ENST00000627071	GHET1	lincRNA	chr7:148987527-148989432	0.680921	0.411948	0.823895	1	1	1	2	2	2	3	3	3	3	0.25555	0.32299		0.19406	0.723103		0.121568	0.879681		0.197781	0.561238		0.27107	0.477257
ENST00000458371	ASH1L-IT1	sense_intronic	chr1:155396010-155396978	0.480419	0.415593	0.828283	3	6	6	1	2	6	6	6	6	6	0.91539	1.05255		1.78646	1.15681		0.900317	1.53253		0.101012	1.1453		0.3122	1.00395
ENST00000563601	STAM-AS1	antisense	chr10:17641284-17643878	0.666786	0.425615	0.842048	1	2	1	1	0	2	2	2	2	2	0.251596	0.275232		0.480938	0.454904		0.170726	0.537481		0.078917	0.421086		0.059521	0.267785
ENST00000444489	LINC00894	antisense	chrX:149940156-150016787	0.802148	0.42964	0.84507	0	1	1	1	1	5	1	1	1	1	0.11378	0.772435		0.310039	0.232588		0.106268	0.202757		0.070842	0.123743		0.148335	0.239717
ENST00000455777	LINC00894	antisense	chrX:149960881-149962798	0.87326	0.453954	0.866014	1	1	0	0	0	1	1	1	1	1	0.287777	0.166172		0.27948	0.216767		0	0.213865		0	0.231097		0	0.18857
ENST00000422304	POLR2J4	processed_transcript	chr7:43966340-44019175	0.415253	0.494123	0.892884	4	3	4	5	2	5	5	9	5	5	0.969049	0.873311		0.960902	0.990202		0.565139	2.54335		0.532351	0.955262		0.288649	0.827482
ENST00000538266	SNHG1	processed_transcript	chr11:62852609-62855467	0.833715	0.508807	0.898163	0	1	1	1	0	1	1	1	2	2	0.098514	0.159576		0.266502	0.29606		0.209135	0.351931		0.111272	0.290958		0	0.322685
ENST00000586231	LINC00910	lincRNA	chr17:43385863-43389199	0.833267	0.508807	0.898163	0	1	1	0	2	1	2	2	1	1	0.070775	0.218723		0.287968	0.39812		0.137798	0.452478		0.054784	0.159419		0.086849	0.147011
ENST00000629058	ABALON	antisense	chr20:31721507-31723409	0.833018	0.508807	0.898163	0	1	0	1	1	1	2	1	2	1	0.117085	0.09635		0.31131	0.329791		0.073596	0.258884		0.089879	0.426726		0.101456	0.210699
ENST00000434218	SERHL	processed_transcript	chr22:42501596-42502653	0.832865	0.508807	0.898163	1	0	1	1	0	2	2	1	1	1	0.184801	0.36635		0.087813	0.42942		0.144789	0.324768		0.078726	0.113494		0	0.124737
ENST00000561191	USP3-AS1	antisense	chr15:63591186-63600797	0.632424	0.508807	0.898163	0	1	1	0	1	1	1	1	2	1	0.096145	0.157632		0.289986	0.135289		0.116324	0.267945		0	0.415662		0.126986	0.243948
ENST00000412422	LINC01285	lincRNA	chrX:118839556-118857886	0.65265	0.549967	0.91875	1	1	1	1	2	2	3	1	1	1	0.268211	0.269125		0.326815	0.553406		0.081444	0.151377		0.124095	0.131372		0	0.266742
ENST00000591166	ASB16-AS1	antisense	chr17:44176209-44186625	0.668146	0.57523	0.937687	1	1	1	1	0	1	1	4	1	1	0.181097	0.253404		0.359606	0.109773		0.186481	1.21402		0.164857	0.27976		0.013721	0.267481
ENST00000465466	NDUFB2-AS1	antisense	chr7:140695336-140697077	0.667357	0.610972	0.968986	1	1	1	1	1	1	2	2	3	2	0.340152	0.212986		0.296887	0.365288		0.139644	0.560434		0.116466	0.603534		0.116686	0.387855
ENST00000426021	CASC2	antisense	chr10:118046994-118056225	0.416412	0.620337	0.978517	2	3	3	0	3	4	5	3	3	3	0.481525	0.636306		0.91357	1.11139		0.418694	0.793283		0.052779	0.503599		0.370293	0.574455
ENST00000426037	UBAC2-AS1	lincRNA	chr13:99196377-99200710	0.377517	0.628831	0.981811	2	3	2	2	2	3	3	4	3	6	0.520493	0.436398		0.857036	0.5806		0.276907	1.15873		0.264558	0.492959		0.426407	1.10492
ENST00000439792	PPP3CB-AS1	processed_transcript	chr10:73498556-73499827	0.653107	0.775097	1	1	1	0	1	1	2	1	2	2	1	0.315152	0.37772		0.43864	0.293619		0	0.588338		0.058103	0.316827		0.097451	0.155694
ENST00000586943	ZNF561-AS1	processed_transcript	chr19:9643436-9645896	0.632143	0.727115	1	1	1	1	0	0	1	2	1	1	1	0.224471	0.104028		0.257271	0.349308		0.225834	0.137705		0.002085	0.179176		0.044662	0.120824
ENST00000625439	PCBP1-AS1	processed_transcript	chr2:69963282-69976677	0.632143	0.727115	1	1	1	1	0	0	1	2	1	1	1	0.146276	0.241958		0.262129	0.337623		0.17609	0.389159		0	0.159438		0.031776	0.131284
ENST00000602658	FAM66A	lincRNA	chr8:12362382-12388296	0.476454	0.754527	1	1	1	1	0	2	1	2	1	1	2	0.16831	0.091002		0.350149	0.400836		0.178265	0.160234		0.036452	0.120604		0.104878	0.383896
ENST00000616845	TP53TG1	lincRNA	chr7:87341470-87345486	0.476289	1	1	1	0	1	1	2	1	2	1	2	1	0.303986	0.175192		0	0.411053		0.230231	0.371307		0.071516	0.288115		0.18435	0.219208
ENST00000586885	LINC00663	lincRNA	chr19:19773878-19776423	0.476154	0.754527	1	1	1	1	0	2	1	3	1	1	1	0.204243	0.238838		0.448426	0.597318		0.099449	0.177164		0.047878	0.13301		0.075833	0.262343
ENST00000596585	MAN1B1-AS1	antisense	chr9:137084946-137086817	0.402342	0.68109	1	2	2	1	1	2	2	3	3	3	2	0.591039	0.370375		0.667178	0.63708		0.223861	0.693309		0.152035	0.643447		0.216174	0.400174
ENST00000542314	PXN-AS1	antisense	chr12:120201327-120210519	0.40121	0.68874	1	0	2	2	2	2	2	3	2	2	4	0	0.281771		0.479707	0.679748		0.357362	0.576321		0.273123	0.319344		0.300509	0.695278
ENST00000627487	PCBP1-AS1	processed_transcript	chr2:70032204-70086250	0.398512	0.727115	1	0	1	1	1	0	1	1	1	1	1	0.025488	0.133064		0.208848	0.200255		0.103481	0.163697		0.097117	0.104039		0.006888	0.097938
ENST00000516881	SCARNA15	processed_transcript	chr15:82755945-82756071	0.398097	0.727115	1	0	0	1	1	1	1	1	1	1	1	0.131145	0.100201		0.142623	0.166298		0.10586	0.160518		0.070331	0.114944		0.096342	0.122872
ENST00000449017	MIATNB	lincRNA	chr22:26672791-26717459	0.299157	0.833543	1	2	2	2	1	2	2	2	4	2	2	0.572023	0.277919		0.679	0.357863		0.384366	1.01558		0.096332	0.305411		0.130365	0.390715
ENST00000356684	FLVCR1-AS1	lincRNA	chr1:212852108-212858088	0.275712	0.754527	1	1	1	1	0	2	1	1	1	2	1	0.193465	0.193661		0.372687	0.137255		0.164597	0.251456		0.054234	0.29729		0.114696	0.141402
ENST00000629943	PCBP1-AS1	processed_transcript	chr2:70051250-70086218	0.275352	1	1	1	1	1	1	0	1	2	1	1	1	0.184826	0.163885		0.269443	0.475828		0.161423	0.209481		0.131796	0.142837		0.029661	0.136732
ENST00000553729	DIO3OS	lincRNA	chr14:101559588-101560392	-0.244162	0.754527	1	1	1	1	1	2	1	1	1	1	1	0.201417	0.167422		0.240511	0.14993		0.123919	0.245348		0.074518	0.127523		0.094263	0.125069
ENST00000618249	MALAT1	lincRNA	chr11:65502914-65503008	-0.244162	0.754527	1	1	1	1	1	2	1	1	1	1	1	0.262969	0.168469		0.285457	0.196793		0.152909	0.267117		0.110087	0.174891		0.120901	0.17415
ENST00000624029	AC000123.3	TEC	chr7:127359785-127364759	-0.244162	0.754527	1	1	1	1	1	1	1	1	1	1	1	0.199993	0.124997		0.216926	0.133627		0.117519	0.226376		0.069075	0.140726		0.152522	0.182411
ENST00000411526	PAXIP1-AS2	antisense	chr7:154928498-154946836	0.226818	0.740923	1	1	3	3	3	2	3	3	3	4	4	0.35001	0.473122		0.855636	0.703887		0.405335	0.737268		0.335667	0.762165		0.286941	0.6843
ENST00000623970	ARRDC1-AS1	antisense	chr9:137615367-137618831	0.2001	0.850147	1	2	2	2	2	2	3	3	4	2	2	0.439453	0.429909		0.631107	0.703859		0.295613	1.05654		0.258795	0.428958		0.199777	0.42955
ENST00000442956	LINC00299	lincRNA	chr2:8207143-8328419	0.190433	1	1	1	1	1	1	2	2	2	1	1	1	0.244053	0.394385		0.364539	0.501698		0.085154	0.335314		0.076051	0.139328		0.095315	0.158653
ENST00000590966	KCNJ2-AS1	antisense	chr17:70166961-70169402	0.174571	0.823594	1	4	5	4	5	4	7	5	7	6	5	1.12762	1.17706		1.55429	1.11146		0.565359	1.85682		0.552573	1.10657		0.57621	0.957625
ENST00000601034	INTS6-AS1	antisense	chr13:51454168-51465020	0.133034	1	1	2	2	2	1	2	2	3	3	2	2	0.564905	0.421926		0.48	0.562178		0.388792	0.747233		0.122754	0.362726		0.247138	0.310194
ENST00000542586	TP53TG1	lincRNA	chr7:87341402-87345515	0.0987268	1	1	2	2	2	2	2	3	2	2	2	4	0.502619	0.453084		0.475779	0.388494		0.276922	0.558907		0.225686	0.363359		0.289121	0.625679
ENST00000382313	SRRM2-AS1	antisense	chr16:2737091-2740804	0.0417049	1	1	1	1	1	0	1	1	1	1	1	1	0.255457	0.175033		0.431144	0.153283		0.100634	0.210787		0.040685	0.111403		0.089778	0.110783
ENST00000601648	LINC00969	lincRNA	chr3:195681566-195686347	0.0416262	1	1	0	1	1	1	2	1	1	1	1	1	0.020652	0.205848		0.291824	0.226941		0.135796	0.264916		0.08018	0.100032		0.123758	0.172235
ENST00000625474	TGFB2-OT1	3prime_overlapping_ncRNA	chr1:218442626-218443996	0.0414026	1	1	1	1	0	1	1	1	1	1	1	1	0.206023	0.130925		0.171329	0.226804		0.068793	0.308966		0.075945	0.209662		0.113552	0.097283
ENST00000399541	ALOX12-AS1	antisense	chr17:6985109-7012334	-0.010463	1	1	1	1	1	1	1	2	1	1	1	1	0.252736	0.374262		0.300617	0.30466		0.140404	0.157417		0.098192	0.239161		0.068088	0.243533
ENST00000544983	SNHG1	processed_transcript	chr11:62854682-62855758	-0.0101543	1	1	1	1	1	1	1	1	1	1	2	1	0.201722	0.164865		0.271754	0.199814		0.140121	0.275189		0.15414	0.328365		0.185112	0.201706
ENST00000503668	HULC	lincRNA	chr6:8652137-8653846	3.77583	2.22537e-05	0.00238115	3	2	1	0	2	2	93	24	8	42	0.800755	0.273866	0.34201	0.740804	19.5656	26.4113	0.110125	6.68125	60.6697	0	1.47695	#DIV/0!	0.32435	7.42548	22.8934
ENST00000437892	LINC00858	lincRNA	chr10:84279991-84288995	4.37762	6.15178e-05	0.00473933	0	1	0	0	2	10	4	12	0	12	0	1.6838	#DIV/0!	0.156403	0.781678	4.99785	0	3.18642	#DIV/0!	0	0.070295	#DIV/0!	0	2.16908	#DIV/0!
ENST00000437916	LINC01833	lincRNA	chr2:44921077-44939199	4.26265	0.000141548	0.00777898	0	1	0	0	2	4	6	10	0	15	0.071021	0.745799	10.5011	0.192645	1.18115	6.13125	0	2.72548	#DIV/0!	0	0.019477	#DIV/0!	0	2.65144	#DIV/0!
ENST00000414386	FOXP4-AS1	antisense	chr6:41523895-41546176	2.88085	0.000171966	0.00895154	0	6	0	9	2	8	36	40	44	25	0	1.32595	#DIV/0!	1.77726	7.59536	4.27364	0	11.0281	#DIV/0!	1.01069	8.21126	8.12445	0.290188	4.37587	15.0794
ENST00000512067	LINC01021	lincRNA	chr5:27472292-27486146	4.57636	0.000333446	0.0144152	1	1	0	1	2	2	2	15	0	80	0.347567	0.285366	0.821039	0.285259	0.418745	1.46795	0	4.14163	#DIV/0!	0.067227	0	0	0	14.1848	#DIV/0!
ENST00000428263	TAB3-AS1	antisense	chrX:30834623-30835300	5.1959	0.000556247	0.0208026	0	0	0	0	1	1	42	31	0	0	0	0.233529	#DIV/0!	0	8.70381	#DIV/0!	0	8.50362	#DIV/0!	0	0	#DIV/0!	0.097898	0.082321	0.840885
ENST00000409569	MIR4435-2HG	lincRNA	chr2:111429309-111495086	1.93185	0.000686735	0.0249557	6	9	19	24	2	39	142	23	62	84	1.66231	6.60338	3.97241	2.68338	29.698	11.0674	2.97047	6.32627	2.12972	2.76275	11.5821	4.19222	1.81349	14.9649	8.25197
ENST00000521586	CASC21	lincRNA	chr8:127339274-127392631	3.23607	0.00118037	0.0366676	1	2	0	0	2	1	28	1	12	11	0.190333	0.191747	1.00743	0.66045	5.84505	8.85011	0.075661	0.256432	3.38922	0	2.31857	#DIV/0!	0.102891	1.98045	19.248
ENST00000432701	TUSC8	lincRNA	chr13:44400250-44405885	2.38146	0.00127675	0.0393323	1	4	2	2	2	3	12	25	7	36	0.33101	0.573194	1.73165	1.33835	2.42144	1.80927	0.367976	6.84997	18.6152	0.196042	1.2818	6.53839	0.469133	6.44913	13.7469
ENST00000458623	DUXAP8	processed_transcript	chr22:15790709-15791814	4.33891	0.00133614	0.0398979	1	0	0	0	0	0	19	3	16	0	0.183779	0	0	0	4.06572	#DIV/0!	0	0.860448	#DIV/0!	0	2.9721	#DIV/0!	0	0.044502	#DIV/0!
ENST00000614771	NKILA	antisense	chr20:57710183-57712780	2.2426	0.00177947	0.0490856	2	3	2	4	3	3	27	4	18	32	0.644114	0.579178	0.899186	0.782683	5.65287	7.22243	0.268221	1.12092	4.1791	0.400759	3.31125	8.26245	0.377621	5.72595	15.1632
ENST00000441492	MIR503HG	lincRNA	chrX:134544426-134546623	2.9839	0.00216976	0.0553505	0	0	1	1	2	0	4	9	5	5	0	0.008177	#DIV/0!	0.131947	0.764469	5.79376	0.160041	2.49832	15.6105	0.153269	0.970107	6.32944	0	0.971394	#DIV/0!
ENST00000531363	BBOX1-AS1	antisense	chr11:27217152-27220102	4.17306	0.0023215	0.0569582	1	0	0	0	0	2	19	0	0	15	0.150632	0.28235	1.87444	0	4.05078	#DIV/0!	0.048404	0	0	0	0	#DIV/0!	0.049578	2.73544	55.1745
ENST00000444301	MIR4435-2HG	lincRNA	chr2:111314312-111495033	2.36732	0.00259852	0.0614079	3	0	1	1	2	2	15	3	10	11	0.751829	0.39696	0.527992	0.066645	3.15213	47.2973	0.157795	0.767253	4.86234	0.129247	1.94264	15.0304	0.167447	1.9833	11.8443
ENST00000412500	LINC00659	antisense	chr20:62774128-62775412	4.45929	0.00271895	0.0627149	0	0	1	0	0	0	1	2	1	35	0	0	#DIV/0!	0.08562	0.137574	1.6068	0.1925	0.554998	2.88311	0	0.256234	#DIV/0!	0	6.32264	#DIV/0!
ENST00000620902	MALAT1	lincRNA	chr11:65499042-65499706	1.84409	0.00345187	0.0707267	6	11	2	1	2	11	15	24	31	10	1.69752	1.81967	1.07196	3.39671	3.11605	0.917373	0.32947	6.49561	19.7153	0.121535	5.8435	48.0808	0.274313	1.86291	6.79117
ENST00000366424	AC144450.1	antisense	chr2:1620510-1625419	3.53253	0.00514853	0.0878094	1	0	0	0	0	10	0	9	1	1	0.228494	1.68645	7.38071	0.054652	0	0	0.028259	2.44944	86.6781	0.020846	0.138441	6.64113	0	0.096301	#DIV/0!
ENST00000518049	RHPN1-AS1	antisense	chr8:143366631-143368548	3.17161	0.00528582	0.0888557	0	0	0	0	1	0	3	6	5	2	0.085314	0.053554	0.627728	0.023945	0.719779	30.0597	0.024015	1.53844	64.0618	0.017835	0.902638	50.6105	0.090597	0.306788	3.38629
ENST00000414769	MIR503HG	lincRNA	chrX:134543443-134546630	2.81198	0.00630749	0.0970344	1	1	0	0	2	0	2	8	5	5	0.244684	0	0	0.237295	0.331873	1.39857	0	2.23478	#DIV/0!	0	0.846559	#DIV/0!	0	0.892761	#DIV/0!
ENST00000468377	GATA2-AS1	antisense	chr3:128489232-128502348	2.09024	0.00718791	0.105133	3	1	2	2	1	27	2	3	10	7	0.786577	4.66439	5.92998	0.274565	0.362664	1.32087	0.309009	0.907258	2.93602	0.260781	1.79171	6.87054	0.108645	1.21489	11.1822
ENST00000635048	LINC01748	lincRNA	chr1:60519963-60596206	3.40479	0.00801833	0.112405	1	0	0	0	2	1	15	0	2	3	0.16057	0.209178	1.30272	0.109854	3.12694	28.4645	0.009902	0.000771	0.0778631	0	0.308947	#DIV/0!	0.059139	0.531871	8.99357
ENST00000605910	TRAM2-AS1	lincRNA	chr6:52578366-52583559	3.1149	0.0103902	0.126884	0	0	1	0	2	1	3	5	6	0	0	0.245693	#DIV/0!	0	0.529386	#DIV/0!	0.168343	1.40993		0	1.08859		0	0
ENST00000415479	LINC01614	lincRNA	chr2:215718043-215719424	3.71796	0.0105852	0.127819	1	0	0	0	2	0	23	2	2	0	0.173118	0.079257	0.457821	0.1427	4.87063		0	0.640703		0	0.43225		0	0.082576
ENST00000604981	MIR4435-2HG	lincRNA	chr2:111429322-111495034	2.5576	0.0111504	0.132376	0	0	1	0	2	0	3	4	7	3	0	0.084034	#DIV/0!	0.119852	0.622017		0.120939	1.08822		0.051072	1.24676		0.087195	0.556593
ENST00000445415	MIR503HG	lincRNA	chrX:134543767-134544880	2.74768	0.0136332	0.14793	1	0	0	0	2	0	4	4	2	2	0.151029	0	0	0	0.914243		0	1.01176		0.033043	0.431014		0	0.295553
ENST00000455131	CYTOR	lincRNA	chr2:87455505-87521413	2.19482	0.0169966	0.170828	2	0	1	0	2	2	11	4	7	1	0.659606	0.259809	0.393885	0.008268	2.33538		0.092137	1.21205		0	1.28308		0.066918	0.245911
ENST00000434729	SNHG11	processed_transcript	chr20:38446757-38450921	1.89669	0.0168591	0.170828	1	0	3	2	0	2	5	9	7	5	0.226891	0.370105	1.6312	0	0.989049		0.495432	2.43391		0.208387	1.34401		0	0.940114
ENST00000429139	MIR181A2HG	antisense	chr9:124658467-124698631	1.64075	0.0168743	0.170828	1	2	3	1	3	2	14	5	13	5	0.356771	0.413412	1.15876	0.695628	2.84834		0.419918	1.31694		0.092102	2.49911		0.348932	0.922318
ENST00000444871	LINC01833	lincRNA	chr2:44931122-44938888	2.86802	0.0183852	0.178387	0	0	0	1	2	2	3	10	0	7	0	0.370394	#DIV/0!	0	0.564079		0	2.6887		0.090205	0.07171		0.066462	1.21012
ENST00000471864	FAM201A	antisense	chr9:38620474-38622466	2.50933	0.0207945	0.191013	0	1	0	1	0	3	3	0	2	9	0	0.49878	#DIV/0!	0.397526	0.570104		0	0		0.069351	0.434467		0	1.62845
ENST00000607933	DUXAP8	processed_transcript	chr22:15818493-15819134	3.12636	0.0211405	0.192514	1	0	0	0	0	0	8	1	7	0	0.152715	0	0	0	1.60875		0	0.396318		0.035049	1.37335		0.04638	0.017503
ENST00000578968	SNHG15	lincRNA	chr7:44983023-44986834	1.22127	0.0223279	0.197717	9	5	8	10	2	9	19	16	23	37	2.46146	1.5708	0.638158	1.43972	3.96012		1.22354	4.51424		1.11273	4.31069		0.656572	6.62455
ENST00000433182	E2F3-IT1	sense_intronic	chr6:20437821-20440178	1.15166	0.0222886	0.197717	5	10	6	3	4	19	22	17	9	9	1.49011	3.20692	2.15214	2.97329	4.50037		0.993557	4.6491		0.331423	1.71277		0.535222	1.64874
ENST00000602290	HCG18	antisense	chr6:30294677-30326363	2.82555	0.0230569	0.202774	0	0	0	1	0	0	5	4	0	4	0	0	#DIV/0!	0	1.03852		0	1.01434		0.130707	0		0	0.7948
ENST00000440496	LINC00630	lincRNA	chrX:102769179-102885406	1.34175	0.0235126	0.205758	3	5	2	1	2	7	13	6	4	8	0.832475	1.16082	1.39442	1.60877	2.6444		0.335295	1.70294		0.138592	0.82251		0.1862	1.39722
ENST00000541723	FAM222A-AS1	antisense	chr12:109734166-109773508	2.6757	0.0241291	0.209809	1	0	0	1	0	0	0	11	4	3	0.250807	0.034216	0.136424	0	0.101303		0	3.11162		0.076443	0.71171		0.062583	0.593094
ENST00000439156	LINC01748	lincRNA	chr1:60540249-60640491	2.86489	0.0246169	0.213088	0	0	0	0	2	1	8	0	1	4	0.040507	0.243345	6.00748	0	1.75045		0.011758	0		0.040343	0.244086		0.085257	0.768239
ENST00000523190	PVT1	lincRNA	chr8:128009658-128101097	1.59028	0.0251743	0.216773	4	3	3	0	2	9	3	15	4	5	1.06974	1.45595	1.36104	0.866052	0.570368		0.531866	4.09639		0	0.834771		0	0.939735
ENST00000631276	ADD3-AS1	processed_transcript	chr10:109946119-109957911	2.73357	0.0274606	0.226748	0	0	0	0	1	3	2	6	0	1	0	0.434646	#DIV/0!	0	0.315759		0.030094	1.58965		0.054093	0		0.073167	0.141069
ENST00000389897	TDRKH-AS1	antisense	chr1:151790842-151794402	1.73377	0.0272379	0.226748	1	0	1	3	2	2	6	2	8	12	0.354783	0.28475	0.802603	0	1.3556		0.190046	0.551919		0.31943	1.42907		0.29196	2.22738
ENST00000544685	SNHG21	antisense	chr15:82750564-82754937	1.60623	0.0278587	0.227529	3	4	0	1	2	5	22	4	6	3	0.6862	0.794628	1.15801	1.19867	4.68221		0.004288	1.08463		0.155386	1.14285		0.206348	0.53054
ENST00000443467	MIR4435-2HG	lincRNA	chr2:111239824-111495048	1.98759	0.0284421	0.231137	0	2	0	2	2	2	12	1	3	4	0	0.312532	#DIV/0!	0.468786	2.57687		0.01997	0.371891		0.175024	0.571371		0.002992	0.628109
ENST00000571619	U91319.1	lincRNA	chr16:13246316-13562918	2.48356	0.0315871	0.248524	0	1	1	0	2	0	5	0	7	4	0.126578	0	0	0.265318	1.04216		0.09204	0		0	1.3313		0	0.703618
ENST00000560029	CRNDE	lincRNA	chr16:54918870-54920616	2.44253	0.0320894	0.248932	0	0	0	0	2	5	7	3	1	1	0	0.793341	#DIV/0!	0	1.46617		0	0.823565		0	0.201941		0.249971	0.214018
ENST00000525302	BBOX1-AS1	antisense	chr11:27062983-27220113	3.29549	0.0340092	0.255367	0	1	0	0	0	0	13	0	0	6	0	0	#DIV/0!	0.210189	2.70215		0	0		0	0		0	1.09198
ENST00000439362	MIR4435-2HG	lincRNA	chr2:111207776-111495048	1.53061	0.0341401	0.255851	5	2	0	3	2	4	9	4	12	7	1.40455	0.698216	0.49711	0.5257	1.82152		0	1.03843		0.323287	2.25485		0	1.17913
ENST00000419190	ELF3-AS1	antisense	chr1:202000094-202010353	1.07379	0.0349374	0.25756	14	16	20	5	27	26	37	42	39	64	3.71835	4.487	1.20672	4.79315	7.65971		3.08665	11.4574		0.60779	7.35996		3.46803	11.467
ENST00000445174	LINC00607	lincRNA	chr2:215611563-215843536	3.26458	0.0361759	0.263362	0	1	1	0	2	0	2	0	23	0	0.071163	0.013686	0.192319	0.325026	0.378178		0.190258	0.096109		0.027619	4.25271		0.010465	0.021752
ENST00000560912	CRNDE	lincRNA	chr16:54919173-54928812	2.48051	0.0380556	0.271463	0	0	0	0	2	4	1	2	0	3	0.066556	0.761305	11.4386	0	0.162562		0	0.534677		0	0.048432		0.086543	0.534257
ENST00000566712	SLX1A-SULT1A3	processed_transcript	chr16:30195790-30204008	1.02586	0.0434022	0.294022	5	10	11	3	3	16	15	20	10	16	1.25894	2.81917	2.23932	3.21949	3.10519		1.67231	5.51643		0.289011	1.92349		0.427986	2.78083
ENST00000593642	MZF1-AS1	antisense	chr19:58559129-58570584	1.35946	0.0443438	0.297582	0	2	4	2	0	5	3	7	6	4	0.118485	0.912638	7.70256	0.505936	0.555132		0.569987	1.79829		0.213476	1.05968		0.027988	0.665988
ENST00000586942	SNHG16	processed_transcript	chr17:76557769-76563160	3.06221	0.044856	0.299963	0	1	0	0	0	0	0	7	0	7	0	0.000111	#DIV/0!	0.252182	0.011984		0	2.00625		0.05165	0.000271		0	1.30086
ENST00000511703	MIR3945HG	lincRNA	chr4:184844585-184855751	2.65688	0.0469093	0.306864	1	0	0	0	2	0	3	5	3	0	0.251472	0.035225	0.140075	0.076259	0.617239		0.064039	1.3218		0.030908	0.625182		0	0.0367
ENST00000571970	LINC01569	lincRNA	chr16:4246374-4251498	2.34143	0.0494795	0.317658	0	0	0	0	2	3	2	0	1	3	0	0.463156	#DIV/0!	0	0.471769		0	0		0	0.243687		0.09595	0.544333
ENST00000562245	DISC1FP1	processed_transcript	chr11:90251232-90915052	2.61887	0.0499204	0.318266	1	0	0	0	0	1	2	0	1	7	0.146175	0.176299	1.20608	0	0.487868		0	0.030411		0	0.157599		0	1.2062
ENST00000424933	FRGCA	antisense	chr21:43140523-43141092	1.99696	0.0501061	0.318266	0	1	0	1	1	4	7	0	3	3	0	0.605675	#DIV/0!	0.219122	1.46338		0	0		0.081061	0.571578		0.091046	0.572072
ENST00000535870	DDX11-AS1	antisense	chr12:31050916-31060750	1.5115	0.0503272	0.318266	3	1	0	1	1	6	4	6	4	2	0.741973	1.00074	1.34876	0.30516	0.74059		0	1.62714		0.104532	0.702211		0.109619	0.410788
ENST00000602806	LINC01703	lincRNA	chr1:226083639-226089496	1.51031	0.0498506	0.318266	2	1	1	0	2	5	3	3	3	1	0.446374	0.914981	2.04981	0.314363	0.57738		0.123132	0.719373		0	0.475415		0	0.232248
ENST00000423530	LINC00607	lincRNA	chr2:215619635-215827403	2.97273	0.0518566	0.323746	1	1	0	0	2	0	2	0	19	0	0.19443	0.022108	0.113707	0.320704	0.394848		0.074092	0.018276		0.010837	3.60664		0.055058	0.065749
ENST00000383038	DUXAP8	processed_transcript	chr22:15784968-15819165	2.83102	0.0536991	0.330283	1	0	0	0	0	0	2	1	9	0	0.152133	0	0	0	0.443634		0	0.315848		0.036749	1.76143		0.053143	0.022338
ENST00000440975	GCC2-AS1	antisense	chr2:108511689-108534182	2.34758	0.0538289	0.330283	0	1	0	0	0	4	2	2	0	1	0	0.718523	#DIV/0!	0.161097	0.337489		0	0.556296		0.048603	0		0.044575	0.127817
ENST00000432735	MCM3AP-AS1	antisense	chr21:46229234-46242999	1.81717	0.0552467	0.334082	0	2	0	1	2	1	5	8	1	8	0.046544	0.131027	2.81512	0.61109	1.08276		0.03051	2.17826		0.104234	0.237581		0.222956	1.49835
ENST00000436126	HAGLR	antisense	chr2:176176186-176188269	-3.29854	0.0628167	0.348158	1	1	1	1	1	0	0	0	0	0	0.318366	0.028322	0.0889605	0.243343	0		0.120698	0.043268		0.143531	0		0.108007	0.017742
ENST00000420074	MCM3AP-AS1	antisense	chr21:46229524-46235453	1.5475	0.0633383	0.349919	0	2	1	0	1	1	2	4	5	3	0	0.165832	#DIV/0!	0.479798	0.47617		0.10328	1.18082		0.025124	1.00404		0.138763	0.569712
ENST00000445083	LINC01594	antisense	chr2:108167748-108217841	1.98773	0.0644802	0.351312	1	1	1	0	0	9	6	0	2	0	0.2938	1.47367	5.01591	0.296701	1.32425		0.136836	0		0	0.404352		0	0.017213
ENST00000613868	LINC01730	lincRNA	chr20:3808357-3812434	2.50935	0.0654715	0.354208	1	0	0	0	2	0	2	4	0	4	0.279166	0.072871	0.261031	0	0.519718		0	0.994836		0	0		0	0.681979
ENST00000461864	NCK1-AS1	antisense	chr3:136841726-136862037	0.976533	0.0658168	0.355	3	5	6	3	1	9	11	11	5	7	0.724953	1.52121	2.09836	1.43042	2.35483		0.958121	2.93842		0.340429	0.860763		0.173594	1.16996
ENST00000414600	SOX9-AS1	processed_transcript	chr17:72090459-72141780	1.88623	0.0671997	0.360018	0	0	1	0	1	2	4	1	0	4	0	0.311006	#DIV/0!	5.2e-05	0.813943		0.171064	0.268456		0.055585	0		0.097484	0.639501
ENST00000445681	GS1-124K5.4	lincRNA	chr7:66493706-66495474	1.2299	0.0694472	0.367449	3	2	2	3	2	2	8	3	8	8	0.832733	0.401615	0.482285	0.519439	1.62862		0.318029	0.886149		0.37516	1.55084		0.045119	1.35649
ENST00000435434	CFAP58-AS1	antisense	chr10:104351591-104353575	2.02102	0.0708667	0.370782	0	1	0	0	0	0	2	2	2	1	0	0	#DIV/0!	0.348167	0.398505		0	0.596626		0	0.33539		0	0.168267
ENST00000554558	KTN1-AS1	antisense	chr14:55499278-55580092	2.19489	0.0734897	0.378712	1	0	0	0	0	2	3	1	2	0	0.152343	0.288669	1.89486	0.081497	0.692666		0	0.347128		0	0.359345		0	0
ENST00000495520	LINC01558	lincRNA	chr6:167784537-167796859	1.49731	0.0736434	0.378737	0	2	3	2	2	3	2	15	4	3	0.118715	0.535544	4.51117	0.558183	0.314105		0.486815	4.15617		0.207468	0.689693		0.13848	0.481729
ENST00000503874	LINC00923	lincRNA	chr15:97742622-97874550	2.7584	0.0741329	0.378965	0	1	0	0	2	6	7	0	0	0	0	1.04013	#DIV/0!	0.382976	1.50107		0	0		0	0		0	0
ENST00000635616	LINC01748	lincRNA	chr1:60539095-60622532	2.20029	0.0740761	0.378965	1	0	0	0	2	0	11	0	1	3	0.18299	0	0	0	2.40224		0.077128	0		0.050901	0.145137		0.071738	0.448673
ENST00000521127	SNHG6	processed_transcript	chr8:66922271-66925541	0.857946	0.0748249	0.380245	6	19	18	27	12	26	46	28	48	31	1.72586	4.48521	2.59883	5.88054	9.66614		2.85855	7.58047		3.11773	8.96392		1.58488	5.46937
ENST00000421498	KCNMB2-AS1	antisense	chr3:178748988-178801936	2.117	0.0750419	0.380508	1	0	0	1	0	3	9	0	0	2	0.187101	0.467917	2.50088	0	1.93718		0.038408	0		0.087043	0		0	0.425939
ENST00000503484	NNT-AS1	antisense	chr5:43578337-43602937	2.19146	0.0767703	0.385051	0	0	0	0	1	1	3	0	2	2	0	0.137707	#DIV/0!	0	0.532552		0	0		0	0.379997		0.118397	0.328357
ENST00000412855	LINC01703	lincRNA	chr1:226083951-226090292	2.19806	0.0802767	0.393406	0	1	0	0	2	2	2	3	0	1	0	0.301977	#DIV/0!	0.263817	0.494138		0	0.720462		0	0		0	0.124245
ENST00000486015	ZNF503-AS2	antisense	chr10:75402897-75407695	2.18296	0.080924	0.394219	1	0	0	0	0	3	3	1	0	1	0.138181	0.442268	3.20064	0	0.601643		0	0.25777		0.04781	0		0	0.153365
ENST00000541460	FAM222A-AS1	antisense	chr12:109734323-109773484	2.79458	0.0814593	0.39518	0	0	0	0	1	0	0	10	0	2	0	0	#DIV/0!	0	0		0	2.78994		0	0		0.092368	0.373622
ENST00000530606	ZNF503-AS1	lincRNA	chr10:75273297-75358608	2.03741	0.0863914	0.407319	0	0	1	0	2	0	1	1	2	3	0	0	#DIV/0!	0.142645	0.305057		0.226651	0.297696		0	0.433205		0	0.604279
ENST00000454968	LINC00963	processed_transcript	chr9:129483451-129504274	1.17461	0.0922551	0.422552	3	4	1	3	0	4	4	3	9	10	0.738927	0.660804	0.894275	1.30514	0.899706		0.125315	0.806704		0.395698	1.6187		0.006578	1.71305
ENST00000445613	AC104088.1	lincRNA	chr2:172315287-172323737	2.67656	0.0936225	0.425778	0	0	0	1	2	6	0	0	0	14	0	0.980346	#DIV/0!	0	0		0	0		0.067074	0.048717		0.075714	2.40895
ENST00000522718	LINC01605	lincRNA	chr8:37421341-37493913	2.07566	0.095229	0.426201	0	0	1	0	2	8	3	2	0	0	0	1.4333	#DIV/0!	0.140668	0.675418		0.184301	0.52938		0.046012	0.040669		0.073908	0
ENST00000432502	NUP50-AS1	lincRNA	chr22:45134290-45163659	2.70842	0.0972137	0.429928	0	0	0	0	2	2	0	0	0	10	0	0.361196	#DIV/0!	0.005313	0		0	0		0	0		0.162307	1.71601
ENST00000413962	CCNT2-AS1	antisense	chr2:134867318-134918678	1.07784	0.0969503	0.429928	1	4	1	2	2	3	6	8	5	4	0.217442	0.507189	2.33253	1.23588	1.16487		0.102153	2.15761		0.181214	0.858213		0.286138	0.725946
ENST00000579631	LINC00511	lincRNA	chr17:72323123-72325949	1.61753	0.0979824	0.43184	2	1	0	1	2	1	2	3	3	7	0.622518	0.231863	0.37246	0.210098	0.517568		0	0.693881		0.115294	0.64084		0	1.23106
ENST00000413510	DLEU7-AS1	antisense	chr13:50807856-50849905	1.30359	0.100035	0.435408	0	2	1	1	0	4	4	1	1	3	0.072294	0.678938	9.39135	0.676493	0.760413		0.110581	0.15601		0.117268	0.225936		0.060643	0.571857
ENST00000414156	ERI3-IT1	sense_intronic	chr1:44243408-44244273	0.829882	0.104329	0.445537	4	7	6	2	2	12	10	10	7	6	1.13804	2.04891	1.80039	2.28328	2.02123		0.891636	2.85886		0.226026	1.38504		0.261229	1.07828
ENST00000413768	DUXAP8	processed_transcript	chr22:15784959-15827434	2.37505	0.106811	0.452126	1	0	0	0	0	0	3	0	5	1	0.346406	0	0	0	0.642781		0	0.086326		0.014315	0.881785		0	0.145495
ENST00000588275	LINC01842	lincRNA	chr19:14333743-14343916	1.44511	0.110496	0.462141	0	1	2	0	2	4	2	2	2	1	0	0.668732	#DIV/0!	0.36121	0.461847		0.362086	0.61974		0	0.403909		0.050279	0.248733
ENST00000534120	AP000640.2	processed_transcript	chr11:59669312-59675795	2.03032	0.111711	0.463509	1	0	0	0	0	0	2	0	3	2	0.170768	0	0	0	0.320758		0	0		0	0.51316		0	0.393979
ENST00000556973	LINC00239	lincRNA	chr14:101730437-101732522	1.02138	0.11339	0.466144	1	6	6	4	2	7	10	8	7	30	0.366895	1.13254	3.08681	1.84851	2.03532		0.879401	2.31936		0.492953	1.27083		1.0495	5.42026
ENST00000465548	ARMCX5-GPRASP2	processed_transcript	chrX:102599520-102605892	1.00599	0.114021	0.467742	3	2	3	3	4	14	6	4	3	11	0.850548	2.32502	2.73356	0.746149	1.28619		0.539813	1.12459		0.324311	0.504335		0.557809	1.91183
ENST00000518376	CASC11	lincRNA	chr8:127730194-127733967	1.44329	0.116137	0.471403	0	2	0	0	2	1	3	1	3	3	0.093826	0.117402	1.25127	0.624882	0.725874		0	0.389483		0	0.564736		0.110411	0.449959
ENST00000428828	CECR3	lincRNA	chr22:17256859-17266733	1.16948	0.116049	0.471403	1	2	3	0	2	5	4	10	2	4	0.339898	0.934998	2.75082	0.692479	0.78898		0.422018	2.62447		0.05525	0.416346		0.357342	0.643018
ENST00000430626	AC026904.1	lincRNA	chr8:48590401-48594621	-3.01258	0.12538	0.490435	1	1	1	1	2	0	0	0	0	0	0.292897	0.04865	0.166099	0.351052	0.016982		0.116927	0.069408		0.07812	0		0.050804	0
ENST00000553496	LINC01146	lincRNA	chr14:88044728-88093165	1.81973	0.125665	0.490435	0	1	0	0	2	0	2	1	2	1	0	0.012308	#DIV/0!	0.216125	0.496055		0	0.324573		0.046594	0.411157		0	0.125903
ENST00000444245	MKLN1-AS	processed_transcript	chr7:131323594-131327730	2.01998	0.126795	0.492158	1	0	0	0	0	1	2	2	0	2	0.154082	0.097128	0.630366	0.046606	0.349356		0	0.554512		0	0.089058		0.017105	0.309303
ENST00000521159	HOXA-AS2	antisense	chr7:27122548-27134302	1.8192	0.126691	0.492158	0	0	0	0	1	0	2	1	2	1	0	0	#DIV/0!	0.053941	0.40969		0.047456	0.151412		0	0.300594		0.067715	0.191948
ENST00000513755	SCAMP1-AS1	lincRNA	chr5:78342365-78360393	1.8209	0.128903	0.49526	0	0	0	1	2	0	1	2	1	2	0	0	#DIV/0!	0	0.13727		0	0.561522		0.063918	0.1478		0	0.340757
ENST00000416220	MKLN1-AS	processed_transcript	chr7:131323686-131327779	1.85852	0.13044	0.495496	0	1	0	0	1	0	1	5	4	0	0.046445	0.018671	0.402002	0.438689	0.168897		0	1.25644		0	0.667268		0.115543	0.045175
ENST00000457218	SNHG11	processed_transcript	chr20:38447314-38450921	1.15177	0.130224	0.495496	3	1	3	1	1	3	3	5	11	2	0.760382	0.594379	0.781685	0.396409	0.705941		0.446191	1.38111		0.135941	2.05043		0.129909	0.389255
ENST00000637577	FIRRE	lincRNA	chrX:131691530-131755666	1.8662	0.130783	0.495842	1	0	1	0	2	1	1	0	7	1	0.234666	0.177995	0.758504	0.092161	0.251321		0.085659	0.135884		0.020922	1.22417		0.033222	0.209848
ENST00000499662	PLUT	antisense	chr13:27833444-27921404	2.02172	0.132182	0.497718	0	1	0	0	0	0	3	1	2	1	0	0.034772	#DIV/0!	0.192069	0.538824		0	0.173096		0	0.463049		0.017129	0.169405
ENST00000508851	TMEM92-AS1	antisense	chr17:50281577-50287855	2.0109	0.134498	0.498322	0	0	0	0	1	1	3	0	1	2	0.086041	0.178523	2.07486	0.097093	0.705096		0	0.034314		0	0.231414		0.153371	0.388199
ENST00000524007	AZIN1-AS1	antisense	chr8:102864337-102865319	1.02398	0.13375	0.498322	1	4	0	4	5	4	6	6	12	7	0.374788	0.613522	1.63698	1.1407	1.2805		0	1.66877		0.44925	2.27047		0.631883	1.3035
ENST00000437781	DUXAP8	processed_transcript	chr22:15784963-15827708	2.01595	0.135232	0.499439	0	0	0	0	1	0	3	1	2	1	0	0	#DIV/0!	0	0.548641		0.062469	0.409531		0.049417	0.439841		0.087141	0.159872
ENST00000444374	UNQ6494	lincRNA	chr9:89701651-89719670	1.82306	0.135117	0.499439	0	0	0	1	2	1	1	2	2	0	0.115807	0.147992	1.27792	0	0.295571		0	0.662636		0.142452	0.405966		0	0.049952
ENST00000520043	HAS2-AS1	antisense	chr8:121641436-121644693	1.90628	0.137283	0.503512	0	0	1	1	1	1	1	0	7	6	0	0.167816	#DIV/0!	0.006602	0.216433		0.107547	0.058062		0.075376	1.32824		0.118254	1.14908
ENST00000579012	LINC00668	lincRNA	chr18:6928349-6929966	2.08953	0.139621	0.504994	0	0	0	1	2	8	0	3	0	2	0.125952	1.45271	11.5338	0.022343	0.083815		0	0.908111		0.067699	0.051624		0.09601	0.298315
ENST00000463223	C9orf147	antisense	chr9:112484961-112486651	1.65284	0.139479	0.504994	0	1	0	1	0	3	1	3	2	0	0	0.455155	#DIV/0!	0.33397	0.295761		0.06283	0.905301		0.107578	0.293226		0	0
ENST00000429167	FAM83C-AS1	antisense	chr20:35285251-35285756	2.06017	0.14278	0.510722	0	0	0	1	0	0	1	4	2	0	0	0	#DIV/0!	0.124828	0.118295		0	0.974087		0.137752	0.382162		0.058104	0
ENST00000430801	APTR	lincRNA	chr7:77659093-77696265	1.38503	0.1427	0.510722	2	0	0	0	2	3	4	1	2	4	0.481208	0.510117	1.06008	0.063973	0.737568		0	0.153029		0.019586	0.357664		0.254155	0.689356
ENST00000436710	LINC01503	lincRNA	chr9:129333906-129347399	2.02177	0.145017	0.511293	1	0	0	0	2	1	2	3	1	0	0.181612	0.101933	0.561268	0	0.521137		0	0.69551		0	0.119028		0.042857	0
ENST00000630766	SATB1-AS1	processed_transcript	chr3:18472363-18476785	1.6473	0.1497	0.520439	1	1	1	0	0	2	7	0	4	0	0.196293	0.404917	2.06282	0.377634	1.36703		0.138519	0		0	0.69768		0.046081	0
ENST00000435439	MIRLET7BHG	lincRNA	chr22:46085997-46111475	0.948154	0.153792	0.528933	4	1	1	2	2	5	3	6	3	7	1.15778	0.790334	0.682628	0.338094	0.700015		0.225811	1.64559		0.276165	0.575092		0.261275	1.27947
ENST00000491009	LRRC75A-AS1	processed_transcript	chr17:16439327-16441779	0.743515	0.158418	0.542422	9	5	6	6	8	12	12	12	8	26	2.5671	2.08025	0.810347	1.50124	2.4864		0.867761	3.33669		0.72685	1.57441		1.03288	4.6391
ENST00000436764	SNHG17	processed_transcript	chr20:38420588-38435333	1.15288	0.159348	0.543674	0	2	2	0	1	2	2	1	3	6	0.123824	0.350398	2.82981	0.684771	0.487618		0.290824	0.374777		0	0.521696		0.119213	1.05181
ENST00000559615	LINC00596	lincRNA	chr14:23922247-23934568	1.31592	0.160026	0.544659	0	2	1	0	2	2	2	3	1	2	0.043466	0.341434	7.8552	0.470779	0.433784		0.081311	0.88355		0	0.222341		0.051865	0.442119
ENST00000433070	DLEU2	antisense	chr13:50044387-50081992	1.31389	0.168089	0.556776	0	1	0	2	0	1	2	3	2	2	0.025773	0.154444	5.99247	0.317909	0.509812		0.071794	0.71901		0.207719	0.344106		0.008079	0.288907
ENST00000445427	PRKCQ-AS1	processed_transcript	chr10:6580419-6584299	1.06761	0.169685	0.559133	0	4	0	2	2	4	4	3	3	7	0.054777	0.689655	12.5902	1.38023	0.793895		0.000676	0.738475		0.22094	0.609832		0.212023	1.25038
ENST00000536474	FAM222A-AS1	antisense	chr12:109734412-109735957	1.85874	0.179577	0.578371	1	0	0	0	0	0	0	3	1	2	0.2884	0	0	0	0		0	0.785652		0.015533	0.129473		0.020531	0.311775
ENST00000431407	ISM1-AS1	antisense	chr20:13237801-13239674	1.30352	0.182298	0.581478	1	1	1	0	0	1	4	2	0	3	0.363265	0.209532	0.576802	0.260748	0.858633		0.156893	0.484121		0	0		0.048337	0.488696
ENST00000502410	LNX1-AS2	sense_intronic	chr4:53592985-53594103	2.00781	0.186026	0.588801	1	0	0	0	0	4	0	1	0	2	0.143723	0.605055	4.20987	0.073727	0		0.030047	0.174841		0	0		0	0.30075
ENST00000498979	USP2-AS1	antisense	chr11:119381810-119500595	1.45965	0.191548	0.596176	1	1	0	0	1	0	2	0	4	5	0.278751	0.03066	0.109991	0.160208	0.465464		0.073016	0.12147		0.022572	0.788912		0.064374	0.967382
ENST00000499499	DNAJC3-AS1	lincRNA	chr13:95672835-95676925	0.688661	0.198056	0.605469	4	5	7	8	2	8	7	15	10	18	1.12023	1.33265	1.18962	1.38889	1.42822		1.13414	4.11535		0.939578	1.91759		0.738402	3.16815
ENST00000430772	FTX	lincRNA	chrX:74247864-74293527	1.19355	0.199451	0.606859	1	1	2	2	2	12	5	1	2	1	0.279394	2.10101	7.51987	0.163899	1.00466		0.301352	0.362087		0.241358	0.403231		0.122726	0.094038
ENST00000573042	LINC01569	lincRNA	chr16:4245825-4253789	0.966698	0.200698	0.607737	1	1	3	1	2	3	2	4	3	5	0.355851	0.518561	1.45724	0.32007	0.483395		0.435944	1.1897		0.104601	0.490346		0.145483	0.865652
ENST00000400436	SNHG11	processed_transcript	chr20:38446654-38450921	0.936123	0.204001	0.610044	2	1	1	3	1	3	3	2	7	4	0.488675	0.536072	1.09699	0.242129	0.596106		0.126581	0.575596		0.304635	1.22859		0.100608	0.733267
ENST00000503259	LINC01094	lincRNA	chr4:78645903-78663304	1.47118	0.209893	0.620498	1	0	0	1	2	0	4	1	2	1	0.372624	0.019991	0.0536493	0.024898	0.799769		0.060695	0.404659		0.142003	0.287937		0.010569	0.248779
ENST00000625477	LINC01012	lincRNA	chr6:27694073-27702713	0.831503	0.211015	0.621904	1	4	3	4	2	9	3	4	4	6	0.240674	1.61191	6.6975	1.33994	0.620681		0.422684	1.21029		0.423838	0.816329		0.013415	1.03196
ENST00000429368	MEG9	lincRNA	chr14:101069911-101072934	-1.99934	0.219462	0.626197	1	1	1	1	2	0	1	0	0	0	0.278509	0.068141	0.244664	0.357615	0.296716		0.123288	0.062251		0.129699	0.085056		0.073189	0.060446
ENST00000499809	LINC00900	lincRNA	chr11:115754248-115760194	-1.99888	0.219462	0.626197	1	1	1	1	2	0	0	0	1	0	0.364512	0.030869	0.0846858	0.326292	0		0.161024	0.072232		0.072809	0.1773		0.123568	0.016107
ENST00000471357	LINC00880	lincRNA	chr3:157081667-157123004	1.58602	0.219462	0.626197	0	1	0	0	2	0	1	1	1	2	0.053389	0.050816	0.951807	0.366885	0.144225		0.064468	0.143606		0.050798	0.123842		0.019135	0.291674
ENST00000630589	ITGA9-AS1	processed_transcript	chr3:37808501-37860470	1.58569	0.219462	0.626197	0	0	1	0	0	1	1	1	0	2	0.089088	0.219784	2.46704	0.134763	0.239842		0.169813	0.233518		0.054258	0.073392		0.060808	0.358822
ENST00000433082	PROX1-AS1	processed_transcript	chr1:213817751-213988382	1.58548	0.219462	0.626197	1	0	0	0	0	0	2	1	1	1	0.1418	0.023415	0.165127	0.140478	0.418579		0.017198	0.178552		0.040546	0.26357		0.017078	0.254813
ENST00000508735	SNHG4	processed_transcript	chr5:139274131-139279129	1.58515	0.219462	0.626197	0	0	0	0	1	1	2	1	1	0	0	0.19414	#DIV/0!	0	0.319181		0	0.188643		0	0.217354		0.160128	0
ENST00000435306	MORF4L2-AS1	antisense	chrX:103687284-103691772	0.818155	0.214732	0.626197	2	2	1	2	3	6	4	6	2	4	0.432969	1.0323	2.38423	0.630075	0.788727		0.160637	1.61109		0.204759	0.313174		0.34297	0.721055
ENST00000563843	PAN3-AS1	antisense	chr13:28136843-28138193	0.664188	0.216717	0.626197	6	6	5	4	3	5	13	12	8	8	1.59514	0.823664	0.516359	1.82202	2.64891		0.745011	3.18409		0.41787	1.46042		0.403959	1.43285
ENST00000604724	LINC01235	lincRNA	chr9:13406380-13431329	1.25208	0.223256	0.633434	2	0	0	1	2	1	6	1	1	1	0.439304	0.156756	0.356828	0.098969	1.34011		0	0.377675		0.07347	0.265051		0.033174	0.206711
ENST00000369655	ADD3-AS1	processed_transcript	chr10:109945572-110006040	0.690862	0.223619	0.633434	3	5	3	2	2	4	4	6	8	7	0.838338	0.650567	0.77602	1.6179	0.820823		0.471338	1.59992		0.209362	1.50761		0.277904	1.32407
ENST00000540904	SNHG1	processed_transcript	chr11:62854680-62855488	1.81855	0.224907	0.635453	0	1	0	0	0	0	3	1	1	1	0	0	#DIV/0!	0.371854	0.554586		0	0.150978		0.055402	0.155318		0	0.168518
ENST00000523510	PCAT2	lincRNA	chr8:127072694-127082221	1.81514	0.22796	0.638961	0	1	0	0	2	1	3	0	1	1	0	0.116363	#DIV/0!	0.230169	0.702245		0	0		0	0.117821		0	0.103482
ENST00000440874	TRIM31-AS1	antisense	chr6:30105240-30114724	0.700958	0.228901	0.63986	2	3	2	3	6	5	6	6	8	7	0.512108	0.866977	1.69296	0.888032	1.25764		0.29982	1.51137		0.366959	1.52426		0.745319	1.24234
ENST00000492897	HOXB-AS3	antisense	chr17:48592313-48602335	1.81013	0.229524	0.640257	1	0	0	0	0	1	3	1	0	1	0.24228	0.127347	0.525619	0	0.720574		0.00742	0.173946		0	0		0	0.179654
ENST00000466616	ARMCX5-GPRASP2	processed_transcript	chrX:102599526-102650145	0.66406	0.229708	0.640257	4	5	5	5	3	8	14	10	4	7	1.06803	1.34849	1.2626	1.47781	2.92766		0.748243	2.71062		0.556632	0.739126		0.336716	1.31699
ENST00000608651	GAS6-AS2	lincRNA	chr13:113864168-113866833	1.06043	0.230099	0.64076	2	1	0	1	2	1	5	1	1	3	0.436128	0.105068	0.240911	0.236859	0.964752		0.071748	0.252245		0.082883	0.200967		0.01965	0.451847
ENST00000585030	SNHG15	lincRNA	chr7:44983026-44986669	0.953254	0.238992	0.652444	1	0	1	3	2	2	2	3	5	5	0.145032	0.387263	2.67019	0	0.503027		0.213193	0.832501		0.307414	0.956323		0.246939	0.948744
ENST00000434572	AC010148.1	processed_transcript	chr2:234887369-234888526	1.58892	0.244912	0.660181	0	1	0	0	0	0	2	2	0	1	0.099965	0	0	0.264832	0.330137		0	0.496188		0	0		0	0.095449
ENST00000509921	LINC00847	lincRNA	chr5:180831039-180834871	1.55327	0.246679	0.660929	0	1	0	1	2	5	4	0	0	0	0	0.802492	#DIV/0!	0.179177	0.761213		0	0		0.151722	0		0	0
ENST00000427820	MIR646HG	lincRNA	chr20:60180888-60250002	1.26504	0.246379	0.660929	1	0	1	0	2	0	5	0	1	4	0.167347	0	0	0.147019	0.943409		0.155131	0		7.1e-05	0.118031		0.087101	0.776272
ENST00000561978	PCAT1	lincRNA	chr8:127013154-127021014	0.954978	0.246519	0.660929	2	1	2	1	2	2	8	1	2	2	0.409159	0.337213	0.824161	0.332681	1.77463		0.340288	0.348859		0.125929	0.363395		0	0.41316
ENST00000413755	SNHG17	processed_transcript	chr20:38422192-38435353	1.32628	0.248004	0.66174	1	0	0	1	1	0	1	2	4	3	0.385942	0.027392	0.0709744	0.00111	0.108512		0.01346	0.597482		0.124822	0.815685		0.096592	0.532128
ENST00000416506	PCBP1-AS1	processed_transcript	chr2:70048691-70055823	1.87869	0.24903	0.662475	0	1	0	0	0	3	0	0	3	0	0	0.495058	#DIV/0!	0.200702	0		0	0		0	0.546221		0.059976	0
ENST00000560336	LINC00520	lincRNA	chr14:55782067-55796688	1.33031	0.250577	0.663382	1	0	0	0	2	0	0	3	1	3	0.196288	0	0	0	0		0	0.712147		0	0.265997		0.094228	0.568472
ENST00000621019	FUT8-AS1	antisense	chr14:65411170-65412690	0.74947	0.25397	0.666412	2	2	2	3	2	8	3	2	3	7	0.467084	1.40896	3.0165	0.511694	0.573456		0.336089	0.452384		0.332932	0.491118		0.253874	1.23869
ENST00000566956	ATP2A1-AS1	antisense	chr16:28878957-28879920	1.47086	0.258038	0.673417	0	1	0	1	0	0	3	1	0	4	0	0	#DIV/0!	0.174471	0.542535		0	0.387308		0.159487	0.003732		0	0.655569
ENST00000420520	DDX39B-AS1	antisense	chr6:31542304-31543127	1.82091	0.258627	0.674041	0	0	1	0	0	0	3	2	1	0	0	0	#DIV/0!	0	0.549935		0.180946	0.445841		0	0.175178		0.017212	0
ENST00000626569	LINC00969	lincRNA	chr3:195686303-195701407	1.80326	0.259142	0.67447	0	1	0	0	2	3	2	1	0	0	0	0.432382	#DIV/0!	0.200155	0.318961		0.013686	0.291261		0	0.005878		0	0
ENST00000623598	COX10-AS1	processed_transcript	chr17:14028741-14030657	0.501675	0.26425	0.684065	7	15	12	12	9	22	18	16	14	24	2.00779	3.76076	1.87309	4.76434	3.82805		1.86988	4.2718		1.35011	2.60521		1.2152	4.32659
ENST00000455957	HCG17	lincRNA	chr6:30234039-30234477	1.89	0.264869	0.685207	0	1	0	0	2	0	2	0	4	0	0	0	#DIV/0!	0.212766	0.407174		0	0		0	0.665653		0	0
ENST00000502056	CASC8	antisense	chr8:127443350-127482139	1.79245	0.266142	0.685342	0	0	0	0	1	0	2	4	0	0	0.060442	0	0	0	0.439179		0	0.965621		0	0		0.069093	0.073829
ENST00000570035	LINC01572	lincRNA	chr16:72522138-72665009	0.83646	0.266464	0.685342	1	3	2	1	2	2	6	3	2	7	0.212718	0.348749	1.63949	1.02943	1.26433		0.245828	0.903666		0.150704	0.451042		0.261961	1.30007
ENST00000624160	AC004009.3	lincRNA	chr7:27380562-27381206	1.59303	0.266925	0.685464	0	1	0	0	2	3	0	1	0	1	0	0.497661	#DIV/0!	0.187329	0		0	0.168038		0	0		0	0.165919
ENST00000382215	C1RL-AS1	antisense	chr12:7108571-7121027	0.646968	0.269353	0.68803	5	6	4	5	0	6	12	10	5	5	1.44358	1.10479	0.765313	1.91153	2.46764		0.640764	2.69369		0.546118	0.947867		0.021476	0.888232
ENST00000553157	PCAT6	antisense	chr1:202810954-202812156	1.48496	0.27246	0.693631	0	1	0	0	1	3	1	4	0	0	0.065422	0.465739	7.119	0.30583	0.300798		0	1.14643		0	0		0.105121	0.083463
ENST00000437597	LINC00884	antisense	chr3:194497959-194510647	1.61137	0.277191	0.69818	0	0	1	0	0	1	0	1	0	3	0.104628	0.237568	2.2706	0	0		0.107942	0.143002		0	0		0.060896	0.591493
ENST00000436656	GAS5	processed_transcript	chr1:173863901-173867989	0.675855	0.28171	0.702816	10	3	1	7	9	12	12	9	17	10	2.62305	2.07253	0.790123	0.857159	2.49114		0.186744	2.55096		0.822142	3.19562		1.16152	1.75816
ENST00000451396	PROX1-AS1	processed_transcript	chr1:213965894-213986153	1.58582	0.282162	0.703487	1	0	0	0	0	0	1	1	0	3	0.268327	0	0	0.118366	0.257654		0	0.368039		0.051024	0.053079		0.044901	0.579202
ENST00000520924	TPT1-AS1	processed_transcript	chr13:45341592-45370330	1.51837	0.285181	0.705083	1	1	0	0	0	0	2	5	0	1	0.336383	0.053247	0.158293	0.42969	0.401283		0.065815	1.46064		0.003188	0.080187		0	0.2355
ENST00000520820	UBR5-AS1	antisense	chr8:102239394-102252174	0.78487	0.285692	0.705891	1	3	1	2	1	4	2	5	3	3	0.379023	0.738581	1.94864	0.974259	0.366829		0.22923	1.27591		0.239723	0.484175		0.086787	0.497633
ENST00000441978	JARID2-AS1	antisense	chr6:15247815-15248634	1.61153	0.28755	0.706707	0	1	0	0	0	1	1	3	0	0	0	0.112876	#DIV/0!	0.202006	0.206508		0	0.688987		0.053843	0		0.044761	0
ENST00000419813	KLHL7-AS1	lincRNA	chr7:23101228-23105703	1.10705	0.290058	0.706707	1	0	1	0	2	0	2	2	1	1	0.191351	0.070107	0.366379	0.036065	0.351596		0.108515	0.434845		0.040025	0.211996		0	0.098381
ENST00000567877	AC005307.1	lincRNA	chr19:28418483-28429490	1.82457	0.293685	0.710792	0	1	0	0	2	4	0	1	0	1	0.104224	0.748738	7.18393	0.177675	0.039987		0	0.209544		0	0		0	0.102701
ENST00000338573	CRYM-AS1	bidirectional_promoter_lncRNA	chr16:21300849-21317948	0.568003	0.29424	0.711496	7	4	6	2	4	10	6	12	7	6	1.84768	1.63571	0.885279	1.34832	1.27624		0.984457	3.29824		0.284276	1.29321		0.575954	1.02162
ENST00000507692	SNHG4	processed_transcript	chr5:139274103-139279388	2.09718	0.30146	0.722561	0	0	1	0	0	0	0	0	0	7	0	0	#DIV/0!	0	0		0.163669	0		0	0.011089		0	1.24417
ENST00000513931	C5orf66	antisense	chr5:135128155-135337973	1.1559	0.301686	0.722561	0	1	0	1	1	2	1	1	0	5	0	0.403984	#DIV/0!	0.328015	0.237536		0.06438	0.225932		0.106563	0		0.08302	0.955947
ENST00000626977	ASAP1-IT2	sense_intronic	chr8:130082738-130084768	0.799494	0.301474	0.722561	2	3	2	1	2	3	11	3	3	2	0.618084	0.442192	0.715424	1.01773	2.23569		0.253304	0.846697		0.067821	0.557261		0.232142	0.36788
ENST00000424355	LINC01593	lincRNA	chr2:108049200-108052755	1.46971	0.303792	0.724587	0	1	1	0	2	6	1	0	0	1	0	1.08076	#DIV/0!	0.250632	0.232999		0.144578	0		0	0		0	0.221874
ENST00000601338	LINC01224	lincRNA	chr19:23403212-23416074	-0.791468	0.303608	0.724587	2	2	2	1	2	1	1	2	1	1	0.419306	0.165328	0.39429	0.576212	0.133022		0.362549	0.520609		0.109182	0.208175		0.224568	0.222847
ENST00000521383	BAALC-AS1	antisense	chr8:103246473-103298763	1.30936	0.306267	0.727638	1	1	0	0	0	3	1	0	2	1	0.166744	0.518948	3.11224	0.319738	0.232231		0	0.091065		0.024651	0.328523		0	0.187753
ENST00000317114	DLGAP1-AS1	antisense	chr18:3594114-3598352	0.465103	0.306394	0.727638	10	13	13	12	10	27	27	12	12	21	2.65071	4.69304	1.77048	4.09667	5.65625		2.02032	3.24206		1.37957	2.21699		1.27489	3.73929
ENST00000589201	LINC00654	lincRNA	chr20:5501696-5504527	1.50392	0.311876	0.736571	0	1	0	1	2	0	1	1	0	6	0.047965	0	0	0.184579	0.187057		0.00018	0.201805		0.059081	0		0.009115	1.01025
ENST00000505748	LINC01341	processed_transcript	chr1:246776091-246789600	1.33086	0.313184	0.737398	0	1	0	1	0	4	0	0	3	0	0.083557	0.717626	8.58846	0.245257	0		0	0		0.157002	0.477443		0	0
ENST00000626198	LINC01144	lincRNA	chr1:45303910-45305619	0.792401	0.31901	0.744833	1	1	1	2	2	2	4	2	2	1	0.190904	0.375028	1.96448	0.286061	0.890928		0.122853	0.575245		0.219984	0.457831		0.045163	0.156459
ENST00000417244	AFDN-AS1	lincRNA	chr6:167825029-167825460	1.30358	0.321287	0.745092	1	0	1	0	2	0	3	2	0	2	0.234191	0.080595	0.344142	0	0.553623		0.080372	0.510184		0	0		0	0.268269
ENST00000452802	LMCD1-AS1	antisense	chr3:8194249-8501646	1.29806	0.319964	0.745092	0	1	1	0	0	1	4	0	1	1	0.118919	0.198935	1.67286	0.440144	0.874505		0.168292	0		0	0.112475		0	0.107202
ENST00000433534	STEAP2-AS1	processed_transcript	chr7:90209270-90211635	0.955039	0.322184	0.745799	1	2	0	1	0	5	1	1	2	1	0.318894	0.851719	2.67085	0.550414	0.265496		0.043917	0.320539		0.067735	0.373741		0	0.159728
ENST00000561559	AC008074.3	antisense	chr2:64522187-64524093	0.652273	0.324403	0.747643	1	4	3	1	3	8	3	4	5	3	0.39056	1.31804	3.37474	1.15551	0.53705		0.414617	1.07183		0.161382	0.880292		0.333361	0.517132
ENST00000409910	AC112721.2	lincRNA	chr2:237428920-237434822	1.27776	0.326219	0.748864	1	0	0	1	2	1	5	2	2	0	0.173132	0.094933	0.548327	0	1.01522		0	0.474037		0.061545	0.407665		0.181398	0.070521
ENST00000553596	ARHGAP5-AS1	antisense	chr14:32074946-32076793	0.487397	0.327945	0.751561	8	7	7	9	6	11	8	12	16	15	2.06104	1.88824	0.91616	2.17381	1.59589		1.03928	3.3319		1.05258	3.06647		0.810594	2.60924
ENST00000445441	PRR34-AS1	antisense	chr22:46054915-46057210	1.1582	0.329847	0.754931	0	1	0	1	1	3	0	1	0	5	0	0.459089	#DIV/0!	0.227566	0.092674		0	0.262047		0.123901	0		0.192729	0.935391
ENST00000617509	PAX8-AS1	processed_transcript	chr2:113235530-113259579	1.49494	0.33024	0.754947	0	0	1	1	0	0	3	5	0	0	0	0	#DIV/0!	0	0.670542		0.14571	1.31402		0.067439	0		0	0
ENST00000548760	TMPO-AS1	antisense	chr12:98512973-98516422	0.652998	0.334473	0.761011	1	4	3	4	3	3	9	4	6	7	0.326305	0.597731	1.83182	1.257	1.80813		0.451717	1.16189		0.41214	1.04935		0.336691	1.16633
ENST00000598922	LINC01224	lincRNA	chr19:23402417-23416065	1.60219	0.337346	0.763488	1	0	0	0	2	2	0	3	0	0	0.160349	0.422404	2.63428	0	0		0	0.839193		0	0.077667		0	0
ENST00000609210	PAX8-AS1	processed_transcript	chr2:113255390-113273699	1.82574	0.337866	0.763574	0	0	1	0	0	0	3	3	0	0	0.052454	0	0	0	0.533814		0.125606	0.735948		0	0		0	0
ENST00000436225	HSD52	processed_transcript	chr1:59132514-59198621	1.71341	0.339101	0.764133	1	0	0	0	0	2	4	0	0	0	0.177759	0.310187	1.74499	0	0.842507		0	0		0	0		0	0
ENST00000586061	LINC01836	lincRNA	chr19:782796-785080	1.36826	0.339766	0.764473	0	0	0	1	2	0	0	2	5	0	0.038819	0.028085	0.723486	0	0.032618		0.06395	0.501091		0.111984	0.877842		0.145735	0
ENST00000610820	LINC01719	lincRNA	chr1:146052566-146059356	1.60703	0.34041	0.76477	0	0	0	1	2	2	0	0	3	0	0.012789	0.325401	25.4438	0	0		0.007263	0		0.145744	0.556093		0	0
ENST00000420803	ZNF337-AS1	antisense	chr20:25624233-25670344	1.32649	0.350916	0.77463	0	1	0	1	0	1	1	4	0	1	0.094056	0.240274	2.55458	0.287968	0.277136		0.045919	0.966066		0.089264	0		0	0.104919
ENST00000425771	GAS5	processed_transcript	chr1:173865867-173867040	1.01676	0.353856	0.778442	0	2	1	0	0	2	1	2	2	1	0	0.403022	#DIV/0!	0.546904	0.24288		0.189487	0.660483		0	0.440156		0	0.189926
ENST00000623670	LINC01465	lincRNA	chr12:62602649-62603428	1.00999	0.354506	0.778825	0	1	1	0	2	0	3	2	1	2	0.065243	0.038263	0.586469	0.224358	0.558631		0.155015	0.631259		0.014838	0.120519		0.082069	0.269593
ENST00000524770	GMDS-AS1	lincRNA	chr6:2245768-2397346	1.25536	0.357897	0.780671	1	0	0	1	2	4	2	0	0	1	0.277045	0.699824	2.52603	0	0.339662		0	0		0.133954	0		0.003117	0.197758
ENST00000530430	BBOX1-AS1	antisense	chr11:27063020-27220086	1.74779	0.364008	0.786404	0	1	0	0	0	0	5	0	0	1	0	0.050102	#DIV/0!	0.262491	1.00452		0	0.011832		0	0		0	0.207188
ENST00000588150	LINC00662	lincRNA	chr19:27723029-27771832	0.776158	0.36657	0.790909	2	1	3	2	2	5	3	2	3	4	0.477841	0.899308	1.88202	0.453938	0.646986		0.449622	0.574859		0.246973	0.609262		0.061117	0.652109
ENST00000628328	LINC01012	lincRNA	chr6:27694035-27710222	1.00069	0.369454	0.794161	0	1	0	0	2	1	3	1	2	1	0	0.208153	#DIV/0!	0.200158	0.663885		0	0.282306		0	0.424589		0.218324	0.172503
ENST00000557532	DIO3OS	lincRNA	chr14:101557308-101560403	1.88678	0.375514	0.794583	0	0	0	1	2	0	0	6	0	0	0	0	#DIV/0!	0	0		0	1.70059		0.132631	0		0	0
ENST00000614896	CARMN	lincRNA	chr5:149406833-149424424	-1.71337	0.375632	0.794583	1	1	1	1	2	0	1	0	0	0	0.366589	0	0	0.257702	0.189671		0.171068	0		0.114467	0		0	0
ENST00000616469	MIAT	lincRNA	chr22:26657468-26676475	-1.71337	0.375632	0.794583	1	1	1	1	2	0	1	0	0	0	0.252779	0.067021	0.265137	0.374864	0.206871		0.140779	0		0.130325	0		0.042158	0.013458
ENST00000434834	NDUFA6-AS1	processed_transcript	chr22:42091402-42125002	-1.71337	0.375632	0.794583	1	1	0	1	1	0	0	1	0	0	0.403076	0.069173	0.171613	0.442753	0		0	0.205444		0.136884	0		0.111009	0
ENST00000562130	LOXL1-AS1	antisense	chr15:73919155-73926342	1.64931	0.374857	0.794583	0	0	0	0	1	1	5	0	0	0	0.113588	0.087746	0.772494	0	0.955206		0.038457	0		0	0.032098		0.085118	0
ENST00000430192	LINC00299	lincRNA	chr2:8007771-8324630	1.58517	0.375632	0.794583	1	0	0	0	2	1	2	1	0	1	0.159243	0.177402	1.11403	0.010821	0.416042		0.036652	0.244937		0.019603	0.014354		0	0.096931
ENST00000629037	LINC02086	lincRNA	chr17:48680889-48704837	1.30696	0.375632	0.794583	0	1	0	0	2	1	0	1	1	1	0	0.173192	#DIV/0!	0.334085	0		0	0.380562		0	0.201635		0	0.202243
ENST00000412403	AC003101.1	lincRNA	chr17:31571142-31575659	1.30664	0.375632	0.794583	0	0	1	0	2	1	1	1	1	0	0.065076	0.183066	2.81311	0.075547	0.229411		0.127514	0.292033		0.048594	0.278141		0	0.0647
ENST00000538304	LINC00937	lincRNA	chr12:8384105-8396495	1.30657	0.375632	0.794583	1	0	0	0	2	0	1	1	1	1	0.282176	0.056676	0.200853	0.127942	0.113617		0.074769	0.206955		0	0.094126		0.048634	0.104284
ENST00000575626	MIR22HG	lincRNA	chr17:1712663-1716208	1.30656	0.375632	0.794583	0	1	0	0	2	1	1	0	1	1	0.081131	0.137521	1.69505	0.339267	0.110851		0.005012	0.088471		0.048637	0.143468		0.004056	0.161861
ENST00000615493	LINC00969	lincRNA	chr3:195688367-195696541	1.30649	0.375632	0.794583	0	0	0	1	2	0	1	1	1	1	0.066626	0.07024	1.05424	0.11525	0.130562		0.016204	0.326269		0.061467	0.168565		0.052129	0.181305
ENST00000477984	LINC00336	lincRNA	chr6:33586106-33593338	1.30631	0.375632	0.794583	1	0	0	0	2	1	1	0	1	1	0.145477	0.216536	1.48846	0.043741	0.276209		0	0.116909		0.016235	0.131783		0.05498	0.152308
ENST00000420095	LMCD1-AS1	antisense	chr3:8221147-8501655	1.30626	0.375632	0.794583	1	0	0	0	0	1	1	1	0	1	0.232321	0.129757	0.558525	0.106983	0.23407		0.061839	0.295399		0	0.037749		0.023384	0.161408
ENST00000419736	MIR4435-2HG	lincRNA	chr2:111429312-111495051	0.69323	0.370201	0.794583	2	2	2	1	2	2	5	5	3	1	0.518436	0.303942	0.586267	0.677343	1.07695		0.321317	1.36702		0.108232	0.542688		0.184843	0.235712
ENST00000623098	AP001043.1	lincRNA	chr21:38913187-38926180	0.684719	0.372183	0.794583	1	2	2	0	2	5	1	2	2	2	0.328669	0.87597	2.6652	0.480231	0.242064		0.297387	0.489041		0.005519	0.339743		0.066449	0.323751
ENST00000628516	LINC00628	lincRNA	chr1:204368431-204369719	0.513413	0.373344	0.794583	6	5	6	2	2	5	5	9	8	12	1.57348	0.905915	0.575739	1.59592	0.963701		0.889498	2.52528		0.234598	1.50499		0.501277	2.13247
ENST00000451161	PIK3IP1-AS1	antisense	chr22:31335349-31338021	1.7814	0.376533	0.795579	0	1	0	0	0	5	1	0	0	0	0	0.912203	#DIV/0!	0.201059	0.174227		0	0.131259		0	0		0.00671	0.036691
ENST00000434703	SOX9-AS1	processed_transcript	chr17:72071043-72116016	0.900266	0.378153	0.797725	1	1	1	0	2	2	5	1	3	1	0.191659	0.311391	1.62471	0.436564	0.962006		0.186411	0.399037		0.050311	0.577796		0.203401	0.261906
ENST00000521373	LINC01942	lincRNA	chr5:173689459-173705849	1.13147	0.379012	0.798226	0	0	0	1	2	0	0	4	1	1	0	0	#DIV/0!	0	0		0	1.19726		0.066571	0.194565		0.075272	0.235384
ENST00000602385	TERC	lincRNA	chr3:169764520-169765060	0.897091	0.378745	0.798226	1	0	1	2	2	5	2	1	1	3	0.206181	0.830098	4.02606	0.047292	0.36362		0.203937	0.225947		0.197302	0.103302		0.174402	0.598106
ENST00000569149	TUG1	antisense	chr22:30971439-30973356	0.784121	0.381075	0.802132	1	2	1	1	1	4	3	1	3	2	0.223143	0.764909	3.42789	0.745137	0.619979		0.104054	0.173799		0.125715	0.586706		0.071222	0.442459
ENST00000538804	PXN-AS1	antisense	chr12:120201356-120210107	0.839901	0.382801	0.803569	1	0	1	1	0	2	0	2	0	3	0.375624	0.258034	0.686948	0.115921	0.055714		0.195962	0.433855		0.082029	0.023601		0	0.490692
ENST00000558831	USP3-AS1	antisense	chr15:63587710-63600760	0.699042	0.385075	0.806551	2	0	3	1	2	2	3	5	4	2	0.555486	0.334522	0.602215	0.11643	0.553239		0.432864	1.37742		0.141491	0.678523		0.202264	0.419463
ENST00000623129	C2orf27B	lincRNA	chr2:131794961-131801661	1.57822	0.39171	0.808853	0	1	0	0	2	2	2	1	0	0	0	0.308992	#DIV/0!	0.16027	0.400909		0	0.163924		0	0		0	0
ENST00000426615	HAGLROS	lincRNA	chr2:176177717-176179008	1.57167	0.394082	0.808853	1	0	0	0	2	2	2	0	1	0	0.218224	0.320552		0	0.335836		0	0		0	0.200158		0.04219	0
ENST00000555996	LINC01146	lincRNA	chr14:88024591-88079249	1.56842	0.39522	0.808853	0	0	0	1	2	2	2	0	1	0	0	0.42622		0	0.446574		0	0		0.124211	0.191279		0	0
ENST00000453284	ZNF32-AS1	antisense	chr10:43643872-43645047	1.30468	0.39017	0.808853	0	1	0	0	0	2	1	1	0	0	0	0.405991		0.177255	0.250438		0	0.157771		0.043626	0.083773		0	0.005343
ENST00000440498	AGAP1-IT1	sense_intronic	chr2:235505751-235507566	1.29944	0.389603	0.808853	1	0	0	0	0	0	2	1	0	1	0.261164	0		0	0.314866		0	0.310999		0	0		0	0.260579
ENST00000409162	AC112721.1	lincRNA	chr2:237421420-237425276	1.29592	0.395361	0.808853	0	0	0	0	2	0	2	1	1	0	0	0.063523		0.067293	0.354107		0	0.2649		0.030196	0.173297		0.070523	0.062677
ENST00000443373	LINC02195	lincRNA	chr16:26584755-26594813	1.29589	0.395416	0.808853	0	0	0	0	2	0	2	1	1	0	0	0		0	0.34889		0	0.409525		0	0.179349		0.128714	0
ENST00000444217	AGBL5-AS1	antisense	chr2:27049683-27050264	1.58408	0.399743	0.810949	0	1	0	0	0	1	2	2	0	0	0	0.125978		0.227198	0.413047		0	0.605228		0	0.085739		0	0
ENST00000419808	DARS-AS1	antisense	chr2:135985176-136016529	0.810007	0.398538	0.810949	1	1	0	2	0	2	2	2	2	1	0.32093	0.277882		0.441474	0.473786		0	0.475071		0.189965	0.391536		0	0.154374
ENST00000545339	CD27-AS1	processed_transcript	chr12:6439161-6451567	0.770208	0.399712	0.810949	1	0	1	2	2	3	3	2	1	4	0.250153	0.59036		0.107794	0.617385		0.125467	0.467628		0.240217	0.11611		0.275742	0.635917
ENST00000417262	PCAT6	antisense	chr1:202810962-202811913	0.864233	0.403638	0.815335	1	0	1	1	0	0	1	1	4	1	0.337254	0.033761		0	0.251989		0.187842	0.30437		0.137045	0.788546		0	0.223966
ENST00000448377	MAMDC2-AS1	antisense	chr9:70169642-70175888	1.32618	0.404456	0.815688	0	0	0	1	0	0	0	1	2	1	0	0		0	0		0	0.333245		0.15724	0.329807		0	0.235543
ENST00000633344	LINC01002	processed_transcript	chr19:201347-209396	1.30926	0.405173	0.81628	1	0	0	0	0	0	1	2	0	1	0.183916	0.026791		0.051045	0.126659		0.045535	0.541023		0.020794	0.046248		0.026319	0.128112
ENST00000533506	LINC01588	lincRNA	chr14:49990990-49993134	1.32478	0.405939	0.816968	0	0	1	0	2	0	1	0	2	1	0.02057	0.073295		0.071417	0.206645		0.091089	0.129526		0	0.426981		0.002885	0.190155
ENST00000415824	AP001043.1	lincRNA	chr21:38880307-38956467	1.32015	0.406487	0.817645	1	0	0	0	2	1	0	0	2	1	0.177546	0.199889		0.121993	0		0	0.126425		0	0.377855		0	0.106921
ENST00000560973	TMC3-AS1	antisense	chr15:81324438-81341710	0.813273	0.407625	0.819278	0	1	1	2	0	3	1	1	2	2	0	0.460182		0.231187	0.148834		0.082547	0.173322		0.22427	0.28144		0	0.299085
ENST00000419003	LINC01433	antisense	chr20:4193065-4195943	1.57496	0.410435	0.822151	0	0	1	0	0	0	3	0	1	1	0	0		0	0.639746		0.109777	0		0	0.177349		0	0.229543
ENST00000441075	MIR4435-2HG	lincRNA	chr2:111429443-111495025	1.25054	0.414073	0.826858	1	0	0	1	2	0	3	0	0	4	0.187144	0		0.002686	0.656565		0.004301	0		0.134172	0		0.001537	0.796471
ENST00000466893	PTPRG-AS1	processed_transcript	chr3:62276427-62318892	1.54447	0.415647	0.828283	1	0	0	0	0	1	3	0	0	1	0.219313	0.124808		0	0.612803		0	0		0	0		0	0.248873
ENST00000626809	SATB1-AS1	processed_transcript	chr3:18465983-18506690	0.97496	0.420605	0.836001	1	1	1	0	0	2	5	0	1	0	0.201022	0.406603		0.179193	0.959915		0.143379	0		0	0.193366		0	0.052947
ENST00000628392	LINC00969	lincRNA	chr3:195708178-195733196	1.56008	0.423011	0.838189	1	0	0	0	2	3	1	1	0	0	0.381002	0.437389		0	0.297932		0	0.159097		0	0		0	0
ENST00000377680	FAM201A	antisense	chr9:38621088-38624990	0.68069	0.423947	0.839181	1	1	1	1	3	3	2	3	3	3	0.370333	0.440983		0.190166	0.373561		0.127495	0.80242		0.08787	0.527516		0.328171	0.586455
ENST00000414532	MATN1-AS1	antisense	chr1:30718504-30726744	0.752781	0.430433	0.84507	1	1	1	1	2	1	7	2	2	1	0.185395	0.184801		0.260797	1.41336		0.10313	0.610952		0.163087	0.358089		0.212961	0.123707
ENST00000431214	LINC00893	antisense	chrX:149534100-149539304	0.667548	0.429897	0.84507	1	2	1	1	0	2	2	2	1	3	0.380412	0.257827		0.67697	0.346439		0.103424	0.465943		0.11393	0.271628		0.048941	0.477066
ENST00000573130	MMP25-AS1	antisense	chr16:3051096-3056232	0.682483	0.433344	0.848622	1	2	2	1	1	1	5	4	1	3	0.291065	0.143582		0.527783	1.13185		0.253905	1.13732		0.061662	0.113416		0.065315	0.53407
ENST00000472323	ZBTB20-AS4	lincRNA	chr3:115100423-115103061	-1.32703	0.453954	0.866014	1	1	1	1	2	1	1	0	0	0	0.242418	0.15192		0.410976	0.307855		0.138323	0		0.103721	0		0.06922	0.079272
ENST00000435574	LINC01354	lincRNA	chr1:234527891-234531779	-1.32672	0.453954	0.866014	1	1	1	1	2	0	1	0	1	0	0.395253	0.062171		0.301825	0.232123		0.146854	0.057419		0.090532	0.175671		0.130605	0
ENST00000551306	LINC01619	processed_transcript	chr12:91993085-92028257	-1.32672	0.453954	0.866014	1	1	1	1	1	0	1	0	1	0	0.225682	0.037355		0.369036	0.113277		0.117667	0.062568		0.077957	0.110178		0.122773	0.041283
ENST00000499939	FLJ21408	antisense	chr16:27268869-27271976	1.10714	0.453954	0.866014	0	1	1	0	0	1	2	2	1	0	0.031541	0.250382		0.21037	0.481253		0.087688	0.665377		0	0.229582		0	0
ENST00000602420	FTX	lincRNA	chrX:74069358-74293472	0.873415	0.453954	0.866014	1	1	0	0	2	0	1	1	1	2	0.233589	0		0.38801	0.290758		0	0.363694		0	0.09853		0	0.267786
ENST00000517509	TPT1-AS1	processed_transcript	chr13:45341345-45393413	0.873311	0.453954	0.866014	0	0	1	1	0	2	0	1	1	1	0.046994	0.313889		0.149735	0.030966		0.102873	0.224261		0.131008	0.243231		0.048714	0.097866
ENST00000425586	DLEU2	antisense	chr13:50027133-50125720	0.474176	0.450188	0.866014	5	3	5	4	2	4	8	4	8	8	1.31296	0.743784		0.819854	1.57963		0.721098	1.12235		0.484776	1.45647		0.232129	1.40549
ENST00000421505	RASAL2-AS1	lincRNA	chr1:178091508-178093984	0.684655	0.457368	0.869157	1	1	2	1	2	2	1	1	4	2	0.239629	0.385355		0.277576	0.302588		0.24875	0.286979		0.065453	0.660794		0.049739	0.389856
ENST00000457853	LINC01270	lincRNA	chr20:50310974-50312014	0.874189	0.457901	0.869311	1	0	0	1	2	0	1	1	2	1	0.140216	0		0.034484	0.180094		0	0.295199		0.093046	0.290508		0	0.155876
ENST00000587898	AC010761.6	antisense	chr17:28727258-28727739	0.874146	0.457715	0.869311	1	0	0	1	0	0	1	1	2	1	0.373436	0		0	0.240952		0	0.243193		0.063143	0.387251		0	0.162643
ENST00000541694	LINC01089	lincRNA	chr12:121795893-121802943	-0.58985	0.459747	0.870244	1	2	2	2	2	1	1	1	2	2	0.356425	0.239822		0.489971	0.276474		0.29607	0.383375		0.186437	0.3197		0.236709	0.400425
ENST00000608412	AC058791.1	lincRNA	chr7:130936464-130939661	-0.591047	0.461217	0.87174	2	2	2	1	2	3	1	1	1	1	0.466046	0.589948		0.730679	0.138137		0.300721	0.354916		0.139021	0.172015		0.222179	0.253434
ENST00000591116	LINC01535	lincRNA	chr19:37251922-37265473	1.71198	0.462442	0.872345	1	0	0	0	2	0	0	0	5	0	0.232568	0		0	0.103836		0	0		0.053597	0.855198		0	0
ENST00000560522	AC068831.6	antisense	chr15:90920218-90921186	1.10952	0.464499	0.874084	0	1	1	0	0	3	1	1	1	0	0.046954	0.484515		0.384163	0.104937		0.116662	0.32589		0.043029	0.127006		0	0.067307
ENST00000457061	AGBL4-IT1	sense_intronic	chr1:49374201-49472085	0.917452	0.469162	0.874488	0	1	0	1	1	5	3	0	0	0	0.077928	0.798954		0.273212	0.552283		0	0		0.087267	0		0.076569	0
ENST00000514573	LINC01184	lincRNA	chr5:127966673-128083090	0.881168	0.469351	0.874488	0	1	1	0	2	2	0	1	0	2	0	0.296801		0.218848	0.012913		0.081776	0.241049		0	0.063544		0	0.345951
ENST00000480386	HOXB-AS4	antisense	chr17:48628675-48634932	0.87797	0.469713	0.874488	1	1	0	0	0	2	0	0	1	2	0.242901	0.275358		0.158308	0		0.053653	0		0.02506	0.166632		0	0.420687
ENST00000506121	LINC00589	lincRNA	chr8:29721254-29748109	0.827662	0.466853	0.874488	1	1	1	0	2	2	0	2	0	5	0.407914	0.353094		0.399645	0.063511		0.224566	0.465304		0.014213	0.039953		0.127408	0.82247
ENST00000556120	DIO3OS	lincRNA	chr14:101552223-101555676	0.806857	0.471178	0.874488	2	1	1	2	2	2	2	7	1	1	0.429867	0.352681		0.236886	0.508085		0.144411	1.87342		0.235234	0.110406		0.046843	0.111564
ENST00000609737	LINC00899	processed_transcript	chr22:46039907-46044064	0.594285	0.466242	0.874488	0	3	1	3	1	4	4	2	3	2	0.078406	0.699733		0.919725	0.733548		0.188272	0.538145		0.323176	0.586992		0.167908	0.281223
ENST00000607166	ZEB1-AS1	antisense	chr10:31316528-31319030	0.413257	0.469723	0.874488	6	6	4	2	3	5	10	5	6	8	1.71307	0.828799		1.85387	2.15079		0.657253	1.4659		0.264881	1.0677		0.364607	1.4484
ENST00000439725	H19	processed_transcript	chr11:1995176-1997460	1.52729	0.472322	0.874704	0	0	0	0	1	0	3	0	2	0	0	0		0	0.631863		0	0		0	0.458029		0.122533	0
ENST00000572222	MMP25-AS1	antisense	chr16:3057861-3059085	0.891841	0.478794	0.877828	0	0	1	1	0	0	0	2	1	2	0	0		0	0		0.226433	0.413663		0.108965	0.213098		0	0.374735
ENST00000484046	TM4SF1-AS1	antisense	chr3:149378219-149386581	0.872708	0.477001	0.877828	1	1	0	0	0	1	2	0	2	0	0.319096	0.10425		0.157708	0.36341		0.038148	0		0	0.362391		0	0.031043
ENST00000427778	LINC00963	processed_transcript	chr9:129501990-129513686	0.652654	0.47835	0.877828	2	1	1	2	2	6	5	3	1	1	0.627898	1.0664		0.445777	0.979759		0.150908	0.72248		0.184499	0.262699		0.201617	0.261943
ENST00000606188	NR2F1-AS1	antisense	chr5:93411018-93438737	1.3009	0.481438	0.879743	0	0	0	0	1	0	0	1	0	3	0	0		0.075306	0		0	0.330826		0.000118	3.7e-05		0.115041	0.492945
ENST00000512130	LINC01088	antisense	chr4:79197541-79308655	1.28879	0.482037	0.880421	1	0	0	0	0	0	1	0	0	3	0.150626	0.039434		0.117603	0.120182		0	0.075277		0	0		0	0.532517
ENST00000379050	TPT1-AS1	processed_transcript	chr13:45390745-45391548	1.08804	0.485478	0.88419	1	1	0	0	0	3	2	0	0	1	0.25067	0.453237		0.265818	0.514307		0	0		0	0		0	0.152079
ENST00000472367	LRRC75A-AS1	processed_transcript	chr17:16439327-16463986	1.32359	0.48622	0.884288	0	0	0	0	1	0	0	3	0	1	0.001475	0.032342		0.00145	0.039534		0	0.713946		0.016446	0.005181		0.068313	0.167895
ENST00000563777	FBXL19-AS1	antisense	chr16:30919319-30923269	0.480541	0.487492	0.885524	2	4	4	4	3	3	8	6	3	9	0.641385	0.47251		1.1791	1.73134		0.572435	1.55837		0.453247	0.596248		0.338645	1.58753
ENST00000371639	LINC01270	lincRNA	chr20:50292720-50314922	0.700719	0.488313	0.886079	2	1	1	1	2	1	1	1	5	2	0.667665	0.103624		0.236411	0.247708		0.081866	0.257729		0.081733	1.01287		0.016929	0.376483
ENST00000495064	LINC00618	sense_overlapping	chr14:96943639-96945394	0.910479	0.500018	0.897761	1	1	0	1	0	0	7	0	1	0	0.213845	0		0.248156	1.42746		0	0		0.087664	0.220534		0	0.075108
ENST00000430107	LINC01762	lincRNA	chr1:116463721-116466452	1.0746	0.508557	0.898163	0	0	1	1	2	0	4	0	1	1	0	0		0	0.873728		0.157858	0		0.061282	0.243929		0	0.191493
ENST00000598703	AC092316.1	antisense	chr19:8549506-8550139	0.905302	0.508259	0.898163	1	1	0	0	0	0	1	3	1	0	0.264263	0		0.214873	0.195764		0	0.887319		0	0.10055		0	0.079122
ENST00000416186	AC096649.2	antisense	chr2:175184215-175184607	0.885995	0.50231	0.898163	1	0	1	0	0	0	1	0	1	3	0.208183	0.074925		0	0.28275		0.118393	0		0	0.145588		0	0.613152
ENST00000624974	PRKCQ-AS1	processed_transcript	chr10:6583831-6615893	0.632096	0.508807	0.898163	0	0	1	1	1	2	0	1	1	2	0.093309	0.33387		0	0.058457		0.212162	0.177411		0.085208	0.240157		0.120648	0.285668
ENST00000623178	AC006378.2	antisense	chr7:93954044-93956519	-0.523626	0.508807	0.898163	1	1	1	1	1	2	1	0	1	0	0.392448	0.422526		0.242752	0.126777		0.150837	0.099486		0.124296	0.271787		0.124763	0.086444
ENST00000381051	MIRLET7BHG	lincRNA	chr22:46053869-46106023	0.342059	0.506697	0.898163	11	12	11	8	2	17	11	16	14	11	2.92835	2.84813		3.78575	2.30346		1.7207	4.43245		0.935167	2.59192		0.482092	1.88853
ENST00000517641	HOXA-AS2	antisense	chr7:27122443-27123818	0.877588	0.516026	0.898903	1	0	0	1	0	1	1	0	3	0	0.169174	0.188814		0	0.152745		0	0.027832		0.12949	0.564567		0.053927	0.037716
ENST00000463449	TIPARP-AS1	antisense	chr3:156671922-156672870	0.834881	0.510413	0.898903	0	1	2	0	0	2	1	2	1	1	0	0.294972		0.354017	0.202902		0.256604	0.521424		0	0.202959		0.042837	0.106993
ENST00000598340	LINC01711	lincRNA	chr20:58634772-58635738	0.830078	0.516892	0.898903	1	1	0	1	2	1	3	0	2	1	0.253824	0.212445		0.26807	0.694023		0	0.084911		0.104475	0.28753		0	0.11067
ENST00000602366	ARMCX5-GPRASP2	processed_transcript	chrX:102599526-102714199	0.75256	0.514871	0.898903	1	1	0	1	2	1	6	1	1	2	0.239841	0.149206		0.207706	1.16209		0.043133	0.31419		0.126233	0.097649		0.246172	0.325582
ENST00000628090	LINC01943	lincRNA	chr2:87455546-87458963	0.634353	0.510582	0.898903	1	1	1	0	2	0	1	2	2	1	0.219413	0		0.404736	0.166925		0.163034	0.431364		0.036818	0.29294		0	0.11557
ENST00000439595	DLGAP4-AS1	antisense	chr20:36507702-36573275	0.634305	0.514067	0.898903	1	0	1	1	0	1	1	2	2	0	0.197833	0.160294		0.076611	0.170961		0.100537	0.470704		0.061228	0.326145		0	0.062213
ENST00000624060	SMG7-AS1	processed_transcript	chr1:183470020-183472265	0.633954	0.510205	0.898903	0	1	1	1	0	1	0	1	2	2	0.109039	0.091467		0.205717	0.074911		0.14536	0.143185		0.119915	0.369384		0.032895	0.367527
ENST00000412639	LINC01759	lincRNA	chr1:9182204-9192089	0.8304	0.518304	0.900544	1	1	0	1	2	3	1	1	0	2	0.185937	0.506898		0.458124	0.282058		0	0.137813		0.075934	0.062932		0.026472	0.39776
ENST00000453478	MIR4435-2HG	lincRNA	chr2:111344091-111495054	0.820846	0.530083	0.912966	1	1	0	1	2	2	3	2	0	0	0.142687	0.359521		0.188701	0.536718		0	0.5964		0.110137	0		0.013695	0
ENST00000435368	AC023481.1	lincRNA	chr3:8364707-8366392	0.569743	0.532142	0.913624	1	2	1	2	2	3	5	2	1	2	0.287442	0.447431		0.479202	0.982185		0.094551	0.641573		0.193423	0.199805		0.149782	0.371911
ENST00000539921	SNHG1	processed_transcript	chr11:62851988-62855236	0.585999	0.533329	0.914483	1	2	1	2	1	4	1	2	3	3	0.301987	0.660245		0.529684	0.198467		0.158435	0.662168		0.184705	0.472569		0.072831	0.584102
ENST00000592750	TTN-AS1	antisense	chr2:178523292-178619888	0.8815	0.539032	0.917216	1	1	0	0	0	2	0	0	0	3	0.262346	0.308109		0.399276	0		0	0		0	0		0	0.52476
ENST00000444326	CRYM-AS1	bidirectional_promoter_lncRNA	chr16:21303247-21318591	0.67546	0.539091	0.917216	1	1	2	1	1	6	1	3	1	1	0.308005	0.977278		0.348307	0.206753		0.292081	0.805228		0.078141	0.274006		0.187328	0.178267
ENST00000612724	CYTOR	lincRNA	chr2:87581671-87583481	1.10183	0.543036	0.91875	1	0	1	0	2	0	3	3	0	0	0.185831	0.026878		0.039849	0.610311		0.087144	0.738175		0	0.018179		0	0.033556
ENST00000419028	AC141930.2	lincRNA	chr2:1572554-1580311	1.09146	0.552395	0.91875	0	0	1	0	2	4	0	2	0	0	0	0.671025		0	0		0.084116	0.49451		0	0		0.098695	0.052631
ENST00000559029	DRAIC	lincRNA	chr15:69552716-69563670	0.945775	0.546286	0.91875	1	1	0	0	2	0	0	0	3	2	0.251391	0		0.438039	0		0	0		0	0.556051		0	0.327568
ENST00000610618	INTS6-AS1	antisense	chr13:51454173-51460557	0.88619	0.542722	0.91875	1	1	0	0	0	0	2	3	0	0	0.300083	0		0.16437	0.439459		0.030194	0.834438		0	0		0	0.054442
ENST00000420694	LINC01058	lincRNA	chr13:30419519-30422237	0.820039	0.549229	0.91875	0	1	1	1	2	0	4	0	1	2	0	0		0.323033	0.773541		0.087568	0		0.143042	0.144681		0	0.270892
ENST00000437322	USP27X-AS1	lincRNA	chrX:49876724-49879241	0.573318	0.54217	0.91875	2	1	1	2	2	1	4	3	1	4	0.483749	0.219602		0.278222	0.917312		0.188054	0.783593		0.196492	0.254028		0.124217	0.737152
ENST00000501938	RGMB-AS1	antisense	chr5:98769618-98773088	-0.483108	0.551819	0.91875	1	2	0	1	2	1	1	1	1	1	0.156673	0.187705		0.484601	0.182912		0.072604	0.282444		0.062448	0.182071		0.241048	0.198503
ENST00000597407	RAB11B-AS1	antisense	chr19:8374421-8377827	-0.482687	0.549967	0.91875	1	1	1	2	1	1	1	1	1	1	0.160852	0.185914		0.431538	0.178035		0.102495	0.191602		0.264299	0.137845		0.138174	0.204389
ENST00000429315	KIF9-AS1	antisense	chr3:47164497-47246601	-0.482608	0.549967	0.91875	2	1	1	1	1	1	1	1	1	1	0.518781	0.227758		0.327549	0.275536		0.114212	0.241124		0.090438	0.132384		0.12448	0.246911
ENST00000430922	LINC00310	lincRNA	chr21:34180185-34190244	-0.482385	0.549967	0.91875	1	1	2	1	2	1	1	1	1	1	0.338128	0.183181		0.405022	0.105336		0.375347	0.227469		0.079119	0.176802		0.14007	0.193991
ENST00000425189	DBH-AS1	antisense	chr9:133654586-133657313	-0.482368	0.549967	0.91875	1	2	1	1	1	1	1	1	1	1	0.272757	0.177864		0.580397	0.289871		0.194589	0.293489		0.079962	0.108945		0.086877	0.198349
ENST00000555174	DIO3OS	lincRNA	chr14:101557304-101560422	-0.482368	0.549967	0.91875	1	2	1	1	2	1	1	1	1	1	0.199299	0.154287		0.466151	0.197893		0.129545	0.401143		0.092402	0.170787		0.104739	0.155703
ENST00000436554	LINC00271	lincRNA	chr6:135497956-135521149	0.656546	0.554402	0.919342	1	2	1	0	2	2	1	1	2	2	0.282481	0.266767		0.685199	0.176214		0.097588	0.277337		0	0.378749		0	0.281086
ENST00000449391	HS1BP3-IT1	sense_intronic	chr2:20590775-20592548	0.56513	0.554562	0.919342	1	2	1	1	2	1	6	1	3	2	0.321978	0.145003		0.522465	1.32117		0.183202	0.319626		0.080605	0.589614		0.195446	0.337404
ENST00000447111	AC079354.3	antisense	chr2:202178660-202179391	1.00069	0.568881	0.933275	2	0	0	0	1	1	3	1	2	1	0.499266	0.16514		0	0.673558		0	0.264017		0	0.458134		0.124162	0.172054
ENST00000592161	TTN-AS1	antisense	chr2:178523216-178527361	1.42133	0.570364	0.93378	1	0	0	0	0	0	5	0	0	0	0.167946	0		0	1.01095		0	0		0	0		0	0
ENST00000332965	OGFRP1	lincRNA	chr22:42269753-42274862	0.579205	0.570244	0.93378	0	2	1	2	2	4	1	1	2	5	0.131749	0.645075		0.66318	0.233195		0.100551	0.382377		0.238075	0.445322		0.213649	0.898451
ENST00000449869	AC092620.2	3prime_overlapping_ncRNA	chr2:138569092-138571074	0.831599	0.571027	0.934119	1	0	0	1	1	0	2	1	3	1	0.342233	0		0	0.368249		0	0.237247		0.081231	0.475463		0.156518	0.164855
ENST00000438190	HCG15	antisense	chr6:28986203-28987484	0.598208	0.573757	0.936885	1	2	1	2	1	3	2	1	6	1	0.290773	0.470293		0.574043	0.488899		0.146163	0.376875		0.193299	1.03915		0.0935	0.097041
ENST00000514902	LINC00605	lincRNA	chr14:103187221-103189028	0.925395	0.575465	0.937687	1	0	1	0	2	0	1	4	0	0	0.191556	0.016391		0	0.10551		0.10164	1.00265		0	0		0.008029	0.064391
ENST00000495032	HOTAIRM1	antisense	chr7:27095647-27096327	0.914604	0.574815	0.937687	0	1	0	0	1	1	0	4	0	0	0	0.195867		0.382619	0		0	1.16057		0	0		0.178025	0
ENST00000628308	PCBP1-AS1	processed_transcript	chr2:69963254-70087004	-0.453178	0.582323	0.94325	1	2	2	1	1	1	2	1	1	1	0.332025	0.180817		0.677709	0.388122		0.250003	0.282655		0.071909	0.220553		0.133185	0.169518
ENST00000568418	LINC02193	lincRNA	chr16:90185997-90216935	-0.452777	0.582323	0.94325	1	2	2	1	2	1	1	2	1	1	0.351491	0.235318		0.582632	0.308281		0.28159	0.557791		0.120251	0.152674		0.133983	0.222679
ENST00000634934	LINC00339	lincRNA	chr1:22025493-22031225	0.620083	0.589302	0.951478	0	1	1	1	2	1	5	1	0	1	0.091262	0.17036		0.430364	0.963763		0.196719	0.293806		0.066725	0		0.116538	0.195789
ENST00000447904	MKLN1-AS	processed_transcript	chr7:131323632-131327320	0.533388	0.595234	0.957369	0	2	1	1	1	1	1	3	2	2	0.01246	0.244012		0.483758	0.104958		0.110083	0.774483		0.095039	0.301432		0.126553	0.27899
ENST00000418430	AC105760.2	antisense	chr2:237059434-237085817	0.391257	0.60049	0.961299	3	2	2	2	1	2	4	4	4	2	0.707021	0.320558		0.574078	0.867565		0.35337	1.13077		0.182218	0.770353		0.15463	0.430698
ENST00000606707	AC002044.1	TEC	chr16:73014319-73014476	0.629861	0.607562	0.965483	1	1	1	1	0	5	2	0	1	0	0.334859	0.902568		0.206789	0.437077		0.150689	0.077952		0.088045	0.269821		0.04562	0
ENST00000609983	MAPKAPK5-AS1	lincRNA	chr12:111839910-111841710	0.669903	0.617416	0.975908	1	2	0	1	2	2	1	3	2	2	0.384183	0.297781		0.662244	0.288616		0	0.937617		0.130827	0.375039		0.169181	0.311749
ENST00000540865	SNHG1	processed_transcript	chr11:62853073-62855488	-0.429016	0.619934	0.978517	0	2	2	2	2	1	1	2	1	2	0	0.194475		0.485586	0.305009		0.265272	0.617813		0.207349	0.276728		0.254914	0.431942
ENST00000623721	ZRANB2-AS2	processed_transcript	chr1:71408704-71489976	-1.35818	0.626657	0.981811	1	1	0	0	1	0	1	0	0	0	0.337389	0.073796		0.385689	0.110636		0	0		0	0.054721		0.097734	0
ENST00000629295	LINC00506	lincRNA	chr3:87089280-87098702	-1.35767	0.62651	0.981811	1	1	0	1	2	0	1	0	0	0	0.278088	0.050939		0.194724	0.219286		0.059712	0.03819		0.06762	0.065139		0.050786	0
ENST00000578387	WWC2-AS2	lincRNA	chr4:183097017-183099199	-1.3576	0.626416	0.981811	1	1	0	1	2	0	1	0	0	0	0.29933	0		0.296513	0.19738		0.042699	0		0.109691	0.077088		0.053066	0.049023
ENST00000489632	WDR86-AS1	processed_transcript	chr7:151409161-151413354	-1.35759	0.626397	0.981811	1	1	0	1	0	0	1	0	0	0	0.193069	0		0.460386	0.125896		0.030675	0		0.067081	0.053444		0.032453	0.039663
ENST00000412690	LINC01191	lincRNA	chr2:113979569-114007302	-1.35733	0.626981	0.981811	0	1	1	0	2	0	1	0	0	0	0.107593	0.05862		0.458149	0.217374		0.130284	0.084821		0.055023	0.066352		0.185743	0.018104
ENST00000420557	LINC00574	lincRNA	chr6:169790321-169802873	-1.35677	0.626354	0.981811	0	1	1	1	2	0	1	0	0	0	0.103232	0.071979		0.415999	0.15882		0.195603	0.035305		0.122764	0.072598		0.049476	0.02701
ENST00000506902	SMIM15-AS1	antisense	chr5:61162070-61232040	-1.35624	0.628145	0.981811	1	1	0	0	1	0	0	1	0	0	0.308252	0.037844		0.214987	0		0	0.326237		0	0		0.14204	0.045698
ENST00000588550	LINC00484	lincRNA	chr9:91162498-91163331	-1.35585	0.626593	0.981811	1	1	1	0	2	1	0	0	0	0	0.29234	0.088061		0.20401	0.07377		0.12854	0.09714		0	0.067259		0	0.064159
ENST00000439964	AC007365.1	lincRNA	chr2:64644612-64646698	-1.35585	0.628537	0.981811	1	0	1	0	2	0	0	0	1	0	0.260976	0		0	0.075114		0.21217	0.130956		0.034	0.220394		0.146038	0
ENST00000517335	LINC02202	lincRNA	chr5:159100483-159115323	-1.35584	0.628574	0.981811	1	0	1	0	2	0	0	0	1	0	0.354945	0.010192		0.136155	0.086456		0.080504	0		0.045398	0.115815		0.139157	0.053899
ENST00000551898	PCED1B-AS1	processed_transcript	chr12:47205901-47216200	0.967327	0.625555	0.981811	0	0	1	1	0	0	6	0	0	0	0	0.048467		0.078701	1.3574		0.139576	0.02239		0.129836	0.063113		0	0.001415
ENST00000412353	KCNIP2-AS1	antisense	chr10:101819078-101828779	0.963829	0.6282	0.981811	0	1	0	0	0	1	0	1	1	0	0	0.204528		0.21685	0.073859		0	0.391227		0	0.122999		0	0.062952
ENST00000422506	GUSBP11	processed_transcript	chr22:23638487-23717356	0.963173	0.628401	0.981811	0	1	0	0	0	1	0	0	1	1	0	0.140507		0.403186	0		0.038017	0.073114		0.049759	0.18708		0	0.199899
ENST00000428862	ZMIZ1-AS1	antisense	chr10:78943328-78962394	0.960693	0.629367	0.981811	0	1	0	0	0	1	1	0	1	0	0	0.135033		0.33215	0.214358		0.045796	0.015756		0.00476	0.229719		0	0.037537
ENST00000609627	PRKCQ-AS1	processed_transcript	chr10:6607287-6615950	0.960081	0.629263	0.981811	0	1	0	0	0	1	1	1	0	0	0.128181	0.108729		0.408507	0.294617		0	0.191608		0.039441	0.075413		0	0
ENST00000601841	FMR1-AS1	processed_transcript	chrX:147909431-147911817	0.960078	0.629159	0.981811	0	1	0	0	0	1	1	1	0	0	0.008683	0.129024		0.290283	0.312098		0.019558	0.378155		0.028662	3.9e-05		0.00151	1.9e-05
ENST00000432308	LINC00857	lincRNA	chr10:80208209-80218614	0.959602	0.630083	0.982226	1	0	0	0	2	0	1	0	1	1	0.383487	0		0	0.150455		0.000247	0.131842		0	0.184503		0.002911	0.175752
ENST00000512213	ZBED3-AS1	antisense	chr5:77086801-77105808	0.956708	0.631127	0.982433	0	0	0	0	1	0	1	0	1	1	0.079645	0.055305		0.126165	0.213673		0.07247	0.1266		0.005858	0.188795		0.130681	0.186089
ENST00000521819	OSGEPL1-AS1	antisense	chr2:189762821-189765226	0.953343	0.631236	0.982433	0	0	0	0	1	1	1	1	0	0	0.05596	0.242734		0	0.187934		0	0.351811		0.027811	0.015404		0.144945	0.017559
ENST00000559737	USP3-AS1	antisense	chr15:63587926-63600755	1.02575	0.63163	0.982649	0	0	1	0	1	6	0	0	0	0	0	0.958996		0	0.00872		0.104214	0.04992		0.025985	0		0.16881	0.041261
ENST00000531808	ZNF503-AS1	lincRNA	chr10:75283801-75373500	0.813253	0.634699	0.98464	0	0	1	1	2	0	1	0	0	6	0	0		0	0.246922		0.204837	0		0.116112	0.085639		0.086751	1.03555
ENST00000446011	AC016700.2	lincRNA	chr2:70253855-70254010	0.628103	0.645691	0.989318	1	0	0	2	2	4	3	1	1	1	0.22377	0.611256		0	0.532558		0	0.37644		0.181272	0.109072		0.215349	0.172646
ENST00000617014	TSC22D1-AS1	antisense	chr13:44577490-44579147	0.305802	0.649364	0.991044	3	3	4	2	2	4	5	5	4	3	0.728843	0.622538		0.89235	1.07953		0.54773	1.28909		0.260777	0.71893		0.275358	0.613191
ENST00000523328	PVT1	lincRNA	chr8:127794557-127855319	0.953233	0.653703	0.995703	0	1	0	0	2	0	2	1	0	0	0	1.6e-05		0.172404	0.444129		0	0.25757		0	0.000118		0.042392	0.088494
ENST00000425916	ZNF503-AS2	antisense	chr10:75403054-75408982	0.927237	0.655676	0.996926	1	0	0	0	0	0	2	0	0	1	0.294857	0		0	0.486116		0.000396	0.114364		0	0.047793		0.000114	0.159192
ENST00000602535	LINC00632	lincRNA	chrX:140764578-140772679	0.994945	0.664753	0.998685	1	0	0	0	2	0	0	0	2	1	0.394494	0		0.035944	0		0	0.113568		0	0.310342		0	0.222029
ENST00000541871	CACNA1C-IT2	sense_intronic	chr12:2048352-2049463	0.675771	0.66467	0.998685	1	1	0	0	1	0	7	0	0	0	0.322731	0		0.219151	1.3828		0.063498	0		0	0		0.159036	0
ENST00000554530	LINC02207	lincRNA	chr15:93863109-93878356	1.00414	0.665121	0.998848	1	0	0	0	2	0	0	1	2	0	0.179396	0.060599		0	0.083578		0.053825	0.319567		0.022546	0.331407		0.040035	0.030199
ENST00000626566	LINC00969	lincRNA	chr3:195708155-195724818	1.24973	0.675923	1	1	0	0	0	2	0	3	1	0	0	0.306508	0		0.070319	0.597473		0.005638	0.184656		0.003497	0		0	0
ENST00000598740	SATB1-AS1	processed_transcript	chr3:18465983-18527638	1.22722	0.679995	1	0	0	0	0	1	0	3	0	1	0	0.024416	0.063812		0.019148	0.530465		0.041581	0		0	0.16804		0.143796	0.085495
ENST00000457465	LINC01719	lincRNA	chr1:146057694-146061706	1.16057	0.733317	1	1	0	0	0	2	0	4	0	0	0	0.140119	0		0	0.888541		0	0		0	0		0	0
ENST00000428142	AC104024.1	lincRNA	chr17:16975999-16981353	-1.04237	0.690685	1	0	1	1	1	2	2	0	0	0	0	0.09293	0.276413		0.269277	0		0.190752	0.074611		0.152668	0		0.070176	0
ENST00000530725	LINC01301	lincRNA	chr8:60384588-60516780	-1.04121	0.687974	1	1	1	0	1	2	0	1	1	0	0	0.260845	0		0.341353	0.109529		0	0.142304		0.061064	0		0.167306	0
ENST00000501169	DPH6-AS1	lincRNA	chr15:35546195-35859001	-1.04117	0.687974	1	1	1	1	0	2	1	1	0	0	0	0.16618	0.168263		0.327692	0.227227		0.151843	0.082358		0.052554	0.041202		0.108758	0.071516
ENST00000554403	ZFHX2-AS1	processed_transcript	chr14:23513349-23544276	-1.04117	0.687974	1	1	1	1	0	1	1	1	0	0	0	0.209717	0.173843		0.158046	0.186248		0.155737	0.120321		0	0.012043		0.100502	0.046365
ENST00000416826	VLDLR-AS1	antisense	chr9:2422702-2621413	-1.04116	0.687974	1	1	1	0	1	1	0	1	0	1	0	0.214001	0.027244		0.429277	0.210108		0.074577	0.02584		0.092762	0.103109		0.083364	0.033569
ENST00000316786	C9orf106	lincRNA	chr9:129321016-129324905	-1.04107	0.687974	1	1	1	1	1	2	1	1	0	0	0	0.220879	0.097655		0.365324	0.119638		0.103858	0.025934		0.130378	0.068818		0.024433	0.050815
ENST00000637523	LINC00598	lincRNA	chr13:40296112-40481028	-1.04091	0.687974	1	1	1	1	0	2	0	1	1	0	0	0.268452	0		0.252769	0.141205		0.2038	0.262334		0.046	0.030218		0.065107	0.05102
ENST00000595382	LINC00969	lincRNA	chr3:195708154-195711769	-1.04084	0.687974	1	0	1	1	1	2	1	0	1	0	0	0	0.166131		0.290694	0		0.203349	0.305687		0.117929	0		0.097931	0
ENST00000594688	LIPE-AS1	antisense	chr19:42423755-42652019	-1.04067	0.687974	1	1	1	1	1	0	1	0	1	0	0	0.297003	0.151254		0.226396	0.048486		0.117429	0.243434		0.140152	0.066617		0.047694	0.067214
ENST00000517550	HOXA-AS2	antisense	chr7:27121917-27128760	-1.04036	0.687974	1	1	1	1	1	0	0	0	1	1	0	0.137625	0.037306		0.38263	0.066341		0.213546	0.165249		0.064738	0.208801		0.024586	0.057615
ENST00000545520	LINC01479	lincRNA	chr12:67929235-67932948	-1.03958	0.695965	1	1	1	0	1	2	0	0	2	0	0	0.246157	0.046781		0.302973	0.017974		0	0.483945		0.163344	0.034184		0.07738	0
ENST00000594837	TEX41	lincRNA	chr2:145023232-145058210	0.895977	1	1	0	1	0	0	2	0	3	0	0	0	0	0		0.301466	0.60631		0.019187	0		0	0.092869		0	0.002279
ENST00000515608	MCPH1-AS1	antisense	chr8:6618475-6648807	-0.880968	1	1	1	1	0	0	0	1	0	0	0	0	0.205081	0.097147		0.460936	0.09343		0.055523	0.051079		0.028628	0		0.058145	0.010384
ENST00000425008	YEATS2-AS1	antisense	chr3:183806457-183809515	-0.878435	1	1	0	1	1	0	0	0	1	0	0	0	0.133177	0.040409		0.252948	0.128543		0.180456	0.116632		0.055986	0.022971		0.044182	0.087648
ENST00000507091	KLF3-AS1	processed_transcript	chr4:38625334-38664855	0.875499	0.69882	1	0	1	1	0	0	1	2	2	0	0	0	0.224041		0.158673	0.323621		0.139476	0.474804		0	0.062001		0.020507	0
ENST00000596584	LINC00969	lincRNA	chr3:195701123-195708760	-0.870028	0.727115	1	1	1	1	1	2	1	1	1	0	0	0.320722	0.236441		0.42343	0.146009		0.203533	0.226922		0.1086	0		0.135574	0
ENST00000630986	ITGA9-AS1	processed_transcript	chr3:37808496-37861727	-0.870028	0.727115	1	1	1	1	1	1	1	1	1	0	0	0.200871	0.141719		0.202732	0.269208		0.131694	0.297075		0.137671	0.017344		0.072183	0.052843
ENST00000493257	CMAHP	processed_transcript	chr6:25081803-25106450	-0.869974	0.727115	1	1	1	1	1	1	1	1	0	1	0	0.347846	0.168389		0.271239	0.263755		0.142762	0.0527		0.138287	0.258298		0.11368	0.010258
ENST00000577439	LINC00667	lincRNA	chr18:5240990-5246508	-0.869974	0.727115	1	1	1	1	1	2	1	1	0	1	0	0.248528	0.179527		0.383244	0.226587		0.178343	0		0.150734	0.182271		0.138967	0
ENST00000628263	PCBP1-AS1	processed_transcript	chr2:70018016-70086273	-0.869819	0.727115	1	1	1	1	1	1	0	1	0	1	1	0.25365	0		0.214796	0.175235		0.152393	0		0.115389	0.116674		0.154323	0.123505
ENST00000609161	LINC00893	antisense	chrX:149533866-149540791	-0.869726	0.727115	1	1	1	1	1	1	1	0	1	0	1	0.194528	0.191433		0.259325	0		0.180089	0.387342		0.15609	0		0.107576	0.172799
ENST00000424477	MAGI2-AS3	processed_transcript	chr7:79454015-79459625	-0.866112	1	1	1	1	0	0	0	0	0	0	1	0	0.232011	0		0.413428	0.085693		0.048716	0		0	0.26469		0	0
ENST00000578477	DSG1-AS1	antisense	chr18:31347668-31426988	0.862614	0.706021	1	1	1	0	0	0	0	3	0	1	1	0.137215	0		0.298395	0.655562		0.032429	0		0	0.178448		0	0.090333
ENST00000625079	CBR3-AS1	processed_transcript	chr21:36132800-36138464	0.862291	0.711594	1	1	0	1	0	0	3	1	1	0	0	0.297257	0.507646		0	0.233528		0.14035	0.21532		0.018025	0.081632		0	0.070798
ENST00000567993	MAFTRR	lincRNA	chr16:79721312-79770532	-0.861161	1	1	0	1	1	0	2	0	0	1	0	0	0.099977	0.038579		0.392573	0		0.183475	0.303607		0.055484	0.035485		0.02625	0.055246
ENST00000418271	LINC01638	lincRNA	chr22:27223297-27224657	0.858351	0.706564	1	0	0	1	0	2	0	3	1	1	0	0	0		0.134782	0.625148		0.166044	0.148749		0	0.10162		0.069953	0
ENST00000589508	LINC00663	lincRNA	chr19:19761158-19776385	0.849154	0.707183	1	1	0	0	1	2	0	3	0	1	1	0.2425	0.000762		0	0.564253		0.043138	0.125275		0.057884	0.194238		0	0.123257
ENST00000615017	BHLHE40-AS1	antisense	chr3:4898226-4906501	0.822415	1	1	0	0	0	1	0	0	3	0	0	0	0	0		0	0.727252		0.064837	0.048235		0.139682	0.076253		0.019999	0.024336
ENST00000457876	MIR503HG	lincRNA	chrX:134544426-134545738	0.796682	0.846236	1	1	0	0	1	2	0	8	0	0	0	0.205095	0		0	1.58799		0	0		0.141276	0		0.095593	0
ENST00000523099	C8orf31	processed_transcript	chr8:143039261-143043243	-0.706251	1	1	1	1	0	1	0	0	2	0	0	0	0.306169	0		0.228981	0.375958		0	0		0.136831	0		0	0
ENST00000450287	TMEM72-AS1	antisense	chr10:44811024-44959689	-0.692252	1	1	1	1	1	0	0	0	2	0	0	0	0.260324	0.044502		0.207016	0.358384		0.096933	0.051933		0.031408	0.055594		0.006426	0.03243
ENST00000548872	BCDIN3D-AS1	antisense	chr12:49828542-49841143	-0.686498	1	1	1	0	0	1	1	0	1	1	0	0	0.318616	0.050057		0.07031	0.202745		0.044996	0.23746		0.122139	0.083171		0.104626	0.068095
ENST00000453121	NEGR1-IT1	sense_intronic	chr1:71794232-71837012	-0.685863	1	1	1	1	0	0	1	1	1	0	0	0	0.184988	0.128236		0.321999	0.28047		0.067996	0.016914		0	0.05932		0.072311	0.022713
ENST00000584675	SPAG5-AS1	processed_transcript	chr17:28615684-28617372	-0.684897	1	1	1	1	0	0	1	0	1	0	1	0	0.387362	0.060815		0.399351	0.222896		0.05528	0.097228		0.040304	0.098749		0.091449	0.031681
ENST00000634601	LINC01285	lincRNA	chrX:118839631-118919667	-0.684644	1	1	0	1	0	1	2	1	0	0	1	0	0.017985	0.171148		0.414336	0		0.075769	0		0.080275	0.159631		0.152325	0
ENST00000436248	LINC01366	lincRNA	chr5:170331431-170333879	-0.684429	1	1	1	1	0	1	2	0	1	0	1	0	0.209736	0		0.188138	0.217112		0.011477	0.049864		0.095708	0.188363		0.039282	0.054434
ENST00000432957	FBXO36-IT1	sense_intronic	chr2:229942728-229945137	-0.684281	1	1	1	1	1	0	0	1	1	0	0	0	0.226845	0.239222		0.422794	0.232717		0.152254	0		0	0.043937		0.004866	0.025743
ENST00000452381	LINC01825	lincRNA	chr2:195533035-195538681	-0.684211	1	1	1	1	0	0	2	1	0	0	1	0	0.16299	0.181266		0.380758	0		0.065807	0		0	0.131987		0.090403	0
ENST00000416104	LINC00222	lincRNA	chr6:108751654-108768456	-0.684025	1	1	1	1	1	0	2	0	1	1	0	0	0.302998	0.057449		0.183369	0.298135		0.105378	0.137845		0.020761	0.038988		0	0.072525
ENST00000424730	LINC00969	lincRNA	chr3:195708134-195711681	-0.683611	1	1	0	1	1	0	2	1	0	1	0	0	0	0.177063		0.322671	0		0.221516	0.150271		0.036173	0		0.096468	0
ENST00000586597	AL353997.3	processed_transcript	chr17:18388871-18389459	-0.682671	1	1	1	1	1	0	0	0	0	1	0	1	0.210142	0		0.243865	0		0.07926	0.278809		0	0.032063		0.058785	0.172004
ENST00000567905	AC006538.1	sense_intronic	chr19:2727743-2729327	-0.682589	1	1	1	1	1	0	0	0	0	0	1	1	0.154857	0.032403		0.270311	0.079218		0.227088	0.050595		0.021582	0.114729		0.024281	0.14044
ENST00000430173	LINC00893	antisense	chrX:149533012-149533883	0.667877	0.742085	1	0	0	1	1	0	0	0	1	3	0	0	0.03704		0.035083	0.005842		0.104829	0.200426		0.116647	0.501593		0	0
ENST00000526674	MIR100HG	processed_transcript	chr11:122292274-122422871	0.645858	0.744653	1	1	1	0	0	0	0	1	0	3	0	0.35128	0		0.297147	0.254845		0.003012	0.084758		0	0.496977		0.006624	0
ENST00000562965	LOXL1-AS1	antisense	chr15:73919040-73927960	0.631868	0.727115	1	1	0	1	1	0	2	1	0	1	2	0.144949	0.415029		0	0.240741		0.169264	0.069408		0.119676	0.176179		0	0.368285
ENST00000505718	ARHGAP22-IT1	sense_intronic	chr10:48510525-48511589	0.631764	0.727115	1	0	1	1	1	0	1	3	1	1	0	0.104891	0.091478		0.189588	0.622849		0.099642	0.349401		0.066691	0.139241		0.038512	0.025875
ENST00000439875	FAM225B	lincRNA	chr9:113103338-113111473	0.631645	0.727115	1	1	1	0	0	2	1	2	0	1	2	0.262825	0.104318		0.180596	0.494155		0.022943	0.090381		0.026155	0.189208		0.103277	0.279399
ENST00000505895	SEC24B-AS1	antisense	chr4:109357279-109433783	0.63117	1	1	1	0	0	1	1	2	2	0	1	1	0.153405	0.420672		0.055217	0.326195		0.047704	0		0.085641	0.10915		0.086894	0.106576
ENST00000562888	AC009120.6	processed_transcript	chr16:74206095-74296762	0.630848	0.728037	1	0	1	1	0	1	1	3	0	1	1	0.097632	0.227713		0.251376	0.606303		0.158663	0		0.01143	0.17507		0.090622	0.178971
ENST00000445000	LINC01011	lincRNA	chr6:2987967-2991173	0.626303	0.746823	1	0	0	1	1	2	0	2	3	0	1	0.018709	0.002848		0.014033	0.349041		0.157483	0.894527		0.111704	0.014935		0.176699	0.189991
ENST00000545440	SNHG1	processed_transcript	chr11:62852252-62855488	0.626044	1	1	0	0	0	1	2	1	1	1	1	2	0	0.149583		0.07842	0.305473		0.052847	0.285362		0.115994	0.218381		0.258448	0.318112
ENST00000448536	MACROD2-IT1	sense_intronic	chr20:14554384-14628908	0.621161	0.764532	1	1	1	1	0	0	0	3	0	0	3	0.357857	0.031682		0.162433	0.679906		0.215896	0.087795		0	0.045337		0.037053	0.509106
ENST00000568911	RBFADN	lincRNA	chr18:80062752-80070758	0.61528	0.739842	1	0	1	0	1	2	3	2	0	1	0	0.050432	0.597979		0.275053	0.474514		0.055029	0.039574		0.089405	0.098988		0.066028	0.041264
ENST00000538616	CD27-AS1	processed_transcript	chr12:6450411-6451449	0.607146	0.784411	1	0	1	0	0	1	0	0	0	0	4	0	0		0.313544	0		0	0		0	0		0.107821	0.630834
ENST00000588438	LINC01841	lincRNA	chr19:14325352-14370196	0.606324	0.701392	1	0	1	1	0	2	1	1	0	2	0	0	0.202448		0.1834	0.25781		0.153352	0.071172		0	0.328108		0	0
ENST00000598586	PCBP1-AS1	processed_transcript	chr2:69996758-70012216	0.603479	0.697856	1	0	0	1	1	0	1	0	2	1	0	0.067325	0.201346		0	0.062285		0.214838	0.646665		0.0842	0.158775		0	0
ENST00000501224	EXTL3-AS1	antisense	chr8:28696198-28701319	0.603295	0.696228	1	0	1	1	0	0	1	0	1	0	2	0.132755	0.228836		0.213207	0.094286		0.202201	0.400872		0.02263	0.030345		0	0.316244
ENST00000488745	SNHG12	antisense	chr1:28578541-28582983	0.601464	0.701642	1	0	0	1	1	0	0	1	0	2	1	0.059938	0		0	0.214872		0.095784	0.035436		0.062511	0.428613		0	0.124242
ENST00000525473	ALG1L9P	processed_transcript	chr11:71807591-71818238	0.598098	0.698169	1	1	0	1	0	0	0	1	0	1	2	0.20442	0		0.132614	0.144516		0.174894	0.080749		0.009418	0.224542		0	0.28492
ENST00000533822	ZNF503-AS1	lincRNA	chr10:75296497-75360804	0.595832	0.697195	1	0	0	0	1	2	0	0	1	1	2	0	0		0.092408	0		0.067671	0.348801		0.135749	0.124258		0.096743	0.417681
ENST00000442777	AC106786.1	antisense	chr5:123087248-123089295	0.594393	0.769042	1	1	1	0	0	1	0	4	0	2	0	0.275306	0		0.381233	0.742333		0.033654	0.082619		0.020727	0.285282		0.06842	0
ENST00000515542	BFSP2-AS1	antisense	chr3:133429269-133455776	0.594276	0.687974	1	0	1	1	0	0	1	1	1	1	0	0.124201	0.176256		0.434012	0.18388		0.223561	0.183383		0	0.176114		0.048448	0.076124
ENST00000366446	NUTM2A-AS1	antisense	chr10:87334040-87336829	0.594274	0.687974	1	0	1	0	1	0	1	0	1	1	1	0	0.141468		0.316342	0.01167		0.021563	0.294367		0.084864	0.119858		0.02658	0.229239
ENST00000456953	SNHG17	processed_transcript	chr20:38426460-38435333	0.594128	0.687974	1	0	1	0	1	0	0	1	1	1	1	0.05784	0.03054		0.369637	0.123287		0.020957	0.195671		0.098412	0.274341		0.01923	0.265321
ENST00000501931	DNM1P35	antisense	chr15:75727670-75738623	0.594034	0.687974	1	1	0	1	0	0	1	1	1	1	0	0.217473	0.106711		0.138668	0.259205		0.091619	0.224969		0.039895	0.119955		0	0.029303
ENST00000596992	RNASEH2B-AS1	antisense	chr13:50876686-50910594	0.593886	0.687974	1	1	0	0	1	0	0	1	1	1	1	0.148071	0		0	0.249892		0.047116	0.260968		0.077302	0.146411		0.047173	0.259996
ENST00000414886	AC093901.1	lincRNA	chr2:118132128-118186386	0.593878	0.687974	1	0	1	0	0	2	1	1	1	1	0	0	0.113365		0.446202	0.136359		0	0.193273		0.054645	0.191476		0.078116	0.035994
ENST00000531977	FLJ37035	lincRNA	chr10:125709006-125719448	0.593855	0.687974	1	0	0	1	1	2	1	1	0	1	1	0.079646	0.21197		0.015005	0.268874		0.190141	0.089229		0.126163	0.19241		0.004503	0.109155
ENST00000537869	SNHG1	processed_transcript	chr11:62851991-62855460	0.593855	0.687974	1	0	0	1	1	0	1	1	0	1	1	0	0.172593		0.059012	0.275066		0.110723	0.052286		0.106408	0.178583		0.036349	0.24306
ENST00000414904	GNG12-AS1	antisense	chr1:67955405-68026762	0.593771	0.691686	1	0	1	1	0	0	1	2	0	1	0	0.087113	0.226167		0.27092	0.395097		0.133352	0.080949		0	0.099519		0	0.051371
ENST00000608817	C6orf99	lincRNA	chr6:158895217-158910352	0.593558	0.687974	1	0	0	0	1	2	1	1	1	1	0	0	0.143727		0	0.147101		0	0.382973		0.061693	0.18297		0.079482	0.020299
ENST00000421829	ZNF337-AS1	antisense	chr20:25632210-25674902	0.59331	0.724103	1	0	0	1	1	0	0	2	0	2	0	0	0		0	0.459921		0.079343	0		0.14997	0.323303		0	0.054189
ENST00000454626	PLCG1-AS1	antisense	chr20:41098329-41138003	0.592982	0.692636	1	1	1	0	0	0	0	2	0	1	1	0.204331	0.048735		0.154752	0.411364		0.029437	0.065192		0.046562	0.09568		0.022283	0.098453
ENST00000552101	NOVA1-AS1	antisense	chr14:26782168-26806467	0.591606	0.695092	1	1	1	0	0	0	2	1	1	0	0	0.140516	0.319559		0.225113	0.170561		0.030984	0.217037		0	0		0.059789	0.019532
ENST00000527672	AC022182.1	lincRNA	chr8:60918981-60966557	0.591206	0.700874	1	0	0	0	1	2	0	1	2	1	0	0.030012	0		0.089177	0.135594		0.055442	0.495848		0.151281	0.250273		0.096824	0.044036
ENST00000596521	PTOV1-AS1	antisense	chr19:49838639-49851676	0.591194	0.692983	1	1	1	0	0	0	1	2	0	1	0	0.243803	0.121813		0.244375	0.343122		0.041846	0.112366		0	0.220379		0	0.020808
ENST00000533232	SOX9-AS1	processed_transcript	chr17:72079938-72120793	0.59113	0.693121	1	1	1	0	0	0	1	2	0	1	0	0.177249	0.255532		0.296011	0.494013		0.026845	0.047216		0.019671	0.225797		0.062246	0.087071
ENST00000592195	RAMP2-AS1	lincRNA	chr17:42758295-42761011	0.589881	0.693794	1	1	0	0	1	2	0	2	1	1	0	0.230642	0		0.1118	0.359846		0.062485	0.373843		0.08856	0.200963		0	0
ENST00000514640	ZBED3-AS1	antisense	chr5:77087437-77105392	0.586901	0.700164	1	0	1	0	0	1	1	1	0	0	2	0.078939	0.157525		0.256823	0.201319		0.068699	0		0	0.074684		0.120621	0.399143
ENST00000454482	DSCR9	lincRNA	chr21:37208503-37221736	0.58646	0.700138	1	0	0	1	0	2	1	1	0	0	2	0.097969	0.174355		0.128147	0.106413		0.123473	0.136495		0	0.020686		0.082649	0.310957
ENST00000558682	DHRS4L1	processed_transcript	chr14:24036477-24038054	-0.584773	1	1	1	0	1	1	1	2	0	1	0	0	0.16114	0.421473		0	0		0.092023	0.195758		0.115839	0.072325		0.082338	0
ENST00000604346	PCBP1-AS1	processed_transcript	chr2:70046614-70054180	-0.584729	1	1	1	0	1	1	1	0	2	0	0	1	0.17988	0.060005		0.095637	0.321609		0.218892	0		0.149378	0.06639		0.072662	0.12437
ENST00000448567	LINC00467	lincRNA	chr1:211382837-211391976	-0.584642	0.687974	1	0	1	1	1	2	1	2	0	0	0	0	0.195475		0.309451	0.366122		0.183956	0.121911		0.088132	0		0.072006	0.043636
ENST00000498199	THUMPD3-AS1	antisense	chr3:9391381-9396624	-0.584556	1	1	1	1	0	1	1	0	2	0	1	0	0.382148	0		0.359604	0.385778		0	0		0.12512	0.259251		0.135574	0
ENST00000366314	LINC00311	lincRNA	chr16:85282958-85285963	-0.584255	1	1	1	1	0	1	2	0	1	0	1	1	0.191938	0		0.340878	0.254574		0.051556	0		0.096529	0.155321		0.082093	0.093116
ENST00000602175	LINC00969	lincRNA	chr3:195708154-195709219	-0.58424	1	1	0	1	1	1	2	1	1	1	0	0	0	0.154774		0.283293	0.17276		0.142459	0.216961		0.066812	0.053439		0.089538	0
ENST00000623772	C17orf82	lincRNA	chr17:61411751-61413280	-0.584186	1	1	0	1	1	1	2	1	1	0	1	0	0.053474	0.114914		0.244571	0.289692		0.091334	0		0.067074	0.173905		0.07563	0
ENST00000594119	ZNF528-AS1	processed_transcript	chr19:52388842-52391573	-0.584159	1	1	1	1	1	1	0	0	2	0	1	0	0.183463	0.055895		0.248775	0.423437		0.149633	0.060109		0.069242	0.095402		0.05484	0.078344
ENST00000601562	ZNF528-AS1	processed_transcript	chr19:52389019-52397757	-0.584159	1	1	1	1	1	1	0	0	2	0	1	0	0.157355	0		0.174854	0.433608		0.153161	0		0.068186	0.1091		0.054616	0
ENST00000608994	SVIL-AS1	antisense	chr10:29409557-29420524	-0.584159	1	1	1	1	1	1	0	0	2	0	1	0	0.348278	0		0.244984	0.440149		0.160112	0		0.100114	0.196712		0.016185	0
ENST00000612371	LINC01719	lincRNA	chr1:146052638-146058678	0.584138	0.694897	1	0	0	0	1	2	0	2	1	0	1	0	0.077201		0	0.520756		0.003303	0.345103		0.116444	0		0.066464	0.144623
ENST00000479311	LINC01118	lincRNA	chr2:46816668-46819458	-0.584107	1	1	1	1	1	0	2	1	1	0	1	0	0.21938	0.130991		0.269861	0.277532		0.161313	0.070158		0.018107	0.105854		0.072949	0
ENST00000631307	LAMTOR5-AS1	processed_transcript	chr1:110411020-110418356	-0.584107	1	1	1	1	1	0	1	1	1	0	1	0	0.237615	0.115372		0.39314	0.15188		0.209227	0.115622		0.029827	0.145092		0.1233	0
ENST00000630522	PCBP1-AS1	processed_transcript	chr2:69963254-70063987	-0.584066	1	1	1	1	1	1	0	1	1	1	0	0	0.152137	0.112174		0.278531	0.13697		0.144378	0.140938		0.058075	0.088017		0.04665	0.072913
ENST00000582008	LINC00667	lincRNA	chr18:5238100-5246508	-0.583938	1	1	0	1	1	1	2	1	0	1	0	1	0.041886	0.16088		0.215575	0.039369		0.159961	0.247914		0.118045	0		0.140408	0.207258
ENST00000551108	OVCH1-AS1	antisense	chr12:29389294-29487288	-0.58393	1	1	0	1	1	1	1	0	1	1	1	0	0	0		0.270133	0.194104		0.173066	0.255792		0.121033	0.112422		0.080196	0
ENST00000623820	FLJ38576	TEC	chr4:186189032-186191490	-0.583911	1	1	1	1	1	1	0	0	1	1	0	1	0.251426	0.083335		0.187271	0.243223		0.172574	0.1664		0.14222	0.022812		0.03104	0.248432
ENST00000499006	LINC01550	lincRNA	chr14:97925610-97978124	-0.583865	1	1	1	1	1	1	2	2	0	0	1	0	0.394146	0.265826		0.393433	0.006907		0.14744	0		0.064435	0.11653		0	0.073196
ENST00000457770	PCBP1-AS1	processed_transcript	chr2:70018067-70086274	-0.583858	1	1	1	1	1	1	0	0	1	0	1	1	0.20767	0		0.207464	0.224761		0.151532	0		0.121332	0.113468		0	0.133075
ENST00000366713	IBA57-AS1	lincRNA	chr1:228164086-228165512	0.583848	1	1	0	1	1	0	2	0	3	1	0	0	0	0		0.296247	0.556028		0.127934	0.339182		0	0		0	0
ENST00000524264	SAP30L-AS1	antisense	chr5:154392171-154445813	-0.583765	1	1	1	1	1	1	0	1	0	1	0	1	0.15749	0.094814		0.456582	0		0.108089	0.156336		0.072321	0.058157		0.033327	0.206002
ENST00000562231	LINC02170	lincRNA	chr16:80828735-80892595	-0.583711	1	1	1	1	1	1	2	1	0	0	1	1	0.221324	0.162319		0.229298	0.028305		0.105239	0.03702		0.076857	0.101162		0.034819	0.122423
ENST00000563844	CASC16	lincRNA	chr16:52573179-52652105	-0.58192	1	1	1	1	1	1	2	0	0	1	0	2	0.205069	0		0.294889	0		0.173239	0.248272		0.074353	0.066577		0.036352	0.289684
ENST00000441234	SATB2-AS1	antisense	chr2:199457837-199476504	0.581899	0.702247	1	0	0	0	1	1	1	1	2	0	0	0.133181	0.1855		0	0.197796		0.007057	0.48473		0.06637	0.004395		0.1192	0.008701
ENST00000626826	HELLPAR	macro_lncRNA	chr12:102197585-102402596	0.578789	0.742287	1	0	0	1	0	1	0	1	0	0	3	0.00904	0.049191		0.132529	0.261909		0.162226	0.074123		0.014182	0.056606		0.147	0.47624
ENST00000607781	RN7SL832P	lincRNA	chr2:10690344-10692099	-0.578772	1	1	1	1	1	0	2	0	0	1	2	0	0.175342	0		0.340355	0		0.154728	0.180621		0	0.321201		0.108117	0.059217
ENST00000620864	COLCA1	antisense	chr11:111290787-111305045	0.565856	1	1	0	1	1	0	0	1	3	0	0	0	0.00266	0.230984		0.33766	0.664536		0.156367	0.010139		0.049657	0.007273		0.019074	0.019823
ENST00000585351	MAP3K14-AS1	antisense	chr17:45262191-45268263	0.553668	1	1	0	0	1	1	0	3	1	0	0	0	0.066806	0.529081		0.045678	0.115945		0.175841	0		0.090897	0		0.040512	0.010386
ENST00000414407	LINC00398	lincRNA	chr13:30803206-30810645	0.544036	1	1	1	0	0	1	2	2	2	0	0	0	0.396423	0.388132		0.102064	0.413763		0.050989	0		0.085582	0		0	0.053632
ENST00000624912	AC005915.1	TEC	chr5:127073587-127075604	0.527244	1	1	0	0	1	0	1	4	0	0	0	0	0.060815	0.671548		0.091492	0.062013		0.082202	0		0	0.055594		0.065633	0
ENST00000571091	MIR22HG	lincRNA	chr17:1712269-1716211	-0.523471	0.754527	1	1	1	1	1	2	1	1	0	1	1	0.204009	0.111509		0.233181	0.132219		0.120736	0.130759		0.112754	0.132876		0.131433	0.11912
ENST00000434401	STK4-AS1	lincRNA	chr20:44963794-44966402	-0.523216	0.754527	1	1	1	1	1	2	0	1	1	1	1	0.158481	0		0.158488	0.258417		0.090429	0.34295		0.099393	0.217043		0.074798	0.11321
ENST00000626156	LINC00969	lincRNA	chr3:195686212-195688770	0.519857	1	1	1	0	0	0	2	3	1	0	0	0	0.277302	0.484157		0	0.24979		0	0		0	0		0.069382	0
ENST00000624295	SNHG5	processed_transcript	chr6:85677083-85678405	0.518456	1	1	1	0	0	0	0	0	0	1	1	0	0.385715	0		0	0		0	0.279165		0.041954	0.226255		0	0.08641
ENST00000439406	HCG20	lincRNA	chr6:30766825-30792250	0.507646	1	1	0	1	0	0	2	0	1	1	0	0	0.136133	0.081149		0.309258	0.16219		0	0.347997		0.013945	0.027696		0	0
ENST00000444804	AC010745.1	lincRNA	chr2:16202430-16204226	0.506969	1	1	0	0	0	0	2	0	0	2	0	0	0	0.07709		0.145165	0		0	0.65707		0	0		0.185292	0
ENST00000627540	PCBP1-AS1	processed_transcript	chr2:70018006-70086273	0.496561	1	1	1	0	0	0	0	0	1	1	0	0	0.39286	0.033832		0.077941	0.211307		0.042553	0.180361		0	0.012414		0.00684	0.051842
ENST00000511954	ALG1L9P	processed_transcript	chr11:71794363-71813845	-0.48229	0.754527	1	1	1	2	2	0	1	1	1	1	1	0.17499	0.176436		0.330431	0.307807		0.278915	0.172943		0.172748	0.102573		0.025864	0.146386
ENST00000506247	NNT-AS1	antisense	chr5:43588641-43603230	0.478488	0.756251	1	1	2	1	0	0	1	2	1	2	1	0.205365	0.148133		0.508821	0.462733		0.142455	0.2669		0.023564	0.351176		0.009337	0.153943
ENST00000635536	BISPR	lincRNA	chr19:17405778-17414740	0.47614	1	1	1	0	1	1	2	2	1	3	1	0	0.402881	0.325281		0	0.274207		0.166176	0.748367		0.144034	0.230804		0.159194	0.082096
ENST00000412178	HM13-AS1	antisense	chr20:31567707-31573263	0.448833	1	1	1	1	0	1	1	4	1	0	0	2	0.32653	0.602766		0.210245	0.169468		0	0		0.139909	0.059396		0.170443	0.438655
ENST00000507244	STX18-AS1	antisense	chr4:4542143-4560559	0.434033	0.820783	1	1	2	1	1	1	2	1	1	1	5	0.215519	0.275581		0.542427	0.220384		0.082238	0.275701		0.086673	0.123683		0.073788	0.852473
ENST00000603310	MIR4435-2HG	lincRNA	chr2:111429322-111441621	0.423699	0.809443	1	1	1	1	2	2	1	4	1	2	2	0.300542	0.149305		0.284178	0.904618		0.083316	0.194867		0.25506	0.441168		0.089418	0.403109
ENST00000590657	LINC00665	lincRNA	chr19:36313067-36315737	0.419527	1	1	1	1	0	1	2	1	5	0	1	0	0.361134	0.129021		0.344006	0.965866		0.060092	0.072856		0.107586	0.170301		0.134485	0.020345
ENST00000445737	UBAC2-AS1	lincRNA	chr13:99196377-99200710	0.401811	0.733063	1	0	1	1	1	2	0	2	1	2	0	0	0		0.184191	0.427627		0.14488	0.240887		0.135325	0.371458		0	0
ENST00000425233	DLGAP4-AS1	antisense	chr20:36525501-36572984	0.398691	0.727115	1	1	1	1	0	0	1	1	2	1	0	0.199688	0.145775		0.172712	0.209443		0.205604	0.503273		0	0.174813		0	0.07207
ENST00000555578	LINC00638	lincRNA	chr14:104821201-104823718	0.398691	0.727115	1	1	1	1	0	2	1	1	2	1	0	0.195063	0.18221		0.395879	0.233951		0.122674	0.570874		0.047549	0.191288		0.061546	0.021251
ENST00000522850	AZIN1-AS1	antisense	chr8:102864441-102865308	0.398672	0.727115	1	1	0	1	1	0	1	0	2	1	1	0.276306	0.144367		0	0.099727		0.132713	0.629322		0.075913	0.253721		0.050106	0.139795
ENST00000454269	HCG18	antisense	chr6:30291006-30326386	0.398608	0.727115	1	1	2	0	0	0	1	1	1	1	1	0.257912	0.242997		0.550163	0.271116		0	0.293129		0.003951	0.230433		0	0.210812
ENST00000584714	TMEM220-AS1	antisense	chr17:10729796-10766874	0.398498	0.727115	1	0	0	1	1	1	1	0	2	1	1	0.132044	0.218504		0.049574	0		0.179093	0.451705		0.117453	0.219871		0.116092	0.112094
ENST00000635271	LINC01759	lincRNA	chr1:9182004-9196284	0.398324	0.727115	1	1	0	1	1	2	1	1	0	2	1	0.241424	0.250288		0.04519	0.195836		0.157484	0		0.066415	0.287863		0.051854	0.143995
ENST00000557518	LINC00519	lincRNA	chr14:51304416-51328386	0.397815	1	1	1	0	1	1	2	1	2	1	0	1	0.359894	0.095191		0	0.45314		0.107083	0.142066		0.139037	0.083824		0	0.153497
ENST00000446136	FAM41C	lincRNA	chr1:868071-876903	0.396902	1	1	1	1	1	0	2	1	2	0	0	2	0.255213	0.099382		0.39625	0.439496		0.174387	0.136319		0	0		0.032018	0.297255
ENST00000588160	MAP3K14-AS1	antisense	chr17:45255024-45267490	0.393667	1	1	1	1	1	0	0	3	1	0	0	1	0.18344	0.459352		0.445328	0.116161		0.145497	0.115514		0.037447	0.070763		0.04751	0.164959
ENST00000454813	GAS5	processed_transcript	chr1:173863902-173864871	0.387912	0.696753	1	2	1	2	1	2	1	5	2	1	4	0.44985	0.180623		0.258539	1.07212		0.244291	0.417514		0.07516	0.228408		0.205241	0.752527
ENST00000629389	ARRDC3-AS1	lincRNA	chr5:91380652-91422963	0.377093	1	1	1	1	1	0	2	1	1	4	1	1	0.201018	0.186443		0.459669	0.128381		0.18213	1.07474		0.039387	0.153358		0.197122	0.226308
ENST00000569786	SNAI3-AS1	antisense	chr16:88663369-88672179	0.375449	1	1	1	1	1	1	1	0	1	2	1	4	0.214048	0.065897		0.346855	0.19311		0.15862	0.578164		0.125245	0.277291		0.180656	0.655828
ENST00000587536	ZNF561-AS1	processed_transcript	chr19:9621517-9634862	0.367729	0.777633	1	1	2	1	1	0	1	3	2	1	1	0.194708	0.119274		0.631756	0.607995		0.109281	0.68224		0.102477	0.18101		0.047673	0.160039
ENST00000537003	CD27-AS1	processed_transcript	chr12:6447990-6451512	0.367146	0.777374	1	1	1	2	1	0	3	2	1	1	1	0.269131	0.489097		0.249359	0.371131		0.261004	0.364023		0.127468	0.255335		0.049062	0.146664
ENST00000411573	SP2-AS1	antisense	chr17:47898785-47941359	0.365272	1	1	1	1	1	1	1	2	3	0	2	1	0.332652	0.25731		0.239789	0.661052		0.117824	0		0.149707	0.335309		0.178732	0.164067
ENST00000464115	SNHG12	antisense	chr1:28580335-28581853	0.365229	1	1	1	1	0	2	1	2	2	1	2	1	0.218055	0.259496		0.424914	0.356815		0	0.235879		0.197384	0.313319		0.155232	0.248197
ENST00000423178	FLJ37035	lincRNA	chr10:125705290-125719566	0.362485	0.783361	1	1	2	1	0	2	1	4	1	1	1	0.314741	0.099988		0.60477	0.7418		0.11501	0.205871		0.04835	0.204088		0.131194	0.251898
ENST00000470435	OR2A1-AS1	antisense	chr7:144343171-144355219	0.350294	0.82199	1	1	2	2	1	1	4	3	2	1	1	0.245046	0.64959		0.727593	0.581453		0.243421	0.586958		0.098221	0.215258		0.158395	0.122264
ENST00000609651	LINC00893	antisense	chrX:149536044-149540842	0.349416	0.819503	1	1	1	2	1	2	3	3	2	1	2	0.272044	0.441256		0.406086	0.528406		0.337852	0.424785		0.098749	0.276919		0.202409	0.300025
ENST00000578730	CTBP1-AS2	antisense	chr4:1249451-1288291	0.333635	0.855758	1	3	3	1	2	0	2	6	2	2	2	0.771283	0.337951		1.0595	1.33348		0.091465	0.447034		0.218963	0.436088		0.034778	0.384152
ENST00000596320	PPP3CB-AS1	processed_transcript	chr10:73496287-73505424	0.329111	1	1	1	0	1	0	0	0	0	3	0	0	0.34055	0		0	0		0.155696	0.70532		0	0		0.003616	0
ENST00000560170	NR2F2-AS1	antisense	chr15:96285226-96327357	0.321772	1	1	1	1	1	0	0	0	5	0	0	0	0.274692	0.001711		0.314528	0.994094		0.226749	0		0.052782	0.029629		0.004213	0
ENST00000584926	LRRC75A-AS1	processed_transcript	chr17:16439037-16441615	0.313644	0.732237	1	3	3	2	2	0	2	3	5	2	3	0.930275	0.316906		1.02275	0.679178		0.291909	1.27143		0.274915	0.445403		0	0.532663
ENST00000577863	LINC00670	lincRNA	chr17:12635166-12642854	-0.28736	1	1	1	1	0	1	2	0	3	0	0	0	0.192187	0		0.334003	0.544133		0	0		0.067761	0		0.042055	0
ENST00000523617	LINC01485	lincRNA	chr5:173786928-173790925	0.287016	1	1	1	1	0	0	2	0	0	0	0	3	0.338419	0		0.289425	0		0	0.028491		0	0		0.057346	0.578833
ENST00000591087	EML2-AS1	processed_transcript	chr19:45641494-45642789	0.286409	1	1	1	1	1	1	2	2	1	3	1	2	0.213966	0.365085		0.274379	0.305109		0.158941	0.697911		0.090844	0.20448		0.2814	0.30552
ENST00000627498	LINC01347	lincRNA	chr1:243056307-243101744	0.286297	0.838963	1	2	2	1	2	2	2	4	4	1	1	0.537743	0.387944		0.730905	0.891649		0.160018	1.09766		0.180863	0.134493		0.094332	0.160681
ENST00000602550	HCG18	antisense	chr6:30289296-30326404	0.283808	1	1	2	0	2	1	1	1	3	2	1	2	0.647519	0.193901		0	0.560662		0.365023	0.529855		0.135105	0.268866		0.082093	0.283621
ENST00000452197	GAS5	processed_transcript	chr1:173863901-173867983	0.282443	1	1	0	1	0	0	1	0	0	1	2	0	0	0.002054		0.396241	0.002156		0.00233	0.230879		0	0.377269		0.159399	0.001796
ENST00000443076	MATN1-AS1	antisense	chr1:30725720-30726364	0.276056	1	1	1	1	2	0	0	1	1	2	1	1	0.370151	0.107725		0.456853	0.264846		0.238003	0.423658		0.002153	0.099587		0	0.169616
ENST00000435348	TTC28-AS1	processed_transcript	chr22:27919457-27997667	0.275801	1	1	1	1	2	0	0	2	1	1	1	1	0.340484	0.297688		0.173189	0.295288		0.33519	0.296739		0.010061	0.149129		0.056756	0.09766
ENST00000413202	CYTOR	lincRNA	chr2:87509214-87521514	0.27537	1	1	1	2	0	1	2	1	2	1	1	1	0.388728	0.091038		0.638268	0.375111		0.071656	0.345717		0.154589	0.245164		0.005185	0.130933
ENST00000622954	AC026471.6	antisense	chr16:31470204-31472108	0.275129	1	1	2	1	0	1	0	1	2	1	1	1	0.626898	0.108289		0.28914	0.329445		0.035942	0.315363		0.134676	0.181387		0.06081	0.112167
ENST00000437981	LINC00893	antisense	chrX:149527733-149533085	0.273717	1	1	0	0	1	1	2	1	2	1	1	1	0.12791	0.190656		0.124056	0.440567		0.093449	0.138089		0.0726	0.14702		0.290539	0.142411
ENST00000556354	ZFHX2-AS1	processed_transcript	chr14:23511760-23559160	0.269505	1	1	1	1	0	0	0	1	0	2	0	0	0.221839	0.158253		0.275747	0		0	0.448295		0	0		0	0
ENST00000569908	PWRN1	lincRNA	chr15:24558158-24559592	-0.261285	1	1	1	1	1	0	2	0	3	0	0	0	0.341327	0		0.277302	0.596607		0.137818	0		0.000159	0		0.040902	0
ENST00000434020	AC093609.1	lincRNA	chr2:43097746-43102691	-0.253019	0.822568	1	1	2	2	2	2	2	1	3	2	1	0.279881	0.401194		0.550698	0.162002		0.325362	0.770062		0.193103	0.441922		0.248622	0.214454
ENST00000461832	SNHG12	antisense	chr1:28580359-28581857	-0.251389	0.792404	1	1	1	2	2	1	1	1	1	2	2	0.244168	0.189359		0.351406	0.279951		0.268832	0.306601		0.185445	0.304274		0.147507	0.431449
ENST00000606992	LY86-AS1	antisense	chr6:6475306-6492984	0.251264	1	1	1	0	1	0	0	2	0	1	0	0	0.150121	0.36366		0.134294	0.019967		0.14562	0.150157		0.001046	0.070381		0	0
ENST00000499137	SOCS2-AS1	processed_transcript	chr12:93542463-93571768	-0.250543	1	1	2	2	2	1	0	1	2	1	1	2	0.670232	0.2171		0.601012	0.381311		0.296984	0.307694		0.077015	0.229444		0.040792	0.279725
ENST00000411998	IL10RB-AS1	antisense	chr21:33263873-33266260	0.250369	1	1	0	1	0	1	0	0	0	1	1	1	0	0.083369		0.364124	0.084534		0	0.368042		0.074363	0.149929		0	0.153386
ENST00000626558	PCBP1-AS1	processed_transcript	chr2:70050144-70086074	0.249343	1	1	1	1	0	0	0	1	0	0	1	1	0.206695	0.146403		0.295387	0.099157		0.063209	0.052886		0	0.138759		0	0.143265
ENST00000603064	BRWD1-AS2	antisense	chr21:39313935-39314962	0.249114	0.858102	1	2	2	2	2	3	4	3	3	2	4	0.425793	0.677121		0.688426	0.692333		0.367237	0.775832		0.232267	0.435986		0.348145	0.737396
ENST00000623569	UCKL1-AS1	antisense	chr20:63953384-63956985	-0.248749	1	1	2	1	2	0	1	1	2	1	1	1	0.569744	0.164066		0.21975	0.399014		0.278524	0.222265		0.037829	0.186878		0.171488	0.103987
ENST00000399196	LINC00243	lincRNA	chr6:30812866-30830659	-0.248733	0.775097	1	1	1	1	2	2	1	1	2	1	1	0.297685	0.187548		0.428101	0.264216		0.130776	0.556999		0.174262	0.206207		0.150543	0.233167
ENST00000449339	AP000253.1	lincRNA	chr21:31653593-31659500	-0.248669	0.775097	1	1	2	1	1	2	2	1	1	1	1	0.219837	0.257742		0.614394	0.280866		0.160415	0.272595		0.067892	0.185558		0.111143	0.191543
ENST00000623801	FLJ42393	TEC	chr3:188178543-188180812	-0.248601	0.775097	1	2	1	1	1	1	1	1	1	2	1	0.440671	0.235175		0.455571	0.272516		0.098983	0.348271		0.152014	0.402381		0.098431	0.173963
ENST00000416209	PRKAR2A-AS1	antisense	chr3:48847957-48851981	-0.248367	1	1	1	2	2	0	1	2	1	1	1	1	0.308226	0.342427		0.614247	0.273195		0.251985	0.23389		0	0.185646		0.128826	0.193238
ENST00000468646	LINC00877	lincRNA	chr3:72035300-72100427	-0.248066	1	1	2	2	1	1	2	2	1	1	1	1	0.499434	0.288886		0.585335	0.223185		0.16566	0.169134		0.139823	0.129051		0.035543	0.153796
ENST00000617702	LINC00623	lincRNA	chr1:120913328-121001622	0.247619	1	1	0	1	1	0	2	1	1	1	0	0	0.113421	0.163082		0.185931	0.277418		0.112534	0.176998		0.030897	0.037597		0.062121	0
ENST00000558411	PCAT29	lincRNA	chr15:69592129-69612890	0.247518	1	1	0	1	1	0	2	1	1	0	0	1	0.07702	0.242063		0.243073	0.181641		0.160322	0		0	0.039671		0.047699	0.091971
ENST00000435921	C1RL-AS1	antisense	chr12:7108052-7111606	0.247127	1	1	1	1	0	0	0	1	1	1	0	0	0.20047	0.178018		0.268314	0.105276		0	0.279516		0	0		0.058875	0.05589
ENST00000630542	CYP1B1-AS1	antisense	chr2:38075700-38147966	0.247125	1	1	1	1	0	0	0	1	1	1	0	0	0.328757	0.20232		0.363988	0.233638		0.058482	0.198533		0.021452	0.034171		0.056908	0
ENST00000544461	LINC00937	lincRNA	chr12:8295986-8396803	0.247023	1	1	1	0	1	0	2	1	1	1	0	0	0.195575	0.08936		0	0.232272		0.140016	0.272571		0	0.080775		0	0.029495
ENST00000567544	LINC02166	lincRNA	chr16:89682620-89686569	0.246918	1	1	1	1	0	0	2	1	1	0	0	1	0.373829	0.092429		0.24744	0.135636		0	0		0	0.09311		0.05172	0.169828
ENST00000420877	LINC01426	antisense	chr21:34745757-34784886	0.246026	1	1	1	0	0	1	0	0	1	0	1	1	0.199359	0.058539		0.081743	0.2169		0.045787	0.105369		0.064941	0.095906		0.051349	0.142311
ENST00000508772	THAP9-AS1	antisense	chr4:82895691-82900569	-0.244563	0.754527	1	1	1	1	1	1	1	2	0	1	1	0.320036	0.251579		0.339406	0.410372		0.173277	0		0.134642	0.209929		0.181368	0.197594
ENST00000624927	LINC01128	processed_transcript	chr1:825138-849592	0.244351	1	1	0	1	1	0	0	2	1	0	0	0	0	0.335507		0.166247	0.242602		0.106121	0		0.044014	0.070106		0	0.073319
ENST00000449842	LINC01344	lincRNA	chr1:182203945-182314061	-0.24417	1	1	1	1	1	1	2	2	0	1	0	2	0.316282	0.383396		0.310392	0		0.101381	0.310274		0.071416	0		0.125108	0.281133
ENST00000625204	FAM223A	lincRNA	chrX:154571248-154571960	-0.243921	1	1	0	2	1	1	2	1	1	1	1	1	0.001339	0.212974		0.713301	0.253733		0.14732	0.345481		0.08396	0.110274		0.081236	0.150095
ENST00000586474	CHMP1B-AS1	antisense	chr18:11851414-11852751	-0.243765	1	1	1	1	2	1	0	1	1	1	1	1	0.321456	0.241579		0.324171	0.242869		0.243073	0.225005		0.069841	0.254944		0	0.197948
ENST00000432624	MORC2-AS1	antisense	chr22:30922308-30926550	0.243563	1	1	1	0	0	1	0	1	1	0	0	1	0.310899	0.239454		0	0.208321		0.068991	0		0.088188	0		0	0.090958
ENST00000625818	RNASEH2B-AS1	antisense	chr13:50907817-50910562	-0.240073	1	1	1	1	1	1	0	3	0	0	0	1	0.255849	0.429889		0.316207	0		0.15492	0.130291		0.156938	0		0	0.099763
ENST00000627555	LINC00969	lincRNA	chr3:195708154-195709386	0.239447	1	1	0	1	1	0	2	1	2	0	0	0	0	0.151914		0.34112	0.432826		0.122406	0		0	0		0	0
ENST00000487102	OR2A1-AS1	antisense	chr7:144254096-144355368	0.239257	1	1	1	1	0	0	0	0	2	1	0	0	0.357252	0.049556		0.241188	0.349071		0	0.188958		0	0.030212		0	0.043529
ENST00000447119	UNC5B-AS1	antisense	chr10:71217224-71218228	-0.239189	1	1	0	0	0	1	1	0	0	0	0	2	0.085871	0		0.152353	0		0.071914	0.126908		0.130329	0		0.085086	0.413516
ENST00000557440	LINC00639	lincRNA	chr14:38749358-38838458	-0.238525	1	1	1	0	0	1	2	1	0	0	0	2	0.303763	0.20006		0	0.063982		0.075418	0.048433		0.06819	0		0.078986	0.290138
ENST00000630206	PCBP1-AS1	processed_transcript	chr2:70055617-70085851	-0.237924	1	1	1	0	1	1	1	1	1	0	1	1	0.275159	0.167509		0	0.232946		0.152582	0.069363		0.086906	0.194828		0.101215	0.10867
ENST00000383461	H1FX-AS1	antisense	chr3:129318106-129326225	-0.237906	1	1	1	1	1	0	1	1	2	0	1	0	0.277472	0.163552		0.342612	0.438781		0.156469	0.03059		0.045725	0.142723		0.083417	0.039636
ENST00000417860	NUTM2A-AS1	antisense	chr10:87319856-87330952	-0.237823	1	1	1	0	1	1	1	1	1	1	1	0	0.392072	0.146402		0.030947	0.147752		0.092683	0.223699		0.106573	0.188698		0.100876	0.016292
ENST00000444464	AC084809.2	antisense	chr17:32905662-32906584	-0.237778	1	1	1	0	1	1	1	2	0	0	1	1	0.159797	0.325844		0	0		0.1082	0		0.133624	0.219119		0.075167	0.10451
ENST00000442040	PCBP1-AS1	processed_transcript	chr2:70049780-70086272	-0.237658	1	1	1	1	1	0	1	1	1	1	0	1	0.338367	0.144867		0.179562	0.218126		0.143846	0.264852		0	0.086581		0.075026	0.150336
ENST00000553961	ACTN1-AS1	antisense	chr14:68979682-68987463	-0.237656	1	1	1	1	1	1	0	0	2	0	1	1	0.353966	0		0.421703	0.400791		0.221136	0.067872		0.10566	0.093647		0	0.198643
ENST00000616213	MIAT	lincRNA	chr22:26657520-26676475	-0.237355	1	1	1	1	1	1	2	1	1	0	2	0	0.366072	0.104809		0.444119	0.265032		0.187623	0		0.138713	0.441608		0.059211	0
ENST00000608183	LINC01344	lincRNA	chr1:182129310-182244399	0.236542	1	1	0	1	0	0	2	2	0	0	0	1	0.131979	0.375572		0.175232	0.038984		0.053232	0.068512		0	0.004122		0.065177	0.105148
ENST00000507761	LINC01088	antisense	chr4:79195836-79227956	-0.235032	1	1	1	1	0	0	1	0	2	1	0	0	0.166843	0		0.273822	0.379991		0.048645	0.194059		0	0.06662		0.09172	0.0169
ENST00000457033	AC073130.1	processed_transcript	chr7:116275606-116286664	-0.229399	1	1	1	1	1	0	0	0	2	0	0	1	0.275168	0		0.409749	0.386286		0.08771	0.041935		0.052412	0		0	0.134422
ENST00000554669	LINC01578	processed_transcript	chr15:92882874-92885585	-0.227853	1	1	0	1	0	1	1	1	1	0	0	1	0.103694	0.244159		0.250116	0.114485		0.04388	0.12656		0.060187	0.058663		0.083614	0.192608
ENST00000369071	LINC01561	lincRNA	chr10:120597949-120600124	-0.227785	1	1	1	0	0	1	2	0	1	0	1	1	0.324105	0		0.00241	0.236003		0	0.037734		0.15186	0.160945		0.106118	0.122952
ENST00000451884	MIR4435-2HG	lincRNA	chr2:111248150-111365714	-0.227684	1	1	1	0	0	1	2	0	1	1	1	0	0.274774	0.00996		0.03639	0.197358		0.013561	0.352823		0.059291	0.241402		0.064605	0.065021
ENST00000451712	EZR-AS1	antisense	chr6:158818011-158820593	-0.227596	1	1	1	0	1	1	0	1	1	1	0	0	0.339936	0.126612		0	0.159526		0.152595	0.17282		0.135915	0		0	0
ENST00000622328	LINC01138	processed_transcript	chr1:148362995-148459813	-0.227542	1	1	1	0	1	1	0	1	1	0	1	0	0.277595	0.145005		0.103276	0.252375		0.117122	0.03712		0.1156	0.188678		0.034914	0.014764
ENST00000499953	SBF2-AS1	antisense	chr11:9758296-9791244	-0.22746	1	1	0	0	1	1	1	0	1	1	1	0	0	0.084218		0	0.145131		0.146794	0.300259		0.062834	0.094861		0.192291	0
ENST00000594715	LINC00969	lincRNA	chr3:195688582-195708468	-0.227449	1	1	0	1	1	0	2	1	1	1	0	0	0.032176	0.203668		0.439853	0.280894		0.194398	0.390668		0	0.03675		0.079165	0
ENST00000623196	C9orf139	antisense	chr9:137027464-137037957	-0.227395	1	1	0	1	1	0	1	1	1	0	1	0	0.097611	0.097811		0.15739	0.243237		0.145136	0.097741		0.054819	0.093703		0.068923	0.063768
ENST00000427619	AC010148.1	processed_transcript	chr2:234834315-234913384	-0.227376	1	1	1	1	1	0	0	1	1	0	0	1	0.173897	0.193704		0.388567	0.156667		0.117443	0.059055		0	0		0	0.119764
ENST00000603672	FTX	lincRNA	chrX:73963955-74292342	-0.227354	1	1	0	1	1	1	2	1	1	1	0	0	0.080203	0.17216		0.226641	0.289458		0.179407	0.21824		0.064406	0		0.009627	0.053799
ENST00000422013	AC083949.1	antisense	chr2:42143238-42170231	-0.227295	1	1	0	1	0	1	1	1	0	1	1	0	0.12453	0.106883		0.401255	0		0	0.257612		0.070512	0.22983		0.143114	0
ENST00000629686	LINC00969	lincRNA	chr3:195688670-195708807	-0.227222	1	1	1	1	1	0	2	1	1	0	1	0	0.176712	0.131012		0.253816	0.115565		0.12304	0		0	0.271002		0.053237	0
ENST00000413483	CD81-AS1	antisense	chr11:2328749-2377992	-0.227139	1	1	1	0	1	1	0	1	0	1	1	0	0.243062	0.124768		0.10501	0.048356		0.145373	0.181309		0.109468	0.105465		0	0.040827
ENST00000521487	RAD21-AS1	antisense	chr8:116874424-116876868	-0.224899	1	1	1	0	0	0	1	1	1	0	0	0	0.3255	0.177669		0.138014	0.234254		0.025269	0.019453		0.017019	0.083351		0.076844	0.046128
ENST00000526150	COLCA1	antisense	chr11:111298343-111300009	-0.224494	1	1	1	1	1	0	0	2	0	0	0	1	0.146631	0.304322		0.200176	0		0.090662	0		0	0.044916		0	0.254182
ENST00000480904	THUMPD3-AS1	antisense	chr3:9391365-9397032	-0.223714	1	1	0	1	0	1	0	2	0	0	0	0	0.070781	0.281503		0.252007	0.10453		0.069421	0.03853		0.136116	0.041849		0.016688	0.06089
ENST00000418006	LINC00940	lincRNA	chr12:1929202-1936574	-0.222578	1	1	1	1	1	0	2	2	0	1	0	0	0.212025	0.331026		0.236093	0		0.186472	0.27032		0	0.02387		0.032225	0.043414
ENST00000397841	LINC01547	lincRNA	chr21:44932814-44939913	0.220069	1	1	2	2	1	1	2	2	4	1	2	1	0.492178	0.3071		0.56013	0.798711		0.138256	0.388406		0.09132	0.346541		0.125438	0.194634
ENST00000508718	MEF2C-AS1	antisense	chr5:88889454-88943298	-0.218124	1	1	1	0	1	1	0	1	0	0	2	0	0.308236	0.102177		0.112321	0		0.100456	0		0.082677	0.35501		0	0
ENST00000591832	UXT-AS1	antisense	chrX:47658833-47660111	-0.216747	1	1	0	1	0	1	1	0	0	2	1	0	0	0.006089		0.219581	0		0.006839	0.51856		0.152018	0.271358		0.184453	0
ENST00000584531	LINC01443	lincRNA	chr18:14946267-14973739	-0.216063	1	1	1	1	0	0	2	2	0	0	0	0	0.188871	0.258342		0.280466	0.033862		0.023364	0.132002		0	0.060512		0.027793	0
ENST00000515213	AC226118.1	lincRNA	chr7:379359-382712	0.21584	1	1	2	1	1	2	2	2	4	1	1	2	0.538599	0.331701		0.461151	0.79643		0.160472	0.306093		0.224651	0.238513		0.143589	0.436059
ENST00000443219	LINC01762	lincRNA	chr1:116452646-116478842	-0.214933	1	1	0	1	0	0	2	0	1	0	0	1	0.111639	0		0.296816	0.255293		0.049342	0.060822		0.052331	0.044607		0.066189	0.159694
ENST00000592422	MAP3K14-AS1	antisense	chr17:45247954-45268393	-0.2136	1	1	1	1	0	0	0	1	1	0	0	0	0.261273	0.094495		0.218952	0.118063		0.064175	0.075308		0.049683	0.034495		0.056741	0.028276
ENST00000629783	SATB1-AS1	processed_transcript	chr3:18465983-18512210	-0.213592	1	1	0	1	1	0	1	1	0	0	2	0	0.111163	0.131695		0.233667	0		0.23056	0		0	0.309539		0.069953	0
ENST00000442860	CCDC18-AS1	processed_transcript	chr1:93264669-93309763	0.211751	1	1	0	1	1	0	0	0	3	0	0	0	0	0		0.410922	0.672115		0.222637	0		0	0		0	0
ENST00000441659	LINC01073	lincRNA	chr13:31985685-31990997	-0.210636	1	1	1	1	0	0	2	0	1	0	0	1	0.407198	0		0.279123	0.256432		0	0		0	0		0	0.241121
ENST00000589355	TTN-AS1	antisense	chr2:178530815-178531565	0.210584	0.852275	1	2	2	3	2	1	3	2	2	4	3	0.631437	0.46121		0.566949	0.374181		0.432732	0.599268		0.178217	0.711168		0.149403	0.509205
ENST00000507444	LINC02145	lincRNA	chr5:6310441-6337292	-0.20928	1	1	0	1	1	0	2	1	1	0	0	0	0.11958	0.241344		0.45659	0.263006		0.16047	0.067887		0.018318	0.032134		0.013435	0
ENST00000632058	NAGPA-AS1	lincRNA	chr16:5033702-5043999	-0.205719	1	1	1	1	0	0	2	1	0	1	0	0	0.223233	0.113375		0.348195	0.042779		0	0.264222		0.000643	0		0.008013	0.047091
ENST00000313737	FLJ13224	antisense	chr12:31324316-31325829	-0.203076	1	1	1	0	1	0	0	0	0	1	0	1	0.161939	0		0.076956	0.041328		0.182543	0.379091		0.021389	0.073977		0	0.226783
ENST00000519727	SAP30L-AS1	antisense	chr5:154329437-154445819	-0.202622	1	1	1	1	0	0	0	0	0	1	0	1	0.157559	0		0.350207	0.103197		0	0.370794		0	0		0	0.116636
ENST00000581489	LINC01970	lincRNA	chr17:82290046-82292814	-0.201437	1	1	1	1	0	0	2	0	0	0	1	1	0.190304	0.039172		0.294753	0.06937		0.059784	0.090729		0.018836	0.129027		0.042668	0.113695
ENST00000572691	ZNF213-AS1	antisense	chr16:3110460-3134869	0.191364	1	1	1	2	1	0	1	3	1	1	1	1	0.27525	0.457834		0.535165	0.107645		0.15871	0.260456		0.023075	0.13265		0.143897	0.092244
ENST00000412393	LINC00342	lincRNA	chr2:95807118-95814776	0.187484	1	1	2	2	2	2	2	6	3	1	2	2	0.483246	1.0065		0.649151	0.664624		0.376662	0.242034		0.241124	0.45592		0.209725	0.408906
ENST00000554894	LINC01578	processed_transcript	chr15:92882888-92892034	-0.182959	1	1	0	0	1	0	1	0	0	2	0	0	0.094576	0.079309		0	0.083358		0.16526	0.598112		0	0		0.186341	0
ENST00000436670	AC073133.2	lincRNA	chr7:156437789-156445588	-0.162797	0.858266	1	3	3	3	2	2	2	5	2	3	2	0.803235	0.304545		0.778873	1.0413		0.533401	0.574906		0.202145	0.582566		0.203557	0.420518
ENST00000628906	LINC00649	antisense	chr21:33939408-33969569	-0.142476	1	1	0	1	1	0	0	0	0	2	0	0	0	0.084395		0.32969	0.060681		0.128942	0.453333		0	0		0	0
ENST00000600534	MZF1-AS1	antisense	chr19:58559225-58574797	0.139579	1	1	1	3	2	2	1	2	2	3	2	3	0.296941	0.317449		0.78954	0.341519		0.376386	0.869095		0.191103	0.35302		0.122881	0.506813
ENST00000518623	LINC00589	lincRNA	chr8:29673922-29735223	0.135811	1	1	0	1	1	1	2	1	0	0	0	3	0.129382	0.128296		0.225424	0.076166		0.094154	0		0.067771	0		0.033311	0.483568
ENST00000507963	NR2F1-AS1	antisense	chr5:93553753-93581055	0.131532	1	1	2	1	2	0	1	1	2	2	2	1	0.524011	0.11228		0.383721	0.460915		0.329956	0.578786		0.048875	0.424585		0.15124	0.239423
ENST00000432859	RALY-AS1	lincRNA	chr20:33983052-33993124	0.128937	1	1	1	2	1	1	2	2	2	1	2	1	0.147871	0.263253		0.551243	0.366904		0.135971	0.220304		0.140196	0.357257		0.178005	0.233919
ENST00000623124	AC000123.2	TEC	chr7:127349833-127350293	0.128469	1	1	1	1	1	2	1	1	2	3	1	1	0.376884	0.162149		0.282741	0.348656		0.166686	0.773448		0.192403	0.250598		0.105407	0.193939
ENST00000608707	LINC02018	lincRNA	chr3:75447165-75452651	0.128428	1	1	2	2	1	0	2	1	3	2	1	1	0.645248	0.189509		0.681181	0.722994		0.188523	0.597698		0	0.262518		0.146159	0.183156
ENST00000523354	THUMPD3-AS1	antisense	chr3:9385836-9390619	0.128369	1	1	1	1	1	1	2	2	2	1	1	2	0.341533	0.261157		0.368495	0.314614		0.224196	0.369867		0.148866	0.261882		0.215805	0.282139
ENST00000584141	LRRC75A-AS1	processed_transcript	chr17:16439037-16441190	-0.124736	1	1	1	3	2	3	1	2	2	2	2	3	0.380975	0.273179		0.930646	0.326777		0.343878	0.497048		0.320318	0.37388		0.180437	0.44754
ENST00000381181	LINC00649	antisense	chr21:33948926-33963958	0.121735	1	1	0	1	1	1	0	0	1	2	0	1	0.072371	0.022715		0.380748	0.14279		0.210531	0.539826		0.098307	0.021972		0.050438	0.15375
ENST00000509144	ZFPM2-AS1	processed_transcript	chr8:105796940-106060443	0.119983	1	1	1	1	0	1	0	1	1	0	2	0	0.157148	0.209626		0.170976	0.297929		0	0		0.08136	0.336986		0	0
ENST00000501371	CACNA1C-AS1	antisense	chr12:2676001-2691118	0.119536	1	1	1	1	1	0	0	0	1	1	1	1	0.18285	0.023501		0.452548	0.256139		0.117469	0.256381		0.031226	0.10275		0.029727	0.165078
ENST00000444410	PCBP1-AS1	processed_transcript	chr2:70050140-70085658	0.119382	1	1	1	1	1	0	0	1	1	1	1	0	0.272803	0.116872		0.16374	0.128847		0.104208	0.162434		0	0.094783		0	0.088518
ENST00000625788	PCBP1-AS1	processed_transcript	chr2:70050140-70085916	0.119382	1	1	1	1	1	0	0	1	1	1	1	0	0.319891	0.131578		0.172563	0.143379		0.133529	0.190459		0	0.145617		0	0.082801
ENST00000430796	UFL1-AS1	antisense	chr6:96358374-96521669	0.119303	1	1	0	1	1	1	0	1	1	1	1	0	0.096284	0.241228		0.291651	0.203365		0.165623	0.332697		0.081516	0.175505		0	0.048973
ENST00000468141	LINC01119	lincRNA	chr2:46845876-46859006	0.119281	1	1	1	1	1	0	2	1	1	0	1	1	0.189652	0.086108		0.174445	0.198262		0.108215	0		0	0.263322		0	0.198291
ENST00000587320	LINC01415	lincRNA	chr18:55776727-55781721	0.119234	1	1	1	1	0	1	2	0	1	1	1	1	0.251216	0.025147		0.302315	0.172411		0.068805	0.181457		0.085316	0.149953		0.05688	0.104582
ENST00000616514	SATB1-AS1	processed_transcript	chr3:18525791-18527231	0.11898	1	1	1	1	1	0	0	1	2	0	1	0	0.242732	0.119821		0.37874	0.335955		0.200149	0		0.033366	0.182292		0.001418	0
ENST00000436742	MGC27382	processed_transcript	chr1:78229599-78293890	0.118972	1	1	1	1	1	0	0	2	1	0	0	1	0.327834	0.265135		0.250326	0.124003		0.131243	0.094757		0.029188	0.090546		0.043471	0.100194
ENST00000570786	TAPT1-AS1	antisense	chr4:16227045-16258187	0.118972	1	1	1	1	1	0	0	2	1	0	0	1	0.228646	0.316498		0.32601	0.234156		0.171263	0		0	0		0	0.202361
ENST00000616360	TSC22D1-AS1	antisense	chr13:44575893-44580432	0.118904	1	1	0	0	1	1	1	2	0	1	1	0	0.062938	0.324984		0.098998	0.104327		0.127324	0.180124		0.15197	0.272408		0.1271	0.055256
ENST00000567491	SH3RF3-AS1	lincRNA	chr2:109127327-109128930	0.118814	1	1	1	0	1	1	2	0	2	0	1	1	0.255037	0.032019		0.115107	0.459501		0.143681	0.05102		0.106633	0.184533		0.024074	0.116759
ENST00000592712	LINC01535	lincRNA	chr19:37251926-37263613	0.118737	1	1	1	1	0	0	2	0	2	0	1	1	0.244101	0.030128		0.244771	0.331923		0	0.0504		0.017999	0.112434		0.115154	0.093778
ENST00000622752	CASC2	antisense	chr10:118204753-118206581	0.118582	1	1	1	1	0	0	1	1	2	0	1	0	0.197623	0.086366		0.164702	0.471352		0.052795	0		0	0.147229		0.066382	0
ENST00000634577	BISPR	lincRNA	chr19:17405824-17414468	0.118478	1	1	0	0	1	1	2	2	1	0	0	1	0	0.386331		0	0.301911		0.211633	0		0.088642	0		0.125912	0.094475
ENST00000449124	LINC01376	lincRNA	chr2:19044866-19346748	-0.118101	1	1	2	2	2	2	2	3	3	1	1	2	0.599531	0.473701		0.59777	0.667312		0.246393	0.289907		0.229633	0.19799		0.123743	0.303964
ENST00000555438	C5orf66	antisense	chr5:135337939-135358219	0.115772	1	1	1	1	0	1	0	2	0	0	0	2	0.150979	0.304471		0.193789	0.038617		0	0.101182		0.096504	0.092895		0	0.332722
ENST00000430357	GUSBP11	processed_transcript	chr22:23638487-23652886	-0.108913	1	1	2	1	2	2	2	2	1	5	1	1	0.50728	0.380061		0.357755	0.136054		0.260777	1.40047		0.205971	0.279838		0.305932	0.174483
ENST00000431759	SLC2A1-AS1	lincRNA	chr1:42959049-42983358	0.0999521	1	1	1	1	0	1	2	2	2	0	0	0	0.153745	0.257739		0.337704	0.329871		0.021251	0.106898		0.15217	0.073816		0.011655	0
ENST00000610202	TBC1D8-AS1	lincRNA	chr2:101151660-101155412	-0.0958788	1	1	1	2	2	1	2	2	1	2	2	2	0.318778	0.327879		0.497189	0.256754		0.318743	0.414191		0.150654	0.309372		0.252858	0.40596
ENST00000432153	SNHG11	processed_transcript	chr20:38446724-38450921	0.0865225	1	1	1	0	1	1	0	0	3	0	0	1	0.34815	0.079286		0.070505	0.549534		0.163396	0		0.079312	0		0.008024	0.10012
ENST00000522817	OTUD6B-AS1	antisense	chr8:91059909-91070123	0.0820899	0.932685	1	7	6	7	5	5	6	7	10	7	8	1.77851	1.03967		1.70663	1.36987		1.07574	2.76121		0.535451	1.38952		0.702699	1.42148
ENST00000419688	LINC00483	processed_transcript	chr17:50764779-50767517	0.0756709	1	1	1	2	1	1	2	1	4	1	1	2	0.270712	0.180053		0.621346	0.919104		0.141349	0.349616		0.112252	0.217927		0.253423	0.379646
ENST00000464612	SNHG12	antisense	chr1:28578538-28581010	-0.0746668	1	1	2	2	1	1	1	2	1	2	2	1	0.410254	0.265788		0.493426	0.309489		0.15808	0.437058		0.116236	0.312987		0.171671	0.235289
ENST00000501280	SAP30L-AS1	antisense	chr5:154436001-154445850	0.0700331	1	1	3	2	3	1	2	5	2	2	2	3	0.804519	0.863974		0.726644	0.351447		0.510844	0.659267		0.101922	0.290459		0.225776	0.557178
ENST00000486740	ARMCX5-GPRASP2	processed_transcript	chrX:102599537-102714671	0.0628284	1	1	2	2	3	3	1	3	5	2	2	2	0.489632	0.562267		0.723275	1.01264		0.428218	0.444166		0.321499	0.321552		0.125362	0.432614
ENST00000310916	TMEM51-AS1	antisense	chr1:15111815-15152464	0.0529005	1	1	5	5	5	3	5	4	9	6	5	5	1.33302	0.682885		1.68238	1.82673		0.725589	1.76236		0.341836	0.894523		0.585708	0.927708
ENST00000470977	SNHG12	antisense	chr1:28578538-28581872	-0.0520507	1	1	1	1	0	2	2	2	1	1	2	1	0.251262	0.329983		0.34053	0.265106		0	0.280066		0.277	0.325534		0.260309	0.258629
ENST00000517389	AZIN1-AS1	antisense	chr8:102925032-102977786	0.0507735	1	1	1	1	0	1	1	1	0	0	3	1	0.195239	0.201648		0.176451	0.080466		0	0		0.157138	0.489496		0.136265	0.192509
ENST00000416952	GAS5	processed_transcript	chr1:173865168-173867988	-0.0479186	1	1	1	2	1	1	1	1	3	1	1	1	0.181625	0.138698		0.517315	0.618204		0.115946	0.39881		0.1196	0.158813		0.078194	0.160943
ENST00000585780	MAP3K14-AS1	antisense	chr17:45261777-45268059	-0.0473892	1	1	1	1	2	1	1	2	1	2	1	1	0.185598	0.323044		0.277231	0.168348		0.243714	0.486594		0.153477	0.142015		0.075181	0.15015
ENST00000395539	SLC25A5-AS1	processed_transcript	chrX:119466034-119469095	-0.0467355	1	1	1	2	1	2	0	3	1	1	1	1	0.23558	0.498403		0.717571	0.201255		0.091055	0.195235		0.194743	0.137396		0.052609	0.194756
ENST00000610681	NUTM2B-AS1	antisense	chr10:79762710-79786443	-0.0466255	1	1	2	1	2	0	1	2	1	1	1	2	0.542797	0.281809		0.456035	0.253054		0.288529	0.397051		0.056844	0.143484		0.151734	0.328055
ENST00000579057	LINC00271	lincRNA	chr6:135497937-135517059	0.04358	1	1	2	2	2	1	2	4	2	2	1	1	0.484852	0.651935		0.63705	0.462178		0.253385	0.418992		0.081035	0.122259		0.093299	0.23119
ENST00000423274	BRWD1-AS1	antisense	chr21:39315707-39323218	0.0421195	1	1	1	2	1	0	0	1	1	1	1	1	0.407539	0.169369		0.567462	0.199565		0.15411	0.279259		0	0.097446		0	0.133245
ENST00000635339	BISPR	lincRNA	chr19:17405778-17406359	0.0420551	1	1	1	1	1	1	2	0	1	2	1	1	0.172438	0.071921		0.228886	0.271674		0.174327	0.55673		0.101496	0.19613		0.013572	0.125027
ENST00000608279	AC097532.2	lincRNA	chr2:132345616-132347297	0.0417035	1	1	1	1	0	1	2	1	0	1	1	2	0.145926	0.14687		0.271765	0.074649		0.027755	0.369215		0.08135	0.233115		0.0916	0.334457
ENST00000623122	CEP83-AS1	lincRNA	chr12:94460003-94462484	0.041499	1	1	1	1	1	1	2	1	2	1	1	0	0.213495	0.227479		0.259303	0.455296		0.112855	0.18184		0.082694	0.101627		0.031116	0.07833
ENST00000595777	NDUFA6-AS1	processed_transcript	chr22:42091204-42124959	0.0413982	1	1	1	1	1	1	0	1	2	0	1	1	0.352913	0.116465		0.433046	0.400102		0.081249	0.066571		0.074851	0.102011		0.033932	0.22169
ENST00000590504	UXT-AS1	antisense	chrX:47658853-47660377	0.0413445	1	1	1	1	1	1	0	1	2	1	0	1	0.172752	0.169279		0.262307	0.45586		0.122417	0.226296		0.127971	0.007607		0.005514	0.261998
ENST00000567598	HEXA-AS1	antisense	chr15:72376113-72378788	0.0413407	1	1	1	1	2	2	2	3	2	2	1	2	0.382073	0.478976		0.414547	0.39875		0.242492	0.552509		0.188339	0.272436		0.19437	0.317601
ENST00000591056	ZNF561-AS1	processed_transcript	chr19:9621519-9632651	0.0412562	1	1	1	1	0	1	1	0	2	1	1	1	0.168751	0.001511		0.236348	0.414649		0.064661	0.282183		0.060693	0.187175		0.065965	0.206215
ENST00000522673	TPT1-AS1	processed_transcript	chr13:45378560-45391722	0.0389493	1	1	4	3	3	3	3	5	5	4	3	3	1.01674	0.831263		0.903289	0.961591		0.425533	1.14974		0.310947	0.471598		0.373658	0.451309
ENST00000605830	TMCC1-AS1	antisense	chr3:129893871-129908911	0.0302573	1	1	2	1	1	2	2	5	1	2	1	1	0.436882	0.849878		0.241578	0.308358		0.218224	0.62453		0.24331	0.247658		0.198778	0.13633
ENST00000415295	LINC01128	processed_transcript	chr1:831605-842020	-0.0222983	1	1	1	3	2	3	2	2	2	4	3	2	0.391776	0.400721		0.968438	0.441419		0.2744	1.09497		0.298468	0.634655		0.25279	0.34936
ENST00000434051	FAM225A	lincRNA	chr9:113113073-113119928	-0.0126849	1	1	1	1	1	1	2	0	2	0	1	3	0.29152	0.083493		0.250072	0.453748		0.084478	0.084128		0.093408	0.160833		0.112309	0.516537
ENST00000557661	DIO3OS	lincRNA	chr14:101557304-101560431	0.0120907	1	1	2	1	2	2	2	4	1	4	1	1	0.545649	0.712311		0.352451	0.208278		0.314075	0.997302		0.18552	0.164764		0.251868	0.163509
ENST00000501579	RORA-AS1	antisense	chr15:60479181-60528624	-0.0119309	1	1	1	1	1	1	1	2	2	2	0	0	0.405039	0.306966		0.217785	0.326452		0.120232	0.658772		0.103997	0		0.106682	0
ENST00000512001	ZBED3-AS1	antisense	chr5:77087014-77148511	-0.0105307	1	1	2	1	1	0	1	1	2	1	1	1	0.442797	0.221224		0.340048	0.490518		0.083964	0.325947		0.018619	0.158458		0.15146	0.109089
ENST00000420776	LINC01715	lincRNA	chr1:28643228-28648530	-0.0105021	1	1	1	0	2	2	2	2	1	1	1	1	0.350339	0.333764		0	0.228435		0.285303	0.263171		0.182739	0.226256		0.054544	0.10588
ENST00000518916	MSC-AS1	antisense	chr8:71844158-72118393	-0.0103074	1	1	1	1	2	0	1	1	2	1	1	1	0.268391	0.104451		0.38716	0.472163		0.343233	0.309256		0.045264	0.234902		0.162704	0.11188
ENST00000529902	LINC01588	lincRNA	chr14:49991555-50006519	-0.00976405	1	1	1	1	1	1	2	2	0	1	0	3	0.278565	0.340419		0.187125	0.067975		0.083434	0.315208		0.083522	0.057415		0.07196	0.504742
ENST00000433624	TMLHE-AS1	antisense	chrX:155466540-155494110	0.00751468	1	1	2	2	2	1	2	3	4	1	2	1	0.494166	0.589862		0.710179	0.809495		0.355712	0.402317		0.09153	0.324366		0.197963	0.191042
ENST00000577700	SNHG15	lincRNA	chr7:44983023-44986637	-0.00674	1	1	1	2	3	2	2	2	2	2	2	4	0.251772	0.396227		0.671708	0.365542		0.407298	0.678828		0.231397	0.373665		0.195029	0.694507
ENST00000612720	HULC	lincRNA	chr6:8653558-8653797	6.09807	1.45393e-06	0.000311142	1	0	3	1	2	2	356	117	1	193	0.408647	0.35027	0.857146	0.107025	74.4376	695.516	0.396858	31.9239	80.4417	0.072216	0.184269	2.55164	0.217701	34.3483	157.777
ENST00000572353	LINC01978	lincRNA	chr17:79919374-79925462	3.33291	0.000903749	0.0305372	0	1	0	0	2	12	1	10	26	4	0	1.99728	#DIV/0!	0.349615	0.290649	0.83134	0	2.63778	#DIV/0!	0.05399	4.84315	89.7046	0.363465	0.661595	1.82024
ENST00000520619	SNHG6	processed_transcript	chr8:66922018-66926398	2.51448	0.00265188	0.0622867	0	0	0	6	0	12	12	6	4	13	0.021635	2.09065	96.6329	0.138994	2.49618	17.9589	0	1.5796	#DIV/0!	0.67145	0.810528	1.20713	0	2.27544	#DIV/0!
ENST00000608369	LINC00963	processed_transcript	chr9:129488912-129503430	2.81178	0.00327168	0.0695257	3	0	0	0	2	18	6	1	3	21	0.72403	3.03236	4.18817	0	1.16694	#DIV/0!	0	0.378355	#DIV/0!	0.053904	0.51589	9.57053	0.206756	3.83087	18.5284
ENST00000426250	TRHDE-AS1	processed_transcript	chr12:72262547-72274907	-3.92098	0.00397783	0.0758104	2	1	1	2	2	0	0	0	0	0	0.661203	0.013941	0.0210843	0.411949	0.081041	0.196726	0.13247	0.122689	0.926164	0.228816	0.060906	0.266179	0.254225	0.014525	0.0571344
ENST00000572385	ALOX12-AS1	antisense	chr17:6876635-7012331	-3.92076	0.00397783	0.0758104	1	1	2	2	2	0	0	0	0	0	0.239106	0.073444	0.307161	0.455957	0.065192	0.142978	0.340546	0	0	0.214331	0	0	0.195497	0	0
ENST00000620177	CYP1B1-AS1	antisense	chr2:38075648-38151380	-3.92068	0.00397783	0.0758104	2	1	2	1	2	0	0	0	0	0	0.50456	0.056049	0.111085	0.155965	0.005666	0.0363287	0.292222	0	0	0.130736	0.009788	0.0748684	0.278209	0	0
ENST00000446789	MCF2L-AS1	antisense	chr13:112967484-112968824	2.92681	0.00394813	0.0758104	2	0	0	0	0	0	7	4	3	9	0.639474	0	0	0	1.51948	#DIV/0!	0	1.03548	#DIV/0!	0	0.551297	#DIV/0!	0	1.67945	#DIV/0!
ENST00000442967	SATB2-AS1	antisense	chr2:199457700-199459892	1.59409	0.00510366	0.0877647	5	6	5	15	6	20	25	52	13	27	1.35727	3.38539	2.49427	1.98179	5.19058	2.61914	0.801604	14.2699	17.8017	1.74317	2.40371	1.37893	0.712977	4.87696	6.84027
ENST00000600160	UCA1	processed_transcript	chr19:15834882-15835420	2.79223	0.00577171	0.0926359	0	3	0	0	0	5	2	13	6	1	0	0.810494	#DIV/0!	0.906416	0.428297	0.472517	0	3.4994	#DIV/0!	0	1.069	#DIV/0!	0	0.210003	#DIV/0!
ENST00000620029	NR2F2-AS1	antisense	chr15:96118843-96135469	-2.92418	0.00649543	0.0970344	2	2	2	2	2	0	1	0	0	0	0.625918	0.034831	0.0556479	0.525964	0.239397	0.455159	0.240371	0.036702	0.152689	0.216025	0.059677	0.27625	0.21863	0	0
ENST00000508521	MEF2C-AS1	antisense	chr5:88943087-89075331	-3.74165	0.00792368	0.112405	2	1	1	2	1	0	0	0	0	0	0.457477	0	0	0.25915	0.09804	0.378314	0.121097	0	0	0.185203	0	0	0.148965	0	0
ENST00000414142	SNHG17	processed_transcript	chr20:38420593-38435273	2.59921	0.00794999	0.112405	2	1	0	1	0	0	4	7	14	6	0.506291	0	0	0.213942	0.938815	4.38818	0.019132	1.78735	93.4218	0.071159	2.65664	37.3339	0.050271	0.991473	19.7226
ENST00000626729	LINC01232	processed_transcript	chr13:99491475-99496738	2.24691	0.0117945	0.136043	1	2	0	2	1	3	0	16	8	8	0.241067	0.564928	2.34345	0.542273	0		0	4.26015		0.268039	1.43419		0.086454	1.3641
ENST00000411824	SLCO4A1-AS1	antisense	chr20:62663019-62666724	2.20223	0.0138429	0.148946	2	2	0	1	1	7	5	0	5	19	0.525689	1.19574	2.27462	0.500639	1.1081		0	0		0.140239	1.02432		0.16133	3.47731
ENST00000602893	WISP1-OT1	sense_intronic	chr8:133229056-133229697	2.83001	0.0144599	0.154292	1	2	1	1	0	0	1	2	36	2	0.318031	0.081103	0.255016	0.514009	0.273473		0.081166	0.470705		0.092535	6.78479		0.019598	0.274921
ENST00000454935	OLMALINC	lincRNA	chr10:100373615-100383368	1.50333	0.0195776	0.184836	4	4	7	3	2	8	5	17	8	36	1.15087	1.36881	1.18937	1.33508	1.14637		1.11902	4.73589		0.353348	1.57259		0.57113	6.37082
ENST00000454224	LINC01814	lincRNA	chr2:8559833-8583792	1.36817	0.0206055	0.189991	3	6	5	1	2	14	9	19	4	10	0.718451	2.38151	3.31478	1.97186	1.88362		0.806313	5.06989		0.151459	0.731333		0.411752	1.77331
ENST00000438436	RNASEH1-AS1	antisense	chr2:3558492-3561745	1.37819	0.0235564	0.205758	6	4	4	6	3	4	15	9	23	21	1.75944	0.72416	0.411585	1.23571	3.06102		0.660022	2.3689		0.740139	4.28841		0.39192	3.80165
ENST00000440194	FOXP4-AS1	antisense	chr6:41494853-41546243	1.93946	0.0253367	0.217365	0	2	1	2	0	5	9	2	9	0	0.059787	0.817657	13.6762	0.473265	1.92495		0.122588	0.439066		0.201873	1.62854		0	0.079748
ENST00000451179	PAX8-AS1	processed_transcript	chr2:113235530-113266170	3.11951	0.0269043	0.226748	1	2	0	1	0	0	3	40	0	0	0.140171	0	0	0.567176	0.676413		0	11.0352		0.139436	0		0	0
ENST00000458125	STXBP5-AS1	antisense	chr6:146861806-147119463	-3.53665	0.0314877	0.248524	1	2	1	2	0	0	0	0	0	0	0.32705	0	0	0.468658	0		0.117486	0		0.278948	0		0.038784	0
ENST00000443508	CCDC144NL-AS1	antisense	chr17:20921045-20930046	1.62549	0.0336124	0.254372	2	4	1	1	0	2	14	2	10	3	0.613461	0.286278	0.46666	1.13472	2.90884		0.229966	0.540193		0.150166	1.88927		0.011749	0.615763
ENST00000597373	LINC01081	lincRNA	chr16:86225580-86275745	-2.442	0.0394905	0.278094	2	1	2	1	2	1	0	0	0	0	0.60926	0.121853	0.200002	0.308895	0		0.25659	0		0.122431	0		0.082337	0
ENST00000607419	LINC01954	lincRNA	chr2:10878269-10885118	-2.62142	0.0402255	0.280704	2	2	2	0	2	0	1	0	0	0	0.482071	0	0	0.694381	0.20382		0.253168	0.105904		0	0		0.224727	0
ENST00000484285	FAM201A	antisense	chr9:38620734-38623284	1.42971	0.0412106	0.283724	2	0	3	6	0	7	6	4	8	12	0.417087	1.22834	2.94505	0.11876	1.30394		0.527777	1.20197		0.643042	1.41389		0	2.14068
ENST00000433340	ID2-AS1	antisense	chr2:8677489-8678811	-2.44779	0.0423689	0.289887	2	0	1	2	2	1	0	0	0	0	0.619685	0.236363	0.381424	0	0		0.090536	0		0.198757	0		0.21356	0
ENST00000565512	PWRN1	lincRNA	chr15:24513070-24533908	-3.52926	0.0434317	0.294022	0	2	2	0	2	0	0	0	0	0	0	0	#DIV/0!	0.539717	0		0.364846	0		0	0		0.235796	0
ENST00000523470	TOB1-AS1	processed_transcript	chr17:50866759-50908923	-3.32035	0.0501104	0.318266	2	1	0	0	2	0	0	0	0	0	0.478681	0.055083	0.115072	0.291797	0		0	0		0	0		0.198444	0
ENST00000436557	FSIP2-AS1	antisense	chr2:185783691-185800150	1.3747	0.0504004	0.318266	2	2	5	2	4	28	9	3	5	5	0.612155	4.71738	7.70618	0.554338	1.97063		0.801996	0.76317		0.219751	0.963083		0.495204	0.934136
ENST00000435966	LINC00630	lincRNA	chrX:102769218-102827144	1.22066	0.0539325	0.330283	4	1	3	1	2	7	6	8	2	9	0.972139	1.15074	1.18372	0.31063	1.20399		0.484339	2.24858		0.13281	0.414754		0.214884	1.59528
ENST00000415205	OGFRP1	lincRNA	chr22:42269760-42275196	1.20434	0.0591188	0.345039	1	2	6	3	2	13	6	6	13	4	0.321114	2.2189	6.91	0.764969	1.15636		0.899939	1.6491		0.334355	2.36541		0.435039	0.712627
ENST00000422459	SMIM25	lincRNA	chr20:50276317-50279037	2.08162	0.059792	0.346133	2	0	0	0	2	0	2	4	5	1	0.436517	0.078405	0.179615	0	0.454779		0	1.10624		0	0.846567		0	0.189943
ENST00000560395	NR2F2-AS1	antisense	chr15:96266529-96275996	-3.29885	0.0628167	0.348158	1	1	0	2	1	0	0	0	0	0	0.375379	0.063991	0.17047	0.280873	0.063637		0.052116	0		0.176594	0		0.168097	0
ENST00000609865	AC098617.1	antisense	chr2:192021912-192029036	-3.29878	0.0628167	0.348158	2	0	1	1	1	0	0	0	0	0	0.55746	0	0	0	0		0.215663	0		0.084601	0		0.158445	0
ENST00000426393	FOXD3-AS1	antisense	chr1:63320884-63321529	-3.29837	0.0628167	0.348158	2	1	1	1	0	0	0	0	0	0	0.635676	0	0	0.225878	0.066787		0.092445	0		0.079832	0		0	0
ENST00000505030	LINC00461	lincRNA	chr5:88664445-88673325	-3.29837	0.0628167	0.348158	2	1	1	1	2	0	0	0	0	0	0.462121	0.028966	0.0626806	0.199771	0.082401		0.086948	0.038244		0.07003	0.031531		0.010817	0.015039
ENST00000453722	LINC00511	lincRNA	chr17:72384302-72592804	-3.2983	0.0628167	0.348158	0	2	1	1	2	0	0	0	0	0	0.079477	0.047377	0.59611	0.469356	0		0.098743	0.051476		0.06797	0.040036		0.172366	0.066244
ENST00000508015	TMEM161B-AS1	antisense	chr5:88392195-88417491	-3.29822	0.0628167	0.348158	1	2	1	0	1	0	0	0	0	0	0.257785	0.05698	0.221037	0.551856	0.098329		0.228685	0		0.029336	0.071476		0.105906	0
ENST00000607112	NR2F1-AS1	antisense	chr5:93411402-93422413	-3.29815	0.0628167	0.348158	1	1	2	1	0	0	0	0	0	0	0.146459	0.031718	0.216566	0.413518	0.037634		0.247876	0		0.110141	0.069468		0	0
ENST00000582435	PPP4R1-AS1	lincRNA	chr18:9615264-9619363	-3.29813	0.0628167	0.348158	1	2	1	1	2	0	0	0	0	0	0.352559	0	0	0.70246	0		0.125357	0		0.088722	0		0	0
ENST00000399886	DHRS4-AS1	antisense	chr14:23940363-23953369	2.28532	0.0607326	0.348158	2	0	2	0	0	2	0	5	0	18	0.630493	0.355908	0.564492	0	0		0.346215	1.2936		0	0		0	3.25698
ENST00000602812	FTX	lincRNA	chrX:74028136-74293574	1.06198	0.0623021	0.348158	5	3	8	2	2	16	22	6	6	8	1.29631	2.81522	2.17172	1.07431	4.65664		1.27925	1.50625		0.251201	1.06505		0.5587	1.40858
ENST00000422008	GAS5	processed_transcript	chr1:173864484-173867030	0.946158	0.0619888	0.348158	16	13	16	11	7	17	14	25	44	40	4.28589	2.87321	0.670388	4.112	2.98977		2.55928	6.83291		1.28464	8.19637		0.853779	7.07099
ENST00000456049	VSTM2A-OT1	sense_overlapping	chr7:54556970-54571726	-3.30001	0.0644061	0.351312	0	1	1	1	2	0	0	0	0	0	0.105951	0	0	0.346065	0		0.130587	0.041154		0.16889	0		0.307794	0
ENST00000586273	FAM95B1	lincRNA	chr9:40324866-40329057	-3.29996	0.064341	0.351312	0	1	1	1	2	0	0	0	0	0	0.132406	0	0	0.437734	0		0.213777	0		0.135901	0		0.196693	0
ENST00000518947	HOXA-AS3	antisense	chr7:27147163-27155928	-1.94868	0.0661647	0.355003	1	2	2	2	1	0	1	0	0	1	0.18117	0	0	0.516457	0.165239		0.282936	0.020568		0.182978	0.061515		0.09003	0.137951
ENST00000436786	LINC01239	lincRNA	chr9:22646200-22824213	-2.44203	0.0708667	0.370782	2	2	1	2	2	0	1	0	0	0	0.646632	0.084003	0.129909	0.756313	0.251207		0.181077	0		0.184788	0.023901		0.004058	0
ENST00000477210	LINC00882	lincRNA	chr3:107109790-107240638	-2.2378	0.0708667	0.370782	2	0	2	1	2	0	1	0	0	0	0.659074	0.0247	0.0374768	0	0.155631		0.311797	0		0.098557	0		0.08816	0.036757
ENST00000426643	HCG23	antisense	chr6:32390510-32393686	-2.23877	0.0717118	0.372785	1	2	0	1	2	0	1	0	0	0	0.28032	0	0	0.603073	0.188993		0.041332	0.123743		0.163078	0.057645		0.201016	0
ENST00000560962	USP3-AS1	antisense	chr15:63587934-63600809	2.07881	0.0751121	0.380508	0	2	0	0	0	1	2	5	0	4	0	0.204477	#DIV/0!	0.613506	0.360192		0	1.5011		0	0		0.050886	0.73934
ENST00000606292	TARID	antisense	chr6:133537174-133767608	-2.24558	0.0757654	0.381701	1	1	0	2	2	0	1	0	0	0	0.239286	0.062691	0.261992	0.346684	0.179167		0.063109	0		0.210949	0.073394		0.221124	0
ENST00000436872	LMO7DN-IT1	sense_intronic	chr13:75876886-75881127	-3.29454	0.0776514	0.387047	2	2	0	1	0	0	0	0	0	0	0.652934	0	0	0.533142	0		0	0		0.08277	0		0	0
ENST00000598327	AC098617.1	antisense	chr2:192032368-192035380	-3.29454	0.0776707	0.387047	2	2	0	1	0	0	0	0	0	0	0.487523	0	0	0.684593	0		0	0		0.093071	0		0.040867	0
ENST00000631797	LINC01002	processed_transcript	chr19:201455-205327	1.49829	0.078261	0.389485	2	3	1	0	0	1	6	9	3	2	0.581666	0.090929	0.156325	0.777964	1.33043		0.20546	2.46195		0.001782	0.511606		0	0.350425
ENST00000431385	MIR4435-2HG	lincRNA	chr2:111238719-111495020	1.55099	0.078799	0.390648	1	2	0	0	2	0	2	5	4	4	0.184818	0.009183	0.0496867	0.539665	0.514928		0.050959	1.30691		0	0.750134		0.107801	0.667921
ENST00000483481	LINC01480	lincRNA	chr19:41535498-41536904	-3.28277	0.079191	0.391082	2	1	2	0	2	0	0	0	0	0	0.648362	0	0	0.344439	0.005503		0.236692	0		0	0		0	0
ENST00000591223	MCM3AP-AS1	antisense	chr21:46229225-46243750	1.22621	0.0813768	0.39518	1	3	1	2	1	1	4	6	6	6	0.289936	0.182819	0.63055	0.976344	0.78765		0.198417	1.61921		0.216912	1.06709		0.072561	1.12205
ENST00000576489	MIR22HG	lincRNA	chr17:1712580-1716210	-3.29729	0.0831745	0.398665	0	1	2	0	2	0	0	0	0	0	0.128792	0	0	0.397457	0		0.333556	0		0	0		0.229442	0.0784
ENST00000605062	AC011247.3	antisense	chr2:38535568-38536249	-3.3088	0.0841427	0.401486	2	1	0	2	0	0	0	0	0	0	0.645567	0.052022	0.0805834	0.204671	0		0.013923	0		0.224644	0		0.05555	0.030187
ENST00000458422	MIR646HG	lincRNA	chr20:60121060-60284613	2.30011	0.0856649	0.405419	0	0	2	0	2	1	8	0	0	6	0.091858	0.113527	1.2359	0	1.68311		0.346482	0		0.044976	0		0	1.03272
ENST00000502896	HAND2-AS1	antisense	chr4:173530458-173541931	-1.52132	0.0856726	0.405419	2	1	1	2	2	0	3	0	0	0	0.428853	0.068504	0.159738	0.368165	0.546535		0.191586	0.015661		0.180626	0		0.309331	0.060795
ENST00000421599	SNHG11	processed_transcript	chr20:38446691-38450921	2.03884	0.0860681	0.406791	0	1	2	0	0	3	0	0	3	10	0	0.495122	#DIV/0!	0.450057	0.005262		0.280146	0.101921		0	0.504947		0	1.74008
ENST00000623227	LINC01670	lincRNA	chr21:5499557-5502497	1.47176	0.0882642	0.413115	0	2	2	1	2	0	6	4	4	7	0	0.064514	#DIV/0!	0.614734	1.25995		0.374	1.21929		0.146988	0.763501		0.150944	1.29343
ENST00000555045	DHRS4-AS1	antisense	chr14:23939613-23954166	0.990775	0.0887968	0.413232	9	17	1	17	6	23	15	25	26	30	2.37882	4.01396	1.68737	5.31771	3.0832		0.208864	6.95537		1.98321	4.80775		0.747251	5.35023
ENST00000414393	ZNF337-AS1	antisense	chr20:25624045-25678074	1.16492	0.0894641	0.415199	5	3	3	1	1	5	12	13	3	3	1.23343	0.878903	0.712568	0.853813	2.55843		0.401203	3.44674		0.101186	0.492002		0.091974	0.468005
ENST00000571595	MIR22HG	lincRNA	chr17:1712251-1716341	-1.65084	0.093346	0.425704	2	2	2	2	2	1	0	0	1	1	0.607823	0.205224	0.337638	0.545875	0.000666		0.254623	0		0.176946	0.174674		0.157285	0.226988
ENST00000424148	KRTAP5-AS1	antisense	chr11:1572741-1599184	1.11514	0.0989721	0.434215	3	0	4	5	5	9	8	3	13	13	0.725918	1.47855	2.0368	0.125342	1.72956		0.67716	0.726542		0.561696	2.4		0.579619	2.25201
ENST00000501396	CASC8	antisense	chr8:127289817-127421374	1.76454	0.101787	0.438571	0	1	0	0	2	0	4	4	2	4	0	0.061673	#DIV/0!	0.19886	0.777573		0.044342	1.18589		0.003916	0.453503		0.217028	0.71364
ENST00000560518	CERNA1	lincRNA	chr15:52180217-52205874	-1.7695	0.110265	0.461675	1	2	1	2	2	1	0	1	0	0	0.146498	0.148113	1.01102	0.707532	0.031836		0.142041	0.16655		0.225392	0.028445		0.07826	0.027134
ENST00000452659	LINC00426	lincRNA	chr13:30363176-30373032	1.48857	0.111552	0.463509	1	2	3	1	2	2	1	16	1	3	0.235952	0.407676	1.72779	0.516209	0.135289		0.496425	4.37263		0.157627	0.176315		0.058565	0.514829
ENST00000381800	LOH12CR2	lincRNA	chr12:12355406-12357067	-1.1888	0.111194	0.463509	3	1	3	3	2	2	1	1	1	1	0.818337	0.283473	0.346401	0.240181	0.244598		0.4243	0.14147		0.288175	0.181639		0.320866	0.259785
ENST00000451762	WDFY3-AS2	processed_transcript	chr4:84967005-85011277	-1.49177	0.114972	0.469641	2	2	2	2	0	1	1	0	0	1	0.681061	0.087264	0.128129	0.689561	0.2604		0.331586	0		0.199292	0.013884		0.001636	0.096149
ENST00000600253	ZNF350-AS1	antisense	chr19:51949134-51976865	-1.31523	0.11579	0.471254	2	1	2	0	2	1	1	0	0	1	0.504792	0.174234	0.34516	0.259	0.238568		0.289113	0		0.044794	0		0.279736	0.129914
ENST00000452365	HAGLR	antisense	chr2:176176524-176188531	-1.76811	0.11845	0.475836	0	1	2	2	2	0	0	1	1	0	0	0	#DIV/0!	0.416885	0		0.275815	0.38543		0.178264	0.171984		0.262037	0
ENST00000625265	SH3PXD2A-AS1	antisense	chr10:103746793-103754466	1.79417	0.120715	0.48186	2	0	0	0	0	0	2	3	1	4	0.628238	0.064796	0.103139	0.062165	0.33365		0	0.782353		0	0.223551		0	0.790847
ENST00000627562	LINC00969	lincRNA	chr3:195688682-195708807	-2.23741	0.125665	0.490435	1	1	2	1	2	1	0	0	0	0	0.222554	0.179372	0.805971	0.346345	0.051116		0.265123	0		0.122426	0		0.165255	0.006871
ENST00000627689	LINC00969	lincRNA	chr3:195708178-195711781	-2.23741	0.125665	0.490435	1	1	2	1	2	1	0	0	0	0	0.316602	0.19418	0.613325	0.319899	0		0.241896	0		0.088924	0		0.103338	0
ENST00000616912	NR2F2-AS1	antisense	chr15:96110040-96126008	-2.23737	0.125665	0.490435	2	2	1	1	0	0	1	0	0	0	0.594693	0	0	0.723343	0.166096		0.114925	0.002589		0.158328	0		0	0
ENST00000514241	MAST4-IT1	sense_intronic	chr5:66662331-66662988	-2.23733	0.125665	0.490435	2	1	2	0	1	1	0	0	0	0	0.476224	0.154544	0.32452	0.461412	0.095411		0.26724	0		0	0		0.172532	0
ENST00000623117	GTSE1-AS1	lincRNA	chr22:46295143-46296660	-2.2371	0.125665	0.490435	1	1	2	1	2	0	0	0	1	0	0.161692	0.067666	0.418487	0.204574	0		0.289475	0		0.105132	0.147811		0.075804	0.049673
ENST00000606165	NR2F1-AS1	antisense	chr5:93411018-93423242	-1.99958	0.125665	0.490435	2	0	1	1	1	0	1	0	0	0	0.633995	0.00226	0.0035647	0.118149	0.281771		0.081886	0		0.060732	0.052687		0.156823	0
ENST00000579473	LRRC75A-AS1	processed_transcript	chr17:16439038-16470459	-1.99943	0.125665	0.490435	2	0	1	1	1	1	0	0	0	0	0.503147	0.235067	0.467193	0.038901	0		0.104543	0		0.139274	0		0.17232	0
ENST00000588753	MCM3AP-AS1	antisense	chr21:46229273-46244865	1.12899	0.125576	0.490435	1	4	2	1	1	2	4	6	3	9	0.327933	0.33683	1.02713	1.14394	0.930135		0.236271	1.62067		0.094801	0.602181		0.096716	1.67292
ENST00000435624	LINC00618	sense_overlapping	chr14:96931367-96945394	1.51734	0.126794	0.492158	3	1	0	1	0	1	9	1	5	3	0.906591	0.176087	0.19423	0.252646	1.95468		0	0.35047		0.10365	1.01354		0.054593	0.594813
ENST00000504922	TMEM161B-AS1	antisense	chr5:88268916-88436685	-2.23834	0.12822	0.494762	0	1	2	1	2	1	0	0	0	0	0	0.217417	#DIV/0!	0.262519	0.07953		0.332216	0		0.066851	0		0.225495	0
ENST00000638985	FTX	lincRNA	chrX:74130309-74292594	1.02207	0.130447	0.495496	3	4	2	1	2	6	13	2	2	8	0.719351	1.02207	1.42083	1.10927	2.73905		0.372044	0.563381		0.077834	0.340869		0.215917	1.38921
ENST00000503691	LINC02161	lincRNA	chr5:89581209-89677701	-3.00236	0.13444	0.498322	1	2	1	0	2	0	0	0	0	0	0.230818	0	0	0.616465	0		0.162654	0		0	0		0	0
ENST00000499653	UBR5-AS1	antisense	chr8:102243609-102253333	0.747007	0.134552	0.498322	3	7	11	6	4	11	13	18	9	11	0.869231	1.96345	2.25883	2.28666	2.63708		1.67107	5.01377		0.666593	1.65017		0.565928	1.99901
ENST00000456403	LINC00974	lincRNA	chr17:41549606-41554495	-3.00574	0.135413	0.499627	0	2	1	0	2	0	0	0	0	0	0.114642	0	0	0.601492	0		0.165506	0		0.047773	0		0.126189	0
ENST00000434195	HLCS-IT1	sense_intronic	chr21:36803984-36806284	0.925343	0.137644	0.503944	3	4	5	1	1	7	13	5	3	5	0.731847	1.24764	1.70479	1.13044	2.73587		0.735906	1.47586		0.06283	0.489147		0.185073	0.806788
ENST00000515741	HAND2-AS1	antisense	chr4:173530462-173537295	-3.01594	0.140291	0.505763	2	0	1	1	0	0	0	0	0	0	0.559502	0	0	0.029018	0.060494		0.178383	0		0.166936	0		0.013019	0
ENST00000369122	BVES-AS1	antisense	chr6:105137687-105169945	-3.01538	0.140421	0.505763	2	1	0	1	0	0	0	0	0	0	0.59886	0	0	0.420283	0.051462		0	0		0.117747	0		0.028477	0.031182
ENST00000626304	LINC01451	lincRNA	chr9:136612024-136615637	-3.00493	0.140505	0.505763	2	1	1	0	2	0	0	0	0	0	0.481341	0.048208	0.100154	0.18165	0		0.169617	0.105568		0.028892	0		0.059288	0.047062
ENST00000634025	LINC01002	processed_transcript	chr19:204012-209369	-3.00488	0.140621	0.505763	2	1	1	0	0	0	0	0	0	0	0.657456	0.075839	0.115352	0.338522	0.049889		0.148762	0		0	0		0	0
ENST00000435163	OSER1-AS1	lincRNA	chr20:44211252-44224978	1.1845	0.141541	0.508598	1	2	3	2	2	2	7	2	18	1	0.167094	0.318381	1.9054	0.743262	1.54582		0.512745	0.507505		0.283331	3.40294		0.32596	0.185156
ENST00000417513	ZDHHC20-IT1	sense_intronic	chr13:21376977-21377874	1.12741	0.14299	0.510722	1	1	2	0	1	3	3	4	0	4	0.185945	0.442774	2.38121	0.370269	0.550119		0.265672	1.03737		0	0.056589		0.081771	0.697441
ENST00000444470	GAS5	processed_transcript	chr1:173863954-173864905	1.02727	0.142844	0.510722	0	1	4	6	5	4	4	7	9	16	0.090605	0.700135	7.72733	0.326624	0.815639		0.552818	1.92749		0.661562	1.66274		0.608881	2.85924
ENST00000630598	EBLN3P	lincRNA	chr9:37079929-37081049	0.836738	0.143591	0.511123	3	4	5	2	2	8	14	9	3	6	0.727528	1.36599	1.87758	1.22886	2.85804		0.798408	2.37673		0.225952	0.512555		0.465098	1.00418
ENST00000561611	LINC01572	lincRNA	chr16:72425485-72665004	1.8552	0.14585	0.513542	1	0	0	0	2	1	7	0	1	7	0.267215	0.164636	0.616118	0.134504	1.48635		0	0.034838		0.053923	0.15383		0.321196	1.22321
ENST00000446355	AC002066.1	antisense	chr7:116238260-116499465	-3.02964	0.146343	0.514336	1	0	1	0	2	0	0	0	0	0	0.40309	0	0	0.113386	0		0.230575	0		0	0		0.265163	0
ENST00000413405	SVIL-AS1	antisense	chr10:29409539-29487745	-1.14541	0.147219	0.516004	2	2	2	1	1	2	1	1	0	0	0.563631	0.274332	0.486723	0.472658	0.261684		0.255832	0.189568		0.110938	0		0.188792	0.017208
ENST00000557075	LINC00930	lincRNA	chr15:92567818-92572042	-2.22375	0.149461	0.520076	2	2	2	0	2	1	0	0	0	0	0.530215	0.193055	0.364107	0.738571	0.024324		0.240958	0.053283		0.039801	0		0.030951	0.070836
ENST00000480632	WDR86-AS1	processed_transcript	chr7:151409236-151413048	-1.14782	0.150635	0.522446	1	1	2	2	2	1	2	0	1	0	0.248179	0.206635	0.832605	0.165639	0.340279		0.239201	0		0.213852	0.256707		0.30851	0
ENST00000625776	LINC00969	lincRNA	chr3:195689351-195708807	-1.14824	0.152393	0.525529	1	2	2	2	2	2	2	0	0	0	0.382832	0.269659	0.704379	0.565218	0.392295		0.273369	0		0.271816	0		0.183421	0
ENST00000634775	LINC01359	processed_transcript	chr1:64974611-65002472	1.61572	0.163539	0.549216	0	0	2	0	1	3	7	0	3	0	0	0.566501	#DIV/0!	0	1.51422		0.360716	0		0	0.471496		0.128332	0
ENST00000511918	LUCAT1	lincRNA	chr5:91303029-91314383	1.3809	0.168261	0.556822	1	3	0	0	2	3	1	2	6	1	0.148751	0.542427	3.64654	0.996085	0.302013		0.034677	0.676267		0	1.05936		0.008581	0.160514
ENST00000433732	XIST	lincRNA	chrX:73827709-73829467	0.790604	0.173947	0.567352	5	4	5	1	2	12	4	13	5	10	1.3096	2.01439	1.53817	1.2614	0.741808		0.76029	3.63335		0.163734	0.868876		0.743154	1.8592
ENST00000443490	MIRLET7BHG	lincRNA	chr22:46080312-46098558	0.812326	0.176878	0.574919	4	6	3	3	2	4	7	10	5	12	1.0806	0.749629	0.693713	1.85299	1.37162		0.538556	2.62725		0.354881	1.021		0.221523	2.15646
ENST00000505621	HAND2-AS1	antisense	chr4:173530458-173541931	-2.99094	0.179066	0.577207	2	2	0	0	0	0	0	0	0	0	0.419704	0	0	0.525778	0		0	0.117538		0	0		0	0
ENST00000436551	LINC01914	lincRNA	chr2:41931619-41933723	1.87662	0.179734	0.578393	0	2	0	0	2	2	7	0	2	0	0	0.333931	#DIV/0!	0.599229	1.42438		0.045057	0		0	0.313662		0	0
ENST00000620326	PGM5P3-AS1	lincRNA	chr9:72675-75293	-1.56525	0.180684	0.57859	1	1	1	2	2	0	1	0	1	0	0.26458	0	0	0.293697	0.20141		0.14494	0		0.171862	0.11488		0.122674	0
ENST00000610128	LINC02035	lincRNA	chr3:122886941-122892416	-1.10875	0.180684	0.57859	1	1	1	1	2	1	1	0	0	1	0.24318	0.108209	0.444975	0.258541	0.18783		0.187087	0.099084		0.086362	0.087737		0.23257	0.105886
ENST00000609398	MIR22HG	lincRNA	chr17:1712714-1716210	-1.76831	0.182655	0.581478	1	2	2	2	2	1	0	1	0	0	0.211025	0.086616	0.410454	0.545028	0		0.244768	0.20645		0.1803	0		0	0
ENST00000489616	THUMPD3-AS1	antisense	chr3:9390138-9396634	-1.56637	0.182558	0.581478	2	1	0	2	1	0	1	0	1	0	0.422405	0	0	0.283963	0.205035		0	0		0.26565	0.145018		0.138961	0
ENST00000458314	AC078883.3	antisense	chr2:172464262-172466022	-0.963611	0.182294	0.581478	3	3	3	3	3	3	2	1	2	1	0.702573	0.465121	0.662025	0.930726	0.414769		0.430577	0.27476		0.329372	0.328678		0.327611	0.18429
ENST00000499568	BDNF-AS	antisense	chr11:27506852-27698174	-1.11763	0.191535	0.596176	1	0	2	2	1	1	2	0	0	0	0.243464	0.181978	0.747453	0.153444	0.431884		0.326021	0		0.205087	0.032427		0.185287	0
ENST00000473958	GATA2-AS1	antisense	chr3:128489257-128490086	1.61797	0.195082	0.602129	0	0	0	1	2	6	0	1	1	5	0.100964	1.03051	10.2067	0	0.055342		0.004833	0.333516		0.092401	0.120034		0.264604	0.82338
ENST00000499670	MGC16275	antisense	chr17:74209980-74213321	-1.12411	0.195722	0.602556	2	0	1	2	1	1	2	0	0	0	0.527715	0.14361	0.272136	0.071023	0.328603		0.21251	0.098492		0.253675	0.044858		0.131383	0.04279
ENST00000334146	MIR22HG	lincRNA	chr17:1711493-1716210	1.18203	0.198662	0.605791	1	2	1	2	2	1	4	1	1	19	0.36785	0.186152	0.506054	0.557917	0.845375		0.091899	0.237582		0.189949	0.094709		0.449905	3.43164
ENST00000502517	LINC00483	processed_transcript	chr17:50762851-50767557	0.816591	0.198942	0.605791	2	7	2	5	6	9	7	19	5	7	0.65814	1.57199	2.38853	2.04064	1.3818		0.373953	5.19981		0.620881	0.879104		0.806082	1.23717
ENST00000532831	KCTD21-AS1	antisense	chr11:78139771-78142059	1.24827	0.199663	0.606874	2	0	1	1	1	0	2	4	5	4	0.549465	0	0	0	0.34387		0.172089	1.00625		0.16732	0.947404		0.106858	0.72588
ENST00000506188	SNHG4	processed_transcript	chr5:139274103-139282989	1.57239	0.200843	0.607737	0	0	0	2	0	3	3	0	0	3	0	0.56791	#DIV/0!	0	0.541281		0	0.032485		0.231104	0.019501		0.00677	0.622891
ENST00000415647	KIAA1614-AS1	antisense	chr1:180949699-180954887	0.768056	0.205531	0.612302	4	5	3	3	2	3	8	9	6	9	1.12923	0.483926	0.428545	1.67038	1.65677		0.481495	2.4036		0.348402	1.18629		0.253267	1.6288
ENST00000521905	C8orf37-AS1	lincRNA	chr8:95268836-95653710	-1.99935	0.219462	0.626197	1	0	2	1	2	0	1	0	0	0	0.226958	0	0	0.134554	0.122455		0.298725	0.085274		0.089254	0		0.07782	0
ENST00000511100	MEF2C-AS1	antisense	chr5:88883328-89032293	-1.99926	0.219462	0.626197	2	1	1	0	1	0	1	0	0	0	0.464362	0.010751	0.0231522	0.258653	0.198232		0.083629	0.008594		0.05286	0		0.159553	0
ENST00000503198	HAND2-AS1	antisense	chr4:173530459-173539474	-1.99924	0.219462	0.626197	1	1	1	2	0	0	1	0	0	0	0.328405	0	0	0.388934	0.222229		0.161639	0		0.171887	0		0	0
ENST00000626969	LINC00969	lincRNA	chr3:195699083-195708774	-1.99917	0.219462	0.626197	1	2	0	1	2	1	0	0	0	0	0.141999	0.177432	1.24953	0.466081	0.047281		0.058573	0		0.085325	0		0.131756	0
ENST00000414404	LINC01829	lincRNA	chr2:67175423-67215277	-1.99916	0.219462	0.626197	2	1	1	1	2	0	1	0	0	0	0.522037	0	0	0.280702	0.185694		0.123585	0		0.129749	0		0	0.054977
ENST00000445514	LINC01828	lincRNA	chr2:67213408-67244574	-1.99916	0.219462	0.626197	2	1	1	1	2	0	1	0	0	0	0.604645	0.063319	0.104721	0.19123	0.117121		0.207151	0		0.059759	0		0	0
ENST00000587979	ZNF582-AS1	lincRNA	chr19:56393733-56399168	-1.99916	0.219462	0.626197	2	1	1	1	2	0	1	0	0	0	0.65089	0	0	0.353951	0.104813		0.156467	0		0.166802	0		0	0
ENST00000630191	MAMDC2-AS1	antisense	chr9:70033921-70088424	-1.99916	0.219462	0.626197	2	1	1	1	0	0	1	0	0	0	0.457482	0	0	0.18912	0.217167		0.137578	0		0.072721	0		0	0
ENST00000435067	LINC01055	lincRNA	chr13:45680184-45701184	-1.99909	0.219462	0.626197	1	1	1	2	2	1	0	0	0	0	0.245305	0.168684	0.68765	0.218379	0.072958		0.095102	0		0.249386	0		0.060805	0.031092
ENST00000417975	LINC01725	lincRNA	chr1:83575776-83860996	-1.99902	0.219462	0.626197	1	2	1	0	2	0	1	0	0	0	0.257686	0.066064	0.256374	0.520211	0.138326		0.133821	0.121729		0.056481	0.035313		0.161187	0
ENST00000546134	RASSF8-AS1	antisense	chr12:25954655-25958046	-1.99902	0.219462	0.626197	1	2	0	1	1	0	0	0	0	1	0.363527	0	0	0.568013	0		0	0		0.092329	0.007308		0.071878	0.098756
ENST00000548557	CASC18	lincRNA	chr12:105704203-105744062	-1.99901	0.219462	0.626197	2	1	1	1	2	1	0	0	0	0	0.674009	0.092335	0.136994	0.287544	0		0.111908	0		0.068288	0		0.030803	0
ENST00000439295	PHKA2-AS1	antisense	chrX:18892744-18894497	-1.99892	0.219462	0.626197	1	2	1	1	0	0	1	0	0	0	0.30389	0	0	0.671018	0.233224		0.123979	0		0.169988	0		0	0
ENST00000411721	ZRANB2-AS2	processed_transcript	chr1:71250999-71252119	-1.99887	0.219462	0.626197	1	2	1	0	1	1	0	0	0	0	0.266844	0.15478	0.580039	0.706533	0		0.157731	0		0.041002	0		0.083107	0
ENST00000412122	LINC00092	lincRNA	chr9:96019732-96021760	-1.99877	0.219462	0.626197	1	2	1	1	2	1	0	0	0	0	0.260711	0.193861	0.743586	0.665753	0.067737		0.222807	0.047413		0.108357	0		0	0
ENST00000587060	ZNF793-AS1	antisense	chr19:37505579-37507046	-1.57924	0.216714	0.626197	0	0	2	2	2	0	1	0	1	0	0.133696	0	0	0.139527	0.187403		0.307453	0.061276		0.196862	0.10006		0.197298	0
ENST00000439070	AC002066.1	antisense	chr7:116416117-116465276	-1.32811	0.219234	0.626197	2	2	2	0	1	0	3	0	0	0	0.563266	0	0	0.6266	0.553855		0.342393	0		0.019395	0.08025		0.095385	0
ENST00000535301	HNF1A-AS1	processed_transcript	chr12:120974385-120980965	0.884725	0.22276	0.633434	0	5	3	4	4	5	4	13	10	3	0	0.887749	#DIV/0!	1.38789	0.926086		0.425572	3.5945		0.429315	1.85955		0.458026	0.549336
ENST00000620874	LINC01068	lincRNA	chr13:79566727-79571436	-1.31246	0.227866	0.638961	1	1	2	2	2	1	0	1	1	0	0.202593	0.160996	0.794677	0.420145	0		0.256501	0.206366		0.181538	0.130773		0.101727	0
ENST00000452622	HRAT92	lincRNA	chr7:520391-525232	-0.9678	0.229656	0.640257	1	2	1	1	2	1	2	0	0	1	0.20921	0.158664	0.758396	0.47813	0.323092		0.228431	0.131547		0.081486	0.031999		0.212519	0.150393
ENST00000623234	SSSCA1-AS1	processed_transcript	chr11:65568482-65570423	0.960562	0.232797	0.646062	4	2	1	2	0	2	2	8	6	3	1.13481	0.40407	0.356068	0.735805	0.500213		0.189978	2.17451		0.186916	1.11813		0.060245	0.523297
ENST00000580899	TMEM220-AS1	antisense	chr17:10729796-10815164	-1.3151	0.233694	0.646482	2	2	0	2	1	1	1	1	0	0	0.443629	0.092184	0.207795	0.669141	0.132643		0.037612	0.281399		0.196359	0		0.111231	0.076835
ENST00000518865	HAS2-AS1	antisense	chr8:121639293-121643451	1.07255	0.233615	0.646482	0	0	1	3	2	1	3	4	5	3	0	0.092065	#DIV/0!	0.136056	0.531893		0.102844	1.00719		0.334497	0.903804		0.234293	0.597933
ENST00000524165	PVT1	lincRNA	chr8:127794557-127855319	1.14005	0.241376	0.655698	0	0	2	2	2	2	6	2	7	0	0	0.35217	#DIV/0!	0	1.15606		0.366381	0.614515		0.251939	1.35901		0.243645	0
ENST00000608184	STX18-AS1	antisense	chr4:4649424-4708600	1.32349	0.246035	0.660929	0	0	2	1	0	6	0	1	2	1	0	1.00151	#DIV/0!	0	0		0.386894	0.297026		0.088294	0.349491		0	0.105473
ENST00000588382	ZNF571-AS1	antisense	chr19:37551605-37560874	-1.99469	0.247485	0.66174	2	2	1	0	0	0	1	0	0	0	0.452022	0	0	0.594399	0.140704		0.108916	0.024194		0.053295	0		0	0
ENST00000529979	MRVI1-AS1	antisense	chr11:10541297-10599877	-1.99785	0.250869	0.663399	0	2	0	2	1	0	0	1	0	0	0	0	#DIV/0!	0.478054	0		0.077154	0.212205		0.227616	0		0.066434	0
ENST00000505918	ZBED3-AS1	antisense	chr5:77086767-77087916	1.48234	0.2511	0.663399	2	0	0	0	0	0	2	1	1	4	0.471035	0.036616	0.0777352	0	0.358585		0	0.266385		0.005593	0.185499		0.053641	0.735373
ENST00000602463	ARMCX5-GPRASP2	processed_transcript	chrX:102599512-102714582	0.904797	0.252451	0.666055	1	1	2	0	1	3	5	2	2	0	0.33943	0.470191	1.38524	0.415381	0.978507		0.30141	0.622195		0.054703	0.35053		0.133976	0.039999
ENST00000573308	TAPT1-AS1	antisense	chr4:16226685-16256744	-2.00917	0.253076	0.666207	0	1	2	0	2	0	1	0	0	0	0.09692	0	0	0.317363	0.196315		0.291544	0		0	0		0.239083	0.055779
ENST00000533935	PSMG3-AS1	lincRNA	chr7:1570142-1584418	1.40379	0.253404	0.666207	0	0	0	3	2	3	3	1	1	3	0	0.538363	#DIV/0!	0	0.71791		0	0.289434		0.303356	0.122896		0.011361	0.575752
ENST00000454977	TSSC1-IT1	sense_intronic	chr2:3298341-3301465	0.677972	0.25307	0.666207	3	6	6	2	2	5	7	14	4	6	0.818985	0.906516	1.10688	1.85972	1.45567		0.983098	3.87027		0.28464	0.7712		0.222912	1.00902
ENST00000451410	LINC00307	lincRNA	chr21:30209151-30211783	-1.99437	0.255101	0.668468	0	2	1	0	2	0	0	0	0	1	0.130806	0	0	0.768712	0		0.196536	0		0	0		0.284329	0.14875
ENST00000448058	LINC00582	antisense	chr1:231591292-231612090	-2.01309	0.256769	0.671707	2	1	0	2	0	1	0	0	0	0	0.562342	0.148541	0.264147	0.388776	0.097714		0	0		0.224232	0		0	0.066027
ENST00000397750	ST7-OT4	sense_intronic	chr7:116953899-116959817	0.658986	0.268735	0.687748	3	5	4	1	2	4	10	6	3	6	0.864807	0.681331	0.787842	1.67241	1.99078		0.564605	1.55871		0.146986	0.574576		0.292352	1.06256
ENST00000413332	LINC01134	lincRNA	chr1:3900372-3905532	0.950119	0.27868	0.699446	0	1	3	0	2	3	1	4	3	1	0	0.489335	#DIV/0!	0.36195	0.291601		0.45381	1.15177		0	0.499136		0.071949	0.26141
ENST00000590413	LAMTOR5-AS1	processed_transcript	chr1:110382819-110418362	-0.867247	0.282381	0.703579	2	2	2	0	2	1	2	1	1	0	0.426477	0.24567	0.576045	0.643277	0.347364		0.275307	0.321908		0	0.226305		0.203076	0.012923
ENST00000600742	PTOV1-AS1	antisense	chr19:49839227-49851057	-0.812015	0.282984	0.704169	3	2	3	2	2	2	3	1	1	1	0.861539	0.285938	0.331892	0.680459	0.697079		0.419638	0.286717		0.252676	0.192758		0.259523	0.184509
ENST00000484836	LRRC75A-AS1	processed_transcript	chr17:16439345-16441742	0.719063	0.284845	0.704948	7	3	2	6	0	9	5	10	6	6	2.00649	1.46004	0.727661	0.953651	1.03751		0.33965	2.6682		0.717616	1.03072		0	1.12737
ENST00000615137	LINC00598	lincRNA	chr13:40458903-40535807	-1.56506	0.290058	0.706707	0	2	1	2	2	0	1	1	0	0	0	0	#DIV/0!	0.607212	0.165419		0.146933	0.211639		0.172689	0		0.116588	0.051199
ENST00000508969	ALG1L9P	processed_transcript	chr11:71810301-71813859	-1.56494	0.290058	0.706707	1	2	1	1	1	1	0	0	0	1	0.328024	0.116321	0.354611	0.535062	0.054452		0.166659	0		0.075813	0.077729		0.080935	0.109316
ENST00000432601	LINC00969	lincRNA	chr3:195708178-195711793	-1.56485	0.290058	0.706707	1	1	2	1	2	1	0	1	0	0	0.383532	0.244866	0.63845	0.362664	0		0.271693	0.167823		0.135011	0		0.14176	0
ENST00000506836	LINC01948	lincRNA	chr5:56457795-56481769	-1.56471	0.290058	0.706707	1	1	2	2	2	1	0	0	1	0	0.15895	0.18169	1.14306	0.237269	0.100432		0.317573	0		0.235556	0.173752		0	0
ENST00000443712	STXBP5-AS1	antisense	chr6:146864459-146911606	-1.56469	0.290058	0.706707	1	2	2	1	0	0	1	0	0	1	0.226958	0.040343	0.177755	0.733769	0.268505		0.261978	0.048499		0.135987	0.068227		0.04691	0.230388
ENST00000608667	WDR11-AS1	antisense	chr10:120821203-120830588	-1.56463	0.290058	0.706707	1	2	2	0	1	0	1	0	1	0	0.312927	0	0	0.513254	0.247548		0.262113	0		0	0.16242		0.079632	0
ENST00000446911	SATB2-AS1	antisense	chr2:199468886-199470153	-1.56456	0.290058	0.706707	0	2	2	1	1	1	0	0	1	0	0	0.244305	#DIV/0!	0.463991	0		0.36228	0		0.162682	0.244694		0.159939	0
ENST00000556266	DIO3OS	lincRNA	chr14:101557304-101558776	0.83187	0.289602	0.706707	2	2	3	1	2	3	2	9	2	1	0.551898	0.451128	0.817412	0.568545	0.368922		0.450302	2.43203		0.152442	0.408587		0	0.154584
ENST00000557295	LINC00640	lincRNA	chr14:51333542-51342967	-2.64656	0.291121	0.708821	0	2	0	0	2	0	0	0	0	0	0.115559	0	0	0.507916	0		0.065938	0.104323		0	0		0.14545	0.075578
ENST00000578427	L3MBTL4-AS1	lincRNA	chr18:6256747-6260934	-1.32804	0.29176	0.708821	1	0	1	1	2	0	1	0	1	0	0.232688	0.074458	0.319991	0.064309	0.192886		0.079786	0.080342		0.134022	0.137217		0.223179	0.07656
ENST00000551626	SOCS2-AS1	processed_transcript	chr12:93565584-93571398	1.15831	0.291751	0.708821	2	0	1	0	0	2	2	1	0	4	0.656808	0.394193	0.600165	0.066833	0.519312		0.109423	0.193942		0	0		0.019161	0.736697
ENST00000413029	AC062017.1	antisense	chr2:239401805-239402364	1.45858	0.296257	0.715027	2	0	0	0	0	0	4	3	1	0	0.601148	0	0	0	0.870837		0	0.883024		0	0.200953		0	0
ENST00000439321	NIFK-AS1	antisense	chr2:121649983-121651538	-2.67911	0.298997	0.720285	2	0	0	1	0	0	0	0	0	0	0.658921	0.057516	0.0872882	0.043608	0.017994		0.050444	0.041501		0.05869	0.046719		0.039635	0
ENST00000606697	NNT-AS1	antisense	chr5:43577642-43603063	0.956396	0.301058	0.722539	1	2	1	0	0	3	2	2	0	3	0.381347	0.433897	1.1378	0.594279	0.499148		0.222818	0.637604		0.017588	0.087659		0.010409	0.464487
ENST00000613486	LINC00623	lincRNA	chr1:120913379-120953449	0.724158	0.301867	0.722561	1	0	3	4	2	6	7	3	2	3	0.399944	1.06945	2.67399	0	1.42314		0.393312	0.757393		0.485545	0.381754		0.282162	0.477705
ENST00000421257	MIR646HG	lincRNA	chr20:60180879-60331584	1.06879	0.302844	0.723669	1	1	2	0	2	0	9	0	1	4	0.294456	0	0	0.227333	1.88859		0.36725	0.099526		0.001935	0.099056		0.178397	0.663667
ENST00000541615	SNHG1	processed_transcript	chr11:62852290-62855488	0.62497	0.308894	0.731321	2	3	5	2	2	5	5	3	9	4	0.559271	0.841218	1.50413	0.890116	1.08639		0.745928	0.826063		0.270094	1.62519		0.198055	0.769327
ENST00000442176	MEOX2-AS1	lincRNA	chr7:15688378-15695491	-1.34498	0.310503	0.734228	1	0	1	2	2	0	2	0	0	0	0.232842	0	0	0.08798	0.394515		0.097119	0		0.195824	0		0.103415	0
ENST00000613651	PRKCQ-AS1	processed_transcript	chr10:6580611-6584144	0.630218	0.311148	0.735303	3	2	5	5	0	8	3	4	6	7	0.830779	1.32531	1.59526	0.724122	0.641816		0.745813	1.02751		0.589592	1.12975		0	1.21657
ENST00000638232	FTX	lincRNA	chrX:73981896-74012945	1.02231	0.312603	0.736844	2	1	2	0	2	3	8	1	0	4	0.470872	0.571132	1.21292	0.433162	1.62932		0.242321	0.340115		0.040505	0		0.114677	0.64435
ENST00000489452	LINC00173	processed_transcript	chr12:116533468-116534359	1.51801	0.314181	0.738391	0	0	2	0	0	0	2	1	0	5	0	0	#DIV/0!	0	0.393923		0.331546	0.293348		0	0		0.030223	0.907176
ENST00000481368	SNHG12	antisense	chr1:28578540-28581663	0.547646	0.315396	0.739895	2	4	4	6	4	11	7	4	7	7	0.5975	1.82109	3.04785	1.22258	1.36096		0.552309	1.14112		0.668733	1.37238		0.506183	1.26404
ENST00000622695	LINC00869	lincRNA	chr1:149607032-149646809	0.638783	0.317557	0.74225	5	3	2	1	2	7	5	3	4	4	1.32632	1.12565	0.848699	0.900841	1.08291		0.291658	0.720429		0.072585	0.738579		0.177632	0.724026
ENST00000450636	PGM5P4-AS1	lincRNA	chr2:113540052-113542665	-1.56672	0.320259	0.745092	2	2	0	2	2	0	1	0	1	0	0.563336	0	0	0.533254	0.237793		0	0		0.194874	0.104459		0.013902	0
ENST00000501011	RAB30-AS1	lincRNA	chr11:83072066-83073646	0.680963	0.320728	0.745092	2	2	3	3	2	5	6	2	1	8	0.617823	0.91867	1.48695	0.595216	1.15383		0.496235	0.635225		0.39207	0.269873		0.188692	1.4381
ENST00000419571	TMEM44-AS1	antisense	chr3:194584299-194590249	1.17032	0.322174	0.745799	0	2	1	0	0	2	4	3	0	0	0	0.257284	#DIV/0!	0.572013	0.770276		0.226056	0.777821		0	0		0.022157	0
ENST00000427691	MIR646HG	lincRNA	chr20:60087888-60180913	-1.33152	0.323871	0.747484	0	0	2	1	2	1	0	0	1	0	0.101492	0.120602	1.18829	0	0		0.252071	0.077864		0.160576	0.144613		0.222478	0
ENST00000425333	PCBP1-AS1	processed_transcript	chr2:70031753-70087343	-1.34781	0.32551	0.748128	0	0	2	1	2	1	1	0	0	0	0	0.207679	#DIV/0!	0.083657	0.130899		0.315004	0		0.089106	0.092985		0.199541	0.077389
ENST00000427669	CCDC18-AS1	processed_transcript	chr1:93264677-93315268	-1.10527	0.326945	0.750086	2	2	2	0	0	2	1	0	0	0	0.597634	0.355985	0.595657	0.518879	0.188083		0.284635	0.054311		0	0		0	0
ENST00000452347	CCDC18-AS1	processed_transcript	chr1:93338695-93345848	1.37609	0.338128	0.763574	2	0	0	0	0	0	0	5	1	1	0.465474	0.001782	0.00382836	0.046714	0.028589		0.004079	1.3691		0.007302	0.095804		0.007364	0.194262
ENST00000623686	C1orf229	lincRNA	chr1:247110160-247112417	-1.10855	0.344993	0.768603	1	1	1	2	2	1	1	1	0	0	0.217282	0.125098	0.57574	0.188652	0.291288		0.113712	0.181819		0.2734	0.074528		0.119708	0
ENST00000415150	CCDC18-AS1	processed_transcript	chr1:93264647-93324691	0.925398	0.344207	0.768603	0	2	0	2	0	3	4	2	0	1	0	0.458688	#DIV/0!	0.478302	0.805178		0	0.598351		0.214292	0.048092		0	0.232402
ENST00000507660	THAP9-AS1	antisense	chr4:82897923-82900571	-0.762091	0.344993	0.768603	1	1	1	1	2	1	1	0	1	1	0.230675	0.221065	0.95834	0.276991	0.198175		0.154469	0		0.118771	0.169683		0.210257	0.246344
ENST00000640832	LINC01138	processed_transcript	chr1:148290889-148459959	-0.762091	0.344993	0.768603	1	1	1	1	2	1	1	0	1	1	0.173894	0.125571	0.722112	0.167395	0.266579		0.125495	0.092351		0.137832	0.109943		0.260847	0.160513
ENST00000454638	ENTPD1-AS1	antisense	chr10:95918938-96090212	-0.761996	0.344993	0.768603	1	1	2	1	1	1	2	0	1	0	0.406912	0.167882	0.412576	0.376194	0.475588		0.350965	0.036981		0.117627	0.145112		0.09881	0.028934
ENST00000585832	CIRBP-AS1	antisense	chr19:1267814-1270241	-0.761677	0.344993	0.768603	1	2	1	1	1	1	1	0	1	1	0.24693	0.206158	0.834884	0.492117	0.196214		0.187551	0.116756		0.089273	0.225732		0.16795	0.259713
ENST00000488315	ATP6V0E2-AS1	antisense	chr7:149867697-149873842	-1.31269	0.346726	0.77014	0	2	2	2	1	1	1	1	0	0	0.005575	0.227289	40.7693	0.511344	0.30679		0.366655	0.175328		0.225805	0		0.138228	0
ENST00000416593	AC004012.1	lincRNA	chr7:95471835-95473998	-1.54961	0.348965	0.772092	2	2	2	0	2	2	0	0	0	0	0.432489	0.33117	0.76573	0.695592	0		0.235315	0		0	0		0	0
ENST00000564621	UBL7-AS1	antisense	chr15:74461336-74481291	0.631375	0.351994	0.776119	1	3	3	10	7	9	13	8	9	8	0.281543	1.55974	5.53995	0.833012	2.79016		0.516223	2.16502		1.14118	1.60788		0.868945	1.34968
ENST00000455811	LMCD1-AS1	antisense	chr3:8498485-8501629	-1.11275	0.353327	0.777779	1	0	1	2	2	0	1	0	1	1	0.22397	0.031121	0.138952	0	0.120391		0.089092	0.02005		0.250177	0.104552		0.220459	0.122426
ENST00000449419	ENTPD1-AS1	antisense	chr10:95875084-95907775	0.698971	0.355742	0.779919	3	1	4	1	1	2	7	3	5	3	0.736708	0.260414	0.353483	0.347332	1.39437		0.594615	0.69934		0.146561	0.894876		0.181541	0.474142
ENST00000566535	FLJ21408	antisense	chr16:27286657-27290492	1.53899	0.357631	0.780671	0	0	0	0	2	4	3	0	0	2	0	0.747451	#DIV/0!	0	0.633407		0	0		0	0		0.211076	0.289309
ENST00000343999	C22orf34	lincRNA	chr22:49619642-49624920	-0.769323	0.35854	0.780671	2	1	1	1	2	0	3	0	1	0	0.485923	0.076869	0.158192	0.359548	0.575113		0.081701	0		0.076053	0.118604		0.15691	0.033302
ENST00000335648	ZNF436-AS1	antisense	chr1:23369236-23371782	0.734819	0.376754	0.795579	1	1	1	5	2	5	6	3	4	3	0.275204	0.856524	3.11232	0.378393	1.32335		0.109552	0.686135		0.534306	0.660031		0.23924	0.450501
ENST00000631175	EIF1B-AS1	processed_transcript	chr3:40242195-40309698	-0.688265	0.378853	0.798226	2	3	3	1	2	1	3	1	1	2	0.49732	0.170126	0.342086	0.831088	0.728287		0.476745	0.375847		0.066292	0.223403		0.250876	0.361475
ENST00000416774	LINC01342	lincRNA	chr1:1137017-1144056	0.84801	0.384805	0.806551	1	1	3	0	2	2	1	5	2	1	0.142151	0.324289	2.2813	0.361525	0.273037		0.407779	1.44138		0.042232	0.280686		0.029511	0.15642
ENST00000488132	ST3GAL6-AS1	antisense	chr3:98714330-98732648	-1.71584	0.392769	0.808853	1	2	0	1	0	0	1	0	0	0	0.321678	0	0	0.63632	0.187284		0.060708	0		0.165513	0		0.038455	0
ENST00000638724	GLIDR	lincRNA	chr9:39777350-39810097	-1.71313	0.394336	0.808853	0	1	2	0	2	0	1	0	0	0	0.012092	0	0	0.455514	0.282578		0.295196	0		0.005356	0.00977		0.070815	0.014863
ENST00000563603	LINC01571	lincRNA	chr16:51771564-51773173	-1.71176	0.393516	0.808853	1	2	0	1	2	1	0	0	0	0	0.201093	0.121589	0.604641	0.610457	0		0	0		0.137887	0		0	0
ENST00000615045	AC007950.2	lincRNA	chr15:63500737-63503083	-1.70851	0.392932	0.808853	1	1	2	0	2	0	1	0	0	0	0.278646	0.078851	0.282979	0.326356	0.284967		0.245853	0.106703		0.030608	0.008206		0.061807	0.059125
ENST00000449065	AC023590.1	antisense	chr8:118282261-118288356	-1.70833	0.394122	0.808853	0	2	1	0	1	1	0	0	0	0	0	0.246799	#DIV/0!	0.480804	0		0.181484	0.080202		0	0		0.096264	0
ENST00000437920	LINC01754	lincRNA	chr20:47391929-47412327	-1.70573	0.393878	0.808853	0	2	1	1	2	1	0	0	0	0	0.12481	0.214858	1.72148	0.549887	0.04203		0.188915	0		0.101563	0		0	0
ENST00000443037	SOX9-AS1	processed_transcript	chr17:72110178-72110724	-1.70485	0.394748	0.808853	1	2	0	0	1	0	0	0	1	0	0.272801	0	0	0.522696	0		0.06846	0		0	0.237679		0.183419	0.08652
ENST00000510087	TMEM161B-AS1	antisense	chr5:88269042-88436602	1.21247	0.391881	0.808853	0	0	0	0	2	3	3	0	1	0	0	0.518816		0	0.665121		0.004746	0		0.001542	0.209493		0.203107	0
ENST00000607172	LINC01607	lincRNA	chr8:79768142-79802842	1.17415	0.38988	0.808853	0	2	0	0	2	2	0	0	3	1	0	0.38514		0.595618	0		0.027496	0		0.039698	0.561144		0	0.112922
ENST00000604956	TTN-AS1	antisense	chr2:178618858-178620217	-0.965878	0.38916	0.808853	2	1	2	1	1	1	0	1	1	1	0.455244	0.22738		0.340907	0.016892		0.241957	0.17683		0.127384	0.102387		0.177815	0.115353
ENST00000623218	AC078883.4	antisense	chr2:172423807-172424173	-0.687453	0.38916	0.808853	1	1	2	1	2	2	1	1	0	1	0.266775	0.257493		0.378782	0.148255		0.244233	0.236409		0.096006	0.056044		0.255324	0.125875
ENST00000540687	TUG1	antisense	chr22:30970677-30976063	-0.686713	0.38916	0.808853	1	3	1	1	1	1	1	1	1	1	0.28782	0.196351		1.02161	0.2389		0.189608	0.285538		0.116313	0.186862		0.141041	0.197294
ENST00000561226	OIP5-AS1	processed_transcript	chr15:41284021-41287474	0.59326	0.388363	0.808853	3	4	2	2	3	10	3	5	2	6	0.948624	1.63566		1.32475	0.615726		0.339114	1.29595		0.268904	0.362282		0.422817	1.07317
ENST00000522312	SAP30L-AS1	antisense	chr5:154442997-154445822	0.578655	0.392722	0.808853	3	4	2	1	2	5	6	7	2	2	0.890159	0.772089		1.13269	1.25403		0.318978	1.88908		0.170786	0.362762		0.219331	0.315819
ENST00000535567	FAM66C	antisense	chr12:8193531-8204128	-1.72592	0.40006	0.810949	2	0	1	1	0	0	1	0	0	0	0.646148	0		0	0.283802		0.153481	0		0.0929	0		0.053199	0
ENST00000499425	LINC00968	lincRNA	chr8:56518321-56559671	-1.72585	0.399924	0.810949	2	0	1	1	2	0	1	0	0	0	0.458281	0.033284		0	0.26437		0.098882	0.034588		0.105078	0.071205		0.059585	0.045232
ENST00000519550	LINC01289	lincRNA	chr8:63769430-63785501	-1.72539	0.400211	0.810949	2	1	0	1	2	0	1	0	0	0	0.492921	0.027672		0.207833	0.120382		0.062841	0		0.117651	0		0	0
ENST00000526061	BBOX1-AS1	antisense	chr11:27047186-27218735	1.40869	0.3997	0.810949	0	0	2	0	0	0	7	0	0	1	0	0.025443		0	1.37658		0.339474	0		0	0.05112		0	0.163309
ENST00000549804	SNHG14	processed_transcript	chr15:25050632-25122476	-0.796816	0.398161	0.810949	1	1	2	1	1	0	4	0	0	0	0.272504	0.080149		0.261898	0.756376		0.247661	0.107915		0.126043	0.056442		0.099762	0.001432
ENST00000466292	ARHGAP31-AS1	antisense	chr3:119314293-119322760	-1.70718	0.401571	0.81285	2	1	0	1	0	0	0	0	1	0	0.517501	0		0.366145	0.052185		0	0.071289		0.082471	0.259968		0	0.05654
ENST00000411861	H19	processed_transcript	chr11:1995176-1997217	0.758721	0.403827	0.815335	1	1	1	2	0	0	7	1	2	1	0.259799	0.061403		0.158027	1.44057		0.200528	0.196174		0.272304	0.358951		0.043341	0.128956
ENST00000449832	AC009961.3	lincRNA	chr2:159689217-159690291	-0.692351	0.404957	0.816271	2	1	2	1	2	3	1	0	0	1	0.552326	0.507504		0.33962	0.30993		0.373723	0		0.110061	0.077639		0.191917	0.14158
ENST00000498005	LINC01213	lincRNA	chr3:150238700-150240209	1.02065	0.40794	0.819278	0	0	2	0	2	3	1	0	3	1	0	0.53788		0.112212	0.272814		0.23675	0		0	0.620422		0.183878	0.093089
ENST00000425131	AC092066.1	TEC	chr19:44765148-44765464	0.854299	0.409734	0.821432	0	2	0	1	0	3	0	0	2	2	0	0.479563		0.527982	0		0	0		0.087408	0.349189		0.040198	0.337596
ENST00000609602	LINC00896	lincRNA	chr22:20206397-20208524	0.814546	0.417054	0.830658	0	2	1	0	2	2	2	0	2	3	0.073947	0.299584		0.754408	0.464782		0.210452	0		0	0.282288		0.160262	0.502081
ENST00000445861	PAPPA-AS1	antisense	chr9:116398157-116400606	-0.656097	0.418596	0.832867	3	3	2	1	3	3	2	1	1	2	0.770183	0.46677		0.830089	0.390348		0.358547	0.33514		0.09876	0.122416		0.324045	0.366263
ENST00000279067	LINC00266-1	lincRNA	chr20:64290385-64303559	0.81276	0.426882	0.843688	0	1	2	1	2	0	4	2	1	2	0	0.081935		0.34774	0.738844		0.358434	0.569433		0.063034	0.199608		0	0.29971
ENST00000609401	LINC01278	processed_transcript	chrX:63426559-63560993	0.467514	0.427235	0.843953	6	6	5	3	1	8	8	9	4	6	1.70311	1.35074		1.84358	1.72		0.821685	2.43135		0.332182	0.711097		0.073643	1.15091
ENST00000601955	LINC00969	lincRNA	chr3:195708154-195709587	-0.632133	0.42867	0.845055	2	2	2	1	2	2	1	0	1	2	0.439792	0.295351		0.488825	0.203643		0.329151	0.024969		0.075318	0.109624		0.092437	0.388363
ENST00000321336	LINC00982	antisense	chr1:3064072-3067769	-1.65305	0.444403	0.863879	0	2	2	0	0	0	0	0	0	1	0.111178	0		0.628619	0		0.342186	0		0.040911	0		0	0.095446
ENST00000433161	HAR1A	lincRNA	chr20:63102205-63104386	0.730906	0.444837	0.863879	2	1	2	2	2	1	0	4	3	8	0.67354	0.136447		0.390777	0.066494		0.246402	1.08519		0.244774	0.490983		0.100537	1.34597
ENST00000607448	LINC01001	lincRNA	chr11:133573-139612	0.469871	0.445171	0.863879	5	4	4	2	2	6	8	5	5	3	1.33584	1.06969		1.29712	1.76774		0.661728	1.3692		0.210865	0.883047		0.160244	0.496677
ENST00000623638	CBR3-AS1	processed_transcript	chr21:36132800-36146865	-1.63437	0.446516	0.865182	0	2	2	0	0	0	0	0	1	0	0.0605	0.070648		0.583677	0.010132		0.271809	0		0	0.15724		0	0.007552
ENST00000502827	ADAMTS19-AS1	antisense	chr5:129459559-129460689	-1.71907	0.450314	0.866014	2	2	0	0	0	0	1	0	0	0	0.521152	0.065342		0.705876	0.13925		0.059395	0		0	0		0.049128	0
ENST00000628826	TTN-AS1	antisense	chr2:178528765-178645862	-1.71906	0.450296	0.866014	2	2	0	0	0	0	1	0	0	0	0.639245	0		0.543942	0.151363		0.069164	0		0	0.048601		0.004472	0
ENST00000524131	MEG3	lincRNA	chr14:100835526-100860816	-1.70328	0.450921	0.866014	2	2	0	0	2	1	0	0	0	0	0.456155	0.125374		0.527273	0		0	0		0	0		0	0
ENST00000532652	AP004550.1	lincRNA	chr11:134563396-134573056	-1.66847	0.454365	0.866014	2	0	2	0	2	0	0	0	1	0	0.572189	0.064798		0	0		0.271567	0		0	0.200265		0	0
ENST00000435127	AC002480.2	lincRNA	chr7:22563337-22573996	-1.32686	0.453954	0.866014	1	2	0	1	2	0	1	0	0	1	0.168207	0.063354		0.50506	0.299743		0.047989	0.123536		0.095183	0.069195		0.123423	0.108617
ENST00000626007	LINC00969	lincRNA	chr3:195696502-195708809	-1.32679	0.453954	0.866014	0	2	1	1	2	1	1	0	0	0	0	0.196837		0.585814	0.131988		0.156525	0		0.105425	0		0.125585	0
ENST00000435697	MIR99AHG	lincRNA	chr21:16419432-16487895	-1.3267	0.453954	0.866014	2	1	1	0	2	0	1	1	0	0	0.520307	0		0.227403	0.177596		0.11909	0.324777		0.006849	0.036236		0.118924	0.067655
ENST00000608272	LINC00963	processed_transcript	chr9:129496923-129502857	-1.32665	0.453954	0.866014	2	1	1	0	1	1	0	0	0	1	0.654044	0.123748		0.217377	0.077918		0.166076	0.032647		0.032848	0.039544		0.089927	0.106758
ENST00000369884	CYP17A1-AS1	antisense	chr10:102832721-102834516	-1.32664	0.453954	0.866014	1	1	2	1	0	1	1	0	0	0	0.402607	0.136329		0.326283	0.255724		0.301403	0		0.153163	0		0.062373	0.043951
ENST00000428584	TTC28-AS1	processed_transcript	chr22:27992469-28008581	-1.32662	0.453954	0.866014	1	2	1	1	0	1	1	0	0	0	0.240473	0.091537		0.49087	0.115872		0.154066	0.042323		0.061304	0.043083		0.062249	0.037883
ENST00000447481	LINC01013	lincRNA	chr6:132160765-132164491	-1.32638	0.453954	0.866014	1	1	2	1	2	0	1	1	0	0	0.31008	0.068938		0.252969	0.163404		0.249193	0.220428		0.146015	0.034761		0	0
ENST00000629211	MAGI2-AS3	processed_transcript	chr7:79453706-79459640	-1.32631	0.453954	0.866014	1	2	1	1	0	0	1	0	1	0	0.351366	0		0.661908	0.277029		0.200655	0		0.071377	0.188079		0.064101	0
ENST00000575924	OR7E47P	sense_intronic	chr12:52084744-52092285	-1.3263	0.453954	0.866014	1	2	0	1	1	0	0	1	1	0	0.314724	0		0.50909	0.042028		0	0.182871		0.084382	0.204674		0.166797	0
ENST00000635379	LINC01588	lincRNA	chr14:49960544-50089203	-1.32622	0.453954	0.866014	1	2	1	1	2	1	0	1	0	0	0.266745	0.190379		0.58408	0.039529		0.176664	0.196402		0.132258	0.074055		0.021052	0
ENST00000608342	LINC00893	antisense	chrX:149534224-149540454	0.81692	0.450319	0.866014	0	2	2	0	1	7	0	0	2	2	0	1.22862		0.65334	0		0.266723	0		0	0.287871		0.156276	0.298248
ENST00000553559	SNHG10	antisense	chr14:95532914-95534872	0.738946	0.455461	0.866744	3	1	0	3	1	1	7	1	6	2	0.693158	0.146361		0.398182	1.49282		0	0.297861		0.305922	1.05869		0.192292	0.277168
ENST00000541558	FAM66C	antisense	chr12:8180269-8199881	-1.32772	0.458667	0.869909	1	2	1	1	0	0	2	0	0	0	0.278751	0.052991		0.525277	0.504426		0.231335	0.036222		0.127803	0.048869		0.018006	0.063474
ENST00000602830	LINC00632	lincRNA	chrX:140716046-140772343	-1.32866	0.459669	0.870244	1	2	1	0	2	0	2	0	0	0	0.339291	0		0.471851	0.40559		0.180504	0		0	0		0.065276	0
ENST00000409786	LINC01124	lincRNA	chr2:170712451-170714567	0.935418	0.4608	0.871381	0	0	1	2	2	3	3	0	2	2	0.118389	0.52604		0.130748	0.538638		0.110187	0.077571		0.210008	0.294559		0.08208	0.378127
ENST00000566297	LINC01686	lincRNA	chr1:182615254-182616629	-1.7209	0.464248	0.874038	2	0	0	2	2	0	0	0	1	0	0.414035	0.0744		0.067202	0.045625		0.067855	0.127301		0.206838	0.24419		0.014031	0.069868
ENST00000420459	LINC00969	lincRNA	chr3:195708131-195711875	-0.589194	0.464746	0.874121	2	1	3	2	2	2	1	1	2	1	0.461489	0.338048		0.396321	0.267792		0.430942	0.250417		0.175181	0.309384		0.130208	0.123596
ENST00000418244	FOXD3-AS1	antisense	chr1:63320884-63322436	-1.33325	0.466985	0.874488	2	1	1	1	0	0	2	0	0	0	0.446122	0		0.329249	0.367951		0.176758	0		0.068997	0		0	0
ENST00000640437	JPX	lincRNA	chrX:73944236-74032804	1.1083	0.46791	0.874488	0	2	0	0	2	2	2	1	1	0	0	0.303528		0.637779	0.47811		0	0.190254		0	0.139943		0	0.028383
ENST00000517521	RBPMS-AS1	antisense	chr8:30382119-30385401	0.932449	0.470835	0.874488	2	1	0	0	1	3	3	0	1	3	0.597344	0.542076		0.362463	0.586823		0	0		0	0.168066		0.163265	0.529576
ENST00000606242	LINC01836	lincRNA	chr19:782755-784948	0.848406	0.470793	0.874488	2	2	0	0	2	2	6	4	0	2	0.60152	0.312492		0.510537	1.28		0	0.983353		0	0		0.194046	0.332867
ENST00000429289	EPHA1-AS1	antisense	chr7:143407813-143523449	-0.593354	0.466366	0.874488	2	2	2	2	1	3	2	0	1	1	0.594908	0.465723		0.659427	0.382359		0.317611	0.095254		0.20188	0.159997		0.17317	0.223931
ENST00000526704	LINC01001	lincRNA	chr11:127204-138998	0.472555	0.470705	0.874488	3	4	4	1	2	4	7	5	2	4	0.83372	0.653387		1.09451	1.40147		0.549461	1.47153		0.070189	0.414824		0.111118	0.672043
ENST00000590677	LINC00662	lincRNA	chr19:27715786-27793394	0.391473	0.472113	0.874704	9	6	6	8	2	10	16	9	7	8	2.49742	1.64636		1.98738	3.40904		1.00508	2.4764		0.894431	1.26678		0.316319	1.38476
ENST00000442411	EGFR-AS1	antisense	chr7:55179750-55188934	-1.30798	0.47459	0.876797	1	2	1	1	0	0	0	0	2	0	0.189329	0.054848		0.514826	0		0.207356	0		0.097528	0.396819		0.020504	0.01907
ENST00000420210	LINC00426	lincRNA	chr13:30341359-30367667	0.822191	0.476011	0.877739	0	2	0	2	2	1	2	4	0	2	0.099175	0.211399		0.767832	0.447034		0	1.00799		0.202968	0.017726		0	0.283224
ENST00000477192	NUTM2B-AS1	antisense	chr10:79804485-79825782	0.648111	0.475881	0.877739	2	1	3	1	2	1	2	9	1	4	0.433295	0.232456		0.231174	0.422546		0.483701	2.55514		0.126818	0.18448		0.31176	0.750367
ENST00000554631	DICER1-AS1	antisense	chr14:95157645-95179933	0.397477	0.475825	0.877739	4	4	5	4	1	8	8	5	3	5	1.17758	1.37028		1.18021	1.7298		0.729724	1.4265		0.433389	0.577782		0.105221	0.923882
ENST00000493812	LGALS8-AS1	antisense	chr1:236523071-236524500	-1.34501	0.476824	0.877828	1	1	1	0	2	0	2	0	0	0	0.344047	0.069316		0.452649	0.343462		0.105105	0		0.047843	0.078454		0.213774	0
ENST00000556050	SPAG5-AS1	processed_transcript	chr17:28599133-28606910	-1.31666	0.478672	0.877828	2	1	2	0	0	0	1	0	1	0	0.435142	0		0.325527	0.251432		0.298179	0.050069		0.003927	0.093813		0	0
ENST00000507434	TRIM52-AS1	processed_transcript	chr5:181261222-181272307	-1.32717	0.480264	0.878678	1	2	0	2	0	1	0	0	0	1	0.399713	0.166672		0.543574	0		0	0.05358		0.214	0		0	0.110401
ENST00000442751	LINC01750	lincRNA	chr1:111989770-111991123	-1.06051	0.480479	0.878678	0	0	1	1	2	0	1	0	0	1	0.083914	0.052675		0	0.309501		0.187535	0		0.151099	0		0.197236	0.164643
ENST00000480052	SERTAD4-AS1	antisense	chr1:210231456-210234047	-1.3474	0.485733	0.884236	2	0	1	2	0	1	1	0	0	0	0.661559	0.233586		0.005945	0.238823		0.187604	0		0.196816	0		0.001007	0
ENST00000573950	TAPT1-AS1	antisense	chr4:16227007-16320140	-0.891232	0.491224	0.890026	1	2	1	0	1	0	3	0	0	0	0.242394	0.019791		0.599041	0.629194		0.156849	0		0.040964	0		0.094919	0.037771
ENST00000625100	AC007787.2	antisense	chr19:13081966-13082564	0.434564	0.498452	0.896794	5	3	2	2	2	6	3	7	3	4	1.24386	0.953436		0.882502	0.523343		0.386307	1.92274		0.180271	0.610577		0.3191	0.65777
ENST00000506471	LINC02059	lincRNA	chr5:86746818-86749772	-1.30656	0.504724	0.898163	1	2	2	0	2	2	0	0	0	0	0.162003	0.410714		0.530987	0.058267		0.26299	0.077665		0.016336	0.049474		0.052801	0.051107
ENST00000453784	LINC01684	lincRNA	chr21:24428740-24490307	-1.10823	0.508807	0.898163	1	2	1	1	2	1	1	1	0	0	0.279916	0.197285		0.696027	0.244953		0.192089	0.182967		0.099949	0.057869		0.10645	0.036801
ENST00000423323	COX10-AS1	processed_transcript	chr17:13776632-13792550	-1.10818	0.508807	0.898163	1	2	1	1	1	1	1	0	1	0	0.203813	0.085815		0.614205	0.214523		0.19527	0.108932		0.114948	0.106542		0.158503	0.041261
ENST00000562807	ERVK13-1	processed_transcript	chr16:2663082-2671461	-1.10808	0.508807	0.898163	1	2	1	1	1	0	1	1	0	1	0.219963	0		0.520907	0.234133		0.148765	0.154105		0.100037	0.092985		0.164004	0.154617
ENST00000414795	NRIR	antisense	chr2:6828880-6840464	-1.10796	0.508807	0.898163	0	2	2	1	1	1	1	0	1	0	0	0.164747		0.530852	0.230306		0.288197	0		0.112517	0.130062		0.067	0
ENST00000431143	STXBP5-AS1	antisense	chr6:146911826-147131986	-1.10795	0.508807	0.898163	2	2	1	0	1	0	1	0	1	1	0.441431	0.035045		0.592997	0.111024		0.137438	0.11717		0	0.225823		0.177275	0.198337
ENST00000609422	AC016747.3	processed_transcript	chr2:61199979-61200769	-1.10793	0.508807	0.898163	1	2	2	0	1	1	1	1	0	0	0.312714	0.180718		0.617634	0.236253		0.237847	0.308299		0.014127	0.027184		0.065578	0.059755
ENST00000501916	CPEB2-AS1	lincRNA	chr4:14976900-14994505	-1.10778	0.508807	0.898163	1	2	2	1	2	1	1	0	1	0	0.308296	0.149834		0.599051	0.22391		0.281212	0.110038		0.058801	0.189159		0.064256	0.075225
ENST00000581183	LINC00511	lincRNA	chr17:72324063-72339567	-1.10772	0.508807	0.898163	2	1	2	1	2	1	0	0	1	1	0.52949	0.194281		0.249275	0.065618		0.281685	0		0.10254	0.139058		0.019015	0.098807
ENST00000605260	PPP1R26-AS1	antisense	chr9:135471626-135480718	0.980049	0.501624	0.898163	0	1	2	0	0	5	3	0	0	0	0	0.921065		0.168131	0.720744		0.36669	0		0	0		0.045977	0
ENST00000451837	GUSBP11	processed_transcript	chr22:23638487-23717321	-0.870139	0.508807	0.898163	1	0	1	2	1	0	1	0	1	1	0.374453	0		0	0.18671		0.196886	0.132884		0.236746	0.123147		0.078399	0.092003
ENST00000636391	MEG8	lincRNA	chr14:100966645-101027415	-0.870042	0.508807	0.898163	2	1	0	1	2	0	1	0	1	1	0.570328	0.036257		0.282846	0.20889		0.073766	0.094967		0.124312	0.194639		0.097361	0.122895
ENST00000576606	DLGAP1-AS1	antisense	chr18:3594112-3597372	0.667557	0.504066	0.898163	2	1	1	2	1	8	1	2	3	0	0.53611	1.32531		0.335844	0.260341		0.136076	0.623673		0.245777	0.611673		0.131356	0.001057
ENST00000461943	SIAH2-AS1	antisense	chr3:150761937-150762538	0.553136	0.502546	0.898163	1	3	2	2	1	1	4	3	6	2	0.244582	0.159305		0.849949	0.767872		0.332753	0.941845		0.21478	1.19311		0.070545	0.405585
ENST00000443801	TRMT2B-AS1	sense_overlapping	chrX:101043564-101094476	0.547775	0.501465	0.898163	2	1	2	1	0	3	4	3	0	1	0.479888	0.458326		0.229697	0.93865		0.370607	0.807651		0.092203	0		0.057764	0.137753
ENST00000559902	RORA-AS1	antisense	chr15:60510408-60547964	-0.52379	0.508807	0.898163	1	0	2	1	1	1	2	0	1	0	0.149754	0.090268		0	0.321929		0.269891	0.114703		0.079399	0.149223		0.132931	0
ENST00000625168	C10orf25	antisense	chr10:44997698-45000888	-0.478437	0.503749	0.898163	3	3	3	3	3	2	6	1	3	1	0.951418	0.398789		0.856802	1.18741		0.408802	0.319314		0.290326	0.654374		0.331362	0.215512
ENST00000613867	MAGI2-AS3	processed_transcript	chr7:79454829-79459630	-1.3671	0.511299	0.898903	0	2	0	2	1	0	2	0	0	0	0	0		0.744712	0.422551		0	0		0.251317	0		0.185713	0
ENST00000636052	MEG8	lincRNA	chr14:100894964-100947079	-0.874256	0.515346	0.898903	2	0	1	1	2	0	2	0	1	0	0.484243	0		0	0.450092		0.218258	0.044224		0.092233	0.163336		0.111753	0.062566
ENST00000439488	LINC01134	lincRNA	chr1:3900416-3915447	-0.529104	0.515581	0.898903	1	1	0	1	2	0	2	1	0	1	0.320767	0.031245		0.154634	0.470891		0	0.249432		0.092161	0		0.283151	0.193073
ENST00000413722	NUTM2A-AS1	antisense	chr10:87287957-87342287	0.376002	0.512303	0.898903	4	5	6	7	5	13	8	5	7	10	1.19439	2.17994		1.42515	1.77514		0.937489	1.36002		0.789482	1.26252		0.64742	1.79524
ENST00000514409	LINC01184	lincRNA	chr5:127941005-128083028	0.654799	0.518226	0.900544	1	3	2	1	2	2	1	8	2	2	0.347582	0.364744		0.986323	0.284617		0.23521	2.25109		0.153172	0.388443		0.15489	0.324279
ENST00000235290	DLEU2	antisense	chr13:50043437-50081978	0.637079	0.520314	0.903186	1	2	0	0	0	0	2	2	1	1	0.226319	0.059011		0.511654	0.360758		0.077461	0.502183		0.021533	0.206272		0.045814	0.143181
ENST00000392688	FLG-AS1	antisense	chr1:152313459-152365575	-1.10931	0.520765	0.903192	1	2	1	2	0	0	2	0	1	0	0.329278	0.025804		0.493889	0.392969		0.137083	0.027507		0.206468	0.109167		0.030496	0.087123
ENST00000575606	DLGAP1-AS1	antisense	chr18:3594094-3597372	0.973069	0.523527	0.905326	0	0	1	2	0	6	0	2	0	0	0.033801	0.997361		0	0.063047		0.221325	0.482239		0.201756	0.016528		0.014306	0.005327
ENST00000605698	TMCC1-AS1	antisense	chr3:129893882-129905861	0.838242	0.523339	0.905326	0	1	2	0	0	2	2	0	2	1	0	0.422147		0.437231	0.39248		0.3724	0		0.024213	0.283527		0.016741	0.228603
ENST00000432741	CCDC18-AS1	processed_transcript	chr1:93311485-93337565	-0.641459	0.525105	0.90745	1	2	2	2	2	2	5	0	0	0	0.393471	0.326872		0.591497	1.00219		0.284983	0		0.193123	0		0.267738	0
ENST00000602892	MIR99AHG	lincRNA	chr21:16419328-16607151	-1.3043	0.526171	0.907662	2	1	0	2	2	0	0	0	2	0	0.549409	0		0.321584	0.071381		0	0		0.202398	0.457879		0.014601	0
ENST00000626869	SATB1-AS1	processed_transcript	chr3:18465983-18500730	1.11129	0.525701	0.907662	0	0	2	0	0	1	3	0	2	0	0	0.112242		0.030651	0.579863		0.281084	0		0	0.403423		0	0
ENST00000626870	LINC00969	lincRNA	chr3:195688426-195699116	0.84207	0.525649	0.907662	0	1	2	0	2	2	1	2	0	2	0	0.314639		0.184368	0.211557		0.367052	0.466479		0	0		0	0.311895
ENST00000559270	DHRS4L1	processed_transcript	chr14:24036453-24051028	0.848544	0.526877	0.908474	0	2	1	0	0	2	1	2	2	0	0	0.308581		0.471722	0.208696		0.11453	0.514687		0.007331	0.337346		0.063636	0
ENST00000622963	SNHG5	processed_transcript	chr6:85665560-85678736	-0.885214	0.531236	0.912966	2	0	0	1	2	0	1	0	1	1	0.518668	0.069461		0.056149	0.134924		0.048386	0		0.162704	0.236399		0.253741	0.092265
ENST00000608974	NDUFA6-AS1	processed_transcript	chr22:42090967-42091596	-1.03063	0.532473	0.913624	1	0	1	0	2	0	0	0	2	0	0.205399	0		0	0		0.209045	0.121729		0	0.280506		0.212458	0
ENST00000523133	MSC-AS1	antisense	chr8:71970666-72002394	-0.534115	0.532247	0.913624	2	2	2	3	2	1	3	1	3	1	0.608899	0.09225		0.470925	0.687455		0.266304	0.231928		0.30769	0.487359		0.221793	0.185583
ENST00000414287	C22orf34	lincRNA	chr22:49414524-49657504	-0.556144	0.538859	0.917216	2	1	0	1	2	1	3	0	0	0	0.556204	0.253201		0.375738	0.721943		0.02314	0		0.131407	0		0.177555	0
ENST00000318186	WDFY3-AS2	processed_transcript	chr4:84966793-85007015	-0.552944	0.538033	0.917216	2	0	0	2	1	1	2	1	0	0	0.62567	0.138489		0.000798	0.342564		0.065299	0.162933		0.266115	0		0.085888	0
ENST00000470138	LINC01322	lincRNA	chr3:165206960-165581028	-1.12012	0.550514	0.91875	2	2	0	2	2	0	2	0	1	0	0.511335	0		0.466288	0.4511		0	0.069328		0.252099	0.133692		0.03726	0
ENST00000599566	LINC00969	lincRNA	chr3:195708154-195725187	-0.964813	0.552356	0.91875	2	2	2	1	2	1	1	1	1	0	0.440172	0.243314		0.683541	0.27834		0.347571	0.263532		0.074517	0.178967		0	0
ENST00000619549	LINC00310	lincRNA	chr21:34185866-34188877	0.947651	0.547532	0.91875	0	2	0	0	2	0	1	3	1	0	0	0		0.562263	0.231216		0.062537	0.794023		0	0.210171		0	0.007204
ENST00000532875	ALG1L9P	processed_transcript	chr11:71800541-71804640	-0.483078	0.549967	0.91875	1	2	1	1	1	2	2	0	0	1	0.199843	0.260364		0.462988	0.362628		0.083722	0		0.105961	0.052668		0.112808	0.15156
ENST00000530583	LINC00167	lincRNA	chr11:130002938-130004356	-0.482909	0.549967	0.91875	2	1	1	1	2	1	2	1	1	0	0.518917	0.126677		0.453334	0.398183		0.197396	0.405049		0.156695	0.197523		0.068031	0.037709
ENST00000428651	LINC01876	lincRNA	chr2:156020535-156024576	-0.482601	0.552232	0.91875	1	2	1	1	2	0	2	2	0	1	0.337237	0		0.560568	0.393766		0.184514	0.41693		0.105615	0		0.168637	0.172043
ENST00000627528	PCBP1-AS1	processed_transcript	chr2:70055617-70086245	-0.482532	0.549967	0.91875	1	1	2	1	1	0	2	1	1	1	0.180869	0		0.279354	0.467574		0.266137	0.198955		0.095971	0.134637		0.128377	0.098341
ENST00000561521	LINC00662	lincRNA	chr19:27730273-27746230	0.351555	0.551865	0.91875	6	5	3	4	2	4	13	4	8	4	1.73696	0.60924		1.5757	2.6918		0.403259	1.09159		0.408785	1.51055		0.427937	0.773704
ENST00000449086	LINC00954	lincRNA	chr2:19868874-19885047	0.66896	0.553271	0.919258	1	1	3	1	2	3	6	3	1	1	0.273517	0.505944		0.461896	1.19226		0.511336	0.80132		0.058439	0.204042		0.072872	0.259444
ENST00000574016	MIR22HG	lincRNA	chr17:1712975-1716210	-0.765767	0.556799	0.921302	1	1	0	2	2	1	1	1	1	0	0.240023	0.128101		0.347902	0.144863		0	0.148762		0.236602	0.147432		0.216166	0
ENST00000600795	KCTD21-AS1	antisense	chr11:78173775-78175323	-0.489911	0.560509	0.92466	1	1	1	2	1	0	3	1	0	1	0.264093	0.043989		0.188044	0.558222		0.18083	0.147316		0.203392	0.06711		0.175248	0.206689
ENST00000568363	SNHG20	processed_transcript	chr17:77086716-77093762	1.28754	0.561911	0.925784	2	0	0	0	0	0	8	0	0	0	0.445594	0		0	1.66715		0	0.003862		0	0		0	0
ENST00000440570	MIR503HG	lincRNA	chrX:134543337-134546632	0.653308	0.562519	0.926008	1	0	0	2	2	0	0	2	2	2	0.213546	0		0	0		0	0.532831		0.248807	0.311397		0.05047	0.309535
ENST00000553843	RHOXF1-AS1	antisense	chrX:120036236-120146854	-0.900941	0.564733	0.928843	2	1	0	1	1	3	0	0	0	0	0.620253	0.479023		0.203826	0.059535		0.072163	0		0.101873	0.02722		0.064901	0.050828
ENST00000438894	LINC00174	processed_transcript	chr7:66382419-66391542	-0.4953	0.567032	0.931432	3	3	3	1	2	2	1	4	1	2	0.901967	0.385669		0.828859	0.142455		0.424451	1.13664		0.151587	0.222537		0.198176	0.297856
ENST00000551764	LINC01619	processed_transcript	chr12:91988323-91993529	-0.761406	0.568238	0.932618	1	2	1	1	1	0	1	0	0	3	0.258593	0		0.51678	0.263002		0.140083	0		0.083198	0.039364		0.162382	0.468589
ENST00000434139	LINC01786	lincRNA	chr1:1275223-1280420	-0.790582	0.570401	0.93378	2	2	0	2	2	0	3	0	1	0	0.446674	0		0.524019	0.56044		0	0		0.200442	0.156532		0	0
ENST00000587694	RAMP2-AS1	lincRNA	chr17:42753931-42761117	0.834724	0.57897	0.94101	2	0	0	1	2	1	1	4	0	1	0.492796	0.115307		0	0.23141		0	0.980336		0.062305	0.068867		0.027219	0.151655
ENST00000590863	FAM95B1	lincRNA	chr9:40325321-40329134	-0.964605	0.581928	0.94325	1	2	2	0	2	2	0	0	0	2	0.179066	0.324275		0.502016	0		0.367632	0		0.041615	0		0.306148	0.274078
ENST00000488805	NUTM2B-AS1	antisense	chr10:79766290-79826404	0.639397	0.582797	0.94325	0	1	0	0	2	2	0	3	1	0	0	0.330849		0.28806	0		0	0.714181		0	0.209518		0.212444	0
ENST00000562921	MAFTRR	lincRNA	chr16:79715232-79770563	-0.492544	0.582061	0.94325	3	1	0	0	2	1	1	1	1	1	0.723077	0.186888		0.3195	0.196442		0.058256	0.145309		0.038314	0.196939		0.238368	0.091119
ENST00000446423	SDCBP2-AS1	antisense	chr20:1325421-1378183	0.647226	0.590002	0.95211	2	1	0	1	0	1	3	0	3	1	0.454766	0.104212		0.209507	0.558273		0.07077	0.036728		0.060668	0.507243		0.004904	0.265607
ENST00000606907	AC092687.3	lincRNA	chr2:10767875-10770058	0.630935	0.590653	0.952763	3	0	0	3	2	2	6	1	3	2	0.783777	0.305072		0	1.24639		0	0.290754		0.289919	0.620444		0.095789	0.272079
ENST00000531470	MIR100HG	processed_transcript	chr11:122066336-122070156	-0.456267	0.598668	0.960083	2	1	2	1	1	0	3	0	2	1	0.650827	0		0.174532	0.533141		0.250881	0		0.118388	0.312916		0.12067	0.151256
ENST00000413674	AC090617.1	antisense	chr17:2215482-2216015	0.463232	0.599391	0.960571	2	3	2	1	2	5	4	3	1	4	0.523224	0.843749		1.02302	0.818436		0.274613	0.863948		0.081041	0.23794		0.217979	0.625096
ENST00000435419	PRKAR2A-AS1	antisense	chr3:48847572-48848493	-0.446803	0.599484	0.960571	0	1	3	2	1	1	1	1	2	1	0	0.198217		0.18527	0.264544		0.400887	0.203543		0.202713	0.418635		0.137417	0.139548
ENST00000433238	DLGAP4-AS1	antisense	chr20:36512609-36526130	0.659601	0.602132	0.961299	2	0	1	1	0	1	2	4	1	0	0.567975	0.216412		0.060303	0.374337		0.124558	1.08597		0.076349	0.114744		0.018605	0.040605
ENST00000431697	AC106053.1	lincRNA	chr2:18784807-18787752	0.521361	0.600537	0.961299	1	3	3	1	2	3	7	1	3	2	0.280207	0.504997		1.01628	1.50632		0.407312	0.290689		0.162133	0.577203		0.142637	0.398147
ENST00000430853	TTC28-AS1	processed_transcript	chr22:27919376-27993292	-0.469949	0.609401	0.967606	1	2	1	2	1	0	4	1	0	1	0.372238	0.045064		0.619842	0.922833		0.205068	0.196281		0.240977	0		0.13554	0.226075
ENST00000429892	LINC01089	lincRNA	chr12:121795267-121803484	0.447548	0.611276	0.968986	3	1	1	2	2	4	4	4	1	4	0.854906	0.608025		0.3122	0.770316		0.141312	1.01564		0.193415	0.111541		0.431245	0.678579
ENST00000548222	PCED1B-AS1	processed_transcript	chr12:47205902-47216249	-0.878686	0.613294	0.970892	0	0	2	1	2	0	0	0	0	3	0	0		0	0		0.345578	0		0.140491	0		0.206452	0.489363
ENST00000427846	ENTPD1-AS1	antisense	chr10:96042478-96090238	-0.452726	0.615355	0.973048	1	2	2	0	2	0	3	1	2	0	0.212358	0		0.48234	0.523648		0.33443	0.154082		0	0.357193		0.243887	0.021953
ENST00000637124	LINC00598	lincRNA	chr13:40478766-40481072	-0.425508	0.624094	0.981811	1	3	2	0	2	2	1	2	1	1	0.300275	0.274834		0.947675	0.221169		0.330305	0.672351		0	0.198202		0.279377	0.184291
ENST00000519319	PCAT1	lincRNA	chr8:126847055-127013713	0.504194	0.636451	0.985071	0	2	2	0	2	2	5	0	1	1	0	0.29933		0.632001	0.950683		0.323237	0		0	0.139205		0.146357	0.264199
ENST00000517996	AZIN1-AS1	antisense	chr8:102930182-102977738	0.49017	0.638768	0.985692	2	1	1	0	1	2	5	0	2	0	0.641933	0.400309		0.165127	0.979847		0.227612	0		0.053859	0.359627		0.12994	0
ENST00000448797	AL121578.2	lincRNA	chrX:37994344-37994790	0.688573	0.639863	0.986296	2	1	1	0	2	0	1	2	0	5	0.5491	0		0.206867	0.210672		0.08564	0.486165		0	0.087425		0	0.854308
ENST00000508424	SEMA6A-AS1	antisense	chr5:116447603-116471673	0.436909	0.644287	0.989076	1	2	2	1	0	4	1	2	0	3	0.384164	0.611671		0.706863	0.228424		0.265713	0.500148		0.147442	0.01475		0.045468	0.455791
ENST00000522221	THUMPD3-AS1	antisense	chr3:9389915-9391822	-0.41195	0.64452	0.989076	2	1	3	2	1	1	2	3	1	1	0.462343	0.198718		0.376559	0.337146		0.464374	0.951528		0.192049	0.179821		0.085319	0.250572
ENST00000422207	GAS5	processed_transcript	chr1:173863904-173864906	0.708768	0.646902	0.990015	0	0	2	2	2	1	5	0	0	7	0.048289	0.091463		0.010925	1.06254		0.256021	0.045674		0.176312	0.038677		0.197424	1.20893
ENST00000475441	SNHG12	antisense	chr1:28578538-28581229	-0.408807	0.649376	0.991044	1	2	2	3	1	2	1	1	3	1	0.375449	0.300431		0.582372	0.151334		0.353146	0.26881		0.342135	0.554999		0.080905	0.129139
ENST00000430244	LINC01372	lincRNA	chr7:67335976-67340024	0.279142	0.653721	0.995703	5	4	4	3	2	9	9	5	3	4	1.49868	1.53341		1.17116	1.97927		0.565194	1.23445		0.347674	0.513695		0.493732	0.689075
ENST00000440744	AC024084.1	lincRNA	chr7:136025761-136084668	-1.36783	0.657479	0.996926	0	2	0	0	2	0	1	0	0	0	0.040735	0.068847		0.71931	0.268651		0	0.120376		0.032264	0		0.14109	0
ENST00000461990	LINC01140	lincRNA	chr1:87129870-87136669	-1.3605	0.656659	0.996926	0	2	0	1	2	0	1	0	0	0	0.015491	0.006569		0.594427	0.259165		0.010285	0		0.165968	0.012017		0.013442	0
ENST00000513704	MEF2C-AS1	antisense	chr5:88889308-88943343	-1.3434	0.656979	0.996926	1	2	0	0	0	1	0	0	0	0	0.138384	0.109731		0.756545	0.059509		0.007837	0		0.014673	0		0	0
ENST00000556462	LINC01550	lincRNA	chr14:97933062-97978056	-1.3286	0.656272	0.996926	0	2	1	0	2	1	0	0	0	0	0.077994	0.133995		0.642484	0		0.110888	0.078274		0.022069	0.01129		0.036811	0.025505
ENST00000628757	PCBP1-AS1	processed_transcript	chr2:70056192-70086220	-1.32851	0.656402	0.996926	0	2	1	0	0	1	0	0	0	0	0.010593	0.112809		0.620968	0.049689		0.11233	0.06243		0	0.088839		0.052832	0
ENST00000417473	LINC00570	lincRNA	chr2:11393981-11403077	-1.32727	0.658111	0.996926	0	2	0	1	2	0	0	1	0	0	0.124672	0.077231		0.555514	0.000531		0	0.157496		0.139214	0		0.000786	0
ENST00000632747	LINC01002	processed_transcript	chr19:201252-205606	-1.32718	0.65823	0.996926	0	2	0	1	0	0	0	1	0	0	0.098864	0.020795		0.503359	0.093243		0.004131	0.147017		0.084554	0.03107		0	0.079955
ENST00000499583	LINC02202	lincRNA	chr5:159100682-159117478	-1.32179	0.658923	0.996926	0	2	0	1	2	0	0	0	1	0	0	0.076858		0.510736	0.094264		0.074767	0.030719		0.115567	0.105352		0.043436	0
ENST00000519753	RBPMS-AS1	antisense	chr8:30382124-30385293	-1.30716	0.65788	0.996926	0	1	2	0	0	0	0	1	0	0	0	0		0.425317	0		0.253722	0.285555		0.042953	0		0	0.042207
ENST00000611481	LINC00540	lincRNA	chr13:22107470-22274945	0.859271	0.658888	0.996926	0	0	2	0	2	1	0	0	0	6	0	0.120385		0	0		0.301468	0.052345		0	0		0.097526	1.1366
ENST00000501702	LINC01184	lincRNA	chr5:128021528-128083074	-0.39881	0.657257	0.996926	2	2	3	2	2	2	2	1	2	2	0.624098	0.406918		0.731682	0.349201		0.439682	0.187886		0.241864	0.375585		0.145154	0.361743
ENST00000446001	GFOD1-AS1	antisense	chr6:13486294-13486852	-1.336	0.659924	0.997264	0	0	2	0	1	0	0	1	0	0	0	0		0	0.092973		0.354429	0.377052		0	0.09258		0.070758	0.060624
ENST00000568609	PWRN1	lincRNA	chr15:24558152-24587779	-1.37464	0.66142	0.997833	2	0	1	0	2	0	1	0	0	0	0.627166	0		0.073345	0.14495		0.107465	0		0.0222	0		0	0.033039
ENST00000632820	PGR-AS1	processed_transcript	chr11:101129077-101198910	-1.37347	0.661682	0.997833	2	1	0	0	0	0	1	0	0	0	0.626726	0.033234		0.431857	0.15281		0.041565	0		0.033143	0		0.013475	0.034634
ENST00000625832	ADAMTS9-AS1	antisense	chr3:64583853-64587209	-1.37343	0.661584	0.997833	2	1	0	0	0	0	1	0	0	0	0.656871	0		0.361943	0.20554		0	0		0	0		0	0
ENST00000432910	MIR646HG	lincRNA	chr20:60138492-60322256	0.61464	0.662492	0.997873	1	1	2	1	2	0	7	0	0	7	0.337499	0.041906		0.417486	1.4629		0.336633	0.083518		0.10211	0.044572		0.232626	1.24147
ENST00000606739	NR2F1-AS1	antisense	chr5:93411021-93570819	-1.4087	0.663514	0.998537	2	0	0	0	1	0	1	0	0	0	0.545775	0.004418		0.035194	0.169387		0.075018	0		0.0425	0.060363		0.068131	0.021495
ENST00000565635	LINC02193	lincRNA	chr16:90216028-90219464	-0.397075	0.663877	0.998537	1	3	3	2	2	2	2	1	1	3	0.263866	0.337863		0.772296	0.495898		0.507084	0.318199		0.189547	0.217847		0.130078	0.488003
ENST00000579168	CCDC144NL-AS1	antisense	chr17:20955817-20958326	-1.32953	0.664445	0.998685	2	1	0	0	0	0	0	0	1	0	0.441095	0		0.434328	0		0	0.110357		0	0.177002		0	0
ENST00000531523	SNHG9	lincRNA	chr16:1964959-1965509	1.18742	0.665385	0.998855	0	0	0	0	2	0	3	0	0	4	0.043057	0.024221		0.111514	0.67282		0.000911	8e-06		0.048359	0.088868		0.298404	0.757701
ENST00000547845	SOCS2-AS1	processed_transcript	chr12:93551433-93567179	-1.05731	0.702902	1	1	1	0	0	2	0	1	0	0	1	0.210719	0.070055		0.328253	0.310308		0.030566	0.080659		0.006243	0		0.315787	0.182032
ENST00000419211	AC015987.1	antisense	chr7:135926455-135932881	-1.05561	0.702995	1	0	1	1	0	2	1	1	0	0	0	0.036601	0.173751		0.216223	0.15617		0.171291	0		0	0		0.240139	0.07698
ENST00000579713	TTC39C-AS1	antisense	chr18:23994213-24015339	-1.0509	0.723909	1	0	1	1	2	0	2	0	0	0	0	0.100142	0.313055		0.279365	0		0.096874	0		0.199463	0		0.025762	0
ENST00000625536	TTN-AS1	antisense	chr2:178537671-178714053	-1.04829	0.70156	1	0	1	0	2	1	1	0	1	0	0	0	0.209579		0.225529	0.09778		0.014415	0.294948		0.187257	0.085466		0.157094	0.058308
ENST00000411904	HSPC324	antisense	chr9:136648610-136660421	-1.04478	0.714207	1	1	1	2	0	0	0	2	0	0	0	0.146887	0		0.332028	0.338134		0.251441	0		0.03951	0		0	0
ENST00000605375	AC018462.2	antisense	chr2:62168862-62171163	-1.04473	0.694209	1	1	2	0	0	1	1	1	0	0	0	0.151082	0.206128		0.549171	0.260845		0	0		0	0		0.067054	0
ENST00000587150	LINC01801	lincRNA	chr19:34788582-34816900	-1.0439	0.694249	1	1	0	2	1	2	1	1	0	0	0	0.238417	0.245765		0	0.12092		0.233589	0.095776		0.147204	0		0	0
ENST00000424748	PCBP1-AS1	processed_transcript	chr2:70093894-70095166	-1.04341	0.694194	1	1	2	0	1	0	1	1	0	0	0	0.164312	0.118895		0.532238	0.245245		0.070231	0		0.077006	0.084884		0.034528	0.084356
ENST00000627172	CYP1B1-AS1	antisense	chr2:38083173-38131567	-1.0406	0.694577	1	0	1	2	1	0	1	1	0	0	0	0	0.103233		0.292527	0.126191		0.268345	0		0.137404	0.03596		0.042169	0
ENST00000463755	ERICH6-AS1	antisense	chr3:150707967-150719995	-1.03935	0.693923	1	1	2	1	0	0	1	1	0	0	0	0.175576	0.092004		0.580966	0.168806		0.118999	0		0.055293	0		0	0
ENST00000589499	SNHG22	antisense	chr18:49814023-49851059	-1.03659	0.698815	1	2	0	1	1	0	0	0	0	1	1	0.532835	0.066204		0.098502	0.03281		0.079216	0.109652		0.082148	0.102616		0.013944	0.095698
ENST00000521444	AC083843.1	lincRNA	chr8:134832747-134834482	-1.03533	0.695084	1	1	1	2	0	2	0	1	1	0	0	0.149955	0.059623		0.318825	0.133156		0.314952	0.193426		0	0		0	0
ENST00000553914	LINC01588	lincRNA	chr14:50010962-50039884	-1.03414	0.694189	1	0	1	2	0	2	0	0	1	0	1	0	0		0.21781	0		0.305313	0.372831		0.052639	0.066514		0.139768	0.21887
ENST00000412722	LINC00427	lincRNA	chr13:30316360-30319903	-1.03148	0.694219	1	1	2	1	0	2	0	0	1	0	1	0.189393	0		0.765477	0		0.200333	0.397374		0.056391	0		0	0.123863
ENST00000601286	RNASEH2B-AS1	antisense	chr13:50882552-50905156	-1.01266	0.720996	1	0	2	2	0	0	0	1	0	0	1	0	0.055222		0.622802	0.152409		0.362579	0		0	0		0.03069	0.207005
ENST00000517512	AZIN1-AS1	antisense	chr8:102935995-102937718	-0.88651	0.758887	1	2	1	1	0	1	3	0	0	0	0	0.418245	0.559008		0.419265	0		0.140333	0		0.037046	0.040985		0.182695	0
ENST00000559531	CRTC3-AS1	antisense	chr15:90620007-90717141	-0.870207	0.727115	1	0	1	1	2	1	1	1	0	0	1	0.094767	0.109407		0.313561	0.163009		0.103931	0.095373		0.177866	0.072514		0.105827	0.092114
ENST00000498397	OR2A1-AS1	antisense	chr7:144251662-144256244	-0.870181	1	1	0	2	0	0	0	0	1	0	0	0	0	0		0.74507	0.155656		0.05803	0		0.040038	0.039142		0	0
ENST00000513480	OSMR-AS1	lincRNA	chr5:38736055-38845768	-0.870177	1	1	0	2	0	0	2	0	1	0	0	0	0.102658	0.040424		0.712395	0.175078		0	0		0	0		0	0
ENST00000361350	SSBP3-AS1	antisense	chr1:54236440-54239063	-0.869854	0.727115	1	2	1	1	1	0	1	1	1	0	0	0.497215	0.097602		0.172911	0.167398		0.122463	0.156458		0.087823	0.085438		0.014716	0.061176
ENST00000611082	GAS6-AS1	antisense	chr13:113842490-113844306	-0.869821	0.727115	1	1	1	1	0	2	1	0	1	0	1	0.2812	0.12088		0.272722	0.072528		0.113021	0.167476		0.023408	0.029637		0.315127	0.122564
ENST00000430666	DLG1-AS1	antisense	chr3:197298252-197303747	-0.869805	0.727115	1	0	1	1	2	1	1	0	1	0	1	0.048298	0.211922		0.428622	0		0.137058	0.242353		0.191771	0.066117		0.13692	0.142143
ENST00000592851	ZNF561-AS1	processed_transcript	chr19:9621547-9645489	-0.869654	0.727115	1	1	2	1	0	1	1	1	0	1	0	0.362181	0.221869		0.482241	0.210973		0.101862	0.109993		0.017981	0.151142		0.08748	0.058903
ENST00000518437	THUMPD3-AS1	antisense	chr3:9391660-9397496	-0.869449	0.727115	1	0	1	2	1	1	1	0	0	1	1	0.085561	0.127251		0.222215	0.076757		0.334071	0.010573		0.076028	0.106854		0.076647	0.147899
ENST00000638173	AC006460.2	antisense	chr2:190607660-190648474	-0.869399	0.727115	1	1	2	1	0	1	0	1	1	1	0	0.341721	0.030927		0.673236	0.193455		0.148459	0.196756		0.032035	0.11823		0.080735	0.089127
ENST00000488545	LINC00877	lincRNA	chr3:72097728-72100957	-0.861819	0.733397	1	1	2	1	1	2	1	0	0	2	0	0.328918	0.13197		0.76452	0		0.162615	0.054642		0.068473	0.301001		0.049474	0.033593
ENST00000437561	CYTOR	lincRNA	chr2:87469950-87521413	0.830089	0.770063	1	2	0	0	0	2	0	3	0	2	0	0.668347	0		0	0.584692		0	0		0	0.382296		0	0
ENST00000512209	HAND2-AS1	antisense	chr4:173530475-173584832	-0.773649	1	1	2	0	0	1	0	0	2	0	0	0	0.670761	0		0	0.420474		0.029977	0		0.136385	0		0	0
ENST00000625350	GLIDR	lincRNA	chr9:39807361-39810063	-0.761655	0.754527	1	0	2	1	2	2	1	1	1	1	0	0.066189	0.165775		0.490876	0.265065		0.219928	0.404205		0.277346	0.171408		0.142762	0.069717
ENST00000554323	MEG8	lincRNA	chr14:100906044-100907101	-0.761403	0.754527	1	2	2	1	1	2	1	1	1	1	0	0.61446	0.10571		0.567077	0.257592		0.228427	0.322085		0.100724	0.252667		0.013501	0.073561
ENST00000444319	LINC00426	lincRNA	chr13:30370472-30373914	-0.759739	0.76182	1	1	1	2	0	2	2	0	1	1	0	0.238422	0.356877		0.436035	0.041218		0.266756	0.359226		0.034792	0.152791		0.26503	0
ENST00000471093	ERICH6-AS1	antisense	chr3:150703564-150719988	-0.758608	0.762106	1	2	1	2	0	1	1	1	0	2	0	0.553643	0.178646		0.291902	0.298755		0.234348	0		0	0.378008		0.152988	0
ENST00000611793	MAGI2-AS3	processed_transcript	chr7:79458390-79459640	-0.735515	1	1	2	1	0	0	0	0	2	0	0	0	0.414463	0		0.41585	0.41781		0	0		0.033674	0.031856		0.021868	0
ENST00000585578	ZNF571-AS1	antisense	chr19:37548947-37587348	-0.710168	1	1	2	0	0	0	1	0	1	0	1	0	0.538625	0.018494		0.061625	0.131026		0.075475	0.003942		0	0.146647		0.097057	0.03554
ENST00000418424	POLR2J4	processed_transcript	chr7:44014603-44019113	-0.709534	1	1	1	0	0	2	0	0	1	0	1	0	0.221972	0.032078		0.065873	0.139134		0.018599	0.134051		0.21697	0.185576		0.033524	0.039263
ENST00000504219	KLF3-AS1	processed_transcript	chr4:38619690-38624575	-0.703954	1	1	2	0	1	0	0	1	1	0	0	0	0.471741	0.093506		0.117197	0.159897		0.149161	0		0	0.089465		0	0.07351
ENST00000612326	C21orf62-AS1	antisense	chr21:32772161-32852470	-0.686956	1	1	1	2	0	0	0	1	1	0	0	0	0.160372	0.103441		0.653551	0.127157		0	0		0	0.05649		0.050552	0.053527
ENST00000437389	LINC00484	lincRNA	chr9:91170669-91182717	-0.685629	1	1	0	1	2	0	2	0	2	0	0	0	0	0		0.404853	0.415763		0.293921	0		0	0		0	0
ENST00000630350	ZRANB2-AS2	processed_transcript	chr1:71081394-71407658	-0.681505	1	1	2	1	0	0	0	0	1	0	1	0	0.536811	0		0.360618	0.264078		0.063946	0		0.040597	0.12193		0	0.010071
ENST00000518700	MSC-AS1	antisense	chr8:71961934-71966779	-0.676379	1	1	0	2	1	0	0	1	1	0	0	0	0.120475	0.182435		0.5143	0.195082		0.209366	0		0.048946	0.036644		0.010407	0.053631
ENST00000332440	LINC00313	lincRNA	chr21:43462094-43478223	-0.672236	1	1	1	2	0	0	2	0	1	1	0	0	0.223731	0		0.617593	0.183832		0.045354	0.156423		0	0		0	0.015403
ENST00000607048	CASC15	lincRNA	chr6:21668819-22194385	-0.668027	1	1	0	1	2	0	2	0	1	0	0	1	0.016545	0		0.193006	0.135015		0.377243	0.043272		0.037265	0.042573		0	0.189422
ENST00000441004	LINC01160	lincRNA	chr1:111599865-111608324	-0.650722	0.737364	1	0	0	2	1	2	0	3	0	0	0	0.025508	0		0	0.714136		0.244024	0		0.078682	0		0.082269	0
ENST00000596116	LIPE-AS1	antisense	chr19:42460848-42485473	-0.642577	1	1	0	2	1	0	0	0	0	1	0	1	0	0		0.663283	0.081445		0.145418	0.269323		0	0		0.044263	0.090453
ENST00000449589	GAS5	processed_transcript	chr1:173864016-173867989	0.633649	0.756525	1	0	2	0	1	0	0	3	0	2	1	0.028111	0.012695		0.514927	0.628982		0.009966	0.020824		0.100176	0.375849		0.007125	0.265396
ENST00000624080	CBR3-AS1	processed_transcript	chr21:36132800-36175815	0.63044	0.731461	1	1	0	2	0	0	2	2	1	0	1	0.407643	0.344668		0.06916	0.350329		0.255803	0.158918		0.040321	0.002957		0	0.240271
ENST00000581361	LRRC75A-AS1	processed_transcript	chr17:16439037-16470350	0.629312	0.734139	1	0	0	2	0	1	1	2	1	0	2	0.028792	0.219787		0.083724	0.515235		0.25544	0.322927		0.007669	0.051222		0.105415	0.311324
ENST00000432385	KCNMB2-AS1	antisense	chr3:178729284-178859550	-0.629295	0.740218	1	2	1	1	0	0	0	3	0	0	0	0.46251	0		0.368029	0.590526		0.11826	0		0.002873	0		0	0.042373
ENST00000416204	LINC01238	lincRNA	chr2:241971000-241971899	-0.628678	1	1	2	1	0	0	2	3	0	0	0	0	0.600218	0.494635		0.293111	0.016035		0	0		0	0		0.085976	0
ENST00000437795	LINC00570	lincRNA	chr2:11399002-11402108	0.627339	0.8189	1	0	0	0	2	2	0	0	4	0	0	0	0		0	0		0	1.01118		0.217366	0		0	0.058661
ENST00000620559	PPP3CB-AS1	processed_transcript	chr10:73496495-73498541	0.62446	0.80889	1	0	1	0	2	1	3	2	3	0	0	0	0.559609		0.314205	0.365969		0	0.718633		0.259308	0.042578		0.100896	0.080384
ENST00000438322	LINC00475	lincRNA	chr9:92141596-92145110	-0.624044	0.751886	1	1	0	0	1	2	0	2	0	1	0	0.164612	0		0.122857	0.414471		0	0		0.069044	0.101041		0.269192	0
ENST00000494214	ZNF529-AS1	antisense	chr19:36577228-36594708	0.61724	0.742704	1	2	0	0	1	0	0	3	1	1	1	0.581668	0		0.024623	0.624422		0	0.22439		0.13527	0.102522		0	0.116953
ENST00000422226	LINC01402	lincRNA	chrX:120117642-120119700	-0.614497	0.736554	1	0	2	1	1	2	0	3	0	0	0	0	0		0.47936	0.680934		0.131723	0		0.112391	0		0	0
ENST00000635060	BISPR	lincRNA	chr19:17405763-17415004	-0.609449	1	1	1	0	2	0	2	0	0	2	0	0	0.2024	0		0	0		0.234897	0.525471		0	0		0.043102	0.020161
ENST00000477144	HOXB-AS3	antisense	chr17:48595980-48602338	-0.604477	0.707419	1	2	0	1	1	0	2	1	0	0	0	0.45353	0.304691		0.044703	0.143889		0.109749	0		0.108465	0		0.000802	0.066085
ENST00000604954	LINC02104	lincRNA	chr5:39520431-39524708	0.60359	1	1	0	2	0	0	2	0	2	0	0	2	0.026287	0.046183		0.46312	0.314425		0.071195	0		0	0		0	0.357024
ENST00000592670	RAMP2-AS1	lincRNA	chr17:42753914-42761103	-0.60095	1	1	2	0	1	0	2	0	2	0	1	0	0.512477	0.051409		0.067881	0.461502		0.154206	0.028754		0.023254	0.234415		0.126578	0.034323
ENST00000544214	FAM66C	antisense	chr12:8180222-8201000	-0.600322	0.759654	1	2	0	0	0	2	1	0	1	1	0	0.496263	0.21083		0.118806	0.023363		0	0.273883		0	0.200755		0.230472	0
ENST00000423074	ZNF341-AS1	antisense	chr20:33787373-33793027	0.600244	0.729391	1	2	0	0	0	0	1	0	0	1	2	0.422011	0.107366		0	0		0.061368	0		0	0.10961		0	0.379022
ENST00000553207	LINC01619	processed_transcript	chr12:91988387-92142831	0.597048	1	1	0	2	0	0	0	1	2	0	1	0	0	0.155381		0.476092	0.314916		0	0		0	0.204262		0	0
ENST00000433001	SP2-AS1	antisense	chr17:47899631-47941390	0.592668	0.766352	1	2	0	0	0	1	2	1	0	0	3	0.62741	0.323981		0	0.284367		0	0.100868		0	0		0.07496	0.459025
ENST00000532315	MIR100HG	processed_transcript	chr11:122091417-122105942	-0.591356	1	1	2	1	1	0	0	0	2	0	0	1	0.543586	0		0.259474	0.331608		0.198656	0.06988		0.021652	0.04774		0.032863	0.100278
ENST00000553692	MIR381HG	lincRNA	chr14:101045157-101051795	-0.589318	0.734108	1	1	0	0	2	2	1	0	0	1	1	0.322458	0.166133		0	0.068935		0.039499	0.132056		0.2353	0.180239		0.102669	0.147307
ENST00000415434	LINC01237	processed_transcript	chr2:241881366-242078722	-0.588136	0.702026	1	1	1	2	0	0	1	2	0	0	0	0.284587	0.094276		0.458662	0.410706		0.264142	0		0	0		0.060896	0
ENST00000422086	TUBA3FP	processed_transcript	chr22:21008193-21014287	-0.587151	1	1	1	1	0	0	2	1	0	0	1	1	0.305902	0.161797		0.187375	0.045414		0.011466	0.041595		0.042647	0.142083		0.288401	0.097339
ENST00000607797	NR2F1-AS1	antisense	chr5:93409359-93570793	-0.585981	1	1	0	1	1	0	2	0	1	0	1	1	0	0.005581		0.233534	0.265276		0.223876	0.060946		0.056694	0.255444		0.276865	0.196212
ENST00000636654	MIR100HG	processed_transcript	chr11:122028330-122100448	-0.585609	1	1	2	1	1	0	0	0	2	0	1	0	0.599802	0		0.389486	0.447182		0.092888	0.000191		0	0.14636		0.022333	0
ENST00000559702	IQCH-AS1	lincRNA	chr15:67520006-67521062	-0.584682	1	1	1	2	0	0	2	1	1	0	0	1	0.153182	0.124548		0.702003	0.179415		0.024571	0		0.047247	0.089439		0.110085	0.172573
ENST00000447261	BCRP3	processed_transcript	chr22:24632915-24647760	-0.583771	1	1	0	2	1	1	0	1	1	0	1	0	0.127727	0.134629		0.522374	0.242809		0.179953	0.056167		0.138399	0.150114		0.042757	0.07896
ENST00000457609	AC005304.1	lincRNA	chr17:13932720-13940594	-0.583676	1	1	1	1	2	0	2	0	2	0	0	1	0.337023	0		0.302513	0.35373		0.26861	0		0	0		0	0.117335
ENST00000625531	LINC00969	lincRNA	chr3:195708178-195724876	-0.58354	1	1	0	1	2	1	2	1	1	1	0	0	0	0.123304		0.454719	0.190473		0.259553	0.15019		0.103485	0		0	0
ENST00000623735	C22orf24	processed_transcript	chr22:31933521-31945350	-0.583328	1	1	1	2	1	0	0	1	1	1	0	0	0.165631	0.098549		0.521253	0.247126		0.19361	0.343881		0.027717	0		0.061932	0.042624
ENST00000367276	LINC00475	lincRNA	chr9:92141298-92148306	-0.583166	1	1	1	0	2	1	2	0	1	0	1	1	0.162696	0.024867		0	0.252521		0.233984	0.109405		0.079421	0.227728		0	0.108758
ENST00000421976	LINC01936	lincRNA	chr2:30346659-30352431	-0.583134	1	1	1	2	0	1	2	0	1	0	1	1	0.374158	0		0.470597	0.191403		0.063258	0.040424		0.097648	0.105525		0.039199	0.095062
ENST00000430356	PITRM1-AS1	antisense	chr10:3141672-3148622	-0.577534	1	1	2	1	1	0	0	1	0	1	1	0	0.499774	0.115572		0.415088	0		0.173326	0.148456		0.051337	0.107748		0	0
ENST00000499871	AC025171.1	antisense	chr5:43014734-43018811	-0.574273	1	1	1	1	0	2	0	1	0	0	2	0	0.138438	0.228094		0.223096	0.066091		0.011698	0		0.219742	0.341628		0.011449	0.054418
ENST00000624044	GABARAPL3	TEC	chr15:90347587-90349437	-0.568139	1	1	1	2	1	0	0	1	0	0	0	2	0.142327	0.198572		0.527709	0.073939		0.1008	0.133078		0.036407	0.090915		0.041723	0.291683
ENST00000452900	PHKA2-AS1	antisense	chrX:18890296-18894335	-0.567509	1	1	1	0	2	0	1	0	0	2	0	1	0.230204	0		0	0		0.2654	0.54454		0	0		0.169805	0.184945
ENST00000590807	TTN-AS1	antisense	chr2:178528740-178644501	-0.562986	1	1	2	1	1	0	0	0	1	0	2	0	0.429296	0.069557		0.233269	0.190524		0.189956	0		0	0.45057		0.055233	0.061448
ENST00000572973	KANSL1-AS1	antisense	chr17:46193632-46196537	-0.562964	1	1	1	2	0	1	0	1	0	0	2	0	0.171864	0.242016		0.506901	0		0	0		0.087459	0.354491		0	0.061898
ENST00000405854	C22orf34	lincRNA	chr22:49620471-49657430	0.560779	0.849146	1	2	0	1	2	2	2	7	1	0	0	0.509435	0.268265		0	1.43297		0.139377	0.175215		0.260523	0		0	0.021957
ENST00000588765	ZNF561-AS1	processed_transcript	chr19:9621503-9633614	-0.556868	1	1	1	2	0	1	0	0	0	0	2	1	0.398126	0		0.63146	0.008142		0.060779	0		0.135054	0.428191		0.001431	0.139056
ENST00000448327	LINC01564	antisense	chr6:53628380-53631394	0.555334	0.735088	1	0	0	0	0	2	0	1	0	1	2	0.065807	0		0	0.179708		0.047074	0.062716		0	0.24504		0.204669	0.313028
ENST00000608913	MIR22HG	lincRNA	chr17:1712879-1716210	-0.53307	0.765702	1	0	1	0	2	2	1	1	1	1	0	0.092988	0.122087		0.244245	0.151226		0	0.155883		0.207491	0.158669		0.195208	0
ENST00000608198	MIR22HG	lincRNA	chr17:1712792-1716208	-0.529995	0.765332	1	0	1	0	2	2	0	1	1	1	1	0.021651	0.062602		0.35286	0.191873		0.044409	0.147426		0.280499	0.145595		0.219377	0.138849
ENST00000502758	UBA6-AS1	antisense	chr4:67732144-67790511	-0.529917	0.740129	1	1	2	1	0	1	0	3	0	1	0	0.137972	0.035562		0.598969	0.542724		0.131874	0.117253		0.047259	0.148462		0.182911	0
ENST00000591177	ZNF571-AS1	antisense	chr19:37569942-37575822	-0.529822	1	1	2	0	2	0	1	0	1	0	0	3	0.586062	0		0	0.106292		0.26506	0		0.025306	0		0.143837	0.532872
ENST00000635847	RBMS3-AS3	antisense	chr3:29264194-29280904	-0.527732	0.777951	1	2	0	1	0	2	0	1	2	1	0	0.663768	0.062876		0.063935	0.154762		0.162128	0.445037		0	0.228026		0.206327	0.072505
ENST00000608253	LAMTOR5-AS1	processed_transcript	chr1:110408377-110418314	-0.525626	0.668321	1	3	3	3	1	0	1	1	3	2	1	0.749472	0.238261		0.990369	0.21271		0.434362	0.860144		0.157531	0.359609		0.050981	0.125903
ENST00000539784	TSPAN9-IT1	sense_intronic	chr12:3149797-3151476	-0.523481	1	1	1	0	2	0	2	0	1	1	1	1	0.281059	0		0.037295	0.189832		0.31604	0.349916		0	0.158609		0.243016	0.214226
ENST00000447209	LINC00893	antisense	chrX:149533739-149540793	-0.523384	0.727115	1	1	1	2	1	0	2	1	0	0	1	0.350848	0.408866		0.436367	0.265534		0.268044	0		0.129268	0		0	0.176713
ENST00000438113	LINC01422	lincRNA	chr22:26903340-26920611	-0.523358	0.727115	1	1	2	1	1	2	1	2	0	1	0	0.399363	0.14551		0.48821	0.44008		0.102428	0		0.136539	0.179782		0.044636	0
ENST00000640211	AC006460.2	antisense	chr2:190626480-190648336	-0.522956	1	1	1	2	1	1	0	1	1	1	1	0	0.376566	0.166846		0.587606	0.153541		0.083951	0.290451		0.102532	0.174464		0.022875	0.071071
ENST00000594219	DARS-AS1	antisense	chr2:135993846-136007757	-0.522227	0.727977	1	0	2	2	1	0	1	1	1	0	1	0.03878	0.203262		0.509643	0.176432		0.273152	0.393983		0.058412	0.055472		0.031658	0.262308
ENST00000528300	LINC01588	lincRNA	chr14:49991380-50007520	-0.519939	1	1	0	2	1	1	2	1	0	2	1	0	0.117347	0.155439		0.71017	0.03336		0.129714	0.590829		0.078363	0.16816		0.075683	0
ENST00000415590	SFTA1P	lincRNA	chr10:10784437-10794967	-0.509777	1	1	1	2	2	0	2	2	0	1	1	0	0.36194	0.422873		0.723244	0		0.335627	0.328421		0.055747	0.099646		0.03359	0
ENST00000453100	LINC00570	lincRNA	chr2:11399054-11402258	0.487193	0.832829	1	0	0	1	2	2	0	1	5	0	1	0	0		0	0.153313		0.117003	1.28183		0.175286	0		0.090609	0.09995
ENST00000470236	NCK1-AS1	antisense	chr3:136842457-136862054	0.486277	0.774804	1	0	1	1	2	0	2	1	3	1	0	0.098263	0.279295		0.157669	0.184987		0.134507	0.706278		0.173184	0.213629		0.048603	0
ENST00000442815	LINC01679	lincRNA	chr21:43358147-43362349	-0.485875	0.759747	1	2	1	1	2	2	1	2	0	1	1	0.467464	0.21413		0.395948	0.37007		0.147777	0.087939		0.255316	0.241258		0.048806	0.131274
ENST00000585625	TTN-AS1	antisense	chr2:178521183-178531578	-0.483853	0.758124	1	1	1	2	2	0	1	2	1	0	1	0.362135	0.111905		0.358379	0.512725		0.278455	0.239227		0.275356	0		0	0.247964
ENST00000568633	SNAI3-AS1	antisense	chr16:88673396-88675491	-0.482454	0.775097	1	2	1	1	1	1	0	1	1	1	2	0.611925	0.063893		0.29338	0.298273		0.181672	0.410376		0.074693	0.099218		0.122983	0.421145
ENST00000445707	LINC00969	lincRNA	chr3:195700321-195711875	-0.481932	0.765749	1	2	1	2	0	2	2	1	2	0	0	0.473142	0.333889		0.353661	0.161467		0.300655	0.509319		0	0.010677		0.138292	0.019323
ENST00000503007	CTD-2201I18.1	antisense	chr5:80052374-80082404	0.479651	0.768185	1	0	2	1	0	1	3	1	2	0	1	0.125844	0.575811		0.523656	0.184196		0.125754	0.551813		0.035782	0.067973		0.078225	0.199633
ENST00000607976	AC124944.3	antisense	chr3:195913078-195913683	-0.477032	1	1	2	2	1	1	0	1	0	1	1	2	0.566923	0.198466		0.494393	0.103598		0.136098	0.225823		0.112294	0.140844		0.06372	0.324644
ENST00000455810	PRKCQ-AS1	processed_transcript	chr10:6580425-6584028	0.474957	0.686855	1	0	1	2	3	1	2	2	1	3	4	0.022391	0.293814		0.407403	0.349031		0.3145	0.372424		0.298876	0.522078		0.077116	0.670172
ENST00000431616	LINC00630	lincRNA	chrX:102769161-102884166	0.461041	0.673246	1	0	2	1	1	2	0	7	1	0	1	0.070684	0.008907		0.568123	1.42852		0.089787	0.141987		0.071345	0.084989		0.123489	0.209325
ENST00000527321	KCTD21-AS1	antisense	chr11:78139815-78141922	0.458744	0.679234	1	1	2	0	1	3	3	3	1	3	2	0.223543	0.560127		0.46399	0.533326		0	0.409829		0.070482	0.522295		0.408924	0.328411
ENST00000413035	IPO9-AS1	antisense	chr1:201688259-201829559	-0.450976	1	1	0	1	2	2	0	0	0	1	3	0	0	0		0.330643	0		0.388571	0.146799		0.251486	0.587697		0	0
ENST00000448465	LINC00476	processed_transcript	chr9:95870283-95875070	-0.450171	0.796045	1	2	1	1	2	1	1	0	2	2	1	0.522338	0.169735		0.311781	0		0.083635	0.453074		0.283366	0.450305		0.103885	0.165533
ENST00000534117	LINC01301	lincRNA	chr8:60412340-60413254	0.447228	0.769368	1	1	0	2	0	2	0	1	0	3	1	0.140061	0		0	0.161561		0.257233	0		0	0.631945		0	0.15014
ENST00000498917	UBA6-AS1	antisense	chr4:67701280-67722505	-0.443558	0.814567	1	2	0	2	2	1	2	0	1	3	0	0.497369	0.357833		0.013838	0.009206		0.327476	0.339753		0.187617	0.488152		0.191546	0.080459
ENST00000609220	MIR4435-2HG	lincRNA	chr2:111196350-111344098	0.436027	0.718422	1	2	2	2	2	2	0	3	3	5	2	0.642112	0.078425		0.733057	0.616454		0.278903	0.830862		0.183223	0.885678		0	0.33119
ENST00000523445	TPT1-AS1	processed_transcript	chr13:45344379-45381217	0.434858	0.732365	1	2	1	3	1	1	3	1	7	1	1	0.55247	0.595664		0.298235	0.237651		0.461381	1.78994		0.154625	0.128144		0.106225	0.229868
ENST00000599276	LIPE-AS1	antisense	chr19:42401582-42408442	0.420983	1	1	1	0	0	1	2	0	4	2	1	0	0.217791	0.069612		0.108208	0.794164		0	0.454512		0.137894	0.152061		0.303794	0
ENST00000429600	PSMB8-AS1	lincRNA	chr6:32844133-32846210	0.416906	0.753891	1	0	2	0	1	2	0	1	2	0	2	0	0		0.645199	0.250137		0	0.415584		0.129469	0		0	0.274737
ENST00000418966	ZNF32-AS2	antisense	chr10:43645942-43648019	0.415246	0.751728	1	0	2	0	0	1	2	0	0	2	1	0	0.312251		0.488805	0.086616		0	0.11926		0.02713	0.353714		0.06632	0.10278
ENST00000425602	LINC00894	antisense	chrX:149947371-149953052	0.398061	1	1	0	1	2	0	0	0	3	0	0	2	0	0		0.157937	0.727694		0.272136	0		0	0		0	0.332277
ENST00000635852	LINC02009	lincRNA	chr3:46416524-46423591	0.396919	1	1	0	2	0	1	2	1	2	1	0	1	0.083082	0.111219		0.487421	0.405805		0.03164	0.166853		0.065341	0.086605		0.019133	0.2075
ENST00000585346	MAP3K14-AS1	antisense	chr17:45247954-45267466	0.396481	0.742712	1	0	1	0	2	0	1	1	2	0	1	0.014637	0.115506		0.331803	0.116321		0.045688	0.479623		0.266824	0.031197		0.049536	0.136641
ENST00000560255	ST20-AS1	antisense	chr15:79922771-79926993	-0.3939	0.704399	1	2	2	2	3	3	3	3	1	1	3	0.424224	0.51083		0.580992	0.704958		0.3588	0.275448		0.396431	0.205268		0.342527	0.549281
ENST00000634568	BISPR	lincRNA	chr19:17406115-17414347	0.392264	1	1	1	2	0	0	2	2	2	1	0	0	0.260976	0.330051		0.615758	0.442427		0.01005	0.28846		0.017122	0.032806		0.007044	0
ENST00000577055	SRRM2-AS1	antisense	chr16:2737076-2750810	-0.388679	0.678812	1	2	3	3	1	2	2	3	2	1	2	0.503925	0.331109		0.779345	0.533857		0.50927	0.457914		0.13057	0.157641		0.24145	0.416551
ENST00000535337	AC156455.1	processed_transcript	chr12:122068026-122068558	-0.384359	0.701821	1	2	2	3	3	2	4	2	2	1	2	0.488266	0.657612		0.526099	0.429446		0.517827	0.477399		0.310277	0.228848		0.231008	0.390662
ENST00000499203	LINC01024	antisense	chr5:140102922-140107643	-0.38346	0.685666	1	2	3	2	3	1	2	2	2	3	1	0.617423	0.340714		0.774162	0.403305		0.373287	0.453145		0.323247	0.586992		0.192958	0.258446
ENST00000525636	SBF2-AS1	antisense	chr11:9775645-9808038	0.382567	0.796629	1	1	1	2	1	0	1	1	2	0	4	0.277566	0.203113		0.315926	0.135875		0.361524	0.507882		0.063502	0.090455		0.057425	0.768453
ENST00000314957	AC025171.1	antisense	chr5:43014414-43018724	-0.38128	0.705353	1	3	2	3	1	3	2	3	3	2	1	0.747456	0.378196		0.589373	0.664777		0.521274	0.774101		0.070761	0.295445		0.355204	0.148181
ENST00000503768	LINC00923	lincRNA	chr15:97742218-97874550	0.364407	0.799088	1	1	1	2	1	2	4	2	0	2	0	0.377993	0.754458		0.344808	0.355768		0.281148	0.09517		0.100809	0.4035		0.034936	0.024594
ENST00000452051	TM4SF19-AS1	antisense	chr3:196318350-196325570	0.360605	0.783164	1	2	1	1	1	0	2	3	1	0	2	0.447326	0.299465		0.284243	0.591304		0.098629	0.357348		0.122684	0.092008		0.031173	0.299143
ENST00000456782	DISC1-IT1	sense_intronic	chr1:231925834-231945233	0.358928	0.799269	1	2	2	1	0	0	1	4	0	1	2	0.649314	0.158635		0.597309	0.86281		0.204344	0.105704		0.048997	0.256404		0.031418	0.307995
ENST00000596746	ZNF528-AS1	processed_transcript	chr19:52395527-52397766	0.355861	1	1	0	0	2	0	0	0	0	2	1	0	0.131824	0		0	0		0.311605	0.414472		0	0.253583		0	0
ENST00000590023	LINC02081	lincRNA	chr17:78617389-78630170	0.354732	1	1	1	2	0	0	2	0	4	0	0	1	0.289945	0		0.592757	0.862282		0	0		0	0		0	0.140471
ENST00000451982	LINC00969	lincRNA	chr3:195681279-195708807	0.351049	0.797725	1	1	2	1	0	2	0	1	1	4	0	0.164403	0.0027		0.564717	0.134226		0.09304	0.201314		0	0.841232		0	0
ENST00000418848	AMMECR1-IT1	sense_intronic	chrX:110305420-110307221	0.350634	0.713569	1	1	2	3	1	2	3	2	3	1	5	0.217671	0.49186		0.746964	0.476563		0.539452	0.830553		0.06057	0.222418		0.254268	0.896883
ENST00000428029	LINC01089	lincRNA	chr12:121795640-121802933	0.345379	0.775883	1	1	2	2	3	2	1	1	9	3	1	0.276828	0.213503		0.696126	0.181582		0.307667	2.53605		0.350957	0.559164		0.244564	0.230285
ENST00000420199	SNHG5	processed_transcript	chr6:85677084-85678722	0.343595	0.703425	1	2	2	3	5	3	4	3	4	8	4	0.441597	0.64855		0.562961	0.583077		0.448085	1.12933		0.552601	1.58093		0.367664	0.789929
ENST00000429328	LINC00853	antisense	chr1:47179250-47180339	0.341823	0.832286	1	0	1	1	3	2	3	2	3	1	2	0	0.432692		0.268477	0.368925		0.14243	0.929992		0.30982	0.191628		0.196284	0.324863
ENST00000560851	TMC3-AS1	antisense	chr15:81331911-81362037	0.335087	0.806222	1	1	2	1	1	0	2	5	1	0	0	0.216045	0.374635		0.552226	1.01817		0.191324	0.309628		0.121109	0		0	0.038419
ENST00000610890	CHRM3-AS2	antisense	chr1:239707615-239719127	0.332702	1	1	0	2	0	0	0	0	0	0	1	2	0.035757	0.047366		0.512812	0		0.00196	0		0.028107	0.094549		0.015728	0.290824
ENST00000581549	LINC00511	lincRNA	chr17:72598041-72640472	0.326675	0.766898	1	1	2	3	2	2	8	1	1	2	5	0.361535	1.38263		0.714871	0.245667		0.452645	0.372697		0.243969	0.335823		0.443795	0.953305
ENST00000628749	LINC02086	lincRNA	chr17:48680947-48704245	0.317865	0.821048	1	1	2	2	0	2	2	0	3	0	4	0.288526	0.375362		0.553076	0.045679		0.381263	0.854313		0.024682	0.080837		0.126331	0.800172
ENST00000425350	LINC00462	lincRNA	chr13:48576974-48578088	0.308088	1	1	2	0	0	0	2	0	0	3	0	0	0.424955	0		0.025331	0		0	0.7622		0	0		0	0
ENST00000527627	RAB30-AS1	lincRNA	chr11:83072066-83106719	-0.307826	1	1	0	2	0	0	2	0	3	0	0	1	0	0		0.603685	0.681304		0	0		0	0.071052		0.267879	0.170086
ENST00000633295	LINC01002	processed_transcript	chr19:214324-221504	0.307444	0.812795	1	3	1	2	0	0	1	2	2	3	1	0.745362	0.102251		0.293506	0.324549		0.365421	0.478897		0.003617	0.524636		0.009489	0.17778
ENST00000631217	CFLAR-AS1	antisense	chr2:201140278-201151160	0.306983	1	1	0	2	0	0	0	0	1	2	0	0	0	0		0.576943	0.246742		0	0.532513		0	0		0	0
ENST00000441283	LINC00313	lincRNA	chr21:43475925-43479534	0.302708	1	1	0	0	2	0	2	0	1	2	0	0	0	0		0.1295	0.192436		0.290726	0.533812		0	0		0	0.079053
ENST00000435880	PCBP1-AS1	processed_transcript	chr2:69962263-70087015	-0.30118	0.762209	1	2	0	0	0	2	1	2	0	0	1	0.556813	0.182649		0.05469	0.330259		0.075298	0.037595		0.033494	0.081475		0.260936	0.249329
ENST00000524517	ZNF503-AS1	lincRNA	chr10:75269819-75358707	0.299329	0.796332	1	0	1	1	0	2	0	0	1	1	4	0.055329	0		0.192981	0		0.096104	0.173626		0	0.109039		0.22528	0.794883
ENST00000606192	ARF4-AS1	antisense	chr3:57597715-57600920	0.297684	1	1	2	0	1	0	2	1	5	1	0	1	0.472385	0.162985		0	1.09673		0.101721	0.262886		0.022317	0		0.316551	0.145631
ENST00000446807	SVIL-AS1	antisense	chr10:29409580-29483432	0.294315	0.832972	1	2	2	0	1	0	4	4	0	0	0	0.438245	0.67749		0.55865	0.748636		0	0		0.081993	0		0	0
ENST00000634731	BISPR	lincRNA	chr19:17405824-17413194	-0.28629	0.80964	1	0	2	0	2	2	3	1	0	0	2	0.020396	0.535897		0.630022	0.219279		0.001759	0.083873		0.18782	0.073079		0.210126	0.346369
ENST00000492250	LRRC75A-AS1	processed_transcript	chr17:16439038-16441502	0.278286	1	1	0	1	0	1	2	2	0	2	2	0	0	0.346372		0.444116	0		0	0.512446		0.132188	0.323705		0.306557	0
ENST00000412224	KTN1-AS1	antisense	chr14:55557972-55580110	0.276895	0.727361	1	3	5	3	5	3	6	7	3	8	4	0.843731	0.949791		1.59862	1.36593		0.443778	0.706549		0.617045	1.44513		0.42761	0.796373
ENST00000590100	MAP3K14-AS1	antisense	chr17:45247936-45268630	0.275722	1	1	0	1	2	0	1	3	1	0	1	1	0.000704	0.529275		0.232131	0.27853		0.373083	0		0	0.178418		0.146874	0.156035
ENST00000615163	DARS-AS1	antisense	chr2:135993899-136001023	0.275681	1	1	0	2	0	0	0	2	0	0	0	1	0	0.399721		0.633603	0.027608		0	0		0	0		0.046862	0.179444
ENST00000416689	SLC2A1-AS1	lincRNA	chr1:42959104-42976428	0.275191	1	1	3	2	2	0	2	2	6	1	2	1	0.692739	0.268946		0.71425	1.2369		0.252868	0.286245		0	0.313885		0.120976	0.165064
ENST00000558025	IQCH-AS1	lincRNA	chr15:67408077-67413538	-0.274843	1	1	0	0	1	0	2	0	2	0	1	0	0.030363	0.06101		0	0.316368		0.212658	0		0	0.26457		0.235406	0
ENST00000556899	LINC01197	lincRNA	chr15:95288288-95327129	0.273846	1	1	1	2	0	1	2	2	2	0	2	0	0.364178	0.297334		0.532908	0.342745		0.015725	0.080542		0.074591	0.338626		0	0
ENST00000584747	BMS1P4	processed_transcript	chr10:73715843-73730469	0.272404	0.692621	1	3	6	3	4	6	4	12	4	4	9	0.888868	0.68903		1.89894	2.42706		0.513345	1.14745		0.45699	0.815346		0.831476	1.6209
ENST00000634618	SGO1-AS1	processed_transcript	chr3:20186355-20878835	0.27202	1	1	0	0	2	0	0	2	0	0	0	1	0.124471	0.304791		0.129875	0.048191		0.347684	0.005887		0.032124	0		0.049497	0.103984
ENST00000504520	THAP9-AS1	antisense	chr4:82893009-82900960	0.271345	0.800833	1	3	4	2	3	4	3	9	3	2	7	0.864631	0.513284		1.28102	1.92719		0.307779	0.695044		0.318046	0.38488		0.559321	1.21771
ENST00000509974	LNX1-AS2	sense_intronic	chr4:53592956-53604047	0.269716	1	1	1	1	0	0	2	2	1	0	2	1	0.233272	0.346356		0.215385	0.298804		0	0.104743		0	0.390338		0.222996	0.208725
ENST00000394864	DNAJC9-AS1	antisense	chr10:73253169-73254349	0.265121	1	1	0	0	2	2	0	3	1	1	0	1	0	0.577061		0.083886	0.211259		0.344578	0.376782		0.236854	0.08528		0	0.131103
ENST00000412298	TMEM254-AS1	antisense	chr10:80046860-80078895	-0.26444	0.801921	1	1	2	1	2	1	1	4	0	1	1	0.158956	0.146302		0.663929	0.926063		0.094477	0.13103		0.21829	0.152086		0.111562	0.174801
ENST00000457233	LINC00969	lincRNA	chr3:195658062-195666682	0.263903	1	1	2	0	0	0	2	0	0	1	0	2	0.511884	0.004073		0.004521	0.002183		0.013946	0.170108		0.003359	0		0.015168	0.310257
ENST00000619640	C2orf48	lincRNA	chr2:10141883-10210597	0.263846	1	1	0	2	0	0	2	0	2	0	1	0	0	0		0.601713	0.327719		0	0		0	0.226199		0	0
ENST00000501869	TMEM161B-AS1	antisense	chr5:88268938-88436684	-0.26337	1	1	0	0	2	1	1	2	2	0	0	0	0.070597	0.359373		0	0.354513		0.264762	0		0.118964	0		0.177007	0
ENST00000625783	PCBP1-AS1	processed_transcript	chr2:69963390-70083616	-0.260768	0.786848	1	2	1	1	0	2	1	3	1	1	0	0.606273	0.197478		0.417489	0.570038		0.174012	0.231876		0	0.229369		0.26156	0.02206
ENST00000610290	TTN-AS1	antisense	chr2:178591147-178614060	0.260131	1	1	0	0	2	0	0	0	2	0	1	0	0	0.011528		0	0.503084		0.253993	0		0.03051	0.171657		0.035614	0.013913
ENST00000608605	LINC02019	lincRNA	chr3:50669989-50672048	-0.259685	0.783348	1	2	1	1	1	2	3	2	0	0	1	0.476821	0.433503		0.181441	0.361411		0.181298	0.117717		0.087244	0.083238		0.11753	0.244995
ENST00000629723	EIF1B-AS1	processed_transcript	chr3:40289128-40309461	0.259682	0.866187	1	2	3	3	2	1	2	4	3	1	6	0.572318	0.385554		0.790046	0.941102		0.404491	0.853345		0.191017	0.140294		0.088523	1.14084
ENST00000440778	CCDC18-AS1	processed_transcript	chr1:93309753-93338534	-0.255343	0.857741	1	2	3	3	2	2	2	3	5	1	1	0.579289	0.411584		0.835965	0.608445		0.53618	1.40564		0.271396	0.170836		0.312445	0.166257
ENST00000596587	AC005498.3	lincRNA	chr19:56545566-56567411	-0.255281	0.809841	1	1	2	2	2	2	3	2	1	2	0	0.199906	0.4455		0.631387	0.398171		0.23928	0.347576		0.248237	0.329069		0.113231	0
ENST00000594315	PCAT19	lincRNA	chr19:41455696-41500649	-0.253104	1	1	1	0	0	1	2	0	2	1	1	0	0.403195	0.02508		0	0.355645		0.029225	0.237801		0.155176	0.211043		0.247766	0.073065
ENST00000640964	LINC00174	processed_transcript	chr7:66388635-66491456	-0.252581	0.808079	1	2	1	3	1	1	2	1	2	1	2	0.455865	0.304835		0.352995	0.267778		0.496023	0.681809		0.153551	0.264381		0.128586	0.284472
ENST00000514214	SEMA6A-AS1	antisense	chr5:116449730-116499154	-0.251245	0.789592	1	1	1	1	0	3	1	1	1	2	1	0.323679	0.157406		0.345265	0.285234		0.089123	0.260409		0.04161	0.327276		0.407559	0.252453
ENST00000615056	BMS1P14	lincRNA	chr9:40505399-40566281	0.249424	1	1	1	2	1	0	2	3	3	0	0	0	0.319071	0.476762		0.739252	0.606711		0.13056	0.012783		0	0.04474		0	0.054768
ENST00000417704	LINC00969	lincRNA	chr3:195708147-195711875	-0.249398	1	1	1	1	1	2	2	2	0	0	1	3	0.347976	0.266658		0.317793	0		0.2204	0		0.178425	0.166721		0.100823	0.470313
ENST00000632919	DLG5-AS1	processed_transcript	chr10:77927631-77929824	-0.248902	0.775097	1	2	1	1	1	1	0	2	1	1	2	0.558989	0.070226		0.288142	0.452516		0.096844	0.167055		0.12468	0.182621		0.069239	0.270584
ENST00000537965	SNHG1	processed_transcript	chr11:62854368-62855488	0.248773	0.868588	1	2	3	3	2	1	2	7	1	4	2	0.425479	0.354303		0.989551	1.36078		0.448443	0.353743		0.228776	0.67962		0.157028	0.393058
ENST00000625189	CBR3-AS1	processed_transcript	chr21:36132800-36134873	-0.247835	1	1	1	1	0	2	1	2	0	0	1	2	0.242491	0.306997		0.382557	0.003238		0	0		0.23244	0.112967		0.109988	0.390217
ENST00000639159	LINC01138	processed_transcript	chr1:148432956-148498747	0.247043	0.864049	1	2	3	3	1	2	3	6	4	1	2	0.528121	0.524194		1.02846	1.34813		0.394804	0.999228		0.157852	0.240403		0.318429	0.269904
ENST00000597830	SCGB1B2P	lincRNA	chr19:34576733-34577460	-0.246776	1	1	0	2	2	1	2	0	3	0	0	2	0	0		0.629467	0.670382		0.249832	0		0.099951	0		0	0.345219
ENST00000507997	MIR583HG	lincRNA	chr5:96050115-96215519	-0.246543	1	1	2	0	1	0	2	2	1	1	0	0	0.444106	0.312706		0.136435	0.197169		0.129629	0.253758		0.024295	0.021376		0.137029	0.036737
ENST00000448208	SGO1-AS1	processed_transcript	chr3:20174244-20186427	-0.2458	1	1	0	1	0	0	2	1	1	0	1	0	0.091638	0.229379		0.425899	0.112257		0.057001	0		0.035609	0.153917		0.272946	0
ENST00000616706	LINC00598	lincRNA	chr13:40450934-40481006	-0.245745	0.781726	1	1	2	1	1	2	1	1	3	0	1	0.193721	0.23678		0.545478	0.217991		0.222029	0.725838		0.12905	0.074893		0.127332	0.194321
ENST00000623579	CBR3-AS1	processed_transcript	chr21:36132800-36146318	-0.245703	1	1	1	3	1	0	1	2	1	1	1	1	0.211287	0.278673		0.820679	0.246095		0.084083	0.324076		0.017903	0.112591		0.173073	0.096551
ENST00000419865	AC109826.1	lincRNA	chr2:98761938-98772080	-0.244297	1	1	2	1	1	1	2	2	1	1	0	1	0.428211	0.271921		0.162177	0.232677		0.118577	0.258186		0.133713	0.078784		0	0.089256
ENST00000529252	FAM66E	lincRNA	chr8:7955014-8008755	-0.243997	1	1	1	2	1	0	2	1	1	1	0	2	0.213285	0.096556		0.52713	0.209465		0.115024	0.187242		0.03363	0.052203		0.090662	0.272505
ENST00000592836	TTN-AS1	antisense	chr2:178528740-178538903	-0.243663	1	1	2	2	2	0	1	2	2	0	3	0	0.504701	0.373217		0.743162	0.395452		0.240853	0.070078		0.008925	0.613041		0.179909	0.064662
ENST00000517732	LINCR-0001	lincRNA	chr8:10477199-10481466	-0.242618	1	1	1	2	2	0	2	2	0	2	1	1	0.26571	0.325652		0.760801	0.042021		0.292554	0.558582		0	0.133088		0.091298	0.165739
ENST00000478005	TIPARP-AS1	antisense	chr3:156671864-156673933	-0.242571	1	1	1	0	2	0	1	2	1	0	0	1	0.149821	0.296976		0	0.27388		0.234906	0.028654		0.015643	0.032064		0.096051	0.141284
ENST00000488785	WEE2-AS1	antisense	chr7:141704338-141738230	-0.242429	1	1	1	3	2	1	0	2	1	1	2	1	0.261039	0.270659		1.01205	0.239612		0.351473	0.204036		0.128195	0.300465		0.044721	0.264684
ENST00000596366	RPARP-AS1	processed_transcript	chr10:102450554-102455883	-0.240424	1	1	1	0	1	1	2	0	0	1	2	2	0.32892	0.076939		0.024918	0		0.133638	0.284937		0.115377	0.365937		0.203355	0.351104
ENST00000418970	RNF144A-AS1	processed_transcript	chr2:6912277-6918709	-0.238105	1	1	1	2	0	1	0	0	2	0	1	1	0.315115	0		0.500181	0.378481		0.059177	0.103303		0.069228	0.171295		0.063	0.163527
ENST00000623650	SNHG5	processed_transcript	chr6:85665642-85678436	-0.235035	1	1	1	2	0	0	0	0	2	0	0	1	0.244493	0.084323		0.601546	0.321686		0	0		0.043488	0.031264		0	0.213679
ENST00000620737	LINC00969	lincRNA	chr3:195696437-195708504	-0.234569	1	1	2	1	2	0	2	1	1	2	1	0	0.465244	0.176006		0.351772	0.203159		0.315723	0.456012		0	0.151009		0.043841	0
ENST00000600726	MZF1-AS1	antisense	chr19:58559186-58571029	-0.233441	1	1	2	0	2	0	1	1	0	0	1	3	0.434834	0.166598		0	0.087741		0.264384	0		0.044421	0.104362		0.090748	0.554666
ENST00000534540	MIR210HG	lincRNA	chr11:567526-568369	-0.232437	1	1	2	1	0	0	2	0	1	0	0	2	0.420004	0		0.318659	0.139623		0	0.018732		0.02703	0		0.046213	0.371463
ENST00000440013	ZMYND10-AS1	antisense	chr3:50341106-50345697	-0.232224	1	1	1	1	0	2	0	0	1	1	2	0	0.28387	0.056672		0.192776	0.235785		0	0.281517		0.201163	0.379504		0	0
ENST00000424044	FLVCR1-AS1	lincRNA	chr1:212856604-212858088	-0.230698	1	1	2	0	0	0	2	0	1	1	0	0	0.501829	0.000903		0	0.26423		0	0.359808		0.000928	0		0	0
ENST00000469312	LINC01140	lincRNA	chr1:87129765-87168505	-0.229799	1	1	0	2	0	1	2	0	2	0	1	0	0.063032	0.017998		0.496733	0.323043		0.068857	0		0.115035	0.093764		0.059498	0
ENST00000475393	ERICH6-AS1	antisense	chr3:150704043-150720146	0.228735	0.852856	1	2	1	2	1	3	3	4	1	4	1	0.667352	0.512318		0.42382	0.761874		0.273532	0.303384		0.07517	0.655184		0.329872	0.238693
ENST00000579007	GAPLINC	lincRNA	chr18:3466297-3478978	-0.22708	1	1	0	0	2	1	2	1	1	1	0	0	0.06477	0.163152		0.110162	0.234907		0.295788	0.233784		0.138116	0.024395		0.01101	0.068788
ENST00000441570	LINC00472	lincRNA	chr6:71416477-71420267	-0.226994	1	1	0	2	0	0	2	0	2	0	0	0	0	0		0.736292	0.402815		0	0		0	0		0	0
ENST00000591332	TTN-AS1	antisense	chr2:178523292-178597681	-0.226981	1	1	0	2	0	0	0	0	2	0	0	0	0	0		0.700651	0.372504		0	0		0	0		0	0
ENST00000437308	LINC01762	lincRNA	chr1:116453034-116466442	-0.226775	1	1	1	2	0	0	2	1	1	0	0	1	0.137625	0.208582		0.48265	0.298169		0	0.111341		0	0		0	0.26128
ENST00000502693	STX18-AS1	antisense	chr4:4542240-4637904	0.225139	1	1	3	1	3	0	2	3	5	3	1	1	0.802043	0.48212		0.457393	1.12041		0.412184	0.753737		0	0.175949		0.206172	0.248013
ENST00000586698	LINC01841	lincRNA	chr19:14305458-14363990	-0.224849	1	1	0	2	2	0	2	1	1	1	1	0	0	0.115325		0.589278	0.125513		0.334545	0.185331		0	0.161348		0	0
ENST00000452412	AC107072.2	sense_intronic	chr4:76756960-76758474	-0.224566	1	1	2	0	1	0	0	0	1	0	1	1	0.601104	0		0.071994	0.279385		0.163184	0		0.026734	0.202142		0	0.096413
ENST00000455485	GUSBP11	processed_transcript	chr22:23638487-23693151	-0.223836	1	1	1	2	0	0	0	1	1	1	0	0	0.323218	0.10172		0.648051	0.302585		0.042212	0.187721		0.039252	0.041746		0.04293	0.052463
ENST00000578022	SEPT4-AS1	antisense	chr17:58525540-58556977	0.223619	1	1	1	2	1	2	1	0	4	2	3	1	0.205372	0.079081		0.695084	0.80065		0.136009	0.673714		0.238469	0.469873		0.132141	0.150091
ENST00000607931	LINC00963	processed_transcript	chr9:129495445-129502608	0.21791	0.87093	1	4	2	4	1	1	5	4	2	2	4	1.00705	0.791824		0.666591	0.778323		0.620727	0.422427		0.067816	0.416807		0.157964	0.661669
ENST00000429611	HOTAIRM1	antisense	chr7:27096124-27099966	-0.217452	1	1	0	2	0	0	1	1	0	0	0	2	0	0.207389		0.651047	0		0	0		0	0		0.178377	0.28793
ENST00000505389	AC108142.1	antisense	chr4:182144852-182190382	-0.215529	1	1	2	0	0	0	1	0	0	0	2	1	0.492403	0		0	0.030732		0	0		0	0.331101		0.186349	0.196075
ENST00000583044	AC100830.3	antisense	chr15:64695041-64695594	0.212665	0.867269	1	3	3	3	1	2	4	5	3	1	4	0.902338	0.611854		0.958636	0.96059		0.414315	0.805284		0.100442	0.229508		0.318998	0.784605
ENST00000433232	LINC01534	lincRNA	chr19:36685440-36687449	-0.211706	1	1	2	0	0	0	2	0	0	2	1	0	0.596881	0.056198		0.128665	0.100208		0.054756	0.620288		0.018338	0.095146		0.148863	0.044221
ENST00000589987	WFDC21P	processed_transcript	chr17:60083566-60088257	-0.208347	1	1	0	1	0	2	0	0	0	0	1	2	0.004662	0.03767		0.416158	0		0.063913	0		0.271101	0.224068		0.00521	0.317365
ENST00000438115	AC012368.1	lincRNA	chr2:64143239-64229605	-0.206813	1	1	0	2	0	0	2	1	1	0	0	0	0	0.232355		0.607317	0.12159		0	0		0.049632	0.032291		0	0
ENST00000591384	LINC02081	lincRNA	chr17:78617469-78632057	0.204759	1	1	0	2	0	0	2	0	3	0	0	0	0	0		0.49649	0.685001		0	0		0	0		0.044389	0.022102
ENST00000584900	DTX2P1-UPK3BP1-PMS2P11	processed_transcript	chr7:76980949-77023761	0.200616	1	1	0	2	2	1	0	2	1	2	0	2	0	0.351778		0.617858	0.2522		0.238612	0.655473		0.141317	0		0	0.386809
ENST00000593284	NAPA-AS1	antisense	chr19:47484282-47496382	-0.197086	0.800509	1	5	5	5	4	2	7	4	3	4	4	1.28706	1.113		1.66073	0.826803		0.812423	0.863717		0.460983	0.684887		0.3147	0.722101
ENST00000429947	LINC01237	processed_transcript	chr2:241881948-241958933	0.196451	1	1	0	1	2	0	2	0	2	1	2	2	0.047303	0.075497		0.406226	0.345712		0.265185	0.360956		0.016497	0.418349		0.206069	0.320006
ENST00000577297	USP2-AS1	antisense	chr11:119381778-119409762	0.194665	1	1	1	1	0	1	2	0	1	1	3	2	0.344966	0.030735		0.169043	0.17279		0.032523	0.138581		0.148945	0.568088		0.207726	0.277709
ENST00000590012	WFDC21P	processed_transcript	chr17:60083572-60088313	-0.192643	1	1	0	1	0	2	0	0	0	0	2	1	0	0		0.290859	0		0	0		0.209196	0.367944		0.026312	0.227415
ENST00000609579	SGMS1-AS1	antisense	chr10:50624963-50629972	-0.192544	1	1	0	2	0	1	0	1	0	2	0	0	0	0.087135		0.56961	0.026511		0.018823	0.539787		0.067536	0		0.02686	0
ENST00000553463	LINC01588	lincRNA	chr14:50007334-50011389	-0.191985	1	1	0	2	0	0	2	0	1	0	0	1	0	0.031072		0.472008	0.249128		0.013077	0		0	0.034583		0.024631	0.201628
ENST00000440711	LINC01006	lincRNA	chr7:156605132-156605744	0.191109	1	1	3	1	0	1	2	2	1	2	1	1	0.897716	0.346977		0.37545	0.22944		0	0.63265		0.077378	0.212241		0	0.222865
ENST00000588495	PCAT19	lincRNA	chr19:41454169-41500644	0.187716	1	1	3	1	1	1	2	1	6	1	1	1	0.702805	0.16709		0.188018	1.15583		0.172431	0.387518		0.083904	0.234445		0.098591	0.101856
ENST00000429320	LINC00174	processed_transcript	chr7:66476303-66490059	0.18534	1	1	1	2	1	3	1	1	2	4	3	1	0.380627	0.240767		0.492577	0.422403		0.20704	1.05653		0.299605	0.652966		0.135446	0.175565
ENST00000455967	KCNC4-AS1	antisense	chr1:110208834-110209987	0.1847	1	1	0	2	1	1	1	3	2	2	0	0	0.104948	0.428687		0.558054	0.370045		0.157342	0.585815		0.088198	0.046495		0.134272	0.032919
ENST00000450327	LINC00426	lincRNA	chr13:30357745-30372374	0.17745	1	1	2	1	0	0	2	0	0	3	0	1	0.494842	0		0.43702	0		0	0.884191		0	0		0	0.117656
ENST00000442673	LINC01134	lincRNA	chr1:3900404-3917225	0.172504	0.823403	1	0	2	2	2	2	2	0	4	1	1	0	0.306033		0.730931	0		0.273797	1.02634		0.203958	0.181581		0	0.243551
ENST00000429228	MNX1-AS2	antisense	chr7:157006307-157007132	-0.171269	1	1	0	0	2	1	0	0	0	2	1	0	0	0		0	0.080246		0.374472	0.646922		0.086739	0.149985		0	0
ENST00000444874	STAG3L5P-PVRIG2P-PILRB	processed_transcript	chr7:100336243-100367663	-0.170383	0.880049	1	3	3	3	3	3	5	2	5	3	1	0.820605	0.830702		0.880699	0.364078		0.538204	1.35708		0.313479	0.568788		0.389865	0.212469
ENST00000631594	PEG13	sense_intronic	chr8:140094894-140100560	0.169281	0.796008	1	4	5	4	1	3	3	6	7	3	4	1.11614	0.570651		1.63607	1.32756		0.691736	1.98017		0.167005	0.643365		0.376649	0.670295
ENST00000546390	OR7E47P	sense_intronic	chr12:52079696-52108239	0.167028	0.890065	1	2	2	3	3	2	2	3	1	9	1	0.537492	0.377593		0.472482	0.577435		0.521399	0.295928		0.371386	1.6872		0.305029	0.168329
ENST00000451166	PRR34-AS1	antisense	chr22:46054460-46057210	0.166078	0.851709	1	4	5	7	4	6	5	7	10	7	6	1.15146	0.772734		1.48748	1.48251		1.13086	2.79378		0.421387	1.29543		0.746747	1.08771
ENST00000602587	XIST	lincRNA	chrX:73827747-73831397	0.165554	1	1	2	3	2	1	2	1	1	5	1	4	0.553415	0.200984		1.06157	0.239939		0.297568	1.33051		0.13208	0.165522		0.091007	0.666336
ENST00000570901	ZNF213-AS1	antisense	chr16:3125529-3129299	0.161078	1	1	3	1	0	2	2	1	3	4	2	1	0.822809	0.254804		0.161332	0.541859		0	0.961368		0.262694	0.310059		0.283663	0.200863
ENST00000609653	LAMTOR5-AS1	processed_transcript	chr1:110412015-110416186	0.15811	1	1	0	2	1	0	0	1	0	0	2	1	0.080209	0.144823		0.763342	0.070112		0.085213	0		0	0.349516		0	0.135022
ENST00000359906	SERHL	processed_transcript	chr22:42500590-42512560	0.158018	1	1	0	1	2	0	0	0	2	0	2	0	0.126172	0.054405		0.184391	0.363193		0.326853	0.117839		0.018414	0.368961		0	0
ENST00000531049	LINC01559	lincRNA	chr12:13376229-13387167	0.157656	0.849263	1	2	3	3	1	2	5	1	1	3	2	0.426219	0.785263		0.872475	0.118887		0.46634	0.255091		0.083518	0.474072		0	0.273508
ENST00000416770	RPS6KA2-IT1	sense_intronic	chr6:166460663-166465383	0.155288	1	1	2	2	1	0	0	1	5	1	0	0	0.431478	0.180279		0.750269	1.02787		0.138251	0.146891		0.037272	0.061145		0.03601	0.012938
ENST00000522519	MSC-AS1	antisense	chr8:71843123-72053047	0.151491	1	1	1	0	0	2	2	1	3	0	1	2	0.204572	0.124134		0	0.622007		0	0		0.211816	0.202854		0.283951	0.304998
ENST00000414656	CCDC183-AS1	antisense	chr9:136803927-136808848	0.15014	0.796693	1	3	5	5	3	2	3	7	6	5	3	0.780114	0.513721		1.54903	1.38545		0.748402	1.56303		0.384898	1.01987		0.319053	0.545108
ENST00000456333	MED14OS	antisense	chrX:40735400-40738701	-0.150139	1	1	0	3	2	2	4	4	2	2	2	2	0.133633	0.742227		0.816131	0.375984		0.323648	0.648055		0.214382	0.298339		0.519291	0.357717
ENST00000461448	SNHG12	antisense	chr1:28578538-28581842	-0.149194	1	1	2	2	4	2	2	4	2	2	2	3	0.409764	0.661448		0.661231	0.489202		0.592502	0.637239		0.200932	0.370866		0.277021	0.570983
ENST00000474814	SNHG12	antisense	chr1:28578539-28581871	-0.147405	0.903708	1	2	5	3	6	5	5	5	4	5	4	0.416767	0.893604		1.49389	0.970823		0.528666	1.01612		0.641257	0.922238		0.590851	0.767439
ENST00000503539	LINC01094	lincRNA	chr4:78646184-78682663	0.145699	1	1	1	1	2	1	2	0	2	0	4	2	0.398738	0.054915		0.428589	0.460082		0.386763	0		0.099674	0.776482		0.127578	0.354605
ENST00000594579	ITGA9-AS1	processed_transcript	chr3:37820916-37835163	0.141487	1	1	3	2	3	1	0	3	3	3	2	1	0.790805	0.476949		0.52047	0.684897		0.521743	0.939551		0.149374	0.419299		0.037405	0.141429
ENST00000414198	SATB1-AS1	processed_transcript	chr3:18445024-18526508	-0.139574	1	1	0	2	2	2	2	0	6	0	3	0	0	0		0.527669	1.16831		0.313558	0.135253		0.20953	0.524767		0.214206	0
ENST00000498432	LINC00877	lincRNA	chr3:72060764-72100303	0.134723	1	1	0	2	0	1	2	0	2	0	2	0	0.020297	0.021033		0.70511	0.352778		0	0.033446		0.09007	0.452066		0	0
ENST00000590963	LINC01801	lincRNA	chr19:34816157-34832869	0.132393	1	1	0	2	1	0	2	0	2	1	1	0	0	0.039415		0.560949	0.403482		0.079493	0.137947		0.000933	0.10794		0.018591	0
ENST00000624443	WDFY3-AS2	processed_transcript	chr4:84965682-85006040	0.132244	1	1	2	1	1	1	1	0	2	1	3	2	0.528988	0		0.190638	0.475888		0.105687	0.208835		0.132727	0.472795		0.112832	0.31259
ENST00000369492	ATP1A1-AS1	processed_transcript	chr1:116405512-116418564	0.130218	1	1	0	1	2	3	0	3	1	1	1	2	0	0.471275		0.384346	0.179386		0.24535	0.291109		0.387096	0.18108		0	0.335026
ENST00000452395	LINC01431	lincRNA	chr20:23356795-23358116	0.129541	1	1	1	1	3	0	2	1	3	1	1	2	0.329041	0.181027		0.256607	0.729327		0.474545	0.161509		0.055903	0.19994		0.141406	0.371847
ENST00000580769	SEPT4-AS1	antisense	chr17:58525669-58544307	0.127528	1	1	1	2	1	1	1	3	2	0	2	1	0.337214	0.4896		0.611256	0.436359		0.150064	0.113858		0.080183	0.291391		0.138912	0.13311
ENST00000510682	SEMA6A-AS1	antisense	chr5:116449624-116508276	0.124917	1	1	0	2	1	0	0	2	1	0	0	1	0.104412	0.267378		0.57186	0.140225		0.089893	0		0	0		0	0.198241
ENST00000600155	LINC00649	antisense	chr21:33948788-33969598	0.123997	1	1	0	2	0	0	1	1	1	2	0	0	0	0.103413		0.581916	0.175589		0.056929	0.466302		0.019941	0		0.143558	0.006278
ENST00000417578	SNHG17	processed_transcript	chr20:38420593-38435277	0.123798	1	1	1	0	0	2	0	0	0	2	0	2	0.354645	0		0	0		0	0.478772		0.246234	0		0.040626	0.404546
ENST00000592094	LINC00910	lincRNA	chr17:43377207-43388335	0.122781	1	1	1	2	0	0	2	1	1	0	0	2	0.282429	0.226443		0.653165	0.313426		0	0		0	0		0	0.278633
ENST00000367355	LINC00862	lincRNA	chr1:200342544-200373792	0.122124	1	1	0	1	2	0	2	0	1	1	1	1	0.134297	0.070154		0.279231	0.281158		0.255764	0.374852		0	0.109219		0.042932	0.189871
ENST00000440026	AC005562.1	processed_transcript	chr17:30607658-30635466	-0.121828	1	1	3	2	2	1	2	1	2	3	3	2	0.693108	0.255888		0.642192	0.505967		0.273453	0.839837		0.154627	0.545528		0.2573	0.357088
ENST00000412647	LINC01737	lincRNA	chr1:230592660-230595583	0.120592	1	1	1	2	0	0	2	1	1	0	1	1	0.32749	0.156845		0.757292	0.106085		0	0		0	0.125015		0	0.100947
ENST00000436112	LINC01013	lincRNA	chr6:132160764-132169361	0.120082	1	1	0	2	0	1	2	1	1	0	1	1	0	0.088431		0.636027	0.190216		0.058588	0		0.06748	0.231332		0	0.119514
ENST00000439719	LINC00869	lincRNA	chr1:149636489-149661606	0.118899	1	1	1	0	0	2	2	1	0	1	1	1	0.399154	0.132529		0	0		0.074601	0.32677		0.220733	0.223109		0.030731	0.098649
ENST00000539975	SNHG1	processed_transcript	chr11:62852020-62855236	0.115745	1	1	0	0	0	2	1	1	0	1	1	1	0	0.185804		0	0		0	0.187287		0.258987	0.141498		0.126059	0.164753
ENST00000625112	AC130469.2	antisense	chr19:8575079-8576170	0.115682	1	1	1	2	0	0	0	1	2	1	0	0	0.224769	0.188127		0.486341	0.337664		0.042751	0.226828		0.026314	0.048629		0.035361	0
ENST00000447961	ELOA-AS1	antisense	chr1:23771611-23772397	0.115087	1	1	2	2	3	1	2	3	1	3	4	2	0.491243	0.428294		0.638178	0.307873		0.421198	0.703768		0.07886	0.670632		0.217646	0.385795
ENST00000438432	DARS-AS1	antisense	chr2:135985219-136007472	0.108975	1	1	1	0	0	0	2	1	0	0	2	1	0.143824	0.160045		0	0.074982		0	0		0	0.365389		0.295127	0.109509
ENST00000606878	LINC00240	lincRNA	chr6:26956993-27023924	0.107347	1	1	2	1	0	0	2	1	2	0	1	0	0.532417	0.176793		0.203425	0.40115		0	0.088575		0.028105	0.194848		0.041655	0
ENST00000520455	AZIN1-AS1	antisense	chr8:102903792-102905295	-0.105156	1	1	2	2	2	1	1	4	3	1	1	0	0.472002	0.608682		0.708355	0.596984		0.277509	0.137704		0.081375	0.150499		0.076606	0.041146
ENST00000514042	CTD-2201I18.1	antisense	chr5:80066349-80083654	-0.0985437	1	1	2	2	3	0	1	3	3	1	1	1	0.411043	0.565013		0.59539	0.536763		0.413034	0.255714		0.056637	0.170547		0.131958	0.243017
ENST00000414006	ENTPD1-AS1	antisense	chr10:95875526-95907863	0.0958236	1	1	0	3	4	4	4	2	3	4	8	2	0.010227	0.282212		0.880469	0.693499		0.591004	1.13745		0.473928	1.47781		0.482865	0.39212
ENST00000601293	LINC01224	lincRNA	chr19:23400987-23416075	0.0942683	1	1	0	2	1	1	2	2	0	0	3	0	0.034833	0.313398		0.629333	0.02934		0.232125	0.032938		0.060141	0.597105		0	0
ENST00000544868	MALAT1	lincRNA	chr11:65499042-65500970	-0.081718	1	1	4	2	3	2	2	3	4	4	3	2	1.22659	0.485735		0.723863	0.91239		0.543927	1.18459		0.250143	0.627355		0.331355	0.430323
ENST00000623846	AP006621.5	lincRNA	chr11:779617-780755	-0.080135	1	1	2	3	4	3	2	3	5	4	2	2	0.594251	0.500369		0.917483	1.13295		0.577767	1.18119		0.325611	0.424995		0.215345	0.327205
ENST00000612307	AC159540.2	lincRNA	chr2:97283902-97291721	-0.0800859	1	1	2	1	2	0	2	2	2	2	0	2	0.420264	0.39118		0.254975	0.516471		0.364103	0.543604		0.054462	0		0.225943	0.274069
ENST00000437372	AC012485.2	lincRNA	chr2:238295392-238300620	0.0790151	1	1	3	2	3	1	2	5	1	4	2	2	0.806816	0.939698		0.697928	0.207388		0.511081	1.09305		0.076637	0.339733		0.197016	0.299236
ENST00000504972	HOXB-AS1	antisense	chr17:48543551-48546087	-0.0758529	1	1	3	0	2	1	1	2	1	2	1	2	0.725885	0.360136		0.002653	0.283463		0.282222	0.61452		0.063808	0.128564		0.127074	0.273763
ENST00000457168	AC006947.1	sense_intronic	chr17:66676372-66677404	0.0745603	1	1	2	4	2	1	2	3	3	3	2	3	0.518599	0.504355		1.11331	0.681053		0.247914	0.707483		0.130976	0.302313		0.204858	0.613215
ENST00000631644	LINC01002	processed_transcript	chr19:209219-224007	0.0739854	1	1	2	1	0	0	0	2	2	0	0	0	0.539575	0.398834		0.3291	0.37569		0.016292	0.10506		0.010206	0.065433		0.001211	0
ENST00000637098	LINC00862	lincRNA	chr1:200366591-200400705	-0.0669394	1	1	1	3	2	1	2	1	2	2	2	1	0.342521	0.162154		0.795056	0.506781		0.270521	0.627924		0.090988	0.404364		0.023298	0.168401
ENST00000430815	C21orf91-OT1	lincRNA	chr21:17763315-17792523	0.066657	1	1	2	0	1	0	2	0	3	0	0	1	0.461682	0.008888		0.036573	0.598937		0.093551	0.068818		0.0426	0.012699		0.005396	0.116736
ENST00000606915	RAET1E-AS1	antisense	chr6:149863494-149919507	0.0599532	1	1	2	3	1	3	2	5	3	1	3	2	0.615536	0.83433		0.784592	0.559512		0.192524	0.379938		0.382223	0.483061		0.274768	0.308311
ENST00000457348	LINC01136	lincRNA	chr1:203298758-203305309	-0.0591914	1	1	1	1	3	1	2	1	1	4	1	1	0.212949	0.177278		0.179358	0.207483		0.412307	1.1164		0.080838	0.150287		0.075181	0.223118
ENST00000524045	ZFPM2-AS1	processed_transcript	chr8:105784805-106060477	0.0585952	1	1	2	2	1	0	0	0	1	0	4	1	0.511707	0.055414		0.472849	0.313611		0.189196	0.105943		0.029514	0.758476		0.012519	0.178182
ENST00000486094	OR2A1-AS1	antisense	chr7:144307148-144355685	-0.052213	1	1	1	2	0	2	1	1	2	2	0	2	0.307426	0.183355		0.691821	0.403983		0.043022	0.480303		0.182916	0		0.128301	0.405916
ENST00000624480	PWAR5	TEC	chr15:24985053-24988232	0.0516682	1	1	1	2	1	0	0	0	2	0	0	3	0.337165	0.061037		0.649723	0.369793		0.084249	0.093955		0.024976	0.040358		0.009188	0.496068
ENST00000504184	LINC01521	lincRNA	chr22:31346777-31348719	0.0483992	1	1	2	2	1	3	2	2	2	1	3	2	0.62334	0.276353		0.491986	0.366474		0.08801	0.347721		0.369895	0.573033		0	0.292095
ENST00000606884	GMDS-AS1	lincRNA	chr6:2452411-2482022	-0.0483851	1	1	1	2	2	1	2	3	2	1	0	1	0.240772	0.529076		0.630049	0.484309		0.355589	0.362279		0.085356	0.020643		0.038999	0.155918
ENST00000528233	RSF1-IT1	sense_intronic	chr11:77738680-77739568	-0.047909	1	1	3	4	3	1	2	3	2	5	2	3	0.887523	0.524766		1.3469	0.427108		0.477798	1.36269		0.103111	0.401596		0.224937	0.57098
ENST00000437983	SMAD9-IT1	sense_intronic	chr13:36849366-36850046	-0.0478329	1	1	1	2	1	2	0	3	1	0	1	2	0.380588	0.531097		0.562311	0.313769		0.14567	0		0.179774	0.101739		0	0.403653
ENST00000565295	PWRN1	lincRNA	chr15:24547796-24566780	0.0466556	1	1	1	2	0	0	2	0	4	0	0	0	0.175013	0		0.509427	0.791221		0.076401	0		0.03384	0		0	0
ENST00000522856	BAALC-AS1	antisense	chr8:103285733-103298772	0.0460278	1	1	0	2	3	0	3	3	2	1	2	2	0	0.598168		0.506006	0.498825		0.415187	0.288104		0	0.29641		0.421022	0.350107
ENST00000635176	BISPR	lincRNA	chr19:17405824-17414954	-0.0446005	1	1	1	0	1	1	2	2	3	0	0	1	0.386699	0.284934		0	0.533605		0.169322	0		0.136677	0		0.302134	0.204869
ENST00000631105	LINC00969	lincRNA	chr3:195688780-195708807	-0.0440163	1	1	0	0	2	0	2	2	3	0	0	0	0	0.321306		0	0.548824		0.315284	0		0	0		0.226153	0
ENST00000599427	PCBP1-AS1	processed_transcript	chr2:70031629-70059775	0.0437952	1	1	2	1	0	0	1	0	1	2	1	1	0.593	0.054856		0.280178	0.307578		0.072697	0.669164		0.045998	0.106262		0.065472	0.121873
ENST00000567549	LINC01238	lincRNA	chr2:242087351-242088457	-0.0427156	1	1	0	3	1	1	2	2	1	2	1	1	0.073908	0.38693		0.942239	0.263333		0.167141	0.444295		0.123811	0.253362		0.104297	0.206076
ENST00000622120	LINC00963	processed_transcript	chr9:129496009-129503597	-0.0418433	1	1	2	4	0	3	2	4	3	2	2	2	0.67976	0.702794		1.25903	0.55151		0.067223	0.521381		0.292847	0.446375		0.237051	0.435772
ENST00000411862	AGBL5-IT1	sense_intronic	chr2:27061038-27061815	0.0418186	1	1	1	2	1	0	0	1	2	1	1	0	0.240215	0.096978		0.605943	0.384583		0.091142	0.2139		0.047763	0.19203		0	0.072608
ENST00000434072	GNG12-AS1	antisense	chr1:68138357-68141788	0.0417179	1	1	1	2	1	0	0	1	2	0	1	1	0.248539	0.1415		0.605697	0.460228		0.10193	0		0	0.231108		0	0.13864
ENST00000635333	AC008691.1	lincRNA	chr5:159346100-159451999	0.0416907	1	1	0	2	1	0	2	2	1	0	1	1	0.132626	0.368239		0.633315	0.154209		0.151111	0.098414		0.02784	0.209937		0.068123	0.224153
ENST00000616691	MALAT1	lincRNA	chr11:65505207-65506516	-0.0414476	1	1	9	8	6	4	2	7	7	7	7	8	2.39587	1.25027		2.54255	1.47253		0.947863	1.81491		0.507351	1.27571		0.559207	1.38372
ENST00000520590	TPT1-AS1	processed_transcript	chr13:45341429-45378671	0.0396303	1	1	2	0	1	1	0	1	2	0	1	1	0.460223	0.171918		0.082898	0.515603		0.078675	0.034772		0.097524	0.133864		0	0.247779
ENST00000527406	SBF2-AS1	antisense	chr11:9758294-9780831	0.0394058	1	1	2	1	1	0	0	2	1	0	0	2	0.654574	0.344565		0.393534	0.22463		0.225196	0		0	0.076351		0.028847	0.347528
ENST00000451216	LINC00969	lincRNA	chr3:195689378-195708807	-0.0332444	1	1	0	2	1	0	2	3	2	1	0	0	0	0.432763		0.588285	0.349098		0.208031	0.305441		0	0		0.206578	0
ENST00000499713	SEC24B-AS1	antisense	chr4:109347475-109414410	-0.0286053	1	1	1	2	0	1	1	4	1	0	1	0	0.182311	0.636753		0.557754	0.143414		0.058994	0.057299		0.069364	0.102168		0.096343	0
ENST00000457356	MSC-AS1	antisense	chr8:71844103-72056312	-0.0278653	1	1	2	3	3	2	1	3	4	1	4	1	0.637615	0.437348		1.05739	0.833751		0.517914	0.254589		0.225072	0.703359		0.091029	0.195618
ENST00000591458	LINC00662	lincRNA	chr19:27791703-27793378	-0.0256626	1	1	1	0	1	1	2	1	3	0	1	1	0.287241	0.178953		0	0.532593		0.106157	0		0.085427	0.160529		0.261011	0.219379
ENST00000504032	UGDH-AS1	antisense	chr4:39528019-39594707	0.0177165	1	1	4	4	3	3	3	7	5	2	3	4	1.05035	1.18442		1.16698	1.14268		0.45969	0.568328		0.331525	0.527798		0.347804	0.702127
ENST00000451826	LINC00571	lincRNA	chr13:38053920-38061453	-0.0152457	1	1	1	1	1	0	2	2	2	0	1	1	0.381103	0.328473		0.330266	0.385966		0.138365	0		0.040551	0.094589		0.316817	0.162988
ENST00000475219	ZNF529-AS1	antisense	chr19:36573070-36594708	0.0142702	1	1	2	2	2	1	2	1	3	0	3	4	0.433439	0.13668		0.742171	0.569196		0.360476	0		0.125388	0.512655		0.226786	0.704802
ENST00000581029	GAPLINC	lincRNA	chr18:3466250-3473203	0.0140014	1	1	1	0	0	2	2	2	2	0	0	1	0.161543	0.272572		0.063244	0.517648		0.056584	0		0.236444	0		0.098452	0.196696
ENST00000420226	TM4SF19-AS1	antisense	chr3:196318330-196323673	-0.01383	1	1	0	2	1	1	1	1	3	1	0	1	0.119502	0.087074		0.533942	0.531214		0.144982	0.256947		0.106235	0		0.184493	0.195535
ENST00000443670	LINC01117	lincRNA	chr2:176637710-176655958	-0.0137824	1	1	2	1	1	0	2	0	3	1	1	1	0.565392	0		0.214133	0.605984		0.096447	0.218002		0.037615	0.119515		0.142239	0.136292
ENST00000499522	BAALC-AS1	antisense	chr8:103165929-103285907	-0.0130491	1	1	2	1	1	0	1	2	2	1	0	1	0.507628	0.279043		0.323821	0.477372		0.122027	0.342956		0.05529	0.013685		0.065821	0.205093
ENST00000527705	LINC01559	lincRNA	chr12:13373014-13376430	-0.0130426	1	1	1	2	2	2	2	2	2	3	1	4	0.387574	0.395229		0.57154	0.368722		0.287359	0.876866		0.264241	0.237879		0.323109	0.732183
ENST00000439601	LINC01237	processed_transcript	chr2:241933836-241966120	-0.0117792	1	1	2	1	1	0	0	1	4	0	0	0	0.653423	0.142949		0.186293	0.748626		0.079273	0		0.027665	0.064495		0.026122	0
ENST00000548617	LINC01154	lincRNA	chr12:54428303-54429403	0.0108568	1	1	2	1	0	0	2	0	4	0	0	0	0.657167	0		0.325416	0.805009		0.067899	0		0.048823	0		0	0
ENST00000557355	LINC01146	lincRNA	chr14:88036937-88048139	0.00943164	1	1	0	1	0	1	2	0	3	0	1	1	0	0		0.308762	0.614118		0	0.135541		0.150474	0.196032		0.194776	0.150023
ENST00000451302	CCDC18-AS1	processed_transcript	chr1:93264645-93346025	-0.0087847	1	1	0	2	1	1	1	2	1	2	1	0	0.049898	0.276204		0.567475	0.118606		0.230987	0.508434		0.097015	0.139111		0.133123	0.038385
ENST00000366259	LINC00449	antisense	chr13:99499727-99501052	-0.00692741	1	1	1	0	1	2	1	1	0	2	2	1	0.187651	0.089714		0	0.056599		0.093241	0.532308		0.172458	0.282274		0.088565	0.203327
ENST00000588257	TTN-AS1	antisense	chr2:178528740-178537127	-0.00596244	1	1	1	2	2	1	0	1	1	1	4	0	0.316242	0.178169		0.519118	0.2588		0.257348	0.163143		0.168139	0.705387		0.059495	0.034369
ENST00000440088	APTR	lincRNA	chr7:77657660-77696265	0.00508524	1	1	4	3	3	3	2	2	4	3	7	2	0.968431	0.258364		0.987063	0.83547		0.389233	0.867538		0.286976	1.27266		0.31291	0.359813
ENST00000419361	LINC01341	processed_transcript	chr1:246790624-246792385	0.00140441	1	1	1	1	1	0	2	0	2	0	4	0	0.247325	0		0.15418	0.418914		0.10332	0		0	0.809013		0.233591	0
ENST00000416437	NCKAP5-IT1	sense_intronic	chr2:133431666-133433897	-0.000883638	1	1	1	2	1	1	0	0	1	1	1	3	0.305816	0.032756		0.758123	0.296519		0.137325	0.334349		0.081107	0.13382		0	0.577444
ENST00000458001	GAS6-AS1	antisense	chr13:113815630-113845744	3.13536	0.000579345	0.021458	2	2	3	1	0	13	5	39	0	28	0.463959	2.14361	4.62025	0.664383	0.960317	1.44543	0.42604	10.5721	24.8148	0.07638	0.075366	0.986724	0.047677	5.01734	105.236
ENST00000607251	FGF14-IT1	sense_intronic	chr13:102292327-102394519	-3.05429	0.00351519	0.0715635	3	3	2	2	1	0	1	0	0	0	0.902005	0	0	0.798359	0.119452	0.149622	0.238979	0.054046	0.226154	0.246915	0.066056	0.267525	0.086261	0.024952	0.289262
ENST00000634735	LINC00856	lincRNA	chr10:78267310-78279707	-3.92091	0.00397783	0.0758104	3	1	1	1	2	0	0	0	0	0	0.833149	0	0	0.282641	0.038511	0.136254	0.137693	0	0	0.143695	0.039493	0.274839	0.212679	0	0
ENST00000420255	LINC01687	lincRNA	chr21:22009158-22098459	-3.92168	0.00414181	0.0774479	1	2	1	1	2	0	0	0	0	0	0.387346	0	0	0.676591	0	0	0.230417	0.110582	0.479921	0.129613	0	0	0.33431	0	0
ENST00000476204	HOXB-AS3	antisense	chr17:48590420-48602108	-3.93439	0.00602424	0.0940846	2	0	2	1	3	0	0	0	0	0	0.639587	0.010047	0.0157086	0.065243	0.080744	1.23759	0.259468	0	0	0.150148	0.050285	0.334903	0.433659	0.04302	0.0992024
ENST00000548010	LINC01475	lincRNA	chr10:99526350-99531177	-2.92378	0.00649543	0.0970344	2	2	2	3	2	0	0	0	0	1	0.613608	0.045984	0.0749404	0.570042	0.054893	0.0962964	0.321857	0.023459	0.0728864	0.309323	0.089605	0.289681	0.185613	0.091397	0.492406
ENST00000560819	LINC01852	lincRNA	chr15:38071627-38072090	-2.92355	0.00649543	0.0970344	1	3	3	2	2	0	1	0	0	0	0.237551	0.057565	0.242327	1.02698	0.165735	0.161381	0.44052	0	0	0.248343	0.084393	0.339824	0.158778	0.047576	0.299638
ENST00000513157	LINC02150	lincRNA	chr5:16373361-16440081	-3.92005	0.00792368	0.112405	1	2	3	1	2	0	0	0	0	0	0.333206	0	0	0.605058	0.016153	0.0266966	0.509701	0.097755	0.191789	0.096063	0.019625	0.204293	0.131922	0	0
ENST00000623646	UG0898H09	lincRNA	chr8:62977861-62984900	-2.25353	0.00811232	0.112405	3	3	2	1	2	0	2	0	0	0	0.716253	0.065657	0.0916673	0.788314	0.34328	0.435461	0.37855	0.011663	0.0308097	0.161506	0.007941	0.0491685	0.131365	0	0
ENST00000444126	HCG18	antisense	chr6:30291006-30326334	3.22386	0.00869292	0.116096	0	0	3	0	0	0	0	19	7	9	0	0	#DIV/0!	0	0	#DIV/0!	0.409593	5.07177	12.3825	0.03415	1.31512	38.5101	0	1.65768	#DIV/0!
ENST00000597944	ADAMTS9-AS1	antisense	chr3:64583151-64583913	-2.93398	0.00871018	0.116096	3	1	2	1	3	0	1	0	0	0	0.846419	0	0	0.399741	0.233452	0.584008	0.252691	0	0	0.070734	0	0	0.366269	0	0
ENST00000446290	LINC01506	lincRNA	chr9:68543541-68546589	-3.74144	0.00915978	0.1188	2	0	3	1	2	0	0	0	0	0	0.454146	0	0	0	0	#DIV/0!	0.472366	0	0	0.138117	0	0	0.171365	0	0
ENST00000455307	LINC01014	sense_intronic	chr3:178419201-178457305	-3.91964	0.0100548	0.124138	3	1	2	2	0	0	0	0	0	0	0.708108	0	0	0.439761	0	0	0.294621	0		0.274179	0		0	0
ENST00000504531	CASC9	lincRNA	chr8:75223404-75278461	2.91524	0.010409	0.126884	0	1	1	3	2	44	20	1	0	1	0.076939	7.50865	97.5923	0.188673	4.26814	22.6219	0.13669	0.352158		0.319421	0		0.087847	0.141777
ENST00000624820	AC011239.2	TEC	chr2:23616499-23617987	-2.78074	0.0119373	0.136043	3	1	2	2	1	0	1	0	0	0	0.751949	0	0	0.40035	0.153559		0.255315	0		0.196004	0.037672		0.064833	0
ENST00000603487	SMC2-AS1	lincRNA	chr9:104080024-104092474	-2.78042	0.0119373	0.136043	3	2	2	1	2	0	1	0	0	0	0.710315	0.026634	0.037496	0.466783	0.228197		0.234585	0.023393		0.117018	0.027627		0.099048	0.015245
ENST00000560010	NR2F2-AS1	antisense	chr15:96290445-96327327	-2.7802	0.0119373	0.136043	2	2	3	1	1	0	1	0	0	0	0.593284	0.044488	0.074986	0.581263	0.29673		0.392647	0		0.15381	0.086109		0.156853	0
ENST00000424612	AC017074.1	lincRNA	chr2:113677702-113704078	1.37784	0.0122384	0.138247	5	18	8	5	2	20	15	45	15	38	1.26657	3.47614	2.74454	5.4422	3.24089		1.29469	12.1816		0.590018	2.76318		0.972889	6.74807
ENST00000502334	HAND2-AS1	antisense	chr4:173530458-173538960	-2.78643	0.0132964	0.146336	2	1	1	3	2	0	1	0	0	0	0.581746	0	0	0.191423	0.263796		0.225564	0.023768		0.335965	0		0.276995	0
ENST00000456588	LINC00377	lincRNA	chr13:81043670-81044442	-2.78108	0.0133935	0.14647	3	3	1	1	2	0	1	0	0	0	0.909896	0	0	1.02463	0.177853		0.17551	0		0.0991	0		0.084536	0
ENST00000422084	AC006007.1	lincRNA	chr7:145675882-145681369	-3.75751	0.018856	0.18017	3	0	2	0	2	0	0	0	0	0	0.732123	0	0	0	0		0.345209	0		0	0		0.258578	0
ENST00000425021	LINC00494	lincRNA	chr20:48360012-48360904	-2.78171	0.0206169	0.189991	1	2	3	0	2	1	0	0	0	0	0.338803	0.18324	0.540845	0.497343	0		0.412805	0		0	0		0.336348	0
ENST00000500733	LIFR-AS1	antisense	chr5:38556786-38608862	-2.62129	0.0217968	0.195813	3	2	1	1	1	0	1	0	0	0	0.719484	0.047267	0.0656957	0.624161	0.158337		0.212941	0		0.162721	0.059		0.100325	0.01407
ENST00000452768	ENTPD3-AS1	antisense	chr3:40391850-40453180	-2.25276	0.0255486	0.217728	3	2	2	2	1	2	0	0	0	0	0.875292	0.384923	0.439765	0.588233	0		0.381457	0		0.263989	0		0.159889	0
ENST00000448975	LINC01128	processed_transcript	chr1:827657-852014	-3.72821	0.0303945	0.242401	0	2	2	3	0	0	0	0	0	0	0	0	#DIV/0!	0.523676	0		0.301403	0		0.317277	0		0	0
ENST00000565893	PWRN1	lincRNA	chr15:24493137-24513144	-1.81102	0.0323841	0.249072	3	2	2	1	2	0	3	0	0	0	0.796257	0	0	0.50941	0.617495		0.348895	0		0.130545	0		0.269623	0
ENST00000453601	VLDLR-AS1	antisense	chr9:2535652-2622373	-3.72825	0.034498	0.257249	3	3	0	1	0	0	0	0	0	0	0.714167	0	0	0.951935	0		0	0		0.131916	0		0.060087	0
ENST00000600652	ZSCAN16-AS1	antisense	chr6:28121795-28137293	-3.52958	0.0354124	0.259332	1	1	3	1	0	0	0	0	0	0	0.225061	0	0	0.236495	0.081633		0.43351	0		0.058434	0.000372		0	0.055727
ENST00000588906	ZNF790-AS1	antisense	chr19:36797563-36828101	-1.57847	0.0375499	0.270057	2	3	3	2	1	1	2	0	1	0	0.581927	0.18269	0.31394	0.991182	0.489533		0.482568	0.011879		0.201963	0.165322		0.134959	0.062952
ENST00000602568	AP001429.1	sense_intronic	chr21:37100814-37101343	0.907384	0.0380258	0.271463	29	37	25	8	22	62	69	54	34	55	7.92586	10.555	1.33172	11.4878	14.413		3.83779	14.8757		0.896288	6.29421		2.80913	9.78204
ENST00000428980	AC098617.1	antisense	chr2:191922546-192036829	-2.44237	0.0394905	0.278094	3	1	1	1	1	0	1	0	0	0	0.776315	0	0	0.422351	0.298158		0.195594	0		0.123258	0		0.123198	0
ENST00000448718	GAS5	processed_transcript	chr1:173863901-173867043	2.96976	0.039813	0.279095	0	3	0	0	0	1	1	26	0	1	0.004607	0.091452	19.8507	0.809389	0.173213		0.01422	7.07784		0.042988	0.005088		0.017743	0.255883
ENST00000624188	PWAR1	TEC	chr15:25135642-25138055	-1.58725	0.0432001	0.293487	3	2	2	2	2	0	3	1	0	0	0.912832	0.021275	0.0233066	0.588119	0.717005		0.296724	0.208618		0.180911	0.056389		0.232902	0.066498
ENST00000596663	AC007743.1	antisense	chr2:56173534-56184908	-2.62119	0.0453235	0.3	0	3	2	1	2	0	1	0	0	0	0	0.058394	#DIV/0!	0.901342	0.223465		0.311284	0.133511		0.110652	0.089618		0.23621	0.017401
ENST00000635009	LINC01778	lincRNA	chr1:30824298-30834431	-2.44712	0.0477439	0.310134	3	2	0	1	2	1	0	0	0	0	0.877774	0.207098	0.235935	0.632933	0		0	0.06582		0.162808	0		0.0938	0.086654
ENST00000455039	PPP1R26-AS1	antisense	chr9:135468172-135480777	1.58827	0.0486039	0.31364	4	0	6	0	0	9	3	13	3	8	1.18915	1.48203	1.24629	0	0.699875		0.928818	3.59173		0	0.607093		0.046797	1.42643
ENST00000594783	ZNF667-AS1	lincRNA	chr19:56478157-56494327	-3.52221	0.0507566	0.319991	2	3	0	1	2	0	0	0	0	0	0.590044	0	0	0.818108	0		0	0		0.107881	0		0	0
ENST00000439129	NDUFA6-AS1	processed_transcript	chr22:42090931-42137742	-1.0215	0.0522996	0.325457	6	6	5	6	6	4	3	3	3	4	1.70923	0.686398	0.401584	1.92429	0.556561		0.803369	0.737709		0.661803	0.641375		0.74313	0.671757
ENST00000536679	C1RL-AS1	antisense	chr12:7108571-7110470	1.17505	0.0560828	0.334932	14	20	0	11	8	21	47	39	23	17	3.72825	3.61103	0.968559	6.07427	9.73951		0	10.7695		1.24818	4.36408		1.03137	2.96046
ENST00000415330	PIK3CD-AS2	antisense	chr1:9672426-9687555	-1.39208	0.0598454	0.346133	4	4	2	3	1	1	1	2	1	1	0.965317	0.108661	0.112565	1.12507	0.297867		0.2636	0.43461		0.331999	0.119079		0.164217	0.257324
ENST00000536914	IFNG-AS1	antisense	chr12:67989529-68234686	-1.79439	0.0625462	0.348158	1	3	2	2	2	2	0	1	0	0	0.239228	0.304589	1.27322	1.04635	0		0.248134	0.245609		0.218213	0.086406		0.258324	0.02503
ENST00000618041	DDX11-AS1	antisense	chr12:31060590-31073507	1.47773	0.0617772	0.348158	0	0	3	2	4	8	1	10	9	3	0	1.31589	#DIV/0!	0	0.123912		0.544142	2.69328		0.241549	1.69099		0.51345	0.562633
ENST00000502644	LINC02145	lincRNA	chr5:6337239-6339884	-1.49455	0.0709734	0.370782	2	3	1	1	2	1	2	0	0	0	0.467892	0.180337	0.385424	0.916885	0.496422		0.231055	0		0.159187	0.055458		0.137941	0
ENST00000583558	LINC01915	lincRNA	chr18:24656993-24660405	-2.10157	0.0741376	0.378965	1	3	0	3	2	0	0	0	2	0	0.174053	0	0	0.894796	0		0	0		0.306235	0.296597		0.223399	0
ENST00000413628	GNG12-AS1	antisense	chr1:67832309-68202987	-3.62183	0.0746652	0.379934	3	0	0	0	3	0	0	0	0	0	0.74163	0	0	0	0.102283		0.048282	0		0.002937	0.02118		0.375	0
ENST00000441331	LYPLAL1-AS1	antisense	chr1:219086602-219173961	-1.49976	0.0753384	0.380845	3	1	2	1	1	1	2	0	0	0	0.889353	0.096238	0.108211	0.395316	0.343672		0.287585	0		0.0823	0		0.092412	0
ENST00000623502	LINC01588	lincRNA	chr14:50083651-50092643	-1.64358	0.0791716	0.391082	2	3	3	0	2	1	1	1	0	0	0.466573	0.188056	0.403058	1.00524	0.122934		0.470757	0.25844		0.012195	0		0.183752	0.03989
ENST00000579368	GACAT2	antisense	chr18:8695856-8707621	-2.43727	0.0799069	0.393105	2	1	3	1	0	1	0	0	0	0	0.560109	0.140862	0.25149	0.318348	0.075725		0.389605	0.100378		0.166787	0		0.047206	0
ENST00000609276	RNU6ATAC35P	lincRNA	chr1:220825620-220826063	-2.46937	0.0801294	0.393406	0	0	3	3	2	0	1	0	0	0	0.075551	0	0	0	0.307397		0.505936	0		0.368761	0		0.175091	0
ENST00000436996	TTC28-AS1	processed_transcript	chr22:27919437-27922570	1.82972	0.0815597	0.39518	2	0	0	5	1	6	2	24	2	2	0.659823	0.951665	1.4423	0.110574	0.457936		0.077059	6.64691		0.518578	0.423269		0.169343	0.28061
ENST00000559505	NR2F2-AS1	antisense	chr15:96153416-96223055	-1.29933	0.0821355	0.396973	3	2	2	2	2	1	1	1	2	0	0.707371	0.099636	0.140854	0.544275	0.187763		0.363791	0.163994		0.186406	0.365603		0.198516	0.025685
ENST00000627566	KCNIP4-IT1	lincRNA	chr4:21843341-21853188	-2.44557	0.0834222	0.398688	3	1	2	0	2	0	1	0	0	0	0.72356	0.005215	0.00720742	0.382411	0.153806		0.359201	0.049943		0.040722	0.025632		0.100535	0.010867
ENST00000514532	GDNF-AS1	antisense	chr5:37869907-37874894	-2.44556	0.0833774	0.398688	3	1	2	0	1	0	1	0	0	0	0.725587	0	0	0.170293	0.11007		0.302444	0		0	0		0.103171	0.018369
ENST00000509179	MEF2C-AS1	antisense	chr5:88889374-88965872	-2.44352	0.0870605	0.409471	1	2	1	3	0	1	0	0	0	0	0.398982	0.116353	0.291625	0.500078	0		0.188556	0		0.341929	0		0.02142	0
ENST00000587278	ZNF790-AS1	antisense	chr19:36801209-36828115	-2.44395	0.0872458	0.409843	1	1	2	3	0	1	0	0	0	0	0.354851	0.104276	0.293859	0.278536	0.031294		0.240976	0		0.381068	0		0	0
ENST00000505921	PPP2R2B-IT1	sense_intronic	chr5:146914207-146919506	-2.452	0.088008	0.412417	3	1	1	2	0	0	1	0	0	0	0.789688	0	0	0.186504	0.304413		0.115113	0		0.249894	0		0.027355	0
ENST00000424735	LINC01351	lincRNA	chr1:190479006-190480735	-3.2895	0.0893461	0.415152	0	3	0	1	2	0	0	0	0	0	0	0	#DIV/0!	0.892146	0		0	0		0.124215	0		0.17851	0
ENST00000553108	SNHG14	processed_transcript	chr15:25085271-25110455	-3.50295	0.0903634	0.418365	3	3	0	0	0	0	0	0	0	0	0.928368	0.049309	0.0531136	0.83138	0		0	0		0	0		0	0
ENST00000588804	TTN-AS1	antisense	chr2:178523292-178539195	-3.50699	0.09064	0.418639	3	0	3	0	0	0	0	0	0	0	0.725713	0	0	0.006327	0		0.468883	0		0	0		0	0.000155
ENST00000590346	WFDC21P	processed_transcript	chr17:60083566-60091885	-1.95951	0.0905644	0.418639	0	1	2	2	3	1	0	1	0	0	0.040512	0.192389	4.74894	0.351397	0		0.262083	0.185563		0.239915	0		0.343509	0.00042
ENST00000413828	CYP1B1-AS1	antisense	chr2:38108073-38181855	-1.80605	0.0910535	0.419543	2	3	1	3	1	3	0	0	0	0	0.420938	0.458911	1.09021	0.805627	0.103165		0.195041	0		0.318115	0.001231		0.093591	0.059888
ENST00000420851	LINC00969	lincRNA	chr3:195688384-195711689	-2.2466	0.0920025	0.4224	1	0	1	3	2	0	0	0	1	0	0.307535	0.052948	0.172169	0.047921	0		0.089042	0.061482		0.344949	0.149884		0.114931	0
ENST00000454515	MKLN1-AS	processed_transcript	chr7:131323689-131327717	1.31936	0.0933851	0.425704	1	2	2	1	4	2	1	15	5	7	0.296091	0.284086	0.959455	0.63248	0.237098		0.254702	4.05785		0.16599	0.855236		0.484591	1.28779
ENST00000571010	ALOX12-AS1	antisense	chr17:6999310-7012338	-3.34126	0.093515	0.425778	3	0	0	2	0	0	0	0	0	0	0.916057	0	0	0.1502	0		0.063847	0		0.23907	0		0	0
ENST00000415652	LINC01022	antisense	chr7:158590629-158591120	-3.33715	0.0949364	0.425844	0	2	0	0	3	0	0	0	0	0	0	0	#DIV/0!	0.597543	0		0	0		0	0		0.433234	0
ENST00000434601	LINC00539	lincRNA	chr13:21303515-21348721	-1.95722	0.0949636	0.425844	0	3	1	2	2	2	0	0	0	0	0.032921	0.275726	8.37538	0.827967	0.054544		0.144942	0.116818		0.206989	0		0.199496	0.058227
ENST00000533481	TDRKH-AS1	antisense	chr1:151790804-151791545	1.56872	0.0955964	0.426201	1	4	1	0	0	2	1	12	2	4	0.211816	0.320524	1.51322	1.16883	0.17502		0.223704	3.28632		0.008049	0.323722		0	0.758608
ENST00000453732	LINC01786	lincRNA	chr1:1275237-1279393	-1.30927	0.0972017	0.429928	3	1	2	3	2	2	1	2	0	0	0.867936	0.260534	0.300177	0.349557	0.125862		0.360032	0.422156		0.296746	0.043939		0.197869	0
ENST00000510986	GDNF-AS1	antisense	chr5:37873425-37875799	-3.28658	0.097486	0.430637	3	1	1	0	0	0	0	0	0	0	0.761486	0	0	0.399482	0.097177		0.146911	0		0	0		0.026131	0
ENST00000442383	OSER1-AS1	lincRNA	chr20:44211082-44226027	1.32887	0.0982267	0.432422	5	0	1	3	2	2	6	6	10	4	1.45062	0.408176	0.281381	0	1.16104		0.182907	1.68146		0.388984	1.80294		0	0.648941
ENST00000451743	MEG3	lincRNA	chr14:100826126-100861031	-3.31865	0.0995371	0.434713	1	1	0	3	2	0	0	0	0	0	0.363878	0	0	0.441264	0.091533		0.030976	0		0.373046	0.051028		0.036241	0
ENST00000434409	DNMBP-AS1	antisense	chr10:99927209-99958381	-1.19836	0.101247	0.437222	2	3	3	3	3	2	1	0	2	2	0.536989	0.330459	0.615392	0.887545	0.227966		0.449911	0.108027		0.296152	0.311655		0.433474	0.302421
ENST00000602861	HCG18	antisense	chr6:30292334-30296237	-1.6543	0.106128	0.450224	1	1	3	2	2	0	1	0	0	2	0.388669	0	0	0.22332	0.270304		0.409043	0		0.192018	0		0.194189	0.288714
ENST00000427644	LIMD1-AS1	antisense	chr3:45679043-45688882	-1.94812	0.110265	0.461675	1	3	2	1	1	1	0	1	0	0	0.222295	0.115011	0.51738	0.904081	0		0.291776	0.213826		0.083214	0.086093		0.156116	0.034836
ENST00000437551	PAX8-AS1	processed_transcript	chr2:113235527-113241410	1.83673	0.112938	0.465279	1	3	2	1	0	0	9	21	0	0	0.187254	0.034269	0.183008	0.837293	1.90992		0.285867	5.76768		0.089511	0.080087		0	0
ENST00000493908	ATP1A1-AS1	processed_transcript	chr1:116399000-116418575	-1.76996	0.113821	0.467418	3	1	1	1	1	1	0	0	1	0	0.762876	0.221042	0.289748	0.35607	0		0.127964	0		0.07372	0.136416		0.192106	0
ENST00000413904	NIFK-AS1	antisense	chr2:121649798-121651535	1.6148	0.115313	0.470116	2	0	1	3	0	4	7	12	1	0	0.623399	0.606016	0.972116	0	1.44601		0.223207	3.33779		0.285522	0.232883		0	0
ENST00000453420	LINC01695	lincRNA	chr21:28116094-28228667	-1.32254	0.121089	0.482352	3	1	1	1	2	1	2	0	0	0	0.759271	0.094238	0.124116	0.460993	0.466458		0.191147	0		0.093262	0.046931		0.106467	0.065445
ENST00000378779	DKFZp779M0652	lincRNA	chr11:45771432-45772358	-2.31247	0.122829	0.487771	1	0	0	3	2	0	1	0	0	0	0.17523	0	0	0.14248	0.1451		0.071453	0.126517		0.362459	0		0.296896	0.081899
ENST00000420579	AC104653.1	lincRNA	chr2:113831049-113831727	-1.64633	0.123089	0.488299	3	3	1	0	2	0	1	1	1	0	0.782269	0.077083	0.0985377	0.901873	0.147658		0.111505	0.333642		0.048453	0.165283		0.282325	0
ENST00000563812	TUG1	antisense	chr22:30971480-30973109	1.00118	0.129819	0.495496	5	3	3	2	2	2	7	5	13	9	1.32622	0.404063	0.304672	0.890977	1.50779		0.397327	1.49955		0.283296	2.35609		0.249591	1.63078
ENST00000620302	PPP3CB-AS1	processed_transcript	chr10:73496610-73499663	-2.01311	0.13099	0.496138	2	0	0	3	3	0	1	0	1	0	0.644597	0	0	0	0.237212		0	0		0.313197	0.104475		0.37723	0
ENST00000551432	PCED1B-AS1	processed_transcript	chr12:47205899-47210737	-3.30374	0.133664	0.498322	0	2	0	3	0	0	0	0	0	0	0.040167	0.068522	1.70593	0.534233	0		0	0.003467		0.377159	0		0.001069	0.002666
ENST00000559285	IQCH-AS1	lincRNA	chr15:67421209-67520949	0.951895	0.133188	0.498322	5	6	5	2	2	19	11	3	4	11	1.49235	3.30038	2.21154	1.932	2.25605		0.772687	0.924758		0.196431	0.765415		0.271435	1.88314
ENST00000500902	BAALC-AS1	antisense	chr8:103165509-103172140	-2.23511	0.136703	0.502462	1	3	1	0	1	0	1	0	0	0	0.247178	0	0	0.810035	0.244893		0.166786	0		0.053224	0		0.106504	0
ENST00000611383	AC129492.6	antisense	chr17:8063936-8072533	-2.23088	0.138348	0.503972	1	1	3	1	0	1	0	0	0	0	0.163143	0.250023	1.53254	0.445533	0		0.482939	0.134936		0.057866	0		0.019076	0
ENST00000525186	MCPH1-AS1	antisense	chr8:6634842-6708179	-1.0991	0.138816	0.503972	3	2	3	2	3	2	2	1	2	0	0.773346	0.402116	0.519969	0.707332	0.395141		0.4183	0.204348		0.223639	0.326029		0.327435	0.080268
ENST00000417721	ZFAS1	antisense	chr20:49278178-49289260	0.692393	0.159831	0.544659	14	8	20	25	14	22	26	27	46	36	3.90674	3.80428	0.973772	2.54512	5.45354		3.16857	7.33818		2.89479	8.67383		1.84335	6.40299
ENST00000509007	THAP9-AS1	antisense	chr4:82899545-82900559	-1.15329	0.16131	0.546075	2	1	1	1	3	1	1	0	1	1	0.493951	0.235547	0.476863	0.438766	0.185758		0.160049	0		0.103513	0.159311		0.354862	0.225114
ENST00000453900	ID2-AS1	antisense	chr2:8671245-8675766	-1.0661	0.161605	0.546075	1	3	3	2	2	3	1	0	1	1	0.190849	0.484708	2.53975	1.02097	0.272542		0.402708	0.09392		0.280489	0.108956		0.279887	0.247297
ENST00000526694	FLJ27354	antisense	chr1:89626261-89632747	-1.1462	0.16371	0.549253	3	1	2	1	1	1	1	2	0	0	0.762902	0.19133	0.250792	0.45574	0.244909		0.348022	0.510623		0.065098	0.070861		0.18661	0
ENST00000626994	AP000432.3	TEC	chr21:17611744-17633199	-1.49089	0.166099	0.555393	0	3	2	1	2	1	1	1	0	0	0.128522	0.094909	0.738465	0.857578	0.238207		0.348535	0.140824		0.084487	0.045247		0.251848	0
ENST00000515376	HAND2-AS1	antisense	chr4:173530460-173591324	-1.34915	0.167719	0.556776	3	0	2	2	0	1	2	0	0	0	0.819932	0.127992	0.156101	0.128825	0.504559		0.288541	0		0.18577	0		0	0
ENST00000452565	GS1-124K5.4	lincRNA	chr7:66493786-66495472	0.861916	0.16687	0.556776	4	7	2	5	2	5	11	4	12	19	1.06213	0.843294	0.793963	2.14675	2.22932		0.238699	0.988688		0.567451	2.21008		0.661918	3.37267
ENST00000554542	LINC00930	lincRNA	chr15:92568190-92570812	-2.22564	0.172537	0.565268	2	1	3	0	2	0	1	0	0	0	0.412935	0	0	0.329504	0.288556		0.438067	0		0	0		0	0
ENST00000628635	ZRANB2-AS2	processed_transcript	chr1:71081364-71407636	-2.25159	0.176334	0.574041	3	2	0	1	0	0	1	0	0	0	0.704751	0.022079	0.0313288	0.57311	0.128642		0.062591	0.080706		0.08793	0		0.042324	0.040307
ENST00000602772	JPX	lincRNA	chrX:73944328-74070408	-1.15251	0.178227	0.576431	3	2	1	2	2	1	2	0	1	0	0.879909	0.248901	0.282871	0.602661	0.476293		0.193138	0.048528		0.222122	0.222775		0.045567	0.031625
ENST00000602508	FAM226B	sense_intronic	chrX:72777608-72779097	1.06589	0.178179	0.576431	2	2	4	1	3	3	2	15	1	9	0.413289	0.547825	1.32553	0.598261	0.321204		0.561985	4.06818		0.091833	0.191373		0.408517	1.51776
ENST00000409054	CYTOR	lincRNA	chr2:87455368-87584075	0.827892	0.179004	0.577207	3	6	2	3	2	3	7	8	10	6	0.819132	0.458577	0.559833	1.73404	1.48009		0.306764	2.15962		0.296791	1.90374		0.290337	0.990596
ENST00000628924	EBLN3P	lincRNA	chr9:37084990-37087824	0.648996	0.179051	0.577207	5	11	6	6	2	14	17	14	8	14	1.44193	2.42663	1.68291	3.2485	3.49308		0.980884	3.72337		0.66844	1.42813		0.93427	2.54253
ENST00000444816	SNHG11	processed_transcript	chr20:38448611-38450921	1.08181	0.182411	0.581478	1	0	1	4	2	4	1	5	8	3	0.397836	0.639264	1.60685	0.020681	0.121671		0.208967	1.39864		0.467927	1.5858		0.234698	0.458725
ENST00000417565	LINC01725	lincRNA	chr1:83831621-83860943	-2.25856	0.185534	0.587727	0	1	2	0	2	1	0	0	0	0	0	0.164564	#DIV/0!	0.245126	0.071661		0.348601	0.104598		0	0		0.386836	0
ENST00000566385	LINC00562	lincRNA	chr13:47930153-47932622	-0.978143	0.188512	0.592291	2	3	4	1	2	2	1	2	1	1	0.640947	0.287705	0.448875	0.775198	0.138608		0.576023	0.438803		0.059875	0.119683		0.200107	0.16356
ENST00000504718	THAP9-AS1	antisense	chr4:82897793-82900502	-1.0288	0.190311	0.595997	3	1	2	2	1	1	2	0	1	1	0.712048	0.204752	0.287554	0.366789	0.360754		0.366344	0		0.229674	0.203878		0.096728	0.179221
ENST00000430058	PTCSC2	lincRNA	chr9:97805935-97810008	-2.96465	0.192062	0.596176	1	3	0	0	2	0	0	0	0	0	0.16867	0	0	0.832761	0		0	0		0	0		0	0
ENST00000594358	INTS6-AS1	antisense	chr13:51454164-51468780	-2.96458	0.192225	0.596176	1	3	0	0	0	0	0	0	0	0	0.358415	0	0	0.932187	0		0	0		0	0		0	0
ENST00000625348	CYP1B1-AS1	antisense	chr2:38105166-38131590	-1.30342	0.192064	0.596176	3	2	2	1	1	2	0	1	0	1	0.776985	0.282068	0.363029	0.654727	0.080654		0.261371	0.212455		0.135096	0		0.129012	0.187422
ENST00000466942	ZNF503-AS2	antisense	chr10:75401519-75407941	-1.02981	0.191357	0.596176	3	1	2	1	2	1	2	0	1	1	0.824071	0.148435	0.180124	0.239281	0.357541		0.289555	0.095185		0.165028	0.156907		0.217663	0.116804
ENST00000525829	FAM66A	lincRNA	chr8:12362019-12368615	-1.03204	0.19381	0.600125	1	1	2	3	2	1	2	0	1	1	0.289701	0.155298	0.536063	0.339692	0.334219		0.354482	0.096451		0.316017	0.145514		0.241991	0.091973
ENST00000491709	PVRL3-AS1	antisense	chr3:111045388-111071553	-1.76401	0.196071	0.602765	2	1	3	1	0	1	0	0	0	1	0.44317	0.197306	0.445215	0.234881	0		0.40031	0		0.124994	0.074403		0.04291	0.15459
ENST00000576749	MIR22HG	lincRNA	chr17:1711971-1716212	-1.03006	0.196561	0.603791	1	1	2	3	2	1	1	0	1	2	0.249253	0.229691	0.921517	0.265391	0.169464		0.288331	0		0.345493	0.163224		0.303349	0.310175
ENST00000609442	MIR22HG	lincRNA	chr17:1712825-1716209	-1.76266	0.198806	0.605791	1	1	3	2	2	1	0	1	0	0	0.257111	0.194222	0.755401	0.4559	0		0.498312	0.154926		0.253322	0		0	0
ENST00000512246	HAND2-AS1	antisense	chr4:173530458-173541830	-3.01234	0.201559	0.609178	3	0	1	0	0	0	0	0	0	0	0.883511	0	0	0	0		0.140029	0.066423		0	0		0	0
ENST00000438238	FGF13-AS1	antisense	chrX:138712107-138716617	-3.01064	0.202085	0.609382	3	1	0	0	0	0	0	0	0	0	0.812056	0	0	0.305582	0.073946		0	0		0.040292	0		0	0.051129
ENST00000542689	LINC01489	lincRNA	chr12:15001833-15006683	-3.01064	0.202178	0.609382	3	1	0	0	2	0	0	0	0	0	0.944828	0	0	0.458528	0		0	0		0	0		0	0
ENST00000598892	ZNF528-AS1	processed_transcript	chr19:52396639-52397669	-1.57989	0.202134	0.609382	3	1	0	1	1	1	1	0	0	0	0.803142	0.167295	0.208301	0.413489	0.265689		0	0		0.138193	0.067018		0.127829	0
ENST00000450746	LINC01985	lincRNA	chr3:30524745-30527185	-1.75871	0.203919	0.610044	3	2	1	1	2	0	0	0	1	1	0.689306	0	0	0.517491	0		0.197729	0		0.117687	0.128657		0	0.122727
ENST00000556225	PSMA3-AS1	antisense	chr14:58272615-58274114	-1.31849	0.20345	0.610044	2	3	1	0	1	1	2	0	0	0	0.452765	0.151902	0.335499	0.868893	0.395313		0.167549	0		0.0208	0		0.09096	0
ENST00000542680	CACNA1C-IT3	sense_intronic	chr12:2269776-2288937	-1.30663	0.204298	0.610044	3	2	3	1	0	0	3	0	1	0	0.732072	0	0	0.471383	0.615464		0.478851	0		0.099233	0.10742		0.051421	0
ENST00000605917	CASC15	lincRNA	chr6:22147208-22151668	0.889244	0.203541	0.610044	5	5	5	3	2	2	24	3	13	4	1.45938	0.28759	0.197063	1.52465	5.02846		0.704989	0.849806		0.299613	2.49581		0.297562	0.733933
ENST00000445429	ITGA9-AS1	processed_transcript	chr3:37806078-37861728	-0.828032	0.204167	0.610044	3	4	4	3	4	3	3	4	1	1	0.702797	0.463267	0.659176	1.1018	0.549111		0.644888	0.96527		0.338149	0.214584		0.466134	0.179345
ENST00000609942	SOS1-IT1	sense_intronic	chr2:38992824-38993836	0.787588	0.205961	0.612635	1	4	6	4	1	5	13	7	3	6	0.279772	0.903692	3.2301	1.10462	2.61889		0.972124	1.78601		0.455679	0.594435		0.115689	1.11371
ENST00000504808	LINC02021	lincRNA	chr3:130112652-130120579	0.97255	0.208171	0.616826	0	5	4	0	2	10	6	2	4	2	0	1.7594	#DIV/0!	1.66651	1.22883		0.622797	0.50406		0	0.772133		0.144003	0.271079
ENST00000617151	FRMD6-AS1	antisense	chr14:51649516-51651744	-0.935368	0.221162	0.630114	2	2	3	1	2	2	1	1	0	2	0.563915	0.310978	0.551463	0.538888	0.205606		0.432912	0.182588		0.162624	0.08808		0.216949	0.298552
ENST00000561402	NR2F2-AS1	antisense	chr15:96266386-96282971	-0.979282	0.223462	0.633434	3	3	2	4	0	1	2	1	2	1	0.849322	0.157311	0.18522	1.07338	0.482795		0.259503	0.278107		0.411568	0.376199		0	0.111246
ENST00000451690	LINC01032	lincRNA	chr1:192937300-192948257	-0.935962	0.225997	0.637758	3	3	2	1	2	2	2	0	1	1	0.785425	0.286517	0.364792	1.06715	0.32936		0.339074	0.122966		0.0728	0.276062		0.147521	0.101878
ENST00000458028	LINC01013	lincRNA	chr6:132133978-132147058	-1.30989	0.230221	0.64076	2	3	2	0	2	1	2	0	0	0	0.461182	0.092492	0.200554	0.837739	0.403712		0.241925	0.122096		0.050697	0.083412		0	0.035544
ENST00000583316	LINC00668	lincRNA	chr18:6927308-6929805	1.94913	0.234565	0.646751	0	0	0	0	2	13	0	0	0	5	0	2.26239	#DIV/0!	0	0		0	0		0	0		0.371364	0.912403
ENST00000625758	SAMD12-AS1	lincRNA	chr8:118621001-118764285	0.715485	0.236527	0.649639	3	8	4	6	2	8	16	5	17	6	0.722085	1.30332	1.80494	2.36583	3.2776		0.551205	1.35057		0.733696	3.18311		0.589612	1.00509
ENST00000424769	MELTF-AS1	antisense	chr3:196999460-197004736	1.80106	0.236857	0.649839	0	0	0	0	3	0	10	0	5	1	0	0	#DIV/0!	0	2.13244		0	0.117791		0	0.957782		0.400283	0.116765
ENST00000588698	MAP3K14-AS1	antisense	chr17:45247965-45268129	1.19759	0.237558	0.650607	0	1	1	0	3	5	2	0	3	5	0.127316	0.922193	7.24334	0.324168	0.382044		0.18799	0		0	0.640205		0.422658	0.889099
ENST00000554036	DHRS4-AS1	antisense	chr14:23952990-23953852	0.86162	0.237384	0.650607	1	5	1	0	1	5	5	4	2	2	0.275939	0.909125	3.29466	1.61111	1.07571		0.09445	1.08915		0	0.404759		0.152838	0.389749
ENST00000510317	LLPH-AS1	antisense	chr12:66130751-66134449	1.2075	0.241142	0.655698	0	2	3	0	0	3	1	6	0	4	0.086239	0.461287	5.34894	0.507441	0.243707		0.444611	1.56728		0	0.057263		0	0.669168
ENST00000476909	LINC00856	lincRNA	chr10:78267410-78280213	-2.07429	0.241959	0.656819	3	0	0	2	2	0	1	0	0	0	0.876266	0	0	0.075814	0.280613		0.008449	0		0.235297	0.004722		0	0
ENST00000581801	LINC00511	lincRNA	chr17:72323158-72592355	-0.947484	0.242902	0.657065	1	1	2	3	2	2	1	0	1	2	0.150851	0.296257	1.9639	0.255336	0.126602		0.265186	0		0.330995	0.178383		0.327389	0.317908
ENST00000419467	LINC01687	lincRNA	chr21:22041174-22054369	-1.13412	0.245273	0.660233	0	0	3	2	2	2	1	0	0	0	0	0.361305	#DIV/0!	0	0.121331		0.526725	0		0.228543	0		0.089292	0
ENST00000514763	STX18-AS1	antisense	chr4:4542418-4545060	0.885157	0.246733	0.660929	4	4	2	1	0	8	5	6	1	5	0.956199	1.36985	1.4326	1.34383	1.10259		0.328905	1.65051		0.085839	0.227313		0.048294	0.817802
ENST00000589888	ZNF582-AS1	lincRNA	chr19:56393718-56399168	-1.14189	0.249255	0.662616	2	3	2	1	2	1	2	0	1	0	0.657834	0.149661	0.227506	0.928275	0.33929		0.246789	0.039959		0.151035	0.13209		0	0
ENST00000629304	PCBP1-AS1	processed_transcript	chr2:69996687-70028601	-0.869975	0.249806	0.662707	3	3	4	2	2	2	4	1	1	1	0.932591	0.384714	0.412522	0.826079	0.881046		0.623055	0.170742		0.175737	0.234633		0.201774	0.212293
ENST00000413525	LINC01412	lincRNA	chr2:144566435-144579434	-1.57592	0.250493	0.663382	1	0	1	1	2	0	0	0	2	0	0.216217	0	0	0	0.086713		0.128962	0		0.094497	0.285121		0.353787	0
ENST00000623705	EPB41L4A-AS2	lincRNA	chr5:112419583-112420978	-1.3095	0.25686	0.671707	0	1	2	3	2	1	0	1	1	0	0.003225	0.11037	34.2233	0.200152	0.095639		0.23409	0.203705		0.30475	0.160595		0.110551	0.03833
ENST00000571639	MIR193BHG	lincRNA	chr16:14302505-14326285	-1.99685	0.265906	0.685342	1	3	0	1	2	0	1	0	0	0	0.166703	0	0	0.964111	0.230964		0	0		0.057828	0		0.041187	0
ENST00000455121	ST3GAL5-AS1	lincRNA	chr2:85889280-85890980	-1.98549	0.267946	0.686711	0	3	1	1	2	0	1	0	0	0	0.076912	0	0	0.799672	0.215662		0.19976	0		0.120636	0		0	0.062246
ENST00000518964	LINC00861	lincRNA	chr8:125922371-125951249	-1.97751	0.268886	0.687748	0	1	3	1	2	1	0	0	0	0	0	0.24997	#DIV/0!	0.3517	0.060636		0.427549	0.105885		0.110666	0		0	0
ENST00000439182	HCG2040054	antisense	chr2:47527771-47535199	-1.98271	0.269195	0.68803	1	1	3	0	0	0	1	0	0	0	0.211585	0	0	0.171493	0.15841		0.441264	0		0	0.092974		0	0
ENST00000414430	CCDC18-AS1	processed_transcript	chr1:93264672-93315269	-1.02605	0.270454	0.68947	2	3	2	0	2	4	0	1	0	0	0.606475	0.61873	1.02021	0.876697	0.076595		0.242992	0.295599		0.053097	0.069864		0.194968	0
ENST00000540968	AC156455.1	processed_transcript	chr12:122063349-122064658	-1.06987	0.270747	0.689759	2	1	2	3	3	2	0	2	1	1	0.628473	0.279079	0.444059	0.392162	0.051598		0.359876	0.436505		0.303401	0.238563		0.411721	0.19028
ENST00000451451	NDUFA6-AS1	processed_transcript	chr22:42123734-42125028	-0.865472	0.272626	0.693631	1	2	3	1	1	2	1	1	0	1	0.403658	0.327692	0.811806	0.521965	0.24711		0.519936	0.218489		0.064653	0.089549		0.082151	0.11298
ENST00000421322	XIST	lincRNA	chrX:73820653-73826806	1.06734	0.274676	0.694893	0	0	5	0	2	5	2	2	2	2	0	0.844705	#DIV/0!	0.0021	0.471882		0.767155	0.468847		0.000562	0.443503		0.000865	0.375595
ENST00000447950	PTPRD-AS1	lincRNA	chr9:8858130-8862255	0.897022	0.275335	0.695926	3	3	2	3	2	2	6	10	0	7	0.923621	0.353168	0.382373	0.772955	1.1605		0.345787	2.71942		0.309948	0.047059		0	1.21659
ENST00000602767	GAS5-AS1	antisense	chr1:173863248-173863941	-0.598556	0.276174	0.697587	4	6	6	7	6	5	5	4	5	4	1.02761	0.881632	0.857942	1.84984	1.1374		0.973371	1.16026		0.815927	0.955113		0.772471	0.663079
ENST00000446880	RUSC1-AS1	antisense	chr1:155316863-155321544	-0.867767	0.27791	0.698767	3	2	3	2	1	3	2	0	2	0	0.716267	0.588732	0.821945	0.63357	0.443286		0.536971	0		0.178882	0.392729		0.185954	0
ENST00000625636	ADAMTS9-AS1	antisense	chr3:64583176-64592757	-2.02566	0.278725	0.699446	3	1	0	1	0	0	1	0	0	0	0.767665	0	0	0.154711	0.185971		0	0		0.08135	0		0	0
ENST00000451228	LINC00969	lincRNA	chr3:195689375-195711875	-1.14258	0.279458	0.699766	2	1	3	1	2	2	0	1	1	0	0.445871	0.33985	0.762216	0.392155	0		0.447825	0.283752		0.11762	0.144785		0.135236	0
ENST00000555227	LINC01578	processed_transcript	chr15:92885324-92886985	0.665662	0.279368	0.699766	7	8	2	3	2	9	10	5	13	5	1.82299	1.48876	0.816662	2.44686	2.02845		0.277876	1.42137		0.39381	2.35394		0.228852	0.936734
ENST00000415584	FLJ27354	antisense	chr1:89624850-89632894	-1.49463	0.279964	0.699818	3	3	1	0	1	0	2	1	0	0	0.79969	0	0	0.891944	0.337245		0.115323	0.293375		0.049271	0		0.109828	0
ENST00000635845	MIR99AHG	lincRNA	chr21:15928296-16488329	-1.49252	0.280395	0.700442	3	3	1	0	2	0	2	0	1	0	0.748262	0	0	0.844559	0.430125		0.176532	0		0	0.210074		0.129105	0
ENST00000523825	CASC8	antisense	chr8:127289818-127421374	1.29841	0.281505	0.70276	0	0	0	1	3	2	0	8	1	2	0	0.332961	#DIV/0!	0	0		0	2.15754		0.117933	0.207562		0.367473	0.270684
ENST00000442197	MEG8	lincRNA	chr14:100961027-100967040	-1.54207	0.289325	0.706707	3	0	1	2	2	0	0	0	2	0	0.694517	0	0	0	0		0.151239	0		0.216466	0.437407		0	0
ENST00000600887	PPP3CB-AS1	processed_transcript	chr10:73496750-73499926	-1.5637	0.300337	0.722539	1	0	3	1	1	1	0	1	0	0	0.170524	0.12768	0.748751	0.006677	0.00311		0.43668	0.234973		0.142663	0		0.083192	0.038449
ENST00000414750	LINC01934	lincRNA	chr2:181101932-181192053	-1.56575	0.302005	0.722561	0	1	3	1	2	1	1	0	0	0	0.136145	0.124417	0.913857	0.452249	0.126458		0.40076	0		0.132461	0		0.110754	0.087575
ENST00000508640	SEMA6A-AS1	antisense	chr5:116449628-116496121	-0.866902	0.305477	0.726356	3	3	3	1	1	4	1	0	0	2	0.703376	0.713079	1.01379	0.789654	0.312063		0.402433	0		0.094486	0.023744		0.088463	0.286604
ENST00000458236	HLA-F-AS1	processed_transcript	chr6:29735028-29748993	-0.59233	0.308037	0.730191	3	2	3	3	4	3	4	1	1	3	0.889541	0.513888	0.5777	0.751057	0.937566		0.5004	0.372845		0.314907	0.233244		0.45153	0.612466
ENST00000503134	NR2F1-AS1	antisense	chr5:93543542-93581032	-0.888487	0.312757	0.736844	2	2	0	3	1	2	2	0	1	0	0.546675	0.407223	0.744909	0.526401	0.42444		0	0		0.301625	0.276202		0.182907	0
ENST00000451496	MAST4-AS1	antisense	chr5:67001383-67003953	0.662518	0.314136	0.738391	3	6	2	2	1	8	6	7	3	3	0.76165	1.31955	1.73249	1.75974	1.23163		0.351884	1.90038		0.198261	0.549874		0.176754	0.541058
ENST00000512585	MEF2C-AS1	antisense	chr5:88883417-89305171	-1.57299	0.315223	0.739895	3	1	1	1	0	1	1	0	0	0	0.728172	0.163582	0.224647	0.259466	0.186785		0.146582	0.016293		0.118438	0		0.038398	0
ENST00000570949	MMP25-AS1	antisense	chr16:3054916-3057213	0.895383	0.319242	0.744833	0	0	3	2	0	2	5	3	0	2	0.108443	0.375718	3.46466	0	0.965561		0.417798	0.883281		0.192609	0		0	0.375942
ENST00000421003	LINC01341	processed_transcript	chr1:246776013-246792385	-0.760815	0.321539	0.745227	4	2	3	2	2	2	2	2	2	1	1.18441	0.286714	0.242074	0.700784	0.513319		0.51147	0.445997		0.22735	0.323326		0.224192	0.165946
ENST00000608623	LINC01278	processed_transcript	chrX:63426560-63431612	0.656485	0.322366	0.745799	4	4	3	1	2	6	6	8	1	6	1.08407	1.0616	0.979277	1.187	1.25888		0.481681	2.27493		0.110873	0.261751		0.321589	1.02454
ENST00000482677	SUCLG2-AS1	lincRNA	chr3:67654758-67947713	-0.793444	0.323548	0.74744	3	3	1	1	2	2	2	1	1	0	0.934423	0.334805	0.358301	0.827215	0.3598		0.209931	0.14296		0.147779	0.144646		0.185199	0.060714
ENST00000578025	TSPOAP1-AS1	antisense	chr17:58337215-58353719	1.12308	0.324569	0.747643	3	0	0	0	0	3	3	0	1	2	0.701402	0.475047	0.677282	0	0.720072		0	0		0	0.264598		0	0.308933
ENST00000514180	HAS2-AS1	antisense	chr8:121639346-121644693	0.891146	0.324531	0.747643	0	2	1	3	1	0	3	4	4	5	0.117178	0.036338	0.310109	0.62045	0.631429		0.161038	1.0345		0.319764	0.788595		0.111063	0.807299
ENST00000508111	LINC01091	lincRNA	chr4:123650291-123930406	-1.32499	0.325122	0.747685	0	2	0	2	2	0	0	0	1	2	0	0	#DIV/0!	0.711846	0		0	0		0.275928	0.227486		0.447497	0.362992
ENST00000515769	LINC01091	lincRNA	chr4:123774264-123865573	-0.798424	0.326164	0.748864	2	2	1	1	2	2	1	0	1	2	0.427656	0.358338	0.837912	0.746556	0.251225		0.201676	0		0.057944	0.101805		0.333946	0.327411
ENST00000586675	AC004637.1	antisense	chr19:3672582-3674295	-2.01408	0.327979	0.751561	3	2	0	0	0	0	1	0	0	0	0.802763	0	0	0.658671	0.136065		0	0		0	0		0	0
ENST00000432988	CBR3-AS1	processed_transcript	chr21:36141407-36150710	0.532492	0.331124	0.756071	6	7	6	2	3	9	10	9	4	10	1.6845	1.61695	0.959895	2.13425	2.13244		0.970086	2.33144		0.249995	0.658874		0.392699	1.74961
ENST00000591368	MAMDC2-AS1	antisense	chr9:70087419-70175883	-1.55683	0.331396	0.756242	0	3	2	0	1	1	1	0	0	0	0.093318	0.242863	2.60253	0.824071	0.141323		0.304819	0		0.054509	0		0.189219	0.069211
ENST00000607066	TRAF3IP2-AS1	antisense	chr6:111574619-111587134	-1.55096	0.332133	0.757476	0	2	3	0	1	0	1	0	0	1	0	0	#DIV/0!	0.578868	0.118141		0.472491	0.037122		0	0.073817		0.132218	0.139124
ENST00000585890	ZNF793-AS1	antisense	chr19:37497164-37498175	-1.01995	0.332747	0.758426	0	2	3	2	2	1	1	1	2	0	0	0.088102	#DIV/0!	0.733301	0.108055		0.396936	0.141324		0.281344	0.310725		0.26474	0
ENST00000501050	LINC01096	lincRNA	chr4:13546076-13547801	-1.58552	0.336584	0.76266	3	1	1	1	2	0	2	0	0	0	0.747159	0	0	0.219643	0.401897		0.184814	0.065011		0.114784	0		0	0
ENST00000381786	C2orf48	lincRNA	chr2:10141382-10211725	1.1303	0.338973	0.764133	1	3	1	0	2	0	9	1	4	0	0.348348	0	0	0.851555	1.89596		0.228008	0.259999		0.014639	0.772845		0.029883	0.046009
ENST00000582348	TSPOAP1-AS1	antisense	chr17:58337336-58351743	-1.00927	0.339218	0.764133	1	3	2	2	1	0	1	1	3	0	0.213681	0.03804	0.178022	1.07065	0.265458		0.325019	0.336808		0.260648	0.590661		0.106664	0.062798
ENST00000558687	SNHG21	antisense	chr15:82750566-82755037	1.00303	0.338988	0.764133	0	0	1	3	1	3	3	0	4	3	0	0.458602	#DIV/0!	0	0.630429		0.169613	0.002778		0.304302	0.667388		0.130896	0.555683
ENST00000428411	SLC16A1-AS1	antisense	chr1:112956461-112975430	0.663976	0.340493	0.76477	3	4	3	1	1	4	6	7	5	1	0.922737	0.751751	0.814697	1.32207	1.35283		0.442372	1.86557		0.076509	0.907176		0.15152	0.208601
ENST00000423171	LINC01474	lincRNA	chr9:72871728-72874068	-1.7223	0.344484	0.768603	3	0	0	0	2	0	0	0	1	0	0.830932	0	0	0	0		0	0		0	0.094435		0.189974	0
ENST00000427953	HIPK1-AS1	antisense	chr1:113924001-113929232	-1.5435	0.342676	0.768603	3	2	0	1	0	0	0	1	1	0	0.930669	0	0	0.572765	0		0	0.184448		0.08626	0.212318		0	0
ENST00000456602	RBM26-AS1	antisense	chr13:79406309-79422955	0.865741	0.346402	0.769959	0	3	1	2	2	0	4	1	4	9	0	0	#DIV/0!	1.0524	0.802787		0.182837	0.151021		0.186624	0.770145		0.212396	1.68038
ENST00000457273	LINC01725	lincRNA	chr1:83801516-83860546	-1.30938	0.354851	0.778853	1	3	2	0	2	1	1	1	0	0	0.352613	0.196909	0.558428	0.928565	0.308526		0.279696	0.255827		0.006136	0.02808		0.176733	0
ENST00000602620	MIR99AHG	lincRNA	chr21:16420455-16607137	-1.38095	0.36235	0.784583	1	0	0	1	2	0	1	0	1	0	0.224502	0	0	0.096357	0.199902		0.008785	0		0.127312	0.240069		0.333986	0
ENST00000558457	OIP5-AS1	processed_transcript	chr15:41283990-41286426	-1.34824	0.363722	0.786404	0	0	1	1	3	0	0	0	1	1	0.069674	0.028324	0.406522	0.069522	0.076961		0.139298	0.032352		0.061967	0.116007		0.334806	0.110508
ENST00000592982	CEBPA-AS1	antisense	chr19:33302857-33305054	0.476357	0.365437	0.78905	5	6	11	11	10	8	16	14	22	12	1.49078	1.43203	0.960592	1.9233	3.34247		1.76046	3.88967		1.2587	4.14532		1.32198	2.13607
ENST00000628508	LINC00969	lincRNA	chr3:195708178-195718675	-2.57196	0.366709	0.790909	0	3	0	0	2	0	0	0	0	0	0	0	#DIV/0!	1.0607	0		0	0		0	0		0	0
ENST00000380711	CHKB-AS1	antisense	chr22:50583026-50583877	0.79471	0.367085	0.791277	1	2	0	4	1	1	2	3	6	5	0.193337	0.187789	0.971304	0.605799	0.510237		0	0.7387		0.418227	1.16944		0.188876	0.812817
ENST00000526759	ZNF503-AS1	lincRNA	chr10:75296429-75360689	1.00211	0.384946	0.806551	0	1	1	3	2	0	1	2	2	10	0	0	#DIV/0!	0.437542	0.225997		0.109181	0.422467		0.290818	0.351077		0.144257	1.71816
ENST00000613780	MIAT	lincRNA	chr22:26657520-26676475	-1.3105	0.393784	0.808853	0	2	2	3	2	1	1	1	0	0	0.005542	0.144326		0.609637	0.163498		0.242039	0.164524		0.373993	0.000199		0.052578	0
ENST00000602323	MIR99AHG	lincRNA	chr21:16588689-16627195	-1.12894	0.387423	0.808853	3	0	1	1	2	0	2	0	1	0	0.940408	0		0.093273	0.518012		0.159004	0		0.087888	0.122112		0.125098	0
ENST00000423992	FTX	lincRNA	chrX:74280931-74293539	1.05905	0.389379	0.808853	0	0	3	3	2	2	4	2	0	8	0	0.312144		0	0.811812		0.470304	0.488039		0.305905	0		0	1.44055
ENST00000530313	BDNF-AS	antisense	chr11:27639889-27659649	-0.830345	0.392924	0.808853	1	3	2	0	3	1	4	0	0	1	0.259689	0.109752		0.892043	0.821265		0.388597	0.006429		0.039517	0		0.360395	0.154464
ENST00000630472	HCP5B	lincRNA	chr6:29871895-29873783	-0.788453	0.394759	0.808853	1	3	0	1	2	1	3	0	0	0	0.144084	0.244423		0.95521	0.564434		0	0.043322		0.074247	0.089482		0.074271	0.029649
ENST00000433033	HNF1A-AS1	processed_transcript	chr12:120970130-120979747	0.738344	0.389918	0.808853	2	4	4	0	0	4	1	9	4	1	0.469862	0.657382		1.21164	0.15612		0.56558	2.50297		0	0.678086		0	0.239987
ENST00000622718	AC007386.2	lincRNA	chr2:65030747-65053017	-0.775548	0.396674	0.809315	0	3	0	2	2	2	1	0	0	1	0	0.379189		0.89179	0.180237		0	0.080389		0.221962	0.078389		0.113795	0.176148
[truncated: 1,853 more rows]
