# Supplementary material for: Methylation-mediated LncRNA CRAT40 promotes colorectal cancer progression by recruiting YBX1 to initiate RelA transcription
Source: Int J Biol Sci. 2025 Jul 25;21(11):4834–50. doi: 10.7150/ijbs.105629 (PMC12374820; doi:10.7150/ijbs.105629)
Supplement: Supplementary file 3 — Supplementary table 4. [file ijbsv21p4834s3.xlsx]

## Sheet: CRAT40vsNC_deg
gene_id	CRAT40_KO_1	CRAT40_KO_2	CRAT40_KO_3	HCT15_1	HCT15_2	HCT15_3	CRAT40	NC	log2FoldChange	pvalue	padj	gene_name	gene_chr	gene_start	gene_end	gene_strand	gene_length	gene_biotype	gene_description	tf_family
ENSG00000163132	8312.11	5497.82	6125.86	260.396	252.304	273.207	6645.26	261.969	4.66485	2.86877e-105	6.02757e-101	MSX1	4	4859666	4863936	+	2120	protein_coding	msh homeobox 1 [Source:HGNC Symbol;Acc:HGNC:7391]	Homeobox
ENSG00000123104	563.458	582.11	624.397	4434.66	4060.15	4446.17	589.988	4313.66	-2.86984	3.65098e-86	3.83554e-82	ITPR2	12	26336515	26833198	-	12750	protein_coding	inositol 1,4,5-trisphosphate receptor type 2 [Source:HGNC Symbol;Acc:HGNC:6181]	-
ENSG00000203727	57.2262	52.9191	62.9237	585.149	522.298	568.776	57.6897	558.741	-3.27556	1.47168e-54	1.03072e-50	SAMD5	6	147508927	147737547	+	6320	protein_coding	sterile alpha motif domain containing 5 [Source:HGNC Symbol;Acc:HGNC:21180]	-
ENSG00000163637	463.312	333.872	393.031	17.8218	25.1373	26.2512	396.738	23.0701	4.10142	3.63095e-45	1.90725e-41	PRICKLE2	3	64092242	64445476	-	14747	protein_coding	prickle planar cell polarity protein 2 [Source:HGNC Symbol;Acc:HGNC:20340]	-
ENSG00000169851	765.951	735.095	859.634	94.0595	117.308	81.6704	786.893	97.6792	3.00893	1.27903e-44	5.37476e-41	PCDH7	4	30720415	31146805	+	12249	protein_coding	protocadherin 7 [Source:HGNC Symbol;Acc:HGNC:8659]	-
ENSG00000134138	441.302	480.121	518.878	70.2971	70.757	55.4192	480.1	65.4911	2.87397	1.85427e-39	6.49333e-36	MEIS2	15	36889204	37101299	-	10798	protein_coding	Meis homeobox 2 [Source:HGNC Symbol;Acc:HGNC:7001]	Homeobox
ENSG00000182568	9.90453	9.62166	14.5209	651.486	2040.78	655.307	11.349	1115.86	-6.61671	1.31222e-38	3.93872e-35	SATB1	3	18345387	18445588	-	13409	protein_coding	SATB homeobox 1 [Source:HGNC Symbol;Acc:HGNC:10541]	CUT
ENSG00000163283	903.514	525.343	542.112	44.5545	35.3785	48.6133	656.989	42.8488	3.93903	1.00152e-37	2.63037e-34	ALPP	2	232378534	232382889	+	3059	protein_coding	alkaline phosphatase, placental [Source:HGNC Symbol;Acc:HGNC:439]	-
ENSG00000129514	385.176	363.699	385.287	1500.99	1357.42	1521.6	378.054	1460	-1.94943	1.2012e-36	2.80428e-33	RELA	11	65653596	65663094	-	5464	protein_coding	RELA proto-oncogene, NF-kB subunit [Source:HGNC Symbol;Acc:HGNC:9955]	RHD
ENSG00000112902	645.996	516.683	471.444	53.4654	25.1373	32.0848	544.707	36.8958	3.88698	2.93229e-36	6.16103e-33	SEMA5A	5	9035026	9546075	-	12097	protein_coding	semaphorin 5A [Source:HGNC Symbol;Acc:HGNC:10736]	-
ENSG00000048740	568.96	439.71	448.21	70.2971	67.0329	72.92	485.627	70.0833	2.79225	1.16785e-35	2.2307e-32	CELF2	10	10798397	11336675	+	10978	protein_coding	CUGBP Elav-like family member 2 [Source:HGNC Symbol;Acc:HGNC:2550]	-
ENSG00000099250	1707.98	2283.22	2119.08	416.832	350.061	418.074	2036.76	394.989	2.36684	2.16803e-34	3.79604e-31	NRP1	10	33177492	33336262	-	11522	protein_coding	neuropilin 1 [Source:HGNC Symbol;Acc:HGNC:8004]	-
ENSG00000115596	287.231	618.673	681.512	4.9505	10.2411	16.5285	529.139	10.5734	5.64381	3.77998e-34	6.10932e-31	WNT6	2	218859821	218874233	+	1703	protein_coding	Wnt family member 6 [Source:HGNC Symbol;Acc:HGNC:12785]	-
ENSG00000109452	271.824	305.007	317.523	41.5842	33.5165	30.1403	298.118	35.0803	3.08889	7.80566e-34	1.17146e-30	INPP4B	4	142023160	142847432	-	14153	protein_coding	inositol polyphosphate-4-phosphatase type II B [Source:HGNC Symbol;Acc:HGNC:6075]	-
ENSG00000180644	399.483	821.69	790.902	39.604	22.3443	35.9738	670.692	32.6407	4.36372	8.85193e-34	1.23992e-30	PRF1	10	70597348	70602775	-	2534	protein_coding	perforin 1 [Source:HGNC Symbol;Acc:HGNC:9360]	-
ENSG00000164749	17.6081	18.2812	19.3611	215.842	191.789	218.76	18.4168	208.797	-3.50113	5.57573e-32	7.32198e-29	HNF4G	8	75407914	75566843	+	4806	protein_coding	hepatocyte nuclear factor 4 gamma [Source:HGNC Symbol;Acc:HGNC:5026]	RXR-like
ENSG00000185950	1834.54	1537.54	1703.78	369.307	467.368	369.461	1691.95	402.046	2.07274	5.10041e-29	6.30381e-26	IRS2	13	109752698	109786568	-	8138	protein_coding	insulin receptor substrate 2 [Source:HGNC Symbol;Acc:HGNC:6126]	-
ENSG00000073910	176.081	259.785	229.429	10.8911	20.4823	12.6395	221.765	14.6709	3.91335	3.52969e-28	4.12012e-25	FRY	13	31846713	32299122	+	18849	protein_coding	FRY microtubule binding protein [Source:HGNC Symbol;Acc:HGNC:20367]	-
ENSG00000059804	11497	12185.8	12443.4	3460.4	3698.91	2802.07	12042.1	3320.46	1.85861	1.16766e-27	1.29125e-24	SLC2A3	12	7919230	7936275	-	6159	protein_coding	solute carrier family 2 member 3 [Source:HGNC Symbol;Acc:HGNC:11007]	-
ENSG00000115339	249.814	227.071	219.749	792.08	790.43	792.397	232.211	791.636	-1.7704	2.28216e-27	2.39752e-24	GALNT3	2	165747591	165794682	-	4686	protein_coding	polypeptide N-acetylgalactosaminyltransferase 3 [Source:HGNC Symbol;Acc:HGNC:4125]	-
ENSG00000198959	263.02	195.32	218.781	10.8911	21.4133	7.77813	225.707	13.3608	4.07023	4.66963e-27	4.67207e-24	TGM2	20	38127387	38166578	-	8036	protein_coding	transglutaminase 2 [Source:HGNC Symbol;Acc:HGNC:11778]	-
ENSG00000169213	607.478	422.391	472.412	50.4951	74.481	80.6981	500.76	68.5581	2.86713	1.87648e-26	1.79212e-23	RAB3B	1	51907956	51990764	-	12844	protein_coding	RAB3B, member RAS oncogene family [Source:HGNC Symbol;Acc:HGNC:9778]	-
ENSG00000111859	1250.17	1320.09	1303	251.485	269.994	157.507	1291.09	226.329	2.51184	5.0121e-26	4.57866e-23	NEDD9	6	11183298	11382348	-	10359	protein_coding	neural precursor cell expressed, developmentally down-regulated 9 [Source:HGNC Symbol;Acc:HGNC:7733]	-
ENSG00000049618	625.086	647.538	598.259	1716.83	1936.51	1880.36	623.628	1844.57	-1.56459	1.05136e-25	9.20425e-23	ARID1B	6	156776020	157210779	+	44677	protein_coding	AT-rich interaction domain 1B [Source:HGNC Symbol;Acc:HGNC:18040]	ARID
ENSG00000253368	544.749	600.391	664.087	159.406	136.859	126.395	603.076	140.887	2.09857	1.25441e-25	1.05426e-22	TRNP1	1	26993707	27000898	+	1976	protein_coding	TMF1-regulated nuclear protein 1 [Source:HGNC Symbol;Acc:HGNC:34348]	-
ENSG00000244649	77.0353	105.838	127.784	1040.6	2463.46	1100.61	103.552	1534.89	-3.8883	1.56437e-25	1.26419e-22	LINC02086	17	48646923	48707346	+	3858	lincRNA	long intergenic non-protein coding RNA 2086 [Source:HGNC Symbol;Acc:HGNC:52936]	-
ENSG00000180530	128.759	107.763	86.1571	500.001	510.195	531.83	107.56	514.008	-2.25972	2.80399e-25	2.18202e-22	NRIP1	21	14961235	15065936	-	8497	protein_coding	nuclear receptor interacting protein 1 [Source:HGNC Symbol;Acc:HGNC:8001]	-
ENSG00000102119	0	0	0	1099.01	786.706	1001.43	0	962.384	-12.3411	9.18258e-25	6.89054e-22	EMD	X	154379197	154381523	+	2020	protein_coding	emerin [Source:HGNC Symbol;Acc:HGNC:3331]	-
ENSG00000164690	226.704	445.483	456.923	20.7921	34.4475	31.1125	376.37	28.784	3.7077	2.19022e-24	1.58685e-21	SHH	7	155799986	155812273	-	5038	protein_coding	sonic hedgehog [Source:HGNC Symbol;Acc:HGNC:10848]	-
ENSG00000102678	245.412	136.628	159.729	5.9406	0.931013	3.88906	180.59	3.58689	5.66857	5.11442e-24	3.58197e-21	FGF9	13	21671383	21704498	+	4539	protein_coding	fibroblast growth factor 9 [Source:HGNC Symbol;Acc:HGNC:3687]	-
ENSG00000153250	272.925	374.283	354.309	61.3862	47.4817	36.9461	333.839	48.6047	2.7816	1.81528e-23	1.23035e-20	RBMS1	2	160272151	160493794	-	11765	protein_coding	RNA binding motif single stranded interacting protein 1 [Source:HGNC Symbol;Acc:HGNC:9907]	-
ENSG00000141753	4843.32	4926.29	5127.8	1418.81	950.564	1350.48	4965.8	1239.95	2.00191	5.35826e-23	3.5182e-20	IGFBP4	17	40443461	40457731	+	2200	protein_coding	insulin like growth factor binding protein 4 [Source:HGNC Symbol;Acc:HGNC:5473]	-
ENSG00000250786	191.488	173.19	200.388	21.7822	27.9304	13.6117	188.355	21.1081	3.15434	8.24353e-23	5.18141e-20	SNHG18	5	9546200	9550609	+	1951	lincRNA	small nucleolar RNA host gene 18 [Source:HGNC Symbol;Acc:HGNC:49007]	-
ENSG00000198121	304.84	205.903	233.302	30.6931	40.0336	30.1403	248.015	33.6223	2.87989	8.38456e-23	5.18141e-20	LPAR1	9	110873263	111038458	-	4159	protein_coding	lysophosphatidic acid receptor 1 [Source:HGNC Symbol;Acc:HGNC:3166]	-
ENSG00000074590	787.961	656.197	710.554	170.297	218.788	182.786	718.237	190.624	1.9127	1.539e-22	9.23886e-20	NUAK1	12	106063340	106140033	-	7008	protein_coding	NUAK family kinase 1 [Source:HGNC Symbol;Acc:HGNC:14311]	-
ENSG00000171757	1.1005	5.77299	3.87223	124.753	120.101	137.09	3.58191	127.314	-5.11565	2.17218e-22	1.26777e-19	LRRC34	3	169793428	169812986	-	4851	protein_coding	leucine rich repeat containing 34 [Source:HGNC Symbol;Acc:HGNC:28408]	-
ENSG00000145632	1097.2	636.954	612.78	102.97	127.549	100.143	782.312	110.221	2.82625	3.28225e-22	1.86388e-19	PLK2	5	58453982	58460260	-	4768	protein_coding	polo like kinase 2 [Source:HGNC Symbol;Acc:HGNC:19699]	-
ENSG00000124882	93.5428	45.2218	72.6043	556.436	437.576	470.577	70.4563	488.196	-2.79717	4.87173e-22	2.69368e-19	EREG	4	74365143	74388751	+	5717	protein_coding	epiregulin [Source:HGNC Symbol;Acc:HGNC:3443]	-
ENSG00000100504	703.222	642.727	717.33	149.505	202.961	137.09	687.76	163.185	2.07438	1.43306e-21	7.72051e-19	PYGL	14	50857891	50944736	-	4798	protein_coding	glycogen phosphorylase L [Source:HGNC Symbol;Acc:HGNC:9725]	-
ENSG00000139648	128.759	310.78	308.81	9.901	16.7582	7.77813	249.45	11.4791	4.43816	1.81018e-21	9.50842e-19	KRT71	12	52543909	52553147	-	2265	protein_coding	keratin 71 [Source:HGNC Symbol;Acc:HGNC:28927]	-
ENSG00000144821	217.9	210.714	211.036	29.703	15.8272	35.0016	213.217	26.8439	2.99343	2.62518e-21	1.34531e-18	MYH15	3	108380369	108529322	-	7694	protein_coding	myosin heavy chain 15 [Source:HGNC Symbol;Acc:HGNC:31073]	-
ENSG00000106541	11.005	11.546	9.68057	182.178	498.092	177.925	10.7439	286.065	-4.73575	3.27984e-21	1.64078e-18	AGR2	7	16791811	16833433	-	2845	protein_coding	anterior gradient 2, protein disulphide isomerase family member [Source:HGNC Symbol;Acc:HGNC:328]	-
ENSG00000196923	1354.72	1245.04	1254.6	500.001	453.403	488.078	1284.79	480.494	1.41895	7.43911e-21	3.63496e-18	PDLIM7	5	177483394	177497606	-	4407	protein_coding	PDZ and LIM domain 7 [Source:HGNC Symbol;Acc:HGNC:22958]	-
ENSG00000143320	1239.17	2492.97	2432.73	255.446	352.854	248.9	2054.96	285.733	2.84627	2.02624e-20	9.67577e-18	CRABP2	1	156699606	156705816	-	1100	protein_coding	cellular retinoic acid binding protein 2 [Source:HGNC Symbol;Acc:HGNC:2339]	-
ENSG00000172469	232.206	221.298	213.941	705.941	615.399	692.253	222.482	671.198	-1.59344	2.33856e-20	1.0919e-17	MANEA	6	95577543	95609457	+	5187	protein_coding	mannosidase endo-alpha [Source:HGNC Symbol;Acc:HGNC:21072]	-
ENSG00000101210	3661.38	5843.23	5906.11	202.971	594.917	175.008	5136.91	324.299	3.98509	6.54943e-20	2.99152e-17	EEF1A2	20	63488012	63499322	-	4910	protein_coding	eukaryotic translation elongation factor 1 alpha 2 [Source:HGNC Symbol;Acc:HGNC:3192]	-
ENSG00000198947	16.5076	10.5838	6.7764	116.832	134.997	163.341	11.2893	138.39	-3.6324	8.42448e-20	3.7661e-17	DMD	X	31097677	33339441	-	18910	protein_coding	dystrophin [Source:HGNC Symbol;Acc:HGNC:2928]	-
ENSG00000164951	1747.6	1740.56	1631.18	550.496	401.267	558.081	1706.44	503.281	1.76187	8.61408e-20	3.77064e-17	PDP1	8	93857807	93926066	+	5603	protein_coding	pyruvate dehyrogenase phosphatase catalytic subunit 1 [Source:HGNC Symbol;Acc:HGNC:9279]	-
ENSG00000110811	934.328	890.003	959.344	323.763	323.061	366.544	927.892	337.79	1.45788	1.27862e-19	5.48266e-17	P3H3	12	6828410	6839851	+	4601	protein_coding	prolyl 3-hydroxylase 3 [Source:HGNC Symbol;Acc:HGNC:19318]	-
ENSG00000244405	681.212	581.148	566.313	193.07	178.754	202.231	609.558	191.352	1.67127	2.258e-19	9.48857e-17	ETV5	3	186046308	186110318	-	5802	protein_coding	ETS variant 5 [Source:HGNC Symbol;Acc:HGNC:3494]	ETS
ENSG00000134569	352.161	312.704	341.724	72.2773	40.9646	71.9477	335.53	61.7299	2.44441	2.44926e-19	1.00905e-16	LRP4	11	46856868	46918642	-	8597	protein_coding	LDL receptor related protein 4 [Source:HGNC Symbol;Acc:HGNC:6696]	-
ENSG00000114126	548.051	641.765	611.812	1665.35	1914.16	1579.93	600.542	1719.81	-1.51754	3.85764e-19	1.55871e-16	TFDP2	3	141944428	142149544	-	11897	protein_coding	transcription factor Dp-2 [Source:HGNC Symbol;Acc:HGNC:11751]	E2F
ENSG00000240694	1123.61	1431.7	1423.04	324.753	418.025	285.846	1326.12	342.875	1.95129	7.47127e-19	2.96187e-16	PNMA2	8	26504686	26514092	-	5579	protein_coding	PNMA family member 2 [Source:HGNC Symbol;Acc:HGNC:9159]	-
ENSG00000184916	1319.5	1254.66	1308.81	3037.63	3285.54	2908.05	1294.33	3077.07	-1.24946	9.09175e-19	3.53753e-16	JAG2	14	105140981	105168824	-	6397	protein_coding	jagged 2 [Source:HGNC Symbol;Acc:HGNC:6189]	-
ENSG00000006468	160.674	248.239	229.429	28.7129	23.2753	37.9184	212.781	29.9689	2.83064	1.13319e-18	4.30152e-16	ETV1	7	13891228	13991425	-	9616	protein_coding	ETS variant 1 [Source:HGNC Symbol;Acc:HGNC:3490]	ETS
ENSG00000008513	222.302	144.325	127.784	12.8713	14.8962	20.4176	164.803	16.0617	3.35718	1.14647e-18	4.30152e-16	ST3GAL1	8	133454848	133571940	-	8852	protein_coding	ST3 beta-galactoside alpha-2,3-sialyltransferase 1 [Source:HGNC Symbol;Acc:HGNC:10862]	-
ENSG00000117020	260.819	350.228	322.363	56.4357	70.757	39.8629	311.137	55.6852	2.48139	1.596e-18	5.88309e-16	AKT3	1	243488233	243851079	-	9475	protein_coding	AKT serine/threonine kinase 3 [Source:HGNC Symbol;Acc:HGNC:393]	-
ENSG00000100234	169.478	128.93	140.368	1.9802	0.931013	0.972266	146.259	1.29449	6.82865	1.69648e-18	6.14564e-16	TIMP3	22	32801701	32863043	+	4603	protein_coding	TIMP metallopeptidase inhibitor 3 [Source:HGNC Symbol;Acc:HGNC:11822]	-
ENSG00000120875	462.212	190.509	231.366	23.7624	30.7234	24.3067	294.695	26.2642	3.48556	2.6836e-18	9.5568e-16	DUSP4	8	29333064	29350668	-	7257	protein_coding	dual specificity phosphatase 4 [Source:HGNC Symbol;Acc:HGNC:3070]	-
ENSG00000056998	169.478	243.428	251.695	31.6832	43.7576	28.1957	221.533	34.5455	2.67998	3.9404e-18	1.37986e-15	GYG2	X	2828788	2882820	+	3655	protein_coding	glycogenin 2 [Source:HGNC Symbol;Acc:HGNC:4700]	-
ENSG00000075213	63.8292	177.039	125.847	963.367	877.945	870.178	122.238	903.83	-2.88325	4.32494e-18	1.48969e-15	SEMA3A	7	83955777	84492724	-	9371	protein_coding	semaphorin 3A [Source:HGNC Symbol;Acc:HGNC:10723]	-
ENSG00000058091	117.754	123.157	101.646	9.901	15.8272	7.77813	114.186	11.1688	3.34792	4.62192e-18	1.56631e-15	CDK14	7	90466424	91210590	+	6841	protein_coding	cyclin dependent kinase 14 [Source:HGNC Symbol;Acc:HGNC:8883]	-
ENSG00000205693	82.5378	136.628	110.358	2.9703	8.37912	6.80586	109.841	6.05176	4.1754	5.42571e-18	1.80952e-15	MANSC4	12	27762738	27771276	-	1023	protein_coding	MANSC domain containing 4 [Source:HGNC Symbol;Acc:HGNC:40023]	-
ENSG00000120262	5.50252	0	2.90417	103.961	132.204	93.3376	2.80223	109.834	-5.34394	6.05464e-18	1.98772e-15	CCDC170	6	151494030	151621193	+	5419	protein_coding	coiled-coil domain containing 170 [Source:HGNC Symbol;Acc:HGNC:21177]	-
ENSG00000168743	473.217	469.537	461.763	1275.25	1847.13	1442.84	468.172	1521.74	-1.70079	1.9852e-17	6.41709e-15	NPNT	4	105894775	106004027	+	6117	protein_coding	nephronectin [Source:HGNC Symbol;Acc:HGNC:27405]	-
ENSG00000129422	413.789	355.039	382.382	1073.27	938.461	1051.02	383.737	1020.92	-1.41222	2.4493e-17	7.77978e-15	MTUS1	8	17643795	17800917	-	12010	protein_coding	microtubule associated scaffold protein 1 [Source:HGNC Symbol;Acc:HGNC:29789]	-
ENSG00000183283	1564.92	1612.59	1588.58	3412.87	3410.3	3323.21	1588.7	3382.13	-1.09004	2.48082e-17	7.77978e-15	DAZAP2	12	51238292	51271362	+	5731	protein_coding	DAZ associated protein 2 [Source:HGNC Symbol;Acc:HGNC:2684]	-
ENSG00000145703	144.166	145.287	138.432	27.7228	29.7924	25.2789	142.628	27.598	2.36872	3.53018e-17	1.09077e-14	IQGAP2	5	76403249	76708132	+	7904	protein_coding	IQ motif containing GTPase activating protein 2 [Source:HGNC Symbol;Acc:HGNC:6111]	-
ENSG00000163864	42.9196	45.2218	48.4028	201.98	243.925	180.842	45.5148	208.916	-2.19761	5.68554e-17	1.73129e-14	NMNAT3	3	139560180	139678017	-	12983	protein_coding	nicotinamide nucleotide adenylyltransferase 3 [Source:HGNC Symbol;Acc:HGNC:20989]	-
ENSG00000114784	626.187	523.418	554.697	202.971	172.237	200.287	568.1	191.832	1.5663	1.0999e-16	3.30142e-14	EIF1B	3	40309684	40312424	+	1912	protein_coding	eukaryotic translation initiation factor 1B [Source:HGNC Symbol;Acc:HGNC:30792]	-
ENSG00000127324	47.3217	40.411	51.307	313.862	971.046	372.378	46.3465	552.429	-3.57578	1.36174e-16	4.02979e-14	TSPAN8	12	71125085	71441898	-	2519	protein_coding	tetraspanin 8 [Source:HGNC Symbol;Acc:HGNC:11855]	-
ENSG00000171124	9.90453	7.69733	8.71251	100.99	168.513	87.504	8.77146	119.002	-3.76755	1.71529e-16	5.00554e-14	FUT3	19	5842888	5851474	-	3109	protein_coding	fucosyltransferase 3 (Lewis blood group) [Source:HGNC Symbol;Acc:HGNC:4014]	-
ENSG00000185338	86.9398	92.3679	95.8376	10.8911	11.1722	8.7504	91.7151	10.2712	3.15827	2.17921e-16	6.26229e-14	SOCS1	16	11254405	11256200	-	1796	protein_coding	suppressor of cytokine signaling 1 [Source:HGNC Symbol;Acc:HGNC:19383]	-
ENSG00000168785	94.6433	130.855	137.464	400.991	479.472	437.52	120.987	439.327	-1.85773	2.20556e-16	6.26229e-14	TSPAN5	4	98470367	98658629	-	7430	protein_coding	tetraspanin 5 [Source:HGNC Symbol;Acc:HGNC:17753]	-
ENSG00000170011	39.6181	64.4651	57.1154	251.485	255.098	218.76	53.7329	241.781	-2.16444	2.87552e-16	8.05567e-14	MYRIP	3	39808914	40260321	+	5872	protein_coding	myosin VIIA and Rab interacting protein [Source:HGNC Symbol;Acc:HGNC:19156]	-
ENSG00000144677	4607.81	4154.63	3936.12	1781.19	1425.38	1683.96	4232.85	1630.18	1.37663	3.22624e-16	8.91927e-14	CTDSPL	3	37861960	37984469	+	5796	protein_coding	CTD small phosphatase like [Source:HGNC Symbol;Acc:HGNC:16890]	-
ENSG00000276644	0	0.962166	1.93611	128.713	256.029	143.895	0.966093	176.212	-7.45764	4.04598e-16	1.10403e-13	DACH1	13	71437966	71867192	-	5389	protein_coding	dachshund family transcription factor 1 [Source:HGNC Symbol;Acc:HGNC:2663]	-
ENSG00000106571	66.0302	148.174	133.592	0	2.79304	2.9168	115.932	1.90328	5.91576	4.42839e-16	1.19288e-13	GLI3	7	41960950	42237870	-	10950	protein_coding	GLI family zinc finger 3 [Source:HGNC Symbol;Acc:HGNC:4319]	zf-C2H2
ENSG00000109436	205.794	267.482	351.405	35.6436	56.7918	30.1403	274.894	40.8585	2.74862	4.53243e-16	1.20545e-13	TBC1D9	4	140620765	140756120	-	5603	protein_coding	TBC1 domain family member 9 [Source:HGNC Symbol;Acc:HGNC:21710]	-
ENSG00000003137	195.89	239.579	253.631	36.6337	56.7918	53.4746	229.7	48.9667	2.229	4.71645e-16	1.23872e-13	CYP26B1	2	72129238	72148038	-	5015	protein_coding	cytochrome P450 family 26 subfamily B member 1 [Source:HGNC Symbol;Acc:HGNC:20581]	-
ENSG00000275832	3119.93	2227.41	2375.61	775.248	644.261	875.04	2574.32	764.85	1.7509	5.45065e-16	1.41387e-13	ARHGAP23	17	38419280	38512392	+	8133	protein_coding	Rho GTPase activating protein 23 [Source:HGNC Symbol;Acc:HGNC:29293]	-
ENSG00000132329	231.106	246.314	292.353	756.436	933.806	722.394	256.591	804.212	-1.6475	6.28638e-16	1.58612e-13	RAMP1	2	237858893	237912114	+	1234	protein_coding	receptor activity modifying protein 1 [Source:HGNC Symbol;Acc:HGNC:9843]	-
ENSG00000004399	1016.87	1248.89	1301.07	417.822	459.92	432.658	1188.94	436.8	1.44485	6.29679e-16	1.58612e-13	PLXND1	3	129555175	129606818	-	9738	protein_coding	plexin D1 [Source:HGNC Symbol;Acc:HGNC:9107]	-
ENSG00000003436	26.4121	57.7299	44.5306	322.773	638.675	280.013	42.8909	413.82	-3.26598	6.34117e-16	1.58612e-13	TFPI	2	187464230	187565760	-	11714	protein_coding	tissue factor pathway inhibitor [Source:HGNC Symbol;Acc:HGNC:11760]	-
ENSG00000161249	103.447	100.065	121.007	0.9901	8.37912	0	108.173	3.12307	5.08583	6.44107e-16	1.59216e-13	DMKN	19	35497220	35513658	-	7444	protein_coding	dermokine [Source:HGNC Symbol;Acc:HGNC:25063]	-
ENSG00000182795	281.729	322.326	327.203	837.625	984.081	782.674	310.419	868.126	-1.48309	1.20793e-15	2.95113e-13	C1orf116	1	207018521	207032756	-	5502	protein_coding	chromosome 1 open reading frame 116 [Source:HGNC Symbol;Acc:HGNC:28667]	-
ENSG00000082781	3527.11	3191.5	3197.49	1558.42	1366.73	1467.15	3305.37	1464.1	1.17479	1.45846e-15	3.52226e-13	ITGB5	3	124761948	124901418	-	6447	protein_coding	integrin subunit beta 5 [Source:HGNC Symbol;Acc:HGNC:6160]	-
ENSG00000204682	331.252	386.791	351.405	109.901	128.48	113.755	356.482	117.379	1.60251	1.67659e-15	4.00305e-13	CASC10	10	21492658	21497262	-	3801	protein_coding	cancer susceptibility 10 [Source:HGNC Symbol;Acc:HGNC:31448]	-
ENSG00000102445	210.196	90.4436	92.9335	1.9802	5.58608	8.7504	131.191	5.43889	4.58695	1.78743e-15	4.21974e-13	RUBCNL	13	46342000	46438190	-	6105	protein_coding	RUN and cysteine rich domain containing beclin 1 interacting protein like [Source:HGNC Symbol;Acc:HGNC:20420]	-
ENSG00000150054	1611.14	1462.49	1462.73	691.09	603.296	646.557	1512.12	646.981	1.22478	1.89173e-15	4.41636e-13	MPP7	10	28050993	28334486	-	6167	protein_coding	membrane palmitoylated protein 7 [Source:HGNC Symbol;Acc:HGNC:26542]	-
ENSG00000135842	165.076	140.476	161.665	21.7822	11.1722	30.1403	155.739	21.0315	2.89218	1.94833e-15	4.49851e-13	FAM129A	1	184790724	184974550	-	8372	protein_coding	family with sequence similarity 129 member A [Source:HGNC Symbol;Acc:HGNC:16784]	-
ENSG00000081138	7.70353	17.319	10.6486	168.317	587.469	139.034	11.8904	298.273	-4.64236	2.47841e-15	5.66021e-13	CDH7	18	65750252	65890341	+	14532	protein_coding	cadherin 7 [Source:HGNC Symbol;Acc:HGNC:1766]	-
ENSG00000174607	349.96	416.618	437.562	1018.81	1088.35	990.739	401.38	1032.64	-1.36243	2.91275e-15	6.58063e-13	UGT8	4	114598455	114678224	+	4699	protein_coding	UDP glycosyltransferase 8 [Source:HGNC Symbol;Acc:HGNC:12555]	-
ENSG00000134398	7.70353	0.962166	1.93611	92.0793	274.649	103.06	3.53394	156.596	-5.51509	3.04584e-15	6.8081e-13	ERN2	16	23690326	23713500	-	4998	protein_coding	endoplasmic reticulum to nucleus signaling 2 [Source:HGNC Symbol;Acc:HGNC:16942]	-
ENSG00000135046	2480.54	1969.55	2028.08	453.466	181.547	422.936	2159.39	352.65	2.61468	3.25434e-15	7.19758e-13	ANXA1	9	73151757	73170393	+	4561	protein_coding	annexin A1 [Source:HGNC Symbol;Acc:HGNC:533]	-
ENSG00000128683	519.438	914.058	894.485	194.06	148.031	175.008	775.993	172.366	2.17149	3.48323e-15	7.62355e-13	GAD1	2	170813213	170861151	+	8242	protein_coding	glutamate decarboxylase 1 [Source:HGNC Symbol;Acc:HGNC:4092]	-
ENSG00000133019	23.1106	26.9406	22.2653	128.713	123.825	117.644	24.1055	123.394	-2.35432	4.75631e-15	1.03026e-12	CHRM3	1	239386565	239915452	+	12170	protein_coding	cholinergic receptor muscarinic 3 [Source:HGNC Symbol;Acc:HGNC:1952]	-
ENSG00000164794	38.5176	70.2381	59.0515	532.674	237.408	509.467	55.9357	426.517	-2.92714	5.20849e-15	1.11669e-12	KCNV1	8	109963645	109975847	-	6979	protein_coding	potassium voltage-gated channel modifier subfamily V member 1 [Source:HGNC Symbol;Acc:HGNC:18861]	-
ENSG00000120756	368.669	351.191	338.82	848.516	782.051	840.038	352.893	823.535	-1.22294	6.60875e-15	1.40259e-12	PLS1	3	142596387	142713664	+	5294	protein_coding	plastin 1 [Source:HGNC Symbol;Acc:HGNC:9090]	-
ENSG00000177706	89.1408	179.925	218.781	11.8812	13.9652	2.9168	162.616	9.58773	4.08229	6.85023e-15	1.4393e-12	FAM20C	7	192969	260745	+	4629	protein_coding	FAM20C, golgi associated secretory pathway kinase [Source:HGNC Symbol;Acc:HGNC:22140]	-
ENSG00000163590	50.6232	30.7893	38.7223	183.169	195.513	168.202	40.0449	182.294	-2.19317	7.33284e-15	1.51344e-12	PPM1L	3	160755602	161078907	+	12447	protein_coding	protein phosphatase, Mg2+/Mn2+ dependent 1L [Source:HGNC Symbol;Acc:HGNC:16381]	-
ENSG00000020577	1190.75	938.112	977.737	341.585	413.37	338.349	1035.53	364.434	1.50596	7.34715e-15	1.51344e-12	SAMD4A	14	54567097	54793315	+	12170	protein_coding	sterile alpha motif domain containing 4A [Source:HGNC Symbol;Acc:HGNC:23023]	-
ENSG00000081923	872.7	1020.86	928.366	2160.4	2270.74	2026.2	940.641	2152.45	-1.194	9.04351e-15	1.84479e-12	ATP8B1	18	57646426	57803315	-	7028	protein_coding	ATPase phospholipid transporting 8B1 [Source:HGNC Symbol;Acc:HGNC:3706]	-
ENSG00000010818	115.553	170.303	175.218	631.684	972.908	568.776	153.692	724.456	-2.23539	9.52134e-15	1.92358e-12	HIVEP2	6	142751467	142956698	-	10682	protein_coding	human immunodeficiency virus type I enhancer binding protein 2 [Source:HGNC Symbol;Acc:HGNC:4921]	zf-C2H2
ENSG00000144824	2438.72	3315.62	3090.04	463.367	855.601	412.241	2948.13	577.069	2.35275	1.03239e-14	2.06586e-12	PHLDB2	3	111732497	111976517	+	12309	protein_coding	pleckstrin homology like domain family B member 2 [Source:HGNC Symbol;Acc:HGNC:29573]	-
ENSG00000271201	1.1005	14.4325	15.4889	138.614	141.514	148.757	10.3406	142.962	-3.76439	1.11972e-14	2.21948e-12	AC247036.1	14	106206603	106208571	+	389	lincRNA	novel transcript	-
ENSG00000167741	163.975	398.337	431.753	1892.08	2159.95	1939.67	331.355	1997.23	-2.59038	1.28195e-14	2.51729e-12	GGT6	17	4556927	4560818	-	3161	protein_coding	gamma-glutamyltransferase 6 [Source:HGNC Symbol;Acc:HGNC:26891]	-
ENSG00000151491	518.337	470.499	478.22	1109.9	1051.11	1147.27	489.019	1102.76	-1.17357	1.32033e-14	2.56865e-12	EPS8	12	15620158	15882329	-	8692	protein_coding	epidermal growth factor receptor pathway substrate 8 [Source:HGNC Symbol;Acc:HGNC:3420]	-
ENSG00000102243	205.794	115.46	86.1571	8.9109	5.58608	14.584	135.804	9.69366	3.81009	1.95447e-14	3.76747e-12	VGLL1	X	136532152	136556807	+	1541	protein_coding	vestigial like family member 1 [Source:HGNC Symbol;Acc:HGNC:20985]	-
ENSG00000173852	1726.69	2295.73	2450.15	815.842	662.881	698.087	2157.52	725.604	1.57244	2.16734e-14	4.13981e-12	DPY19L1	7	34928876	35038271	-	6278	protein_coding	dpy-19 like C-mannosyltransferase 1 [Source:HGNC Symbol;Acc:HGNC:22205]	-
ENSG00000182389	296.036	264.596	226.525	79.208	55.8608	72.92	262.385	69.3296	1.92083	2.41639e-14	4.57394e-12	CACNB4	2	151832768	152099475	-	36268	protein_coding	calcium voltage-gated channel auxiliary subunit beta 4 [Source:HGNC Symbol;Acc:HGNC:1404]	-
ENSG00000115112	609.679	580.186	574.058	174.258	108.928	192.509	587.974	158.565	1.89152	4.83876e-14	9.07743e-12	TFCP2L1	2	121216587	121285207	-	9372	protein_coding	transcription factor CP2 like 1 [Source:HGNC Symbol;Acc:HGNC:17925]	CP2
ENSG00000184349	19.8091	7.69733	12.5847	101.98	196.444	115.7	13.3637	138.041	-3.38262	4.95831e-14	9.21938e-12	EFNA5	5	107376889	107670895	-	5703	protein_coding	ephrin A5 [Source:HGNC Symbol;Acc:HGNC:3225]	-
ENSG00000112414	532.644	514.759	562.441	1189.11	1127.46	1151.16	536.615	1155.91	-1.10699	5.17188e-14	9.53213e-12	ADGRG6	6	142301854	142446266	+	8473	protein_coding	adhesion G protein-coupled receptor G6 [Source:HGNC Symbol;Acc:HGNC:13841]	-
ENSG00000188761	622.885	717.776	695.065	279.208	255.098	292.652	678.575	275.653	1.3003	5.59816e-14	1.02281e-11	BCL2L15	1	113878168	113887547	-	7709	protein_coding	BCL2 like 15 [Source:HGNC Symbol;Acc:HGNC:33624]	-
ENSG00000007237	13.206	23.092	26.1375	131.683	124.756	111.811	20.8119	122.75	-2.54965	7.63119e-14	1.38223e-11	GAS7	17	9910609	10198551	-	10100	protein_coding	growth arrest specific 7 [Source:HGNC Symbol;Acc:HGNC:4169]	-
ENSG00000275342	3071.51	2923.06	2903.2	1455.45	1489.62	1537.15	2965.92	1494.07	0.98916	1.02106e-13	1.83123e-11	PRAG1	8	8317736	8386498	-	4904	protein_coding	PEAK1 related, kinase-activating pseudokinase 1 [Source:HGNC Symbol;Acc:HGNC:25438]	-
ENSG00000109205	1.1005	0.962166	0.968057	94.0595	103.342	97.2266	1.01024	98.2095	-6.60849	1.02844e-13	1.83123e-11	ODAM	4	70196496	70204576	+	1562	protein_coding	odontogenic, ameloblast associated [Source:HGNC Symbol;Acc:HGNC:26043]	-
ENSG00000057704	55.0252	74.0868	71.6362	244.555	269.994	210.009	66.9161	241.519	-1.84855	1.11748e-13	1.97306e-11	TMCC3	12	94567124	94650562	-	6515	protein_coding	transmembrane and coiled-coil domain family 3 [Source:HGNC Symbol;Acc:HGNC:29199]	-
ENSG00000167191	156.272	135.665	151.985	41.5842	27.9304	32.0848	147.974	33.8665	2.12918	1.20496e-13	2.10978e-11	GPRC5B	16	19856691	19886167	-	6667	protein_coding	G protein-coupled receptor class C group 5 member B [Source:HGNC Symbol;Acc:HGNC:13308]	-
ENSG00000197956	1042.18	1474.04	1662.15	4217.83	5215.53	4132.13	1392.79	4521.83	-1.69865	1.21767e-13	2.11443e-11	S100A6	1	153534599	153536244	-	971	protein_coding	S100 calcium binding protein A6 [Source:HGNC Symbol;Acc:HGNC:10496]	-
ENSG00000269564	61.6282	94.2923	97.7737	1.9802	0	1.94453	84.5647	1.30824	6.03892	1.27275e-13	2.19194e-11	AC008753.2	19	53788782	53789168	+	387	lincRNA	novel transcript	-
ENSG00000196872	17.6081	49.0705	30.0098	186.139	363.095	240.15	32.2294	263.128	-3.02274	1.28828e-13	2.20066e-11	KIAA1211L	2	98793846	98936259	-	4705	protein_coding	KIAA1211 like [Source:HGNC Symbol;Acc:HGNC:33454]	-
ENSG00000100342	24.2111	15.3947	23.2334	112.871	172.237	113.755	20.9464	132.955	-2.67129	1.3923e-13	2.35916e-11	APOL1	22	36253010	36267530	+	3519	protein_coding	apolipoprotein L1 [Source:HGNC Symbol;Acc:HGNC:618]	-
ENSG00000075618	3880.38	4755.02	4785.1	1919.8	1650.69	1965.92	4473.5	1845.47	1.27757	1.69666e-13	2.85189e-11	FSCN1	7	5592823	5606655	+	3692	protein_coding	fascin actin-bundling protein 1 [Source:HGNC Symbol;Acc:HGNC:11148]	-
ENSG00000150938	4735.47	3396.45	3296.23	1365.35	1186.11	1399.09	3809.38	1316.85	1.53239	1.71864e-13	2.86589e-11	CRIM1	2	36355926	36551135	+	7122	protein_coding	cysteine rich transmembrane BMP regulator 1 [Source:HGNC Symbol;Acc:HGNC:2359]	-
ENSG00000072163	97.9448	64.4651	101.646	4.9505	11.1722	2.9168	88.0186	6.34648	3.78275	1.90054e-13	3.14427e-11	LIMS2	2	127638381	127681786	-	8487	protein_coding	LIM zinc finger domain containing 2 [Source:HGNC Symbol;Acc:HGNC:16084]	-
ENSG00000186625	60.5277	53.8813	61.9556	239.604	177.823	221.677	58.7882	213.035	-1.85766	2.0044e-13	3.29019e-11	KATNA1	6	149594873	149648972	-	2308	protein_coding	katanin catalytic subunit A1 [Source:HGNC Symbol;Acc:HGNC:6216]	-
ENSG00000166831	154.071	171.266	182.963	47.5248	33.5165	46.6688	169.433	42.57	1.99556	2.25303e-13	3.66964e-11	RBPMS2	15	64739892	64775587	-	2101	protein_coding	RNA binding protein, mRNA processing factor 2 [Source:HGNC Symbol;Acc:HGNC:19098]	-
ENSG00000153071	286.131	165.493	135.528	33.6634	27.9304	29.168	195.717	30.2539	2.69251	2.38747e-13	3.8587e-11	DAB2	5	39371675	39462300	-	7717	protein_coding	DAB2, clathrin adaptor protein [Source:HGNC Symbol;Acc:HGNC:2662]	-
ENSG00000095015	1492.28	1653.96	1656.35	771.288	641.468	712.671	1600.86	708.476	1.17641	2.81167e-13	4.50961e-11	MAP3K1	5	56815574	56896152	+	7716	protein_coding	mitogen-activated protein kinase kinase kinase 1 [Source:HGNC Symbol;Acc:HGNC:6848]	-
ENSG00000102287	0	0	0	66.3367	183.41	95.2821	0	115.009	-9.27718	2.98468e-13	4.75083e-11	GABRE	X	151953124	151974680	-	9612	protein_coding	gamma-aminobutyric acid type A receptor epsilon subunit [Source:HGNC Symbol;Acc:HGNC:4085]	-
ENSG00000122786	232.206	119.309	121.007	16.8317	26.0684	13.6117	157.507	18.8373	3.05884	3.14772e-13	4.97269e-11	CALD1	7	134744252	134970728	+	9843	protein_coding	caldesmon 1 [Source:HGNC Symbol;Acc:HGNC:1441]	-
ENSG00000105255	144.166	204.941	221.685	32.6733	45.6196	45.6965	190.264	41.3298	2.20294	3.2989e-13	5.17263e-11	FSD1	19	4304600	4323843	+	3111	protein_coding	fibronectin type III and SPRY domain containing 1 [Source:HGNC Symbol;Acc:HGNC:13745]	-
ENSG00000131650	309.242	389.677	468.54	126.733	96.8253	109.866	389.153	111.141	1.80946	3.47368e-13	5.40634e-11	KREMEN2	16	2963944	2968383	+	2614	protein_coding	kringle containing transmembrane protein 2 [Source:HGNC Symbol;Acc:HGNC:18797]	-
ENSG00000152601	1019.07	796.673	836.401	2230.7	1963.51	2236.21	884.047	2143.47	-1.27821	3.98727e-13	6.16004e-11	MBNL1	3	152243828	152465780	+	9989	protein_coding	muscleblind like splicing regulator 1 [Source:HGNC Symbol;Acc:HGNC:6923]	-
ENSG00000008441	222.302	180.887	191.675	579.209	651.709	480.299	198.288	570.406	-1.52573	5.01154e-13	7.68594e-11	NFIX	19	12995608	13098796	+	6302	protein_coding	nuclear factor I X [Source:HGNC Symbol;Acc:HGNC:7788]	CTF/NFI
ENSG00000128573	0	0	0	68.3169	161.996	81.6704	0	103.994	-9.13199	5.35669e-13	8.15576e-11	FOXP2	7	114086327	114693772	+	16152	protein_coding	forkhead box P2 [Source:HGNC Symbol;Acc:HGNC:13875]	Fork
ENSG00000144935	25.3116	24.0541	31.9459	128.713	245.787	139.034	27.1039	171.178	-2.65846	7.03246e-13	1.06301e-10	TRPC1	3	142724074	142807888	+	4768	protein_coding	transient receptor potential cation channel subfamily C member 1 [Source:HGNC Symbol;Acc:HGNC:12333]	-
ENSG00000114757	99.0453	119.309	71.6362	9.901	11.1722	16.5285	96.6634	12.5339	2.94724	7.90076e-13	1.18574e-10	PEX5L	3	179794958	180037053	-	10236	protein_coding	peroxisomal biogenesis factor 5 like [Source:HGNC Symbol;Acc:HGNC:30024]	-
ENSG00000104059	125.457	250.163	251.695	32.6733	31.6544	42.7797	209.105	35.7025	2.55206	1.20772e-12	1.79968e-10	FAM189A1	15	29120254	29570723	-	5545	protein_coding	family with sequence similarity 189 member A1 [Source:HGNC Symbol;Acc:HGNC:29075]	-
ENSG00000184304	6.60302	7.69733	16.457	84.1585	134.997	83.6149	10.2524	100.923	-3.28957	1.26456e-12	1.8711e-10	PRKD1	14	29576479	30191898	-	5187	protein_coding	protein kinase D1 [Source:HGNC Symbol;Acc:HGNC:9407]	-
ENSG00000101335	136.462	76.0111	80.3487	9.901	8.37912	14.584	97.6074	10.9547	3.15485	1.40272e-12	2.06101e-10	MYL9	20	36541484	36551447	+	2821	protein_coding	myosin light chain 9 [Source:HGNC Symbol;Acc:HGNC:15754]	-
ENSG00000148357	16.5076	4.81083	6.7764	83.1684	178.754	98.1989	9.36493	120.041	-3.70233	1.60182e-12	2.33721e-10	HMCN2	9	130265882	130434123	+	20363	protein_coding	hemicentin 2 [Source:HGNC Symbol;Acc:HGNC:21293]	-
ENSG00000198796	113.352	50.9948	82.2848	0	0	0	82.2105	0	8.8546	2.17503e-12	3.15169e-10	ALPK2	18	58481247	58628957	-	9431	protein_coding	alpha kinase 2 [Source:HGNC Symbol;Acc:HGNC:20565]	-
ENSG00000149596	82.5378	62.5408	50.339	3.9604	5.58608	5.8336	65.1392	5.12669	3.66249	2.24283e-12	3.22767e-10	JPH2	20	44111695	44187578	-	5943	protein_coding	junctophilin 2 [Source:HGNC Symbol;Acc:HGNC:14202]	-
ENSG00000131023	538.146	488.78	549.856	1160.4	1062.29	1270.75	525.594	1164.48	-1.14775	3.87252e-12	5.53507e-10	LATS1	6	149658153	149718256	-	8643	protein_coding	large tumor suppressor kinase 1 [Source:HGNC Symbol;Acc:HGNC:6514]	-
ENSG00000256043	8.80403	6.73516	7.74445	59.406	124.756	70.9754	7.76122	85.0457	-3.45976	4.36516e-12	6.19705e-10	CTSO	4	155924118	155953917	-	2954	protein_coding	cathepsin O [Source:HGNC Symbol;Acc:HGNC:2542]	-
ENSG00000071575	282.829	424.315	399.807	85.1486	105.204	50.5578	368.984	80.3036	2.19972	4.60083e-12	6.48779e-10	TRIB2	2	12716889	12742734	+	4588	protein_coding	tribbles pseudokinase 2 [Source:HGNC Symbol;Acc:HGNC:30809]	-
ENSG00000188064	289.432	251.125	273.96	86.1387	104.273	70.9754	271.506	87.1292	1.63827	4.77272e-12	6.68531e-10	WNT7B	22	45920362	45977129	-	5051	protein_coding	Wnt family member 7B [Source:HGNC Symbol;Acc:HGNC:12787]	-
ENSG00000079257	0	0	0	61.3862	63.3089	83.6149	0	69.4367	-8.54831	5.40877e-12	7.52607e-10	LXN	3	158645822	158672693	-	1504	protein_coding	latexin [Source:HGNC Symbol;Acc:HGNC:13347]	-
ENSG00000082438	406.086	278.066	329.139	873.268	1102.32	890.596	337.764	955.394	-1.50131	6.79013e-12	9.38601e-10	COBLL1	2	164653624	164843679	-	17178	protein_coding	cordon-bleu WH2 repeat protein like 1 [Source:HGNC Symbol;Acc:HGNC:23571]	-
ENSG00000162458	14.3065	24.0541	35.8181	141.584	299.786	150.701	24.7263	197.357	-2.9904	7.64724e-12	1.0454e-09	FBLIM1	1	15756607	15786594	+	4716	protein_coding	filamin binding LIM protein 1 [Source:HGNC Symbol;Acc:HGNC:24686]	-
ENSG00000214049	396.181	1288.34	1328.17	78.2179	158.272	51.5301	1004.23	96.0067	3.38621	7.66681e-12	1.0454e-09	UCA1	19	15828206	15836326	+	4152	lincRNA	urothelial cancer associated 1 [Source:HGNC Symbol;Acc:HGNC:37126]	-
ENSG00000113758	1352.52	1424.97	1474.35	482.179	664.743	455.993	1417.28	534.305	1.40711	7.71198e-12	1.0454e-09	DBN1	5	177456608	177474401	-	5119	protein_coding	drebrin 1 [Source:HGNC Symbol;Acc:HGNC:2695]	-
ENSG00000148677	113.352	41.3731	59.0515	1.9802	1.86203	2.9168	71.2588	2.25301	4.98194	8.83332e-12	1.18972e-09	ANKRD1	10	90912096	90921276	-	1979	protein_coding	ankyrin repeat domain 1 [Source:HGNC Symbol;Acc:HGNC:15819]	-
ENSG00000175066	366.468	339.645	372.702	751.486	731.776	777.813	359.605	753.692	-1.06773	9.50659e-12	1.27225e-09	GK5	3	142157527	142225607	-	12158	protein_coding	glycerol kinase 5 [Source:HGNC Symbol;Acc:HGNC:28635]	-
ENSG00000205133	18.7086	42.3353	44.5306	162.376	200.168	175.008	35.1915	179.184	-2.33965	1.01049e-11	1.34375e-09	TRIQK	8	92883530	93017673	-	6724	protein_coding	triple QxxK/R motif containing [Source:HGNC Symbol;Acc:HGNC:27828]	-
ENSG00000127955	277.327	325.212	260.407	86.1387	102.411	109.866	287.649	99.4721	1.53178	1.07962e-11	1.42665e-09	GNAI1	7	79768028	80226181	+	24206	protein_coding	G protein subunit alpha i1 [Source:HGNC Symbol;Acc:HGNC:4384]	-
ENSG00000149948	786.86	661.008	671.831	257.426	153.617	247.928	706.567	219.657	1.68606	1.33912e-11	1.75852e-09	HMGA2	12	65824131	65966295	+	15403	protein_coding	high mobility group AT-hook 2 [Source:HGNC Symbol;Acc:HGNC:5009]	HMGI/HMGY
ENSG00000164308	406.086	487.818	454.019	937.625	984.081	952.821	449.308	958.175	-1.0919	1.41756e-11	1.84996e-09	ERAP2	5	96875939	96919716	+	7422	protein_coding	endoplasmic reticulum aminopeptidase 2 [Source:HGNC Symbol;Acc:HGNC:29499]	-
ENSG00000116711	0	0	0	77.2278	53.0677	59.3082	0	63.2013	-8.41203	1.46439e-11	1.89928e-09	PLA2G4A	1	186828953	186988981	+	2875	protein_coding	phospholipase A2 group IVA [Source:HGNC Symbol;Acc:HGNC:9035]	-
ENSG00000186642	92.4423	78.8976	84.2209	14.8515	13.9652	19.4453	85.187	16.0873	2.40481	1.49884e-11	1.93203e-09	PDE2A	11	72576141	72674591	-	7182	protein_coding	phosphodiesterase 2A [Source:HGNC Symbol;Acc:HGNC:8777]	-
ENSG00000117394	5577.35	5518.98	5604.08	2512.87	2819.11	2071.9	5566.81	2467.96	1.17348	1.56783e-11	2.00864e-09	SLC2A1	1	42925375	42959176	-	4724	protein_coding	solute carrier family 2 member 1 [Source:HGNC Symbol;Acc:HGNC:11005]	-
ENSG00000183722	105.648	68.3138	75.5084	13.8614	3.72405	7.77813	83.1569	8.45453	3.30514	1.59363e-11	2.02932e-09	LHFPL6	13	39209116	39603528	-	4564	protein_coding	LHFPL tetraspan subfamily member 6 [Source:HGNC Symbol;Acc:HGNC:6586]	-
ENSG00000140416	4461.44	2049.41	2058.09	674.258	638.675	606.694	2856.31	639.876	2.15813	1.93718e-11	2.45193e-09	TPM1	15	63042632	63071915	+	12876	protein_coding	tropomyosin 1 [Source:HGNC Symbol;Acc:HGNC:12010]	-
ENSG00000168765	6324.6	3200.16	3146.18	864.357	320.268	772.952	4223.65	652.526	2.69448	1.97274e-11	2.48199e-09	GSTM4	1	109656081	109674836	+	5745	protein_coding	glutathione S-transferase mu 4 [Source:HGNC Symbol;Acc:HGNC:4636]	-
ENSG00000177707	0	0	0	46.5347	140.583	52.5024	0	79.8733	-8.75142	2.0138e-11	2.51857e-09	NECTIN3	3	111070071	111275563	+	6184	protein_coding	nectin cell adhesion molecule 3 [Source:HGNC Symbol;Acc:HGNC:17664]	-
ENSG00000188385	85.8393	88.5193	75.5084	8.9109	18.6203	12.6395	83.289	13.3902	2.63108	2.22109e-11	2.76138e-09	JAKMIP3	10	132104671	132184809	+	7608	protein_coding	Janus kinase and microtubule interacting protein 3 [Source:HGNC Symbol;Acc:HGNC:23523]	-
ENSG00000153132	80.3368	81.7841	82.2848	16.8317	7.4481	14.584	81.4686	12.9546	2.65882	2.41237e-11	2.98155e-09	CLGN	4	140388455	140427968	-	3127	protein_coding	calmegin [Source:HGNC Symbol;Acc:HGNC:2060]	-
ENSG00000111962	256.417	299.234	254.599	593.07	601.434	595.027	270.083	596.51	-1.14258	2.45327e-11	3.01436e-09	UST	6	148747328	149076990	+	4563	protein_coding	uronyl 2-sulfotransferase [Source:HGNC Symbol;Acc:HGNC:17223]	-
ENSG00000269113	58.3267	77.9354	64.8598	7.9208	11.1722	7.77813	67.0406	8.95703	2.90175	2.47227e-11	3.02004e-09	TRABD2B	1	47760528	47996895	-	7034	protein_coding	TraB domain containing 2B [Source:HGNC Symbol;Acc:HGNC:44200]	-
ENSG00000147180	79.2363	63.5029	73.5723	294.06	809.05	315.986	72.1038	473.032	-2.71485	2.51974e-11	3.06024e-09	ZNF711	X	85244032	85273362	+	5004	protein_coding	zinc finger protein 711 [Source:HGNC Symbol;Acc:HGNC:13128]	zf-C2H2
ENSG00000213676	597.574	757.224	691.193	1451.49	1436.55	1519.65	681.997	1469.23	-1.10662	2.77418e-11	3.33179e-09	ATF6B	6	32115264	32128253	-	3629	protein_coding	activating transcription factor 6 beta [Source:HGNC Symbol;Acc:HGNC:2349]	TF_bZIP
ENSG00000146433	831.981	752.414	713.458	1565.35	1708.41	1498.26	765.951	1590.67	-1.05476	2.77504e-11	3.33179e-09	TMEM181	6	158536436	158635428	+	5390	protein_coding	transmembrane protein 181 [Source:HGNC Symbol;Acc:HGNC:20958]	-
ENSG00000167601	203.593	129.892	117.135	10.8911	30.7234	9.72266	150.207	17.1124	3.12673	3.14823e-11	3.75837e-09	AXL	19	41219203	41261766	+	5154	protein_coding	AXL receptor tyrosine kinase [Source:HGNC Symbol;Acc:HGNC:905]	-
ENSG00000197081	1962.2	2284.18	2114.24	4237.63	4798.44	4067.96	2120.21	4368.01	-1.04267	3.42124e-11	4.06123e-09	IGF2R	6	159969099	160113507	+	17843	protein_coding	insulin like growth factor 2 receptor [Source:HGNC Symbol;Acc:HGNC:5467]	-
ENSG00000221963	252.015	198.206	173.282	526.733	625.641	537.663	207.835	563.346	-1.44057	3.76213e-11	4.44079e-09	APOL6	22	35648395	35668409	+	10121	protein_coding	apolipoprotein L6 [Source:HGNC Symbol;Acc:HGNC:14870]	-
ENSG00000136378	149.669	294.423	287.513	18.8119	51.2057	39.8629	243.868	36.6268	2.7336	3.91124e-11	4.591e-09	ADAMTS7	15	78759203	78811431	-	7730	protein_coding	ADAM metallopeptidase with thrombospondin type 1 motif 7 [Source:HGNC Symbol;Acc:HGNC:223]	-
ENSG00000138166	305.94	416.618	425.945	39.604	91.2393	22.3621	382.834	51.0685	2.90415	4.17132e-11	4.86909e-09	DUSP5	10	110497838	110511544	+	2615	protein_coding	dual specificity phosphatase 5 [Source:HGNC Symbol;Acc:HGNC:3071]	-
ENSG00000185585	161.774	254.012	230.398	47.5248	68.8949	49.5856	215.394	55.3351	1.96046	4.44729e-11	5.16254e-09	OLFML2A	9	124777158	124814885	+	6746	protein_coding	olfactomedin like 2A [Source:HGNC Symbol;Acc:HGNC:27270]	-
ENSG00000130294	79.2363	71.2003	77.4445	12.8713	9.31013	16.5285	75.9604	12.9033	2.56012	4.64048e-11	5.3572e-09	KIF1A	2	240713761	240821036	-	16695	protein_coding	kinesin family member 1A [Source:HGNC Symbol;Acc:HGNC:888]	-
ENSG00000164120	827.579	1708.81	1705.72	265.347	409.646	306.264	1414.03	327.085	2.11207	4.67503e-11	5.3676e-09	HPGD	4	174490177	174523154	-	5529	protein_coding	15-hydroxyprostaglandin dehydrogenase [Source:HGNC Symbol;Acc:HGNC:5154]	-
ENSG00000139112	1742.1	2233.19	2223.63	686.139	956.15	716.56	2066.3	786.283	1.39388	6.0171e-11	6.87094e-09	GABARAPL1	12	10212458	10223130	+	4086	protein_coding	GABA type A receptor associated protein like 1 [Source:HGNC Symbol;Acc:HGNC:4068]	-
ENSG00000111961	304.84	347.342	337.852	708.912	853.739	696.143	330.011	752.931	-1.18958	6.14992e-11	6.98465e-09	SASH1	6	148272304	148552050	+	11143	protein_coding	SAM and SH3 domain containing 1 [Source:HGNC Symbol;Acc:HGNC:19182]	-
ENSG00000074416	154.071	124.119	134.56	9.901	33.5165	22.3621	137.583	21.9265	2.6439	6.19098e-11	6.99348e-09	MGLL	3	127689062	128052190	-	11849	protein_coding	monoglyceride lipase [Source:HGNC Symbol;Acc:HGNC:17038]	-
ENSG00000006210	200.292	289.612	232.334	55.4456	82.8601	47.641	240.746	61.9823	1.95663	7.05769e-11	7.9299e-09	CX3CL1	16	57372458	57385048	+	5983	protein_coding	C-X3-C motif chemokine ligand 1 [Source:HGNC Symbol;Acc:HGNC:10647]	-
ENSG00000102081	259.719	327.136	347.532	748.516	692.674	813.787	311.463	751.659	-1.26974	7.47618e-11	8.35543e-09	FMR1	X	147911951	147951125	+	8919	protein_coding	fragile X mental retardation 1 [Source:HGNC Symbol;Acc:HGNC:3775]	-
ENSG00000143164	715.327	778.392	800.583	1420.79	1565.03	1506.04	764.768	1497.29	-0.968985	8.21597e-11	9.13364e-09	DCAF6	1	167935783	168075843	+	6306	protein_coding	DDB1 and CUL4 associated factor 6 [Source:HGNC Symbol;Acc:HGNC:30002]	-
ENSG00000171700	377.473	285.763	307.842	101.98	80.0671	125.422	323.693	102.49	1.65922	8.39966e-11	9.2887e-09	RGS19	20	64073181	64079988	-	2028	protein_coding	regulator of G protein signaling 19 [Source:HGNC Symbol;Acc:HGNC:13735]	-
ENSG00000203867	53.9247	70.2381	71.6362	2.9703	11.1722	5.8336	65.2663	6.65868	3.2836	1.1411e-10	1.25527e-08	RBM20	10	110644397	110839469	+	8162	protein_coding	RNA binding motif protein 20 [Source:HGNC Symbol;Acc:HGNC:27424]	-
ENSG00000168237	195.89	151.06	127.784	457.426	458.989	400.574	158.244	438.996	-1.4745	1.18109e-10	1.28664e-08	GLYCTK	3	52287089	52293476	+	3013	protein_coding	glycerate kinase [Source:HGNC Symbol;Acc:HGNC:24247]	-
ENSG00000121879	182.684	228.033	235.238	489.109	506.471	509.467	215.318	501.683	-1.21868	1.18186e-10	1.28664e-08	PIK3CA	3	179148114	179240093	+	9494	protein_coding	phosphatidylinositol-4,5-bisphosphate 3-kinase catalytic subunit alpha [Source:HGNC Symbol;Acc:HGNC:8975]	-
ENSG00000095739	1495.58	2234.15	2151.99	732.674	821.153	705.865	1960.57	753.231	1.38027	1.21904e-10	1.32027e-08	BAMBI	10	28677342	28682939	+	2314	protein_coding	BMP and activin membrane bound inhibitor [Source:HGNC Symbol;Acc:HGNC:30251]	-
ENSG00000172164	316.945	354.077	313.65	755.446	642.399	742.811	328.224	713.552	-1.11985	1.30047e-10	1.40124e-08	SNTB1	8	120535745	120813273	-	6868	protein_coding	syntrophin beta 1 [Source:HGNC Symbol;Acc:HGNC:11168]	-
ENSG00000109321	27.5126	30.7893	19.3611	122.772	108.928	98.1989	25.8877	109.967	-2.08797	1.3801e-10	1.47945e-08	AREG	4	74445134	74455009	+	1648	protein_coding	amphiregulin [Source:HGNC Symbol;Acc:HGNC:651]	-
ENSG00000050820	4167.61	3666.81	3747.35	2018.81	1793.13	2073.84	3860.59	1961.93	0.976526	1.53494e-10	1.63708e-08	BCAR1	16	75228187	75268053	-	9178	protein_coding	BCAR1, Cas family scaffold protein [Source:HGNC Symbol;Acc:HGNC:971]	-
ENSG00000024862	100.146	90.4436	107.454	274.258	235.546	259.595	99.3479	256.466	-1.36813	1.57713e-10	1.67359e-08	CCDC28A	6	138773509	138793319	+	1507	protein_coding	coiled-coil domain containing 28A [Source:HGNC Symbol;Acc:HGNC:21098]	-
ENSG00000188641	292.734	332.909	282.673	111.881	134.066	110.838	302.772	118.928	1.34766	1.66414e-10	1.75705e-08	DPYD	1	97077743	97995000	-	7131	protein_coding	dihydropyrimidine dehydrogenase [Source:HGNC Symbol;Acc:HGNC:3012]	-
ENSG00000163347	154.071	95.2544	94.8696	10.8911	26.0684	17.5008	114.732	18.1534	2.65351	1.67307e-10	1.75764e-08	CLDN1	3	190305701	190322475	-	3663	protein_coding	claudin 1 [Source:HGNC Symbol;Acc:HGNC:2032]	-
ENSG00000067798	97.9448	42.3353	44.5306	1.9802	4.65506	2.9168	61.6036	3.18402	4.26223	1.79015e-10	1.87129e-08	NAV3	12	77324641	78213008	+	13265	protein_coding	neuron navigator 3 [Source:HGNC Symbol;Acc:HGNC:15998]	-
ENSG00000198203	23.1106	48.1083	65.8279	238.614	768.086	271.262	45.6822	425.987	-3.21783	1.88568e-10	1.96139e-08	SULT1C2	2	108288639	108309915	+	8399	protein_coding	sulfotransferase family 1C member 2 [Source:HGNC Symbol;Acc:HGNC:11456]	-
ENSG00000185442	134.261	148.174	149.081	318.812	334.234	332.515	143.839	328.52	-1.19052	2.06791e-10	2.14034e-08	FAM174B	15	92617443	92809884	-	4657	protein_coding	family with sequence similarity 174 member B [Source:HGNC Symbol;Acc:HGNC:34339]	-
ENSG00000124143	515.036	642.727	652.47	232.674	264.408	183.758	603.411	226.946	1.41088	2.14493e-10	2.20917e-08	ARHGAP40	20	38601934	38651035	+	3195	protein_coding	Rho GTPase activating protein 40 [Source:HGNC Symbol;Acc:HGNC:16226]	-
ENSG00000164506	195.89	177.039	158.761	449.505	377.06	462.799	177.23	429.788	-1.27897	2.4896e-10	2.55166e-08	STXBP5	6	147204425	147390476	+	10504	protein_coding	syntaxin binding protein 5 [Source:HGNC Symbol;Acc:HGNC:19665]	-
ENSG00000172985	271.824	244.39	188.771	43.5644	73.55	29.168	234.995	48.7608	2.2661	2.88235e-10	2.93985e-08	SH3RF3	2	109129348	109504632	+	5803	protein_coding	SH3 domain containing ring finger 3 [Source:HGNC Symbol;Acc:HGNC:24699]	-
ENSG00000130340	623.986	655.235	703.777	1291.09	1255.94	1231.86	660.999	1259.63	-0.929934	3.07644e-10	3.12267e-08	SNX9	6	157700387	157945077	+	4637	protein_coding	sorting nexin 9 [Source:HGNC Symbol;Acc:HGNC:14973]	-
ENSG00000110422	1369.03	1532.73	1436.6	2876.24	3701.71	2869.16	1446.12	3149.04	-1.12268	3.18934e-10	3.2217e-08	HIPK3	11	33256672	33357023	+	7958	protein_coding	homeodomain interacting protein kinase 3 [Source:HGNC Symbol;Acc:HGNC:4915]	-
ENSG00000172175	2236.22	1354.73	1304.94	585.149	399.404	484.189	1631.96	489.581	1.73691	3.32341e-10	3.34106e-08	MALT1	18	58671386	58754477	+	11527	protein_coding	MALT1 paracaspase [Source:HGNC Symbol;Acc:HGNC:6819]	-
ENSG00000158220	1.1005	0	0	79.208	67.0329	79.7258	0.366835	75.3223	-7.70363	3.78759e-10	3.78958e-08	ESYT3	3	138434586	138481686	+	9816	protein_coding	extended synaptotagmin 3 [Source:HGNC Symbol;Acc:HGNC:24295]	-
ENSG00000184986	74.8343	117.384	128.752	17.8218	26.0684	13.6117	106.99	19.1673	2.47966	3.94386e-10	3.91976e-08	TMEM121	14	105526603	105530202	+	1904	protein_coding	transmembrane protein 121 [Source:HGNC Symbol;Acc:HGNC:20511]	-
ENSG00000146416	313.644	330.985	372.702	686.139	782.982	697.115	339.11	722.079	-1.08993	3.96241e-10	3.91976e-08	AIG1	6	143060496	143340304	+	7677	protein_coding	androgen induced 1 [Source:HGNC Symbol;Acc:HGNC:21607]	-
ENSG00000146802	222.302	207.828	236.206	452.476	474.817	515.301	222.112	480.864	-1.11441	3.97367e-10	3.91976e-08	TMEM168	7	112762382	112790592	-	7995	protein_coding	transmembrane protein 168 [Source:HGNC Symbol;Acc:HGNC:25826]	-
ENSG00000159840	3939.8	2774.89	2845.12	1382.18	1307.14	1361.17	3186.6	1350.16	1.23873	4.0352e-10	3.96185e-08	ZYX	7	143381080	143391111	+	3482	protein_coding	zyxin [Source:HGNC Symbol;Acc:HGNC:13200]	-
ENSG00000152818	1102.7	959.279	994.194	2195.05	1947.68	1901.75	1018.73	2014.83	-0.984143	4.15265e-10	4.0582e-08	UTRN	6	144285701	144853034	+	14604	protein_coding	utrophin [Source:HGNC Symbol;Acc:HGNC:12635]	-
ENSG00000144645	1797.12	1554.86	1548.89	862.377	775.534	844.899	1633.62	827.603	0.980946	5.14236e-10	4.9985e-08	OSBPL10	3	31657890	32077580	-	11976	protein_coding	oxysterol binding protein like 10 [Source:HGNC Symbol;Acc:HGNC:16395]	-
ENSG00000105810	3367.54	3293.49	3225.57	1561.39	1147.94	1630.49	3295.53	1446.61	1.18795	5.16241e-10	4.9985e-08	CDK6	7	92604921	92836594	-	12260	protein_coding	cyclin dependent kinase 6 [Source:HGNC Symbol;Acc:HGNC:1777]	-
ENSG00000130024	977.247	924.641	962.248	1977.23	1666.51	1953.28	954.712	1865.68	-0.966572	5.27526e-10	5.08433e-08	PHF10	6	169703905	169725566	-	5534	protein_coding	PHD finger protein 10 [Source:HGNC Symbol;Acc:HGNC:18250]	-
ENSG00000171121	0	0	0	27.7228	64.2399	51.5301	0	47.8309	-8.01169	5.3664e-10	5.14855e-08	KCNMB3	3	179236691	179267002	-	8979	protein_coding	potassium calcium-activated channel subfamily M regulatory beta subunit 3 [Source:HGNC Symbol;Acc:HGNC:6287]	-
ENSG00000153707	1.1005	0.962166	0	58.4159	83.7912	71.9477	0.687557	71.3849	-6.73195	5.80868e-10	5.54755e-08	PTPRD	9	8314246	10612723	-	11165	protein_coding	protein tyrosine phosphatase, receptor type D [Source:HGNC Symbol;Acc:HGNC:9668]	-
ENSG00000204335	1488.98	2761.42	2892.55	750.496	617.261	777.813	2380.98	715.19	1.73542	6.71937e-10	6.38827e-08	SP5	2	170715351	170718078	+	2060	protein_coding	Sp5 transcription factor [Source:HGNC Symbol;Acc:HGNC:14529]	zf-C2H2
ENSG00000138814	524.94	676.403	602.131	220.792	284.89	251.817	601.158	252.5	1.25148	8.09798e-10	7.66426e-08	PPP3CA	4	101023409	101348278	-	5213	protein_coding	protein phosphatase 3 catalytic subunit alpha [Source:HGNC Symbol;Acc:HGNC:9314]	-
ENSG00000115705	24.2111	18.2812	21.2973	101.98	158.272	78.7536	21.2632	113.002	-2.41404	8.3325e-10	7.85086e-08	TPO	2	1374066	1543711	+	8453	protein_coding	thyroid peroxidase [Source:HGNC Symbol;Acc:HGNC:12015]	-
ENSG00000275216	2712.74	2916.32	2774.45	1518.81	1636.72	1459.37	2801.17	1538.3	0.864683	8.68455e-10	8.14603e-08	AL161431.1	13	109269634	109278512	+	5087	lincRNA	novel transcript	-
ENSG00000183873	46.2212	58.6921	70.6681	1.9802	9.31013	5.8336	58.5271	5.70798	3.34883	9.21692e-10	8.60697e-08	SCN5A	3	38548057	38649673	-	10017	protein_coding	sodium voltage-gated channel alpha subunit 5 [Source:HGNC Symbol;Acc:HGNC:10593]	-
ENSG00000162366	24.2111	22.1298	26.1375	106.931	275.58	107.922	24.1595	163.477	-2.75931	9.34916e-10	8.69183e-08	PDZK1IP1	1	47183593	47191044	-	1438	protein_coding	PDZK1 interacting protein 1 [Source:HGNC Symbol;Acc:HGNC:16887]	-
ENSG00000177311	489.724	609.051	524.687	1238.62	1036.22	1185.19	541.154	1153.34	-1.09111	1.05106e-09	9.72386e-08	ZBTB38	3	141324213	141449792	+	14243	protein_coding	zinc finger and BTB domain containing 38 [Source:HGNC Symbol;Acc:HGNC:26636]	ZBTB
ENSG00000127329	35.2161	50.0326	36.7862	137.624	192.72	128.339	40.6783	152.894	-1.90805	1.05518e-09	9.72386e-08	PTPRB	12	70515866	70637440	-	14542	protein_coding	protein tyrosine phosphatase, receptor type B [Source:HGNC Symbol;Acc:HGNC:9665]	-
ENSG00000118496	385.176	399.299	392.063	838.615	719.673	762.257	392.179	773.515	-0.979611	1.38255e-09	1.26851e-07	FBXO30	6	145793502	145814753	-	9009	protein_coding	F-box protein 30 [Source:HGNC Symbol;Acc:HGNC:15600]	-
ENSG00000240065	49.5227	45.2218	50.339	176.238	148.962	128.339	48.3611	151.18	-1.64468	1.39287e-09	1.27242e-07	PSMB9	6	32844136	32859585	+	3072	protein_coding	proteasome subunit beta 9 [Source:HGNC Symbol;Acc:HGNC:9546]	-
ENSG00000115423	2.20101	7.69733	6.7764	60.3961	134.066	42.7797	5.55824	79.0806	-3.81318	1.54959e-09	1.40945e-07	DNAH6	2	84516455	84819589	+	13514	protein_coding	dynein axonemal heavy chain 6 [Source:HGNC Symbol;Acc:HGNC:2951]	-
ENSG00000196562	104.548	131.817	139.4	28.7129	38.1715	39.8629	125.255	35.5824	1.81599	1.5575e-09	1.41055e-07	SULF2	20	47656348	47786616	-	6657	protein_coding	sulfatase 2 [Source:HGNC Symbol;Acc:HGNC:20392]	-
ENSG00000108821	241.01	546.51	505.326	62.3763	123.825	74.8645	430.949	87.0218	2.30759	1.59998e-09	1.44279e-07	COL1A1	17	50183289	50201632	-	9819	protein_coding	collagen type I alpha 1 chain [Source:HGNC Symbol;Acc:HGNC:2197]	-
ENSG00000065320	192.588	224.185	210.068	59.406	46.5506	84.5872	208.947	63.5146	1.71962	1.61133e-09	1.44683e-07	NTN1	17	9021542	9244000	+	6383	protein_coding	netrin 1 [Source:HGNC Symbol;Acc:HGNC:8029]	-
ENSG00000177842	556.855	495.515	492.741	258.416	224.374	251.817	515.037	244.869	1.07257	1.68735e-09	1.50863e-07	ZNF620	3	40477131	40518736	+	3783	protein_coding	zinc finger protein 620 [Source:HGNC Symbol;Acc:HGNC:28742]	zf-C2H2
ENSG00000071967	322.448	440.672	405.616	1001.98	1579	941.154	389.578	1174.04	-1.59107	1.74523e-09	1.54755e-07	CYBRD1	2	171522247	171558133	+	5176	protein_coding	cytochrome b reductase 1 [Source:HGNC Symbol;Acc:HGNC:20797]	-
ENSG00000196228	0	2.8865	0.968057	39.604	129.411	38.8906	1.28485	69.3018	-5.707	1.74561e-09	1.54755e-07	SULT1C3	2	108247195	108265351	+	915	protein_coding	sulfotransferase family 1C member 3 [Source:HGNC Symbol;Acc:HGNC:33543]	-
ENSG00000213186	147.468	156.833	159.729	461.387	323.061	380.156	154.677	388.201	-1.32664	1.80416e-09	1.59274e-07	TRIM59	3	160432445	160485773	-	7865	protein_coding	tripartite motif containing 59 [Source:HGNC Symbol;Acc:HGNC:30834]	-
ENSG00000005249	356.563	280.952	290.417	130.693	132.204	125.422	309.311	129.44	1.25561	2.09349e-09	1.84043e-07	PRKAR2B	7	107044649	107161811	+	4318	protein_coding	protein kinase cAMP-dependent type II regulatory subunit beta [Source:HGNC Symbol;Acc:HGNC:9392]	-
ENSG00000113369	425.895	583.072	579.866	218.812	228.098	175.98	529.611	207.63	1.35141	2.14861e-09	1.88102e-07	ARRDC3	5	91368724	91383359	-	4934	protein_coding	arrestin domain containing 3 [Source:HGNC Symbol;Acc:HGNC:29263]	-
ENSG00000167778	253.116	262.671	233.302	669.308	526.953	512.384	249.696	569.548	-1.18955	2.26114e-09	1.97132e-07	SPRYD3	12	53064316	53079420	-	3479	protein_coding	SPRY domain containing 3 [Source:HGNC Symbol;Acc:HGNC:25920]	-
ENSG00000176014	4514.27	4070.92	4026.15	2101.98	1483.1	2032.04	4203.78	1872.37	1.16688	2.308e-09	2.00386e-07	TUBB6	18	12307669	12344320	+	4117	protein_coding	tubulin beta 6 class V [Source:HGNC Symbol;Acc:HGNC:20776]	-
ENSG00000230356	44.0202	76.0111	65.8279	0.9901	0.931013	0	61.953	0.640371	6.59385	2.36298e-09	2.04315e-07	NCAPD2P1	7	34750253	34752053	-	1801	processed_pseudogene	non-SMC condensin I complex subunit D2 pseudogene 1 [Source:HGNC Symbol;Acc:HGNC:43831]	-
ENSG00000107798	708.724	697.57	728.947	1332.67	1289.45	1227	711.747	1283.04	-0.8501	2.75047e-09	2.36844e-07	LIPA	10	89213569	89414557	-	4910	protein_coding	lipase A, lysosomal acid type [Source:HGNC Symbol;Acc:HGNC:6617]	-
ENSG00000113721	8.80403	11.546	12.5847	53.4654	73.55	61.2528	10.9783	62.7561	-2.50919	2.96356e-09	2.54153e-07	PDGFRB	5	150113837	150155872	-	7137	protein_coding	platelet derived growth factor receptor beta [Source:HGNC Symbol;Acc:HGNC:8804]	-
ENSG00000152284	333.453	382.942	357.213	111.881	170.375	131.256	357.869	137.838	1.37569	3.00004e-09	2.56235e-07	TCF7L1	2	85133410	85310388	+	4414	protein_coding	transcription factor 7 like 1 [Source:HGNC Symbol;Acc:HGNC:11640]	HMG
ENSG00000172478	2396.9	2157.18	2222.66	1235.64	931.013	1121.02	2258.91	1095.89	1.0436	3.15615e-09	2.68477e-07	MAB21L4	2	240886048	240896889	-	2772	protein_coding	mab-21 like 4 [Source:HGNC Symbol;Acc:HGNC:26216]	-
ENSG00000163545	378.573	328.099	342.692	936.635	1725.17	864.345	349.788	1175.38	-1.74897	3.25672e-09	2.75915e-07	NUAK2	1	205302059	205321791	-	3441	protein_coding	NUAK family kinase 2 [Source:HGNC Symbol;Acc:HGNC:29558]	-
ENSG00000068079	60.5277	40.411	46.4667	178.218	223.443	133.2	49.1351	178.287	-1.86372	3.29586e-09	2.7811e-07	IFI35	17	43006725	43014456	+	1973	protein_coding	interferon induced protein 35 [Source:HGNC Symbol;Acc:HGNC:5399]	-
ENSG00000170017	212.397	240.541	214.909	445.545	446.886	483.216	222.616	458.549	-1.0419	3.34983e-09	2.81533e-07	ALCAM	3	105366909	105576900	+	7179	protein_coding	activated leukocyte cell adhesion molecule [Source:HGNC Symbol;Acc:HGNC:400]	-
ENSG00000118194	242.111	180.887	200.388	46.5347	81.9291	59.3082	207.795	62.5907	1.72822	3.41162e-09	2.85584e-07	TNNT2	1	201359008	201377762	-	7259	protein_coding	troponin T2, cardiac type [Source:HGNC Symbol;Acc:HGNC:11949]	-
ENSG00000184557	46.2212	72.1624	77.4445	3.9604	13.0342	5.8336	65.276	7.60939	3.09328	3.67777e-09	3.06641e-07	SOCS3	17	78356778	78360077	-	2734	protein_coding	suppressor of cytokine signaling 3 [Source:HGNC Symbol;Acc:HGNC:19391]	-
ENSG00000189120	612.981	1762.69	1798.65	181.188	362.164	203.204	1391.44	248.852	2.48307	3.8238e-09	3.17556e-07	SP6	17	47844908	47855874	-	4075	protein_coding	Sp6 transcription factor [Source:HGNC Symbol;Acc:HGNC:14530]	zf-C2H2
ENSG00000146414	188.186	248.239	241.046	476.238	503.678	534.746	225.824	504.887	-1.15916	4.10015e-09	3.39166e-07	SHPRH	6	145864245	145964423	-	17637	protein_coding	SNF2 histone linker PHD RING helicase [Source:HGNC Symbol;Acc:HGNC:19336]	-
ENSG00000253957	0	0	0	28.7129	35.3785	36.9461	0	33.6792	-7.50491	4.67244e-09	3.84991e-07	IGHV3-22	14	106257762	106258223	-	359	IG_V_pseudogene	immunoglobulin heavy variable 3-22 (pseudogene) [Source:HGNC Symbol;Acc:HGNC:5587]	-
ENSG00000139318	279.528	493.591	510.166	110.891	139.652	142.923	427.762	131.155	1.70611	4.75953e-09	3.90635e-07	DUSP6	12	89347232	89353271	-	4632	protein_coding	dual specificity phosphatase 6 [Source:HGNC Symbol;Acc:HGNC:3072]	-
ENSG00000130023	141.965	223.222	212.973	497.03	639.606	475.438	192.72	537.358	-1.4777	4.82475e-09	3.94447e-07	ERMARD	6	169751622	169781584	+	4251	protein_coding	ER membrane associated RNA degradation [Source:HGNC Symbol;Acc:HGNC:21056]	-
ENSG00000145721	17.6081	173.19	160.697	3.9604	7.4481	4.86133	117.165	5.42328	4.43107	5.15595e-09	4.1989e-07	LIX1	5	97091867	97142872	-	4115	protein_coding	limb and CNS expressed 1 [Source:HGNC Symbol;Acc:HGNC:18581]	-
ENSG00000115750	137.563	166.455	189.739	507.921	363.095	409.324	164.586	426.78	-1.37286	5.32227e-09	4.31761e-07	TAF1B	2	9843354	9934416	+	4064	protein_coding	TATA-box binding protein associated factor, RNA polymerase I subunit B [Source:HGNC Symbol;Acc:HGNC:11533]	-
ENSG00000101871	1987.51	1638.57	1640.86	838.615	596.779	832.26	1755.64	755.885	1.21582	5.83618e-09	4.71631e-07	MID1	X	10445310	10833654	-	9295	protein_coding	midline 1 [Source:HGNC Symbol;Acc:HGNC:7095]	-
ENSG00000227398	185.985	213.601	210.068	67.3268	88.4462	55.4192	203.218	70.3974	1.52859	5.94999e-09	4.78985e-07	KIF9-AS1	3	47164497	47246601	+	4898	antisense	KIF9 antisense RNA 1 [Source:HGNC Symbol;Acc:HGNC:26822]	-
ENSG00000154930	181.583	198.206	241.046	491.09	710.363	475.438	206.945	558.964	-1.43297	6.34665e-09	5.08967e-07	ACSS1	20	25006230	25058980	-	8691	protein_coding	acyl-CoA synthetase short chain family member 1 [Source:HGNC Symbol;Acc:HGNC:16091]	-
ENSG00000167767	1417.45	1345.11	1341.73	713.862	745.741	807.953	1368.09	755.852	0.855864	6.92584e-09	5.51376e-07	KRT80	12	52168996	52192000	-	4350	protein_coding	keratin 80 [Source:HGNC Symbol;Acc:HGNC:27056]	-
ENSG00000087253	272.925	410.845	397.871	860.397	958.943	808.925	360.547	876.089	-1.27974	6.92796e-09	5.51376e-07	LPCAT2	16	55508998	55586670	+	7439	protein_coding	lysophosphatidylcholine acyltransferase 2 [Source:HGNC Symbol;Acc:HGNC:26032]	-
ENSG00000111726	550.252	501.288	510.166	953.466	920.772	979.072	520.569	951.103	-0.869897	7.1863e-09	5.69779e-07	CMAS	12	22046174	22065674	+	2018	protein_coding	cytidine monophosphate N-acetylneuraminic acid synthetase [Source:HGNC Symbol;Acc:HGNC:18290]	-
ENSG00000110492	189.287	261.709	334.948	79.208	94.0323	66.1141	261.981	79.7848	1.71574	7.61062e-09	6.01153e-07	MDK	11	46380756	46383837	+	2196	protein_coding	midkine [Source:HGNC Symbol;Acc:HGNC:6972]	-
ENSG00000055208	800.066	761.073	852.858	1551.49	1384.42	1473.96	804.666	1469.95	-0.869224	7.98719e-09	6.28535e-07	TAB2	6	149218641	149411613	+	6010	protein_coding	TGF-beta activated kinase 1 (MAP3K7) binding protein 2 [Source:HGNC Symbol;Acc:HGNC:17075]	-
ENSG00000114650	4136.79	3675.47	3895.46	2181.19	2093.85	2330.52	3902.58	2201.85	0.825666	8.05741e-09	6.31695e-07	SCAP	3	47413694	47477126	-	6433	protein_coding	SREBF chaperone [Source:HGNC Symbol;Acc:HGNC:30634]	-
ENSG00000108602	323.548	214.563	228.461	982.179	547.436	943.098	255.524	824.238	-1.69051	8.32061e-09	6.49494e-07	ALDH3A1	17	19737984	19748943	-	3918	protein_coding	aldehyde dehydrogenase 3 family member A1 [Source:HGNC Symbol;Acc:HGNC:405]	-
ENSG00000130203	60.5277	122.195	137.464	6.9307	23.2753	8.7504	106.729	12.9855	3.03401	8.34626e-09	6.49494e-07	APOE	19	44905754	44909393	+	2191	protein_coding	apolipoprotein E [Source:HGNC Symbol;Acc:HGNC:613]	-
ENSG00000104447	35.2161	39.4488	60.9876	154.456	143.376	147.784	45.2175	148.539	-1.71161	8.68241e-09	6.73159e-07	TRPS1	8	115408496	115809673	-	11072	protein_coding	transcriptional repressor GATA binding 1 [Source:HGNC Symbol;Acc:HGNC:12340]	zf-GATA
ENSG00000112584	294.935	333.872	366.894	691.09	705.708	628.084	331.9	674.96	-1.0232	9.44486e-09	7.29581e-07	FAM120B	6	170290703	170407065	+	6029	protein_coding	family with sequence similarity 120B [Source:HGNC Symbol;Acc:HGNC:21109]	-
ENSG00000184009	35068.7	34646.6	35642.9	17935.7	21056.7	16201.8	35119.4	18398.1	0.932704	9.52953e-09	7.33425e-07	ACTG1	17	81509971	81523847	-	2993	protein_coding	actin gamma 1 [Source:HGNC Symbol;Acc:HGNC:144]	-
ENSG00000118513	228.905	179.925	239.11	746.535	435.714	730.172	215.98	637.474	-1.56159	9.97269e-09	7.6473e-07	MYB	6	135181315	135219173	+	5493	protein_coding	MYB proto-oncogene, transcription factor [Source:HGNC Symbol;Acc:HGNC:7545]	MYB
ENSG00000198818	364.267	370.434	383.351	726.733	671.26	679.614	372.684	692.536	-0.893641	1.00134e-08	7.6506e-07	SFT2D1	6	166319728	166342591	-	3104	protein_coding	SFT2 domain containing 1 [Source:HGNC Symbol;Acc:HGNC:21102]	-
ENSG00000113657	123.256	238.617	250.727	869.308	538.125	770.035	204.2	725.823	-1.82784	1.02428e-08	7.77214e-07	DPYSL3	5	147390811	147510056	-	7164	protein_coding	dihydropyrimidinase like 3 [Source:HGNC Symbol;Acc:HGNC:3015]	-
ENSG00000173890	95.7438	127.968	134.56	285.149	409.646	300.43	119.424	331.742	-1.47225	1.02464e-08	7.77214e-07	GPR160	3	170037929	170085403	+	4458	protein_coding	G protein-coupled receptor 160 [Source:HGNC Symbol;Acc:HGNC:23693]	-
ENSG00000174808	24.2111	14.4325	15.4889	100	129.411	62.225	18.0442	97.212	-2.43819	1.03082e-08	7.79083e-07	BTC	4	74744759	74794686	-	2816	protein_coding	betacellulin [Source:HGNC Symbol;Acc:HGNC:1121]	-
ENSG00000170142	3088.01	2742.17	2953.54	1600	1715.86	1443.82	2927.91	1586.56	0.883841	1.03936e-08	7.82724e-07	UBE2E1	3	23805903	23891316	+	3074	protein_coding	ubiquitin conjugating enzyme E2 E1 [Source:HGNC Symbol;Acc:HGNC:12477]	-
ENSG00000112144	222.302	271.331	273.96	558.416	495.299	558.081	255.864	537.265	-1.06885	1.05565e-08	7.9215e-07	ICK	6	53001279	53061802	-	6259	protein_coding	intestinal cell kinase [Source:HGNC Symbol;Acc:HGNC:21219]	-
ENSG00000155906	157.372	182.812	175.218	338.614	368.681	399.601	171.801	368.966	-1.1017	1.09059e-08	8.1546e-07	RMND1	6	151404762	151452181	-	4747	protein_coding	required for meiotic nuclear division 1 homolog [Source:HGNC Symbol;Acc:HGNC:21176]	-
ENSG00000149257	4323.88	4685.75	4860.61	2484.16	2044.5	2604.7	4623.41	2377.79	0.959447	1.10252e-08	8.21454e-07	SERPINH1	11	75562056	75572783	+	6281	protein_coding	serpin family H member 1 [Source:HGNC Symbol;Acc:HGNC:1546]	-
ENSG00000008952	792.363	712.965	785.094	1428.71	1307.14	1388.4	763.474	1374.75	-0.848667	1.2191e-08	9.05104e-07	SEC62	3	169966635	169998373	+	7928	protein_coding	SEC62 homolog, preprotein translocation factor [Source:HGNC Symbol;Acc:HGNC:11846]	-
ENSG00000160007	2725.95	3282.91	3133.6	5423.77	5559.08	5438.86	3047.49	5473.9	-0.844812	1.25853e-08	9.31088e-07	ARHGAP35	19	46918676	47005077	+	11245	protein_coding	Rho GTPase activating protein 35 [Source:HGNC Symbol;Acc:HGNC:4591]	-
ENSG00000176438	145.266	146.249	144.24	56.4357	31.6544	48.6133	145.252	45.5678	1.67504	1.30109e-08	9.592e-07	SYNE3	14	95407266	95475836	-	18164	protein_coding	spectrin repeat containing nuclear envelope family member 3 [Source:HGNC Symbol;Acc:HGNC:19861]	-
ENSG00000021645	8.80403	9.62166	14.5209	79.208	46.5506	70.9754	10.9822	65.578	-2.57117	1.33116e-08	9.77938e-07	NRXN3	14	78170373	79868290	+	15535	protein_coding	neurexin 3 [Source:HGNC Symbol;Acc:HGNC:8010]	-
ENSG00000122574	205.794	170.303	161.665	66.3367	39.1025	64.1696	179.254	56.5363	1.66581	1.40594e-08	1.02927e-06	WIPF3	7	29806486	29917066	+	6065	protein_coding	WAS/WASL interacting protein family member 3 [Source:HGNC Symbol;Acc:HGNC:22004]	-
ENSG00000103647	66.0302	78.8976	65.8279	15.8416	11.1722	19.4453	70.2519	15.4864	2.1851	1.47303e-08	1.07142e-06	CORO2B	15	68578969	68727806	+	3998	protein_coding	coronin 2B [Source:HGNC Symbol;Acc:HGNC:2256]	-
ENSG00000144566	1599.03	1507.71	1578.9	877.229	823.946	936.292	1561.88	879.156	0.829116	1.4737e-08	1.07142e-06	RAB5A	3	19947079	19985175	+	3785	protein_coding	RAB5A, member RAS oncogene family [Source:HGNC Symbol;Acc:HGNC:9783]	-
ENSG00000180592	258.618	222.26	250.727	82.1783	57.7228	105.977	243.868	81.9594	1.57401	1.48927e-08	1.079e-06	SKIDA1	10	21513478	21526368	-	6700	protein_coding	SKI/DACH domain containing 1 [Source:HGNC Symbol;Acc:HGNC:32697]	-
ENSG00000164342	81.4373	76.9733	89.0612	179.208	230.891	211.954	82.4906	207.351	-1.33006	1.49674e-08	1.08069e-06	TLR3	4	186069152	186088069	+	6724	protein_coding	toll like receptor 3 [Source:HGNC Symbol;Acc:HGNC:11849]	-
ENSG00000162849	100.146	152.022	125.847	10.8911	33.5165	29.168	126.005	24.5252	2.35866	1.53517e-08	1.10464e-06	KIF26B	1	245154985	245709431	+	14403	protein_coding	kinesin family member 26B [Source:HGNC Symbol;Acc:HGNC:25484]	-
ENSG00000196776	1031.17	943.885	1010.65	1703.96	1814.54	1692.72	995.236	1737.07	-0.803757	1.54099e-08	1.10504e-06	CD47	3	108043094	108091862	-	8225	protein_coding	CD47 molecule [Source:HGNC Symbol;Acc:HGNC:1682]	-
ENSG00000136141	1032.27	1051.65	964.185	530.694	469.23	580.443	1016.03	526.789	0.947813	1.54754e-08	1.10596e-06	LRCH1	13	46553168	46753040	+	7307	protein_coding	leucine rich repeats and calponin homology domain containing 1 [Source:HGNC Symbol;Acc:HGNC:20309]	-
ENSG00000151718	2108.57	1520.22	1534.37	839.605	716.88	778.785	1721.05	778.423	1.14447	1.69679e-08	1.20852e-06	WWC2	4	183099293	183320777	+	9966	protein_coding	WW and C2 domain containing 2 [Source:HGNC Symbol;Acc:HGNC:24148]	-
ENSG00000127507	63.8292	54.8435	59.0515	8.9109	9.31013	15.5563	59.2414	11.2591	2.39555	1.74123e-08	1.23598e-06	ADGRE2	19	14732393	14778541	-	8622	protein_coding	adhesion G protein-coupled receptor E2 [Source:HGNC Symbol;Acc:HGNC:3337]	-
ENSG00000138821	634.991	535.926	522.751	232.674	121.032	214.871	564.556	189.525	1.57529	1.81691e-08	1.28535e-06	SLC39A8	4	102251041	102431258	-	6480	protein_coding	solute carrier family 39 member 8 [Source:HGNC Symbol;Acc:HGNC:20862]	-
ENSG00000065361	1377.83	1670.32	1568.25	2710.89	3054.65	2804.02	1538.8	2856.52	-0.892243	1.90505e-08	1.34319e-06	ERBB3	12	56076799	56103505	+	9039	protein_coding	erb-b2 receptor tyrosine kinase 3 [Source:HGNC Symbol;Acc:HGNC:3431]	-
ENSG00000111885	133.161	378.131	391.095	1169.31	1569.69	1157	300.796	1298.66	-2.10905	2.06155e-08	1.44867e-06	MAN1A1	6	119177209	119349761	-	5014	protein_coding	mannosidase alpha class 1A member 1 [Source:HGNC Symbol;Acc:HGNC:6821]	-
ENSG00000120318	132.06	228.033	218.781	49.505	61.4468	64.1696	192.958	58.3738	1.72604	2.15354e-08	1.50826e-06	ARAP3	5	141653401	141682221	-	6186	protein_coding	ArfGAP with RhoGAP domain, ankyrin repeat and PH domain 3 [Source:HGNC Symbol;Acc:HGNC:24097]	-
ENSG00000181690	168.377	237.655	223.621	61.3862	89.3772	63.1973	209.884	71.3202	1.55695	2.16709e-08	1.51272e-06	PLAG1	8	56160904	56211324	-	7833	protein_coding	PLAG1 zinc finger [Source:HGNC Symbol;Acc:HGNC:9045]	zf-C2H2
ENSG00000240429	0	0	0	30.6931	29.7924	24.3067	0	28.2641	-7.25173	2.24903e-08	1.56472e-06	LRRFIP1P1	3	179259028	179261273	-	2246	processed_pseudogene	LRR binding FLII interacting protein 1 pseudogene 1 [Source:HGNC Symbol;Acc:HGNC:32937]	-
ENSG00000269877	28.6131	66.3894	66.7959	0	0	1.94453	53.9328	0.648177	6.39243	2.46591e-08	1.70994e-06	AC008753.3	19	53787597	53788169	-	446	lincRNA	novel transcript	-
ENSG00000090530	63.8292	49.0705	41.6264	5.9406	10.2411	2.9168	51.5087	6.36618	3.00704	2.67741e-08	1.84943e-06	P3H2	3	189956728	190122437	-	5605	protein_coding	prolyl 3-hydroxylase 2 [Source:HGNC Symbol;Acc:HGNC:19317]	-
ENSG00000131620	69.3317	75.0489	77.4445	3.9604	8.37912	19.4453	73.9417	10.5949	2.80292	2.68467e-08	1.84943e-06	ANO1	11	70078302	70189528	+	6021	protein_coding	anoctamin 1 [Source:HGNC Symbol;Acc:HGNC:21625]	-
ENSG00000109099	341.156	371.396	307.842	158.416	120.101	160.424	340.131	146.314	1.21784	2.71143e-08	1.86176e-06	PMP22	17	15229777	15265357	-	3222	protein_coding	peripheral myelin protein 22 [Source:HGNC Symbol;Acc:HGNC:9118]	-
ENSG00000076706	129.859	113.536	98.7418	21.7822	41.8956	22.3621	114.046	28.68	1.9868	2.90632e-08	1.98908e-06	MCAM	11	119308529	119321521	-	7422	protein_coding	melanoma cell adhesion molecule [Source:HGNC Symbol;Acc:HGNC:6934]	-
ENSG00000272505	107.849	178.001	178.122	37.6238	42.8266	15.5563	154.658	32.0022	2.27276	2.92848e-08	1.99774e-06	AC104964.3	8	10486807	10489666	+	2860	lincRNA	novel transcript	-
ENSG00000166313	307.041	325.212	306.874	80.1981	147.1	81.6704	313.042	102.989	1.60234	3.11432e-08	2.11764e-06	APBB1	11	6395124	6419414	-	5244	protein_coding	amyloid beta precursor protein binding family B member 1 [Source:HGNC Symbol;Acc:HGNC:581]	-
ENSG00000003400	115.553	203.017	190.707	415.842	520.436	467.66	169.759	467.979	-1.46076	3.14218e-08	2.12969e-06	CASP10	2	201182881	201229406	+	7598	protein_coding	caspase 10 [Source:HGNC Symbol;Acc:HGNC:1500]	-
ENSG00000175274	148.568	337.72	331.075	856.437	1302.49	853.65	272.455	1004.19	-1.88076	3.60178e-08	2.42984e-06	TP53I11	11	44885903	44951306	-	7345	protein_coding	tumor protein p53 inducible protein 11 [Source:HGNC Symbol;Acc:HGNC:16842]	-
ENSG00000259330	137.563	111.611	101.646	36.6337	21.4133	38.8906	116.94	32.3125	1.85689	3.60815e-08	2.42984e-06	INAFM2	15	40323664	40326715	+	3052	protein_coding	InaF motif containing 2 [Source:HGNC Symbol;Acc:HGNC:35165]	-
ENSG00000173905	362.066	285.763	277.832	745.545	581.883	726.283	308.554	684.57	-1.15062	3.64116e-08	2.44423e-06	GOLIM4	3	168008677	168095975	-	4647	protein_coding	golgi integral membrane protein 4 [Source:HGNC Symbol;Acc:HGNC:15448]	-
ENSG00000273079	248.714	223.222	175.218	91.0892	55.8608	72.92	215.718	73.29	1.55813	3.91625e-08	2.62052e-06	GRIN2B	12	13437942	13981957	-	30941	protein_coding	glutamate ionotropic receptor NMDA type subunit 2B [Source:HGNC Symbol;Acc:HGNC:4586]	-
ENSG00000087448	2018.32	2583.42	2725.08	1190.1	1135.84	1296.03	2442.27	1207.32	1.01664	3.95478e-08	2.6379e-06	KLHL42	12	27780020	27803040	+	7622	protein_coding	kelch like family member 42 [Source:HGNC Symbol;Acc:HGNC:29252]	-
ENSG00000162981	0	0	0	73.2674	498.092	78.7536	0	216.704	-10.1904	4.30959e-08	2.86547e-06	FAM84A	2	14632686	14650814	+	8384	protein_coding	family with sequence similarity 84 member A [Source:HGNC Symbol;Acc:HGNC:20743]	-
ENSG00000177694	0	0.962166	0.968057	27.7228	197.375	30.1403	0.643408	85.0793	-6.99977	4.50504e-08	2.98597e-06	NAALADL2	3	174438573	175810552	+	13592	protein_coding	N-acetylated alpha-linked acidic dipeptidase like 2 [Source:HGNC Symbol;Acc:HGNC:23219]	-
ENSG00000151150	376.372	502.251	555.665	1017.82	1233.59	1004.35	478.096	1085.26	-1.18192	4.54472e-08	3.0028e-06	ANK3	10	60026298	60733490	-	25614	protein_coding	ankyrin 3 [Source:HGNC Symbol;Acc:HGNC:494]	-
ENSG00000135362	173.88	238.617	176.186	49.505	81.9291	63.1973	196.228	64.8771	1.59577	4.73964e-08	3.12177e-06	PRR5L	11	36296288	36465204	+	6616	protein_coding	proline rich 5 like [Source:HGNC Symbol;Acc:HGNC:25878]	-
ENSG00000058063	677.91	788.014	814.136	1330.69	1441.21	1386.45	760.02	1386.12	-0.866494	5.34819e-08	3.51159e-06	ATP11B	3	182793500	182921635	+	9196	protein_coding	ATPase phospholipid transporting 11B (putative) [Source:HGNC Symbol;Acc:HGNC:13553]	-
ENSG00000163032	145.266	145.287	154.889	565.347	284.89	473.494	148.481	441.244	-1.57079	5.42215e-08	3.54906e-06	VSNL1	2	17539126	17657018	+	3833	protein_coding	visinin like 1 [Source:HGNC Symbol;Acc:HGNC:12722]	-
ENSG00000168143	126.558	111.611	109.39	229.703	267.201	286.819	115.853	261.241	-1.17468	5.49135e-08	3.58319e-06	FAM83B	6	54846771	54942022	+	3167	protein_coding	family with sequence similarity 83 member B [Source:HGNC Symbol;Acc:HGNC:21357]	-
ENSG00000082497	344.458	323.288	310.746	148.515	101.48	153.618	326.164	134.538	1.27832	5.51294e-08	3.58614e-06	SERTAD4	1	210232799	210246631	+	5467	protein_coding	SERTA domain containing 4 [Source:HGNC Symbol;Acc:HGNC:25236]	-
ENSG00000089057	417.091	483.969	432.721	925.744	771.81	857.539	444.594	851.697	-0.93728	5.61569e-08	3.64171e-06	SLC23A2	20	4852356	5010293	-	7515	protein_coding	solute carrier family 23 member 2 [Source:HGNC Symbol;Acc:HGNC:10973]	-
ENSG00000143878	2538.86	4842.58	4979.68	1382.18	1606.93	1347.56	4120.38	1445.56	1.51123	6.36627e-08	4.11575e-06	RHOB	2	20447074	20449445	+	2372	protein_coding	ras homolog family member B [Source:HGNC Symbol;Acc:HGNC:668]	-
ENSG00000154655	37.4171	33.6758	51.307	0	5.58608	0.972266	40.8	2.18611	4.19492	6.44602e-08	4.15452e-06	L3MBTL4	18	5954706	6415237	-	7959	protein_coding	L3MBTL4, histone methyl-lysine binding protein [Source:HGNC Symbol;Acc:HGNC:26677]	zf-C2HC
ENSG00000099812	1908.27	2219.72	2108.43	3443.57	3756.64	3585.72	2078.81	3595.31	-0.790215	6.68757e-08	4.29702e-06	MISP	19	751126	764318	+	2966	protein_coding	mitotic spindle positioning [Source:HGNC Symbol;Acc:HGNC:27000]	-
ENSG00000196924	40182.7	34052	33482.2	20861.4	17176.3	19712.7	35905.6	19250.1	0.899339	6.71138e-08	4.29917e-06	FLNA	X	154348524	154374638	-	10585	protein_coding	filamin A [Source:HGNC Symbol;Acc:HGNC:3754]	-
ENSG00000147251	26.4121	53.8813	51.307	131.683	149.893	185.703	43.8668	155.76	-1.82175	7.00057e-08	4.47079e-06	DOCK11	X	118495898	118686163	+	6721	protein_coding	dedicator of cytokinesis 11 [Source:HGNC Symbol;Acc:HGNC:23483]	-
ENSG00000177888	261.92	259.785	296.225	525.743	497.161	518.218	272.643	513.707	-0.913454	7.85137e-08	4.99894e-06	ZBTB41	1	197153680	197200542	-	8562	protein_coding	zinc finger and BTB domain containing 41 [Source:HGNC Symbol;Acc:HGNC:24819]	ZBTB
ENSG00000143393	790.162	741.83	689.256	1319.8	1484.97	1257.14	740.416	1353.97	-0.87117	8.04888e-08	5.09666e-06	PI4KB	1	151291797	151327715	-	5456	protein_coding	phosphatidylinositol 4-kinase beta [Source:HGNC Symbol;Acc:HGNC:8984]	-
ENSG00000166922	34.1156	50.0326	74.5404	209.901	814.636	192.509	52.8962	405.682	-2.93752	8.05336e-08	5.09666e-06	SCG5	15	32641676	32697098	+	2196	protein_coding	secretogranin V [Source:HGNC Symbol;Acc:HGNC:10816]	-
ENSG00000197142	428.096	609.051	613.748	1174.26	1237.32	1117.13	550.298	1176.24	-1.09507	8.33708e-08	5.25649e-06	ACSL5	10	112374018	112428380	+	4236	protein_coding	acyl-CoA synthetase long chain family member 5 [Source:HGNC Symbol;Acc:HGNC:16526]	-
ENSG00000065809	574.463	386.791	442.402	184.159	102.411	182.786	467.885	156.452	1.58074	8.35594e-08	5.25649e-06	FAM107B	10	14518557	14774897	-	7019	protein_coding	family with sequence similarity 107 member B [Source:HGNC Symbol;Acc:HGNC:23726]	-
ENSG00000104325	182.684	284.801	274.928	535.644	744.81	602.805	247.471	627.753	-1.34164	8.72656e-08	5.47325e-06	DECR1	8	90001405	90052092	+	3507	protein_coding	2,4-dienoyl-CoA reductase 1 [Source:HGNC Symbol;Acc:HGNC:2753]	-
ENSG00000175832	1212.76	847.668	665.055	371.288	222.512	315.014	908.493	302.938	1.58444	8.88735e-08	5.55751e-06	ETV4	17	43527844	43579620	-	3607	protein_coding	ETS variant 4 [Source:HGNC Symbol;Acc:HGNC:3493]	ETS
ENSG00000168398	42.9196	55.8056	84.2209	178.218	265.339	180.842	60.9821	208.133	-1.76794	9.35582e-08	5.83309e-06	BDKRB2	14	96204679	96244166	+	6845	protein_coding	bradykinin receptor B2 [Source:HGNC Symbol;Acc:HGNC:1030]	-
ENSG00000173889	773.654	632.143	581.802	1255.45	1278.28	1303.81	662.533	1279.18	-0.94986	9.39236e-08	5.83855e-06	PHC3	3	170086732	170181749	-	16919	protein_coding	polyhomeotic homolog 3 [Source:HGNC Symbol;Acc:HGNC:15682]	-
ENSG00000124406	178.282	329.061	305.906	756.436	1536.17	748.645	271.083	1013.75	-1.90215	9.50535e-08	5.89135e-06	ATP8A1	4	42408373	42657105	-	11199	protein_coding	ATPase phospholipid transporting 8A1 [Source:HGNC Symbol;Acc:HGNC:13531]	-
ENSG00000133083	610.78	74.0868	79.3807	0	0	0	254.749	0	10.4881	9.57825e-08	5.91908e-06	DCLK1	13	35768652	36131306	-	14375	protein_coding	doublecortin like kinase 1 [Source:HGNC Symbol;Acc:HGNC:2700]	-
ENSG00000178053	67.1307	90.4436	97.7737	207.921	207.616	205.148	85.116	206.895	-1.27789	9.65659e-08	5.94999e-06	MLF1	3	158571163	158607252	+	3569	protein_coding	myeloid leukemia factor 1 [Source:HGNC Symbol;Acc:HGNC:7125]	-
ENSG00000254999	1989.71	1945.5	2025.17	1235.64	1178.66	1223.11	1986.79	1212.47	0.71253	9.75775e-08	5.98293e-06	BRK1	3	10115592	10127190	+	1233	protein_coding	BRICK1, SCAR/WAVE actin nucleating complex subunit [Source:HGNC Symbol;Acc:HGNC:23057]	-
ENSG00000081189	8.80403	9.62166	22.2653	55.4456	101.48	81.6704	13.5637	79.5321	-2.54465	9.767e-08	5.98293e-06	MEF2C	5	88717117	88904257	-	11755	protein_coding	myocyte enhancer factor 2C [Source:HGNC Symbol;Acc:HGNC:6996]	SRF
ENSG00000135549	3.30151	1.92433	2.90417	26.7327	35.3785	39.8629	2.71	33.9914	-3.65964	9.99823e-08	6.10677e-06	PKIB	6	122471917	122726373	+	3432	protein_coding	cAMP-dependent protein kinase inhibitor beta [Source:HGNC Symbol;Acc:HGNC:9018]	-
ENSG00000137267	894.71	577.299	697.001	256.436	112.653	251.817	723.003	206.968	1.80496	1.01221e-07	6.16453e-06	TUBB2A	6	3153669	3157526	-	1727	protein_coding	tubulin beta 2A class IIa [Source:HGNC Symbol;Acc:HGNC:12412]	-
ENSG00000204264	399.483	318.477	347.532	721.783	650.778	677.67	355.164	683.41	-0.945157	1.02109e-07	6.20064e-06	PSMB8	6	32840717	32844703	-	2997	protein_coding	proteasome subunit beta 8 [Source:HGNC Symbol;Acc:HGNC:9545]	-
ENSG00000221890	269.623	389.677	431.753	92.0793	159.203	115.7	363.685	122.327	1.57169	1.06519e-07	6.44979e-06	NPTXR	22	38818452	38843982	-	5784	protein_coding	neuronal pentraxin receptor [Source:HGNC Symbol;Acc:HGNC:7954]	-
ENSG00000143028	63.8292	50.0326	31.9459	5.9406	2.79304	8.7504	48.6026	5.82801	3.0634	1.08232e-07	6.53464e-06	SYPL2	1	109466628	109482137	+	3963	protein_coding	synaptophysin like 2 [Source:HGNC Symbol;Acc:HGNC:27638]	-
ENSG00000180537	75.9348	121.233	121.007	12.8713	27.9304	4.86133	106.058	15.221	2.79654	1.10145e-07	6.61646e-06	RNF182	6	13924446	13980302	+	4090	protein_coding	ring finger protein 182 [Source:HGNC Symbol;Acc:HGNC:28522]	-
ENSG00000136111	3223.38	4867.6	4638.93	8870.31	9446.99	8816.51	4243.3	9044.6	-1.09175	1.10217e-07	6.61646e-06	TBC1D4	13	75283503	75482114	-	7977	protein_coding	TBC1 domain family member 4 [Source:HGNC Symbol;Acc:HGNC:19165]	-
ENSG00000166250	162.875	134.703	110.358	38.6139	52.1367	46.6688	135.979	45.8065	1.56683	1.15263e-07	6.89969e-06	CLMP	11	123069865	123195281	-	5097	protein_coding	CXADR like membrane protein [Source:HGNC Symbol;Acc:HGNC:24039]	-
ENSG00000083123	154.071	214.563	228.461	426.733	459.92	445.298	199.032	443.984	-1.15554	1.17275e-07	7.00018e-06	BCKDHB	6	80106647	80346270	+	4071	protein_coding	branched chain keto acid dehydrogenase E1 subunit beta [Source:HGNC Symbol;Acc:HGNC:987]	-
ENSG00000160191	127.658	262.671	239.11	17.8218	60.5158	15.5563	209.813	31.298	2.7422	1.17686e-07	7.00484e-06	PDE9A	21	42653636	42775509	+	5266	protein_coding	phosphodiesterase 9A [Source:HGNC Symbol;Acc:HGNC:8795]	-
ENSG00000204228	5.50252	21.1676	18.3931	88.1189	111.722	64.1696	15.0211	88.0033	-2.53713	1.18772e-07	7.04947e-06	HSD17B8	6	33204642	33206831	+	1171	protein_coding	hydroxysteroid 17-beta dehydrogenase 8 [Source:HGNC Symbol;Acc:HGNC:3554]	-
ENSG00000147044	616.282	697.57	678.608	1197.03	1152.59	1116.16	664.153	1155.26	-0.798189	1.19645e-07	7.08128e-06	CASK	X	41514934	41923645	-	19939	protein_coding	calcium/calmodulin dependent serine protein kinase [Source:HGNC Symbol;Acc:HGNC:1497]	-
ENSG00000197467	36.3166	45.2218	50.339	7.9208	1.86203	6.80586	43.9591	5.52956	3.00259	1.23751e-07	7.30372e-06	COL13A1	10	69801867	69964275	+	5888	protein_coding	collagen type XIII alpha 1 chain [Source:HGNC Symbol;Acc:HGNC:2190]	-
ENSG00000174672	278.427	338.682	366.894	76.2377	152.686	86.5317	328.001	105.152	1.64019	1.28851e-07	7.58346e-06	BRSK2	11	1389899	1462689	+	6903	protein_coding	BR serine/threonine kinase 2 [Source:HGNC Symbol;Acc:HGNC:11405]	-
ENSG00000137501	309.242	590.77	519.847	1170.3	1751.24	1220.19	473.286	1380.58	-1.5438	1.33653e-07	7.8441e-06	SYTL2	11	85694224	85811159	-	11258	protein_coding	synaptotagmin like 2 [Source:HGNC Symbol;Acc:HGNC:15585]	-
ENSG00000144642	0	0	0	18.8119	108.928	8.7504	0	45.4969	-7.93959	1.34395e-07	7.86567e-06	RBMS3	3	28574791	30010391	+	18339	protein_coding	RNA binding motif single stranded interacting protein 3 [Source:HGNC Symbol;Acc:HGNC:13427]	-
ENSG00000127334	400.583	459.915	448.21	834.654	1093.94	799.203	436.236	909.266	-1.05936	1.35324e-07	7.89803e-06	DYRK2	12	67648338	67665406	+	9494	protein_coding	dual specificity tyrosine phosphorylation regulated kinase 2 [Source:HGNC Symbol;Acc:HGNC:3093]	-
ENSG00000085276	48.4222	43.2975	49.3709	127.723	123.825	115.7	47.0302	122.416	-1.38089	1.37916e-07	8.02702e-06	MECOM	3	169083499	169663618	-	9103	protein_coding	MDS1 and EVI1 complex locus [Source:HGNC Symbol;Acc:HGNC:3498]	zf-C2H2
ENSG00000177380	245.412	254.012	251.695	98.0199	132.204	107.922	250.373	112.715	1.15046	1.44945e-07	8.41281e-06	PPFIA3	19	49119389	49151026	+	6451	protein_coding	PTPRF interacting protein alpha 3 [Source:HGNC Symbol;Acc:HGNC:9247]	-
ENSG00000157214	211.297	257.86	265.248	468.317	506.471	473.494	244.802	482.761	-0.978424	1.49049e-07	8.62717e-06	STEAP2	7	90167590	90238137	+	8715	protein_coding	STEAP2 metalloreductase [Source:HGNC Symbol;Acc:HGNC:17885]	-
ENSG00000172086	124.357	170.303	168.442	337.624	461.782	335.432	154.367	378.279	-1.29164	1.50685e-07	8.69793e-06	KRCC1	2	88027205	88055729	-	1753	protein_coding	lysine rich coiled-coil 1 [Source:HGNC Symbol;Acc:HGNC:28039]	-
ENSG00000128510	167.277	39.4488	28.0736	6.9307	0.931013	3.88906	78.2663	3.91693	4.3273	1.58453e-07	9.1126e-06	CPA4	7	130293134	130324180	+	3958	protein_coding	carboxypeptidase A4 [Source:HGNC Symbol;Acc:HGNC:15740]	-
ENSG00000213066	253.116	216.487	240.078	428.713	501.816	452.104	236.56	460.878	-0.963172	1.58737e-07	9.1126e-06	FGFR1OP	6	166999182	167094789	+	16016	protein_coding	FGFR1 oncogene partner [Source:HGNC Symbol;Acc:HGNC:17012]	-
ENSG00000131187	325.749	332.909	327.203	153.466	148.031	183.758	328.621	161.752	1.02298	1.65536e-07	9.47706e-06	F12	5	177402140	177409576	-	2769	protein_coding	coagulation factor XII [Source:HGNC Symbol;Acc:HGNC:3530]	-
ENSG00000021355	979.448	1686.68	1641.82	3426.74	4499.58	3266.81	1435.98	3731.05	-1.37728	1.682e-07	9.60341e-06	SERPINB1	6	2832332	2842006	-	3094	protein_coding	serpin family B member 1 [Source:HGNC Symbol;Acc:HGNC:3311]	-
ENSG00000073150	280.628	356.001	403.68	102.97	167.582	110.838	346.77	127.13	1.44725	1.69223e-07	9.6356e-06	PANX2	22	50170731	50180294	+	3102	protein_coding	pannexin 2 [Source:HGNC Symbol;Acc:HGNC:8600]	-
ENSG00000169302	0	4.81083	4.84028	30.6931	56.7918	36.9461	3.21704	41.477	-3.65128	1.75598e-07	9.97162e-06	STK32A	5	147234963	147387852	+	7913	protein_coding	serine/threonine kinase 32A [Source:HGNC Symbol;Acc:HGNC:28317]	-
ENSG00000130396	1538.5	2009.96	1818.98	3186.14	3921.43	3337.79	1789.15	3481.79	-0.960382	1.81834e-07	1.02979e-05	AFDN	6	167826922	167972023	+	13720	protein_coding	afadin, adherens junction formation factor [Source:HGNC Symbol;Acc:HGNC:7137]	-
ENSG00000077274	18.7086	21.1676	25.1695	0	0	0	21.6819	0	6.93512	1.84652e-07	1.04293e-05	CAPN6	X	111245103	111270523	-	3568	protein_coding	calpain 6 [Source:HGNC Symbol;Acc:HGNC:1483]	-
ENSG00000177335	88.0403	106.8	96.8057	17.8218	37.2405	17.5008	97.2155	24.1877	2.00319	1.88167e-07	1.05994e-05	C8orf31	8	143039209	143059942	+	2929	processed_transcript	chromosome 8 open reading frame 31 (putative) [Source:HGNC Symbol;Acc:HGNC:26731]	-
ENSG00000112559	72.6332	101.027	92.9335	21.7822	28.8614	29.168	88.8647	26.6039	1.74064	1.90293e-07	1.06905e-05	MDFI	6	41636882	41654246	+	2523	protein_coding	MyoD family inhibitor [Source:HGNC Symbol;Acc:HGNC:6967]	-
ENSG00000138771	2396.9	2979.83	2684.42	5425.75	9395.78	5623.59	2687.05	6815.04	-1.34267	1.92295e-07	1.07741e-05	SHROOM3	4	76435100	76783253	+	13958	protein_coding	shroom family member 3 [Source:HGNC Symbol;Acc:HGNC:30422]	-
ENSG00000158246	210.196	159.72	168.442	79.208	64.2399	73.8922	179.453	72.4467	1.30797	1.94824e-07	1.08868e-05	TENT5B	1	27005020	27012836	-	2368	protein_coding	terminal nucleotidyltransferase 5B [Source:HGNC Symbol;Acc:HGNC:28273]	-
ENSG00000105426	99.0453	85.6328	115.199	23.7624	27.9304	38.8906	99.959	30.1945	1.72696	2.12523e-07	1.18443e-05	PTPRS	19	5158495	5340803	-	8565	protein_coding	protein tyrosine phosphatase, receptor type S [Source:HGNC Symbol;Acc:HGNC:9681]	-
ENSG00000224078	38.5176	88.5193	79.3807	14.8515	13.0342	7.77813	68.8058	11.8879	2.53605	2.50916e-07	1.39471e-05	SNHG14	15	24978583	25419462	+	43324	processed_transcript	small nucleolar RNA host gene 14 [Source:HGNC Symbol;Acc:HGNC:37462]	-
ENSG00000137145	1038.88	1302.77	1305.91	2388.12	4096.46	2599.84	1215.85	3028.14	-1.31636	2.52672e-07	1.40076e-05	DENND4C	9	19230435	19373545	+	8745	protein_coding	DENN domain containing 4C [Source:HGNC Symbol;Acc:HGNC:26079]	-
ENSG00000112773	26.4121	21.1676	43.5626	110.891	183.41	95.2821	30.3808	129.861	-2.09459	2.595e-07	1.43483e-05	TENT5A	6	81491439	81752774	-	6053	protein_coding	terminal nucleotidyltransferase 5A [Source:HGNC Symbol;Acc:HGNC:18345]	-
ENSG00000108679	5965.83	6787.12	6715.41	10758.4	12634.8	10680.3	6489.45	11357.8	-0.807489	2.66736e-07	1.46728e-05	LGALS3BP	17	78971238	78980109	-	3584	protein_coding	galectin 3 binding protein [Source:HGNC Symbol;Acc:HGNC:6564]	-
ENSG00000176697	179.382	124.119	110.358	40.5941	16.7582	41.8074	137.953	33.0533	2.0628	2.66765e-07	1.46728e-05	BDNF	11	27654893	27722058	-	7740	protein_coding	brain derived neurotrophic factor [Source:HGNC Symbol;Acc:HGNC:1033]	-
ENSG00000132688	156.272	340.607	354.309	85.1486	90.3082	64.1696	283.729	79.8755	1.8296	2.70725e-07	1.48517e-05	NES	1	156668763	156677397	-	5558	protein_coding	nestin [Source:HGNC Symbol;Acc:HGNC:7756]	-
ENSG00000169116	88.0403	75.0489	67.764	228.713	782.051	229.455	76.9511	413.406	-2.4266	2.73013e-07	1.49382e-05	PARM1	4	74933095	75050115	+	5034	protein_coding	prostate androgen-regulated mucin-like protein 1 [Source:HGNC Symbol;Acc:HGNC:24536]	-
ENSG00000165105	369.769	329.061	312.682	627.723	589.331	625.167	337.171	614.074	-0.865719	2.76138e-07	1.507e-05	RASEF	9	82979585	83063177	-	6649	protein_coding	RAS and EF-hand domain containing [Source:HGNC Symbol;Acc:HGNC:26464]	-
ENSG00000188613	374.171	234.768	264.28	112.871	106.135	126.395	291.073	115.134	1.33692	2.83404e-07	1.54264e-05	NANOS1	10	119029716	119033732	+	4017	protein_coding	nanos C2HC-type zinc finger 1 [Source:HGNC Symbol;Acc:HGNC:23044]	-
ENSG00000273706	73.7338	118.346	74.5404	28.7129	20.4823	21.3899	88.8735	23.5283	1.92053	2.84589e-07	1.54509e-05	LHX1	17	36936785	36944612	+	4882	protein_coding	LIM homeobox 1 [Source:HGNC Symbol;Acc:HGNC:6593]	-
ENSG00000101160	665.805	719.7	692.161	1222.77	1152.59	1122.97	692.555	1166.11	-0.751434	2.89963e-07	1.57021e-05	CTSZ	20	58995185	59007247	-	2038	protein_coding	cathepsin Z [Source:HGNC Symbol;Acc:HGNC:2547]	-
ENSG00000122035	78.1358	50.0326	38.7223	192.079	142.445	206.12	55.6302	180.215	-1.70086	2.93237e-07	1.58386e-05	RASL11A	13	27270327	27273690	+	1624	protein_coding	RAS like family 11 member A [Source:HGNC Symbol;Acc:HGNC:23802]	-
ENSG00000093217	487.523	453.18	437.562	266.337	223.443	236.261	459.422	242.014	0.924758	2.99672e-07	1.61446e-05	XYLB	3	38346760	38421348	+	6318	protein_coding	xylulokinase [Source:HGNC Symbol;Acc:HGNC:12839]	-
ENSG00000058335	66.0302	106.8	79.3807	27.7228	19.5513	21.3899	84.0704	22.888	1.8809	3.2014e-07	1.72032e-05	RASGRF1	15	78959947	79090773	-	9929	protein_coding	Ras protein specific guanine nucleotide releasing factor 1 [Source:HGNC Symbol;Acc:HGNC:9875]	-
ENSG00000176884	50.6232	42.3353	33.882	123.763	247.649	119.589	42.2802	163.667	-1.95606	3.21105e-07	1.72111e-05	GRIN1	9	137138390	137168762	+	6729	protein_coding	glutamate ionotropic receptor NMDA type subunit 1 [Source:HGNC Symbol;Acc:HGNC:4584]	-
ENSG00000154162	0	0	0	17.8218	36.3095	15.5563	0	23.2292	-6.97021	3.25532e-07	1.73944e-05	CDH12	5	21750673	22853622	-	5928	protein_coding	cadherin 12 [Source:HGNC Symbol;Acc:HGNC:1751]	-
ENSG00000142192	6101.19	6850.62	6737.68	11288.1	13391.7	10607.4	6563.16	11762.4	-0.841699	3.26852e-07	1.73944e-05	APP	21	25880550	26171128	-	6316	protein_coding	amyloid beta precursor protein [Source:HGNC Symbol;Acc:HGNC:620]	-
ENSG00000108771	23.1106	11.546	13.5528	54.4555	132.204	75.8368	16.0698	87.4987	-2.45522	3.27009e-07	1.73944e-05	DHX58	17	42101404	42112733	-	3843	protein_coding	DExH-box helicase 58 [Source:HGNC Symbol;Acc:HGNC:29517]	-
ENSG00000111664	210.196	137.59	146.177	64.3565	54.9298	61.2528	164.654	60.1797	1.45065	3.30473e-07	1.75192e-05	GNB3	12	6839954	6847393	+	3437	protein_coding	G protein subunit beta 3 [Source:HGNC Symbol;Acc:HGNC:4400]	-
ENSG00000197329	694.418	892.89	891.58	1543.57	1812.68	1488.54	826.296	1614.93	-0.966329	3.31023e-07	1.75192e-05	PELI1	2	64092652	64144454	-	4125	protein_coding	pellino E3 ubiquitin protein ligase 1 [Source:HGNC Symbol;Acc:HGNC:8827]	-
ENSG00000124466	58.3267	73.1246	83.2529	14.8515	24.2063	14.584	71.5681	17.8806	1.99908	3.3315e-07	1.75875e-05	LYPD3	19	43460787	43465660	-	2519	protein_coding	LY6/PLAUR domain containing 3 [Source:HGNC Symbol;Acc:HGNC:24880]	-
ENSG00000007372	97.9448	142.401	111.327	45.5446	25.1373	35.9738	117.224	35.5519	1.72509	3.35436e-07	1.76637e-05	PAX6	11	31784779	31818062	-	20812	protein_coding	paired box 6 [Source:HGNC Symbol;Acc:HGNC:8620]	PAX
ENSG00000253649	121.055	197.244	209.1	25.7426	66.1019	32.0848	175.8	41.3098	2.08757	3.41287e-07	1.7927e-05	PRSS51	8	10482878	10547585	-	3036	protein_coding	serine protease 51 [Source:HGNC Symbol;Acc:HGNC:37321]	-
ENSG00000078269	668.006	633.105	619.556	1163.37	1020.39	1114.22	640.222	1099.32	-0.780119	3.42178e-07	1.79289e-05	SYNJ2	6	157981887	158099176	+	12493	protein_coding	synaptojanin 2 [Source:HGNC Symbol;Acc:HGNC:11504]	-
ENSG00000002726	0	3.84866	3.87223	26.7327	107.066	29.168	2.57363	54.3224	-4.36744	3.46071e-07	1.80878e-05	AOC1	7	150824627	150861504	+	3824	protein_coding	amine oxidase, copper containing 1 [Source:HGNC Symbol;Acc:HGNC:80]	-
ENSG00000204616	15.4071	21.1676	26.1375	67.3268	114.515	73.8922	20.9041	85.2445	-2.02295	3.4974e-07	1.82342e-05	TRIM31	6	30102897	30113106	-	3535	protein_coding	tripartite motif containing 31 [Source:HGNC Symbol;Acc:HGNC:16289]	-
ENSG00000075975	1374.53	1157.49	1237.18	743.565	595.848	688.364	1256.4	675.926	0.894341	3.52431e-07	1.8329e-05	MKRN2	3	12557014	12583713	+	2848	protein_coding	makorin ring finger protein 2 [Source:HGNC Symbol;Acc:HGNC:7113]	-
ENSG00000116014	455.609	417.58	472.412	243.565	208.547	249.872	448.533	233.995	0.939049	3.54136e-07	1.83722e-05	KISS1R	19	917287	921015	+	1680	protein_coding	KISS1 receptor [Source:HGNC Symbol;Acc:HGNC:4510]	-
ENSG00000124813	499.629	1240.23	1182.97	261.386	320.268	299.458	974.275	293.704	1.73025	3.59294e-07	1.85939e-05	RUNX2	6	45328157	45664349	+	8192	protein_coding	runt related transcription factor 2 [Source:HGNC Symbol;Acc:HGNC:10472]	Runt
ENSG00000242067	1.1005	3.84866	1.93611	19.802	89.3772	31.1125	2.29509	46.7639	-4.33031	3.74675e-07	1.93423e-05	RPL9P28	17	48691116	48691694	-	579	processed_pseudogene	ribosomal protein L9 pseudogene 28 [Source:HGNC Symbol;Acc:HGNC:36445]	-
ENSG00000137449	31.9146	27.9028	17.425	73.2674	120.101	95.2821	25.7475	96.2167	-1.90764	3.83679e-07	1.97585e-05	CPEB2	4	15002674	15070153	+	7177	protein_coding	cytoplasmic polyadenylation element binding protein 2 [Source:HGNC Symbol;Acc:HGNC:21745]	-
ENSG00000197885	245.412	225.147	196.516	111.881	94.9633	95.2821	222.358	100.709	1.14236	3.85097e-07	1.9783e-05	NKIRAS1	3	23891660	23946591	-	3473	protein_coding	NFKB inhibitor interacting Ras like 1 [Source:HGNC Symbol;Acc:HGNC:17899]	-
ENSG00000181191	494.126	575.375	575.994	292.08	296.993	309.181	548.498	299.418	0.873887	3.86172e-07	1.97899e-05	PJA1	X	69160851	69165793	-	3117	protein_coding	praja ring finger ubiquitin ligase 1 [Source:HGNC Symbol;Acc:HGNC:16648]	-
ENSG00000112183	198.091	115.46	95.8376	36.6337	32.5854	42.7797	136.463	37.333	1.86817	3.93317e-07	2.0107e-05	RBM24	6	17281346	17293875	+	3444	protein_coding	RNA binding motif protein 24 [Source:HGNC Symbol;Acc:HGNC:21539]	-
ENSG00000211445	466.614	470.499	424.977	187.129	261.615	186.675	454.03	211.806	1.09917	4.17512e-07	2.12921e-05	GPX3	5	151020438	151028993	+	3163	protein_coding	glutathione peroxidase 3 [Source:HGNC Symbol;Acc:HGNC:4555]	-
ENSG00000150782	141.965	123.157	127.784	280.198	355.647	249.872	130.969	295.239	-1.1741	4.28073e-07	2.17778e-05	IL18	11	112143251	112164117	-	2628	protein_coding	interleukin 18 [Source:HGNC Symbol;Acc:HGNC:5986]	-
ENSG00000180801	46.2212	37.5245	61.9556	146.535	241.132	124.45	48.5671	170.706	-1.81362	4.47633e-07	2.27179e-05	ARSJ	4	113900284	113979727	-	5146	protein_coding	arylsulfatase family member J [Source:HGNC Symbol;Acc:HGNC:26286]	-
ENSG00000037965	63.8292	43.2975	30.9778	4.9505	0	6.80586	46.0348	3.91879	3.56427	4.50788e-07	2.28229e-05	HOXC8	12	54009106	54012362	+	1889	protein_coding	homeobox C8 [Source:HGNC Symbol;Acc:HGNC:5129]	Homeobox
ENSG00000169403	56.1257	69.2759	77.4445	21.7822	10.2411	16.5285	67.6154	16.184	2.06884	4.60614e-07	2.32643e-05	PTAFR	1	28147166	28193936	-	4706	protein_coding	platelet activating factor receptor [Source:HGNC Symbol;Acc:HGNC:9582]	-
ENSG00000081803	101.246	89.4814	91.9654	266.337	175.03	268.345	94.2311	236.571	-1.3284	4.68123e-07	2.35869e-05	CADPS2	7	122318425	122886759	-	6351	protein_coding	calcium dependent secretion activator 2 [Source:HGNC Symbol;Acc:HGNC:16018]	-
ENSG00000197444	35.2161	43.2975	46.4667	5.9406	9.31013	6.80586	41.6601	7.3522	2.50023	4.73396e-07	2.37955e-05	OGDHL	10	49734643	49762379	-	5724	protein_coding	oxoglutarate dehydrogenase like [Source:HGNC Symbol;Acc:HGNC:25590]	-
ENSG00000188215	439.101	514.759	563.409	269.307	201.099	252.789	505.756	241.065	1.07008	4.77302e-07	2.39346e-05	DCUN1D3	16	20854925	20900384	-	6248	protein_coding	defective in cullin neddylation 1 domain containing 3 [Source:HGNC Symbol;Acc:HGNC:28734]	-
ENSG00000146386	259.719	254.974	271.056	562.377	433.852	591.138	261.916	529.122	-1.01416	4.99814e-07	2.50038e-05	ABRACL	6	139028682	139043302	+	1200	protein_coding	ABRA C-terminal like [Source:HGNC Symbol;Acc:HGNC:21230]	-
ENSG00000105852	0	0	0	21.7822	19.5513	17.5008	0	19.6114	-6.72425	5.24682e-07	2.61855e-05	PON3	7	95359944	95396368	-	4040	protein_coding	paraoxonase 3 [Source:HGNC Symbol;Acc:HGNC:9206]	-
ENSG00000180694	398.382	320.401	370.766	878.219	613.537	808.925	363.183	766.894	-1.07865	5.33325e-07	2.65538e-05	TMEM64	8	90621995	90791632	-	5870	protein_coding	transmembrane protein 64 [Source:HGNC Symbol;Acc:HGNC:25441]	-
ENSG00000187372	15.4071	30.7893	26.1375	73.2674	172.237	94.3098	24.1113	113.272	-2.22685	5.44169e-07	2.70296e-05	PCDHB13	5	141213919	141218979	+	5061	protein_coding	protocadherin beta 13 [Source:HGNC Symbol;Acc:HGNC:8684]	-
ENSG00000114120	1112.61	1292.19	1381.42	2200.99	2905.69	2278.02	1262.07	2461.57	-0.963629	5.77194e-07	2.86024e-05	SLC25A36	3	140941830	140980961	+	10305	protein_coding	solute carrier family 25 member 36 [Source:HGNC Symbol;Acc:HGNC:25554]	-
ENSG00000133216	163.975	388.715	333.012	823.763	1023.18	818.648	295.234	888.531	-1.58829	6.07189e-07	3.0018e-05	EPHB2	1	22710839	22921500	+	12516	protein_coding	EPH receptor B2 [Source:HGNC Symbol;Acc:HGNC:3393]	-
ENSG00000174748	22761.7	21404.3	21928.4	14740.6	13244.6	13775.1	22031.5	13920.1	0.662399	6.1251e-07	3.021e-05	RPL15	3	23916545	23924374	+	7222	protein_coding	ribosomal protein L15 [Source:HGNC Symbol;Acc:HGNC:10306]	-
ENSG00000132109	92.4423	98.1409	113.263	235.644	310.027	200.287	101.282	248.653	-1.29519	6.18884e-07	3.04529e-05	TRIM21	11	4384897	4393696	-	1929	protein_coding	tripartite motif containing 21 [Source:HGNC Symbol;Acc:HGNC:11312]	-
ENSG00000124067	1610.04	1729.01	1790.91	638.615	1017.6	703.921	1709.98	786.711	1.11988	6.21933e-07	3.05314e-05	SLC12A4	16	67943474	67969601	-	8298	protein_coding	solute carrier family 12 member 4 [Source:HGNC Symbol;Acc:HGNC:10913]	-
ENSG00000160326	275.126	472.423	514.038	144.555	168.513	163.341	420.529	158.803	1.40571	6.45448e-07	3.16119e-05	SLC2A6	9	133471095	133479137	-	3540	protein_coding	solute carrier family 2 member 6 [Source:HGNC Symbol;Acc:HGNC:11011]	-
ENSG00000121210	423.694	478.196	426.913	794.06	747.603	753.506	442.934	765.057	-0.788054	6.52884e-07	3.19017e-05	TMEM131L	4	153466346	153636711	+	6393	protein_coding	transmembrane 131 like [Source:HGNC Symbol;Acc:HGNC:29146]	-
ENSG00000116871	2134.98	1621.25	1675.71	945.546	644.261	909.069	1810.64	832.958	1.12019	6.5898e-07	3.21249e-05	MAP7D1	1	36155579	36180849	+	5271	protein_coding	MAP7 domain containing 1 [Source:HGNC Symbol;Acc:HGNC:25514]	-
ENSG00000071051	999.257	1064.16	995.162	613.862	584.676	637.807	1019.53	612.115	0.736203	6.68756e-07	3.2526e-05	NCK2	2	105744897	105894274	+	2990	protein_coding	NCK adaptor protein 2 [Source:HGNC Symbol;Acc:HGNC:7665]	-
ENSG00000184786	16.5076	13.4703	20.3292	58.4159	77.2741	57.3637	16.769	64.3512	-1.94084	6.80056e-07	3.29992e-05	TCTE3	6	169740114	169751587	-	2626	protein_coding	t-complex-associated-testis-expressed 3 [Source:HGNC Symbol;Acc:HGNC:11695]	-
ENSG00000082996	231.106	230.92	239.11	515.842	388.232	479.327	233.712	461.134	-0.980022	6.92562e-07	3.34994e-05	RNF13	3	149812708	149962139	+	3635	protein_coding	ring finger protein 13 [Source:HGNC Symbol;Acc:HGNC:10057]	-
ENSG00000105854	786.86	1004.5	885.772	1539.61	1735.41	1562.43	892.378	1612.48	-0.853204	6.93553e-07	3.34994e-05	PON2	7	95404863	95435329	-	3843	protein_coding	paraoxonase 2 [Source:HGNC Symbol;Acc:HGNC:9205]	-
ENSG00000186376	113.352	124.119	134.56	268.317	296.062	228.483	124.01	264.287	-1.09073	7.08583e-07	3.41469e-05	ZNF75D	X	135248920	135344087	-	6819	protein_coding	zinc finger protein 75D [Source:HGNC Symbol;Acc:HGNC:13145]	zf-C2H2
ENSG00000099139	202.493	330.023	321.395	107.921	110.791	123.478	284.637	114.063	1.32066	7.25565e-07	3.48852e-05	PCSK5	9	75890644	76362339	+	12705	protein_coding	proprotein convertase subtilisin/kexin type 5 [Source:HGNC Symbol;Acc:HGNC:8747]	-
ENSG00000145911	298.237	237.655	287.513	108.911	147.1	103.06	274.468	119.69	1.1958	8.18493e-07	3.92634e-05	N4BP3	5	178113443	178126087	+	6080	protein_coding	NEDD4 binding protein 3 [Source:HGNC Symbol;Acc:HGNC:29852]	-
ENSG00000092148	2804.08	2535.31	2525.66	4365.35	4034.08	4275.05	2621.68	4224.83	-0.688501	8.22513e-07	3.93664e-05	HECTD1	14	31100112	31207804	-	12557	protein_coding	HECT domain E3 ubiquitin protein ligase 1 [Source:HGNC Symbol;Acc:HGNC:20157]	-
ENSG00000151690	709.825	737.981	689.256	1205.94	1147.01	1135.61	712.354	1162.85	-0.706936	8.4032e-07	4.01272e-05	MFSD6	2	190408355	190509205	+	6031	protein_coding	major facilitator superfamily domain containing 6 [Source:HGNC Symbol;Acc:HGNC:24711]	-
ENSG00000182111	2.20101	0.962166	0.968057	31.6832	21.4133	30.1403	1.37708	27.7456	-4.36206	8.69691e-07	4.14355e-05	ZNF716	7	57450177	57473546	+	5197	protein_coding	zinc finger protein 716 [Source:HGNC Symbol;Acc:HGNC:32458]	zf-C2H2
ENSG00000181773	247.613	152.984	152.953	54.4555	32.5854	71.9477	184.517	52.9962	1.79991	8.75935e-07	4.15595e-05	GPR3	1	27392644	27395814	+	2115	protein_coding	G protein-coupled receptor 3 [Source:HGNC Symbol;Acc:HGNC:4484]	-
ENSG00000164659	7.70353	25.9785	34.85	102.97	145.238	96.2543	22.844	114.821	-2.31963	8.76248e-07	4.15595e-05	KIAA1324L	7	86876906	87059699	-	8115	protein_coding	KIAA1324 like [Source:HGNC Symbol;Acc:HGNC:21945]	-
ENSG00000103187	4862.03	3763.03	4112.31	2004.95	1033.42	1899.81	4245.79	1646.06	1.36707	8.79469e-07	4.16183e-05	COTL1	16	84565594	84618077	-	6762	protein_coding	coactosin like F-actin binding protein 1 [Source:HGNC Symbol;Acc:HGNC:18304]	-
ENSG00000010704	106.749	237.655	230.398	522.773	649.847	524.051	191.6	565.557	-1.55965	8.98947e-07	4.24444e-05	HFE	6	26087281	26098343	+	5675	protein_coding	homeostatic iron regulator [Source:HGNC Symbol;Acc:HGNC:4886]	-
ENSG00000079819	1416.35	1233.5	1280.74	2345.55	3391.68	2337.33	1310.19	2691.52	-1.03884	9.32786e-07	4.39434e-05	EPB41L2	6	130839347	131063322	-	10320	protein_coding	erythrocyte membrane protein band 4.1 like 2 [Source:HGNC Symbol;Acc:HGNC:3379]	-
ENSG00000121858	0	0	0	8.9109	42.8266	19.4453	0	23.7276	-7.00111	9.52325e-07	4.47636e-05	TNFSF10	3	172505508	172523507	-	3473	protein_coding	TNF superfamily member 10 [Source:HGNC Symbol;Acc:HGNC:11925]	-
ENSG00000128165	286.131	217.449	244.918	126.733	97.7563	114.727	249.5	113.072	1.14154	9.59727e-07	4.50108e-05	ADM2	22	50481556	50486440	+	4276	protein_coding	adrenomedullin 2 [Source:HGNC Symbol;Acc:HGNC:28898]	-
ENSG00000089472	0	0	0	13.8614	57.7228	9.72266	0	27.1023	-7.19283	9.7536e-07	4.56421e-05	HEPH	X	66162549	66268867	+	7113	protein_coding	hephaestin [Source:HGNC Symbol;Acc:HGNC:4866]	-
ENSG00000152582	24.2111	18.2812	22.2653	72.2773	98.6874	60.2805	21.5858	77.0817	-1.84038	9.8556e-07	4.60169e-05	SPEF2	5	35617844	35814611	+	16140	protein_coding	sperm flagellar 2 [Source:HGNC Symbol;Acc:HGNC:26293]	-
ENSG00000176658	1353.62	1823.3	1735.73	3036.64	3790.15	2925.55	1637.55	3250.78	-0.989053	9.8894e-07	4.60723e-05	MYO1D	17	32492522	32877177	-	8188	protein_coding	myosin ID [Source:HGNC Symbol;Acc:HGNC:7598]	-
ENSG00000181555	4049.85	3959.31	3881.91	2500.99	2571.46	2623.17	3963.69	2565.21	0.62773	9.95231e-07	4.62628e-05	SETD2	3	47016429	47163967	-	10099	protein_coding	SET domain containing 2 [Source:HGNC Symbol;Acc:HGNC:18420]	-
ENSG00000186081	56.1257	381.98	398.839	0	3.72405	0	278.982	1.24135	7.79487	1.00558e-06	4.66409e-05	KRT5	12	52514575	52520687	-	4292	protein_coding	keratin 5 [Source:HGNC Symbol;Acc:HGNC:6442]	-
ENSG00000163125	878.202	908.285	967.089	1692.08	1410.48	1613.96	917.858	1572.18	-0.776164	1.07394e-06	4.97016e-05	RPRD2	1	150363091	150476566	+	8738	protein_coding	regulation of nuclear pre-mRNA domain containing 2 [Source:HGNC Symbol;Acc:HGNC:29039]	-
ENSG00000166016	540.347	451.256	485.965	251.485	269.994	282.929	492.523	268.136	0.876543	1.07989e-06	4.98671e-05	ABTB2	11	34150988	34358008	-	4973	protein_coding	ankyrin repeat and BTB domain containing 2 [Source:HGNC Symbol;Acc:HGNC:23842]	-
ENSG00000165730	119.955	125.082	114.231	333.664	213.202	284.874	119.756	277.247	-1.21053	1.10468e-06	5.0842e-05	STOX1	10	68827541	68895432	+	3904	protein_coding	storkhead box 1 [Source:HGNC Symbol;Acc:HGNC:23508]	-
ENSG00000066468	302.639	381.018	363.989	156.436	183.41	183.758	349.215	174.535	1.00112	1.10584e-06	5.0842e-05	FGFR2	10	121478334	121598458	-	7578	protein_coding	fibroblast growth factor receptor 2 [Source:HGNC Symbol;Acc:HGNC:3689]	-
ENSG00000137203	408.287	355.039	272.992	156.436	154.548	166.258	345.439	159.08	1.11783	1.11848e-06	5.13108e-05	TFAP2A	6	10393186	10419659	-	8274	protein_coding	transcription factor AP-2 alpha [Source:HGNC Symbol;Acc:HGNC:11742]	AP-2
ENSG00000188042	1635.35	2278.41	2365.93	1000	1092.08	1092.83	2093.23	1061.64	0.979641	1.15784e-06	5.30008e-05	ARL4C	2	234493041	234497053	-	4013	protein_coding	ADP ribosylation factor like GTPase 4C [Source:HGNC Symbol;Acc:HGNC:698]	-
ENSG00000188959	158.473	323.288	333.012	717.823	722.466	755.451	271.591	731.913	-1.42868	1.19369e-06	5.45231e-05	C9orf152	9	110190048	110208189	-	2947	protein_coding	chromosome 9 open reading frame 152 [Source:HGNC Symbol;Acc:HGNC:31455]	-
ENSG00000135477	5.50252	10.5838	5.80834	38.6139	59.5848	35.0016	7.29823	44.4001	-2.59761	1.20966e-06	5.51329e-05	KRT87P	12	52250466	52258867	-	1778	transcribed_unprocessed_pseudogene	keratin 87 pseudogene [Source:HGNC Symbol;Acc:HGNC:30198]	-
ENSG00000226091	31.9146	35.6001	47.4348	5.9406	5.58608	0	38.3165	3.84223	3.31653	1.21297e-06	5.5164e-05	LINC00937	12	8295986	8396803	-	5663	lincRNA	long intergenic non-protein coding RNA 937 [Source:HGNC Symbol;Acc:HGNC:48629]	-
ENSG00000185924	6.60302	27.9028	31.9459	0	0	0	22.1506	0	6.96862	1.23199e-06	5.59077e-05	RTN4RL1	17	1934677	2025345	-	3625	protein_coding	reticulon 4 receptor like 1 [Source:HGNC Symbol;Acc:HGNC:21329]	-
ENSG00000128965	644.895	442.596	473.38	192.079	100.549	227.51	520.29	173.38	1.58566	1.23636e-06	5.59852e-05	CHAC1	15	40952962	40956519	+	2058	protein_coding	ChaC glutathione specific gamma-glutamylcyclotransferase 1 [Source:HGNC Symbol;Acc:HGNC:28680]	-
ENSG00000152952	692.217	694.684	776.382	1477.23	2477.43	1346.59	721.094	1767.08	-1.29315	1.26298e-06	5.70678e-05	PLOD2	3	146069440	146163653	-	7646	protein_coding	procollagen-lysine,2-oxoglutarate 5-dioxygenase 2 [Source:HGNC Symbol;Acc:HGNC:9082]	-
ENSG00000170275	3634.96	3381.05	3423.05	1988.12	1408.62	2002.87	3479.69	1799.87	0.951138	1.28253e-06	5.78269e-05	CRTAP	3	33113979	33147773	+	6695	protein_coding	cartilage associated protein [Source:HGNC Symbol;Acc:HGNC:2379]	-
ENSG00000104998	708.724	707.192	686.352	397.03	317.475	419.047	700.756	377.851	0.891437	1.28705e-06	5.79064e-05	IL27RA	19	14031748	14053216	+	2962	protein_coding	interleukin 27 receptor subunit alpha [Source:HGNC Symbol;Acc:HGNC:17290]	-
ENSG00000115267	250.915	250.163	246.854	528.713	430.128	435.575	249.311	464.806	-0.898504	1.30846e-06	5.87439e-05	IFIH1	2	162267079	162318703	-	5108	protein_coding	interferon induced with helicase C domain 1 [Source:HGNC Symbol;Acc:HGNC:18873]	-
ENSG00000130707	1807.03	1955.12	1927.4	3308.91	2871.24	3071.39	1896.52	3083.85	-0.701231	1.32884e-06	5.95316e-05	ASS1	9	130444929	130501274	+	3050	protein_coding	argininosuccinate synthase 1 [Source:HGNC Symbol;Acc:HGNC:758]	-
ENSG00000078018	2.20101	0.962166	1.93611	26.7327	26.9994	24.3067	1.69976	26.0129	-3.9511	1.34891e-06	6.03019e-05	MAP2	2	209424058	209734118	+	11559	protein_coding	microtubule associated protein 2 [Source:HGNC Symbol;Acc:HGNC:6839]	-
ENSG00000225328	2.20101	1.92433	2.90417	14.8515	136.859	22.3621	2.34317	58.0242	-4.62979	1.3551e-06	6.045e-05	LINC01594	2	108167748	108217841	-	611	antisense	long intergenic non-protein coding RNA 1594 [Source:HGNC Symbol;Acc:HGNC:51584]	-
ENSG00000169750	374.171	334.834	363.021	174.258	191.789	206.12	357.342	190.722	0.905299	1.36448e-06	6.07395e-05	RAC3	17	82031624	82034204	+	1527	protein_coding	Rac family small GTPase 3 [Source:HGNC Symbol;Acc:HGNC:9803]	-
ENSG00000130338	713.126	702.381	622.461	1176.24	1705.62	1236.72	679.323	1372.86	-1.01529	1.38286e-06	6.13962e-05	TULP4	6	158232236	158511828	+	12285	protein_coding	tubby like protein 4 [Source:HGNC Symbol;Acc:HGNC:15530]	Tub
ENSG00000142871	1827.94	670.63	783.158	324.753	202.961	344.182	1093.91	290.632	1.91208	1.38508e-06	6.13962e-05	CYR61	1	85580761	85583962	+	2455	protein_coding	cysteine rich angiogenic inducer 61 [Source:HGNC Symbol;Acc:HGNC:2654]	-
ENSG00000149564	232.206	332.909	295.257	142.574	107.997	131.256	286.791	127.276	1.17382	1.41776e-06	6.27129e-05	ESAM	11	124752583	124762290	-	2920	protein_coding	endothelial cell adhesion molecule [Source:HGNC Symbol;Acc:HGNC:17474]	-
ENSG00000183018	343.357	561.905	642.79	1133.66	1426.31	1199.78	516.017	1253.25	-1.27943	1.43021e-06	6.31306e-05	SPNS2	17	4498838	4539035	+	4111	protein_coding	sphingolipid transporter 2 [Source:HGNC Symbol;Acc:HGNC:26992]	-
ENSG00000171135	966.242	908.285	973.865	604.951	536.263	568.776	949.464	569.997	0.736254	1.45571e-06	6.40073e-05	JAGN1	3	9890572	9894349	+	1781	protein_coding	jagunal homolog 1 [Source:HGNC Symbol;Acc:HGNC:26926]	-
ENSG00000131981	1326.11	1556.78	1665.06	2935.65	4891.54	2891.52	1515.98	3572.9	-1.23678	1.45617e-06	6.40073e-05	LGALS3	14	55124110	55145413	+	2397	protein_coding	galectin 3 [Source:HGNC Symbol;Acc:HGNC:6563]	-
ENSG00000129993	15.4071	34.638	39.6903	0.9901	1.86203	0	29.9118	0.950709	4.96347	1.46449e-06	6.41726e-05	CBFA2T3	16	88874858	88977204	-	5972	protein_coding	CBFA2/RUNX1 translocation partner 3 [Source:HGNC Symbol;Acc:HGNC:1537]	-
ENSG00000168994	216.799	261.709	293.321	117.822	125.687	125.422	257.277	122.977	1.06592	1.46603e-06	6.41726e-05	PXDC1	6	3722614	3752026	-	2474	protein_coding	PX domain containing 1 [Source:HGNC Symbol;Acc:HGNC:21361]	-
ENSG00000104427	84.7388	94.2923	73.5723	189.109	166.651	203.204	84.2011	186.321	-1.14558	1.5014e-06	6.55841e-05	ZC2HC1A	8	78666047	78719765	+	4181	protein_coding	zinc finger C2HC-type containing 1A [Source:HGNC Symbol;Acc:HGNC:24277]	-
ENSG00000185989	138.663	201.093	184.899	51.4852	83.7912	57.3637	174.885	64.2134	1.44501	1.56309e-06	6.81371e-05	RASA3	13	113977783	114132611	-	4763	protein_coding	RAS p21 protein activator 3 [Source:HGNC Symbol;Acc:HGNC:20331]	-
ENSG00000064666	6553.5	6032.78	6112.31	4059.41	3370.27	3860.87	6232.86	3763.52	0.727825	1.60848e-06	6.99707e-05	CNN2	19	1026581	1039068	+	3645	protein_coding	calponin 2 [Source:HGNC Symbol;Acc:HGNC:2156]	-
ENSG00000125848	90.2413	68.3138	62.9237	27.7228	13.0342	15.5563	73.8263	18.7711	1.97759	1.62187e-06	7.04074e-05	FLRT3	20	14322988	14337616	-	5190	protein_coding	fibronectin leucine rich transmembrane protein 3 [Source:HGNC Symbol;Acc:HGNC:3762]	-
ENSG00000105974	1068.59	691.797	635.045	390.099	295.131	317.931	798.477	334.387	1.25539	1.72735e-06	7.48318e-05	CAV1	7	116524785	116561184	+	4082	protein_coding	caveolin 1 [Source:HGNC Symbol;Acc:HGNC:1527]	-
ENSG00000114127	449.006	623.483	544.048	946.536	1158.18	1027.69	538.846	1044.13	-0.953761	1.74139e-06	7.52845e-05	XRN1	3	142306607	142448062	-	11982	protein_coding	5'-3' exoribonuclease 1 [Source:HGNC Symbol;Acc:HGNC:30654]	-
ENSG00000173702	33.0151	80.8219	78.4126	184.159	399.404	203.204	64.0832	262.256	-2.02976	1.74613e-06	7.53347e-05	MUC13	3	124905442	124953819	-	3499	protein_coding	mucin 13, cell surface associated [Source:HGNC Symbol;Acc:HGNC:7511]	-
ENSG00000071909	12.1055	38.4866	60.0195	1.9802	2.79304	0	36.8706	1.59108	4.52881	1.794e-06	7.72411e-05	MYO3B	2	170178145	170655171	+	8236	protein_coding	myosin IIIB [Source:HGNC Symbol;Acc:HGNC:15576]	-
ENSG00000181222	6090.19	5825.91	5503.4	9491.1	8607.21	9431.95	5806.5	9176.76	-0.660342	1.80382e-06	7.75053e-05	POLR2A	17	7484366	7514616	+	8355	protein_coding	RNA polymerase II subunit A [Source:HGNC Symbol;Acc:HGNC:9187]	-
ENSG00000277639	19.8091	28.865	30.0098	0.9901	1.86203	2.9168	26.2279	1.92297	3.76983	1.82062e-06	7.80675e-05	AC007906.2	16	53035690	53052873	-	1983	protein_coding	p53-regulated lncRNA 1 [Source:NCBI gene;Acc:105371267]	-
ENSG00000153294	5.50252	8.65949	4.84028	39.604	28.8614	49.5856	6.3341	39.3503	-2.6292	1.83155e-06	7.83763e-05	ADGRF4	6	47685864	47722021	+	3391	protein_coding	adhesion G protein-coupled receptor F4 [Source:HGNC Symbol;Acc:HGNC:19011]	-
ENSG00000163659	101.246	50.0326	51.307	220.792	185.272	193.481	67.5287	199.848	-1.57094	1.85427e-06	7.91869e-05	TIPARP	3	156673235	156706770	+	5048	protein_coding	TCDD inducible poly(ADP-ribose) polymerase [Source:HGNC Symbol;Acc:HGNC:23696]	-
ENSG00000169783	11.005	43.2975	44.5306	1.9802	0.931013	1.94453	32.9444	1.61858	4.35864	1.89505e-06	8.07646e-05	LINGO1	15	77613027	77820900	-	4902	protein_coding	leucine rich repeat and Ig domain containing 1 [Source:HGNC Symbol;Acc:HGNC:21205]	-
ENSG00000055211	294.935	351.191	327.203	635.644	541.849	577.526	324.443	585.007	-0.849539	1.92639e-06	8.19341e-05	GINM1	6	149566294	149591748	+	2250	protein_coding	glycoprotein integral membrane 1 [Source:HGNC Symbol;Acc:HGNC:21074]	-
ENSG00000153721	111.151	87.5571	71.6362	248.515	175.961	257.651	90.1147	227.376	-1.33754	1.94738e-06	8.26592e-05	CNKSR3	6	154387504	154510659	-	21564	protein_coding	CNKSR family member 3 [Source:HGNC Symbol;Acc:HGNC:23034]	-
ENSG00000165556	906.815	1440.36	1570.19	2982.18	6441.68	3026.66	1305.79	4150.17	-1.66812	1.99402e-06	8.43399e-05	CDX2	13	27962137	27971139	-	4122	protein_coding	caudal type homeobox 2 [Source:HGNC Symbol;Acc:HGNC:1806]	Homeobox
ENSG00000128739	22.0101	29.8271	23.2334	0.9901	0.931013	0.972266	25.0235	0.96446	4.69968	1.995e-06	8.43399e-05	SNRPN	15	24823637	24978723	+	3416	protein_coding	small nuclear ribonucleoprotein polypeptide N [Source:HGNC Symbol;Acc:HGNC:11164]	-
ENSG00000279192	23.1106	33.6758	27.1056	3.9604	0.931013	2.9168	27.964	2.60274	3.4398	2.00121e-06	8.44325e-05	PWAR5	15	24985053	24988232	+	3180	TEC	Prader Willi/Angelman region RNA 5 [Source:HGNC Symbol;Acc:HGNC:30090]	-
ENSG00000102886	94.6433	175.114	201.356	517.822	337.958	533.774	157.038	463.185	-1.55826	2.00854e-06	8.45722e-05	GDPD3	16	30104810	30113856	-	1891	protein_coding	glycerophosphodiester phosphodiesterase domain containing 3 [Source:HGNC Symbol;Acc:HGNC:28638]	-
ENSG00000189431	0	0	0	10.8911	48.4127	10.6949	0	23.3329	-6.977	2.03705e-06	8.56008e-05	RASSF10	11	13009577	13012106	+	2530	protein_coding	Ras association domain family member 10 [Source:HGNC Symbol;Acc:HGNC:33984]	-
ENSG00000153814	124.357	152.022	128.752	27.7228	61.4468	26.2512	135.044	38.4736	1.80863	2.05284e-06	8.60921e-05	JAZF1	7	27830573	28180743	-	4206	protein_coding	JAZF zinc finger 1 [Source:HGNC Symbol;Acc:HGNC:28917]	-
ENSG00000272398	1490.08	1695.34	1726.05	308.911	814.636	305.292	1637.15	476.28	1.78099	2.07548e-06	8.68683e-05	CD24	6	106969831	106975627	-	3097	protein_coding	CD24 molecule [Source:HGNC Symbol;Acc:HGNC:1645]	-
ENSG00000106688	254.216	430.088	454.019	881.189	1125.59	801.147	379.441	935.977	-1.30167	2.0975e-06	8.76153e-05	SLC1A1	9	4490444	4587469	+	3998	protein_coding	solute carrier family 1 member 1 [Source:HGNC Symbol;Acc:HGNC:10939]	-
ENSG00000250920	31.9146	48.1083	47.4348	10.8911	5.58608	7.77813	42.4859	8.0851	2.40129	2.11221e-06	8.80548e-05	AC105460.1	4	103550927	103559127	-	830	lincRNA	novel transcript	-
ENSG00000183762	1026.77	1388.41	1409.49	2458.42	2321.95	2295.52	1274.89	2358.63	-0.887178	2.22701e-06	9.26569e-05	KREMEN1	22	29073078	29168333	+	7977	protein_coding	kringle containing transmembrane protein 1 [Source:HGNC Symbol;Acc:HGNC:17550]	-
ENSG00000221988	319.146	228.995	236.206	117.822	96.8253	130.284	261.449	114.977	1.18452	2.27445e-06	9.44435e-05	PPT2	6	32153441	32163680	+	2940	protein_coding	palmitoyl-protein thioesterase 2 [Source:HGNC Symbol;Acc:HGNC:9326]	-
ENSG00000172888	1788.32	1745.37	1545.02	1001.98	960.805	1086.99	1692.9	1016.59	0.73569	2.34553e-06	9.72029e-05	ZNF621	3	40524878	40574685	+	8354	protein_coding	zinc finger protein 621 [Source:HGNC Symbol;Acc:HGNC:24787]	zf-C2H2
ENSG00000127831	48.4222	332.909	302.034	2304.95	3811.57	2434.55	227.788	2850.36	-3.64486	2.35178e-06	9.72703e-05	VIL1	2	218419092	218453295	+	6920	protein_coding	villin 1 [Source:HGNC Symbol;Acc:HGNC:12690]	-
ENSG00000160799	626.187	525.343	569.217	332.674	286.752	334.46	573.582	317.962	0.850991	2.40522e-06	9.9285e-05	CCDC12	3	46921726	46982010	-	4754	protein_coding	coiled-coil domain containing 12 [Source:HGNC Symbol;Acc:HGNC:28332]	-
ENSG00000099984	38.5176	63.5029	36.7862	9.901	10.2411	7.77813	46.2689	9.30676	2.31484	2.46441e-06	0.000101529	GSTT2	22	23980058	23983915	+	1184	polymorphic_pseudogene	glutathione S-transferase theta 2 (gene/pseudogene) [Source:HGNC Symbol;Acc:HGNC:4642]	-
ENSG00000189007	174.98	141.438	129.72	301.981	275.58	336.404	148.713	304.655	-1.03653	2.65213e-06	0.000109049	ADAT2	6	143422832	143450673	-	7175	protein_coding	adenosine deaminase, tRNA specific 2 [Source:HGNC Symbol;Acc:HGNC:21172]	-
ENSG00000179456	507.332	595.581	579.866	338.614	315.613	295.569	560.926	316.599	0.825758	2.687e-06	0.000110267	ZBTB18	1	244048939	244057476	+	3906	protein_coding	zinc finger and BTB domain containing 18 [Source:HGNC Symbol;Acc:HGNC:13030]	ZBTB
ENSG00000146192	6.60302	2.8865	7.74445	33.6634	30.7234	46.6688	5.74466	37.0185	-2.69353	2.74374e-06	0.000112326	FGD2	6	37005646	37029070	+	10167	protein_coding	FYVE, RhoGEF and PH domain containing 2 [Source:HGNC Symbol;Acc:HGNC:3664]	-
ENSG00000112782	28.6131	25.9785	9.68057	81.1882	352.854	74.8645	21.424	169.636	-2.98877	2.74788e-06	0.000112326	CLIC5	6	45880827	46080348	-	9395	protein_coding	chloride intracellular channel 5 [Source:HGNC Symbol;Acc:HGNC:13517]	-
ENSG00000215808	31.9146	25.9785	43.5626	109.901	146.169	79.7258	33.8185	111.932	-1.72659	2.75658e-06	0.000112463	LINC01139	1	238476542	238486054	-	5959	lincRNA	long intergenic non-protein coding RNA 1139 [Source:HGNC Symbol;Acc:HGNC:27924]	-
ENSG00000120937	60.5277	4.81083	14.5209	0	0	0	26.6198	0	7.2255	2.79914e-06	0.000113978	NPPB	1	11857464	11858931	-	694	protein_coding	natriuretic peptide B [Source:HGNC Symbol;Acc:HGNC:7940]	-
ENSG00000146592	15.4071	31.7515	29.0417	0	0.931013	0	25.4001	0.310338	6.2038	2.97044e-06	0.00012058	CREB5	7	28299321	28825894	+	11674	protein_coding	cAMP responsive element binding protein 5 [Source:HGNC Symbol;Acc:HGNC:16844]	TF_bZIP
ENSG00000158806	0	0	0	10.8911	36.3095	11.6672	0	19.6226	-6.72726	2.97275e-06	0.00012058	NPM2	8	22024125	22036897	+	2063	protein_coding	nucleophosmin/nucleoplasmin 2 [Source:HGNC Symbol;Acc:HGNC:7930]	-
ENSG00000178951	1089.5	1165.18	1383.35	2250.5	1955.13	2145.79	1212.68	2117.14	-0.80363	3.0158e-06	0.00012209	ZBTB7A	19	4044364	4066945	-	5725	protein_coding	zinc finger and BTB domain containing 7A [Source:HGNC Symbol;Acc:HGNC:18078]	ZBTB
ENSG00000261156	29.7136	44.2596	37.7542	4.9505	9.31013	2.9168	37.2425	5.72581	2.69584	3.10618e-06	0.000125507	LINC01989	17	34169372	34195937	-	1284	lincRNA	long intergenic non-protein coding RNA 1989 [Source:HGNC Symbol;Acc:HGNC:52821]	-
ENSG00000225439	63.8292	64.4651	90.0293	27.7228	13.9652	10.6949	72.7745	17.461	2.06334	3.11677e-06	0.000125694	BOLA3-AS1	2	74148009	74150061	+	1834	antisense	BOLA3 divergent transcript [Source:HGNC Symbol;Acc:HGNC:42922]	-
ENSG00000120256	45.1207	18.2812	34.85	95.0496	107.066	125.422	32.7506	109.179	-1.74405	3.1567e-06	0.00012706	LRP11	6	149818798	149864026	-	5652	protein_coding	LDL receptor related protein 11 [Source:HGNC Symbol;Acc:HGNC:16936]	-
ENSG00000090924	838.584	993.917	987.418	433.664	588.4	439.464	939.973	487.176	0.948087	3.19519e-06	0.000128364	PLEKHG2	19	39412585	39428415	+	9200	protein_coding	pleckstrin homology and RhoGEF domain containing G2 [Source:HGNC Symbol;Acc:HGNC:29515]	-
ENSG00000170921	498.528	796.673	736.691	1324.75	1471	1372.84	677.298	1389.53	-1.03606	3.29899e-06	0.000132281	TANC2	17	63009556	63427699	+	22866	protein_coding	tetratricopeptide repeat, ankyrin repeat and coiled-coil containing 2 [Source:HGNC Symbol;Acc:HGNC:30212]	-
ENSG00000162989	0	0	0	17.8218	18.6203	11.6672	0	16.0364	-6.43441	3.31796e-06	0.000132788	KCNJ3	2	154698299	154858352	+	5067	protein_coding	potassium voltage-gated channel subfamily J member 3 [Source:HGNC Symbol;Acc:HGNC:6264]	-
ENSG00000119711	241.01	414.693	393.999	788.12	796.947	735.033	349.901	773.367	-1.14291	3.32445e-06	0.000132795	ALDH6A1	14	74056850	74084493	-	6680	protein_coding	aldehyde dehydrogenase 6 family member A1 [Source:HGNC Symbol;Acc:HGNC:7179]	-
ENSG00000111110	1181.94	1400.91	1348.5	728.714	821.153	789.48	1310.45	779.782	0.749078	3.33633e-06	0.000133016	PPM1H	12	62643982	62935037	-	7063	protein_coding	protein phosphatase, Mg2+/Mn2+ dependent 1H [Source:HGNC Symbol;Acc:HGNC:18583]	-
ENSG00000139211	66.0302	95.2544	85.189	15.8416	28.8614	6.80586	82.1579	17.1696	2.25529	3.41038e-06	0.000135711	AMIGO2	12	47075707	47079951	-	3956	protein_coding	adhesion molecule with Ig like domain 2 [Source:HGNC Symbol;Acc:HGNC:24073]	-
ENSG00000136153	836.383	927.528	920.622	1429.7	1398.38	1426.31	894.844	1418.13	-0.663951	3.50925e-06	0.000139381	LMO7	13	75620434	75859870	+	14367	protein_coding	LIM domain 7 [Source:HGNC Symbol;Acc:HGNC:6646]	-
ENSG00000105767	232.206	216.487	208.132	118.812	112.653	106.949	218.942	112.805	0.956237	3.52072e-06	0.000139573	CADM4	19	43622368	43639839	-	2246	protein_coding	cell adhesion molecule 4 [Source:HGNC Symbol;Acc:HGNC:30825]	-
ENSG00000142627	3614.05	2712.35	2874.16	1772.28	1545.48	1774.39	3066.85	1697.38	0.853343	3.64781e-06	0.000144339	EPHA2	1	16124337	16156087	-	4159	protein_coding	EPH receptor A2 [Source:HGNC Symbol;Acc:HGNC:3386]	-
ENSG00000174307	371.97	340.607	408.52	192.079	184.341	221.677	373.699	199.366	0.906672	3.69383e-06	0.000145885	PHLDA3	1	201464383	201469237	-	3138	protein_coding	pleckstrin homology like domain family A member 3 [Source:HGNC Symbol;Acc:HGNC:8934]	-
ENSG00000112175	28.6131	9.62166	13.5528	0	0	0	17.2625	0	6.5999	3.72108e-06	0.000146686	BMP5	6	55753645	55875564	-	3952	protein_coding	bone morphogenetic protein 5 [Source:HGNC Symbol;Acc:HGNC:1072]	-
ENSG00000110092	19883.9	10790.7	11080.4	6131.69	4999.54	6127.22	13918.3	5752.82	1.27462	3.76194e-06	0.000148019	CCND1	11	69641087	69654474	+	4830	protein_coding	cyclin D1 [Source:HGNC Symbol;Acc:HGNC:1582]	-
ENSG00000160867	71.5327	156.833	160.697	29.703	46.5506	30.1403	129.688	35.4646	1.87097	4.03914e-06	0.000158629	FGFR4	5	177086886	177098144	+	4829	protein_coding	fibroblast growth factor receptor 4 [Source:HGNC Symbol;Acc:HGNC:3691]	-
ENSG00000239467	260.819	623.483	654.406	173.268	183.41	139.034	512.903	165.237	1.63473	4.09743e-06	0.000160618	AC007405.3	2	170771113	170778148	+	967	lincRNA	glutamate rich 2 [Source:NCBI gene;Acc:285141]	-
ENSG00000134193	0	0	0	7.9208	83.7912	4.86133	0	32.1911	-7.44069	4.11882e-06	0.000161156	REG4	1	119794018	119811660	-	3493	protein_coding	regenerating family member 4 [Source:HGNC Symbol;Acc:HGNC:22977]	-
ENSG00000114790	97.9448	92.3679	93.9015	282.179	162.927	245.011	94.7381	230.039	-1.27962	4.13164e-06	0.000161357	ARHGEF26	3	154121003	154257827	+	5489	protein_coding	Rho guanine nucleotide exchange factor 26 [Source:HGNC Symbol;Acc:HGNC:24490]	-
ENSG00000141540	47.3217	73.1246	77.4445	14.8515	21.4133	19.4453	65.9636	18.57	1.82963	4.28234e-06	0.000166932	TTYH2	17	74213514	74262020	+	5375	protein_coding	tweety family member 2 [Source:HGNC Symbol;Acc:HGNC:13877]	-
ENSG00000175727	1944.59	2073.47	1943.86	2977.23	3329.3	3027.64	1987.31	3111.39	-0.646734	4.36267e-06	0.000169748	MLXIP	12	122078722	122147347	+	13905	protein_coding	MLX interacting protein [Source:HGNC Symbol;Acc:HGNC:17055]	bHLH
ENSG00000118971	53.9247	77.9354	64.8598	3.9604	18.6203	1.94453	65.5733	8.17506	2.99437	4.43152e-06	0.000172108	CCND2	12	4273772	4305350	+	7157	protein_coding	cyclin D2 [Source:HGNC Symbol;Acc:HGNC:1583]	-
ENSG00000184792	263.02	282.877	265.248	577.228	583.745	420.019	270.382	526.997	-0.962671	4.45348e-06	0.000172642	OSBP2	22	30693782	30907824	+	6700	protein_coding	oxysterol binding protein 2 [Source:HGNC Symbol;Acc:HGNC:8504]	-
ENSG00000076716	234.407	291.536	274.928	463.367	567.918	470.577	266.957	500.62	-0.906324	4.50683e-06	0.000174292	GPC4	X	133300103	133415490	-	4960	protein_coding	glypican 4 [Source:HGNC Symbol;Acc:HGNC:4452]	-
ENSG00000178531	281.729	303.082	353.341	108.911	175.03	139.034	312.717	140.992	1.14869	4.51497e-06	0.000174292	CTXN1	19	7924485	7926166	-	1274	protein_coding	cortexin 1 [Source:HGNC Symbol;Acc:HGNC:31108]	-
ENSG00000101680	73.7338	77.9354	53.2431	16.8317	7.4481	23.3344	68.3041	15.8714	2.10903	4.52091e-06	0.000174292	LAMA1	18	6941744	7117814	-	15872	protein_coding	laminin subunit alpha 1 [Source:HGNC Symbol;Acc:HGNC:6481]	-
ENSG00000152689	116.653	35.6001	38.7223	0.9901	7.4481	10.6949	63.6586	6.37771	3.31278	4.57496e-06	0.000176052	RASGRP3	2	33436324	33564750	+	11118	protein_coding	RAS guanyl releasing protein 3 [Source:HGNC Symbol;Acc:HGNC:14545]	-
ENSG00000185745	50.6232	55.8056	61.9556	136.634	126.618	118.616	56.1281	127.289	-1.17912	4.64439e-06	0.000178397	IFIT1	10	89392546	89406486	+	4613	protein_coding	interferon induced protein with tetratricopeptide repeats 1 [Source:HGNC Symbol;Acc:HGNC:5407]	-
ENSG00000183826	248.714	227.071	211.036	394.06	468.299	395.712	228.94	419.357	-0.87435	4.76427e-06	0.000182668	BTBD9	6	38168451	38640148	-	9537	protein_coding	BTB domain containing 9 [Source:HGNC Symbol;Acc:HGNC:21228]	-
ENSG00000167566	808.87	816.879	955.472	411.882	509.264	513.357	860.407	478.167	0.847472	4.82324e-06	0.000184592	NCKAP5L	12	49791146	49828750	-	8090	protein_coding	NCK associated protein 5 like [Source:HGNC Symbol;Acc:HGNC:29321]	-
ENSG00000110719	609.679	947.733	935.143	1598.02	2338.7	1671.33	830.852	1869.35	-1.16951	4.89603e-06	0.000187037	TCIRG1	11	68039016	68050895	+	4384	protein_coding	T cell immune regulator 1, ATPase H+ transporting V0 subunit a3 [Source:HGNC Symbol;Acc:HGNC:11647]	-
ENSG00000137440	19.8091	108.725	111.327	349.505	482.265	338.349	79.9534	390.04	-2.2832	5.11643e-06	0.000195102	FGFBP1	4	15935569	15938740	-	1359	protein_coding	fibroblast growth factor binding protein 1 [Source:HGNC Symbol;Acc:HGNC:19695]	-
ENSG00000164236	108.95	92.3679	91.9654	37.6238	36.3095	43.752	97.7611	39.2284	1.31637	5.26075e-06	0.000200242	ANKRD33B	5	10564330	10657816	+	9783	protein_coding	ankyrin repeat domain 33B [Source:HGNC Symbol;Acc:HGNC:35240]	-
ENSG00000169756	1483.48	1451.91	1412.39	2748.52	4803.1	2579.42	1449.26	3377.01	-1.22051	5.31904e-06	0.000202095	LIMS1	2	108534355	108687246	+	7771	protein_coding	LIM zinc finger domain containing 1 [Source:HGNC Symbol;Acc:HGNC:6616]	-
ENSG00000119508	102.347	65.4273	71.6362	27.7228	19.5513	28.1957	79.8034	25.1566	1.6647	5.53257e-06	0.000209828	NR4A3	9	99821855	99866891	+	6314	protein_coding	nuclear receptor subfamily 4 group A member 3 [Source:HGNC Symbol;Acc:HGNC:7982]	NGFIB-like
ENSG00000104432	7.70353	1.92433	2.90417	24.7525	41.8956	32.0848	4.17734	32.911	-3.0103	5.64497e-06	0.000213705	IL7	8	78675743	78805523	-	3392	protein_coding	interleukin 7 [Source:HGNC Symbol;Acc:HGNC:6023]	-
ENSG00000171766	16.5076	19.2433	24.2014	74.2575	53.0677	69.0309	19.9841	65.452	-1.70622	5.70824e-06	0.000215712	GATM	15	45361124	45402327	-	6644	protein_coding	glycine amidinotransferase [Source:HGNC Symbol;Acc:HGNC:4175]	-
ENSG00000165912	529.342	584.035	620.524	314.852	276.511	359.738	577.967	317.034	0.867003	5.7272e-06	0.00021604	PACSIN3	11	47177525	47186443	-	2752	protein_coding	protein kinase C and casein kinase substrate in neurons 3 [Source:HGNC Symbol;Acc:HGNC:8572]	-
ENSG00000184588	59.4272	55.8056	60.9876	7.9208	22.3443	12.6395	58.7401	14.3015	2.03189	5.75926e-06	0.00021686	PDE4B	1	65792514	66374579	+	8644	protein_coding	phosphodiesterase 4B [Source:HGNC Symbol;Acc:HGNC:8781]	-
ENSG00000166106	86.9398	74.0868	64.8598	12.8713	18.6203	31.1125	75.2955	20.868	1.84962	5.8327e-06	0.000219232	ADAMTS15	11	130448974	130476641	+	5673	protein_coding	ADAM metallopeptidase with thrombospondin type 1 motif 15 [Source:HGNC Symbol;Acc:HGNC:16305]	-
ENSG00000184898	95.7438	107.763	132.624	215.842	287.683	227.51	112.043	243.678	-1.11964	5.87585e-06	0.00022046	RBM43	2	151247940	151261879	-	4717	protein_coding	RNA binding motif protein 43 [Source:HGNC Symbol;Acc:HGNC:24790]	-
ENSG00000198467	1243.57	1707.84	1870.29	580.199	924.496	588.221	1607.23	697.638	1.20399	5.97727e-06	0.000223865	TPM2	9	35681992	35690121	-	3248	protein_coding	tropomyosin 2 [Source:HGNC Symbol;Acc:HGNC:12011]	-
ENSG00000115419	3524.91	2648.84	2703.78	1589.11	1775.44	1612.02	2959.18	1658.86	0.834792	6.04925e-06	0.000226158	GLS	2	190880827	190965552	+	9827	protein_coding	glutaminase [Source:HGNC Symbol;Acc:HGNC:4331]	-
ENSG00000160746	760.448	806.295	759.925	506.931	450.61	406.407	775.556	454.65	0.770679	6.27822e-06	0.000234301	ANO10	3	43354859	43691594	-	5287	protein_coding	anoctamin 10 [Source:HGNC Symbol;Acc:HGNC:25519]	-
ENSG00000130600	312.543	1232.53	1384.32	285.149	98.6874	197.37	976.466	193.735	2.33408	6.31631e-06	0.000235305	H19	11	1995176	2001470	-	2897	processed_transcript	H19, imprinted maternally expressed transcript [Source:HGNC Symbol;Acc:HGNC:4713]	-
ENSG00000137968	9.90453	18.2812	16.457	41.5842	114.515	62.225	14.8809	72.7746	-2.28447	6.36158e-06	0.000236251	SLC44A5	1	75202131	75611116	-	6299	protein_coding	solute carrier family 44 member 5 [Source:HGNC Symbol;Acc:HGNC:28524]	-
ENSG00000086289	717.528	740.868	692.161	1221.78	1105.11	1102.55	716.852	1143.15	-0.673193	6.3642e-06	0.000236251	EPDR1	7	37683843	37951941	+	2864	protein_coding	ependymin related 1 [Source:HGNC Symbol;Acc:HGNC:17572]	-
ENSG00000141756	1623.24	1708.81	1686.35	647.525	1066.94	694.198	1672.8	802.888	1.05877	6.46847e-06	0.000239698	FKBP10	17	41812680	41823217	+	4273	protein_coding	FK506 binding protein 10 [Source:HGNC Symbol;Acc:HGNC:18169]	-
ENSG00000100422	1006.96	841.895	921.59	1563.37	1800.58	1433.12	923.482	1599.02	-0.7924	6.4836e-06	0.000239836	CERK	22	46684411	46738261	-	4938	protein_coding	ceramide kinase [Source:HGNC Symbol;Acc:HGNC:19256]	-
ENSG00000165816	159.573	260.747	258.471	454.456	654.502	482.244	226.264	530.401	-1.22775	6.54625e-06	0.000241728	VWA2	10	114239330	114291513	+	3301	protein_coding	von Willebrand factor A domain containing 2 [Source:HGNC Symbol;Acc:HGNC:24709]	-
ENSG00000137962	1048.78	943.885	1096.81	616.832	627.503	656.28	1029.82	633.538	0.700812	6.5641e-06	0.000241962	ARHGAP29	1	94148988	94275068	-	15524	protein_coding	Rho GTPase activating protein 29 [Source:HGNC Symbol;Acc:HGNC:30207]	-
ENSG00000164418	0	0	0	6.9307	57.7228	7.77813	0	24.1439	-7.02616	6.71179e-06	0.000246973	GRIK2	6	101181257	102070083	+	7585	protein_coding	glutamate ionotropic receptor kainate type subunit 2 [Source:HGNC Symbol;Acc:HGNC:4580]	-
ENSG00000171148	2112.97	2380.4	2300.1	1406.93	1523.14	1380.62	2264.49	1436.9	0.656296	6.90209e-06	0.000253531	TADA3	3	9779860	9793011	-	4234	protein_coding	transcriptional adaptor 3 [Source:HGNC Symbol;Acc:HGNC:19422]	-
ENSG00000150995	352.161	248.239	203.292	110.891	85.6532	125.422	267.897	107.322	1.31908	7.02194e-06	0.000257483	ITPR1	3	4493345	4847840	+	32454	protein_coding	inositol 1,4,5-trisphosphate receptor type 1 [Source:HGNC Symbol;Acc:HGNC:6180]	-
ENSG00000134755	312.543	785.127	813.168	1655.45	5237.88	1727.72	636.946	2873.68	-2.17339	7.24278e-06	0.000265119	DSC2	18	31058840	31102522	-	12495	protein_coding	desmocollin 2 [Source:HGNC Symbol;Acc:HGNC:3036]	-
ENSG00000186684	7.70353	18.2812	19.3611	0	0	0	15.1153	0	6.4174	7.26795e-06	0.000265577	CYP27C1	2	127184120	127220078	-	4491	protein_coding	cytochrome P450 family 27 subfamily C member 1 [Source:HGNC Symbol;Acc:HGNC:33480]	-
ENSG00000173068	16.5076	24.0541	23.2334	0	0	0.972266	21.265	0.324089	5.94632	7.38237e-06	0.00026929	BNC2	9	16409503	16870843	-	15323	protein_coding	basonuclin 2 [Source:HGNC Symbol;Acc:HGNC:30988]	zf-C2H2
ENSG00000176170	107.849	105.838	106.486	46.5347	31.6544	49.5856	106.725	42.5916	1.32713	7.57773e-06	0.000275937	SPHK1	17	76376584	76387860	+	4416	protein_coding	sphingosine kinase 1 [Source:HGNC Symbol;Acc:HGNC:11240]	-
ENSG00000147853	1203.95	1197.9	1304.94	2006.93	1825.72	1944.53	1235.6	1925.73	-0.640063	7.61372e-06	0.000276768	AK3	9	4709559	4742043	-	4483	protein_coding	adenylate kinase 3 [Source:HGNC Symbol;Acc:HGNC:17376]	-
ENSG00000205922	37.4171	66.3894	76.4765	145.545	214.133	153.618	60.0944	171.099	-1.50543	7.78086e-06	0.000282355	ONECUT3	19	1752373	1780988	+	8318	protein_coding	one cut homeobox 3 [Source:HGNC Symbol;Acc:HGNC:13399]	CUT
ENSG00000142405	12.1055	27.9028	36.7862	0.9901	1.86203	1.94453	25.5982	1.59889	4.00058	7.85892e-06	0.000284696	NLRP12	19	53793603	53824394	-	5088	protein_coding	NLR family pyrin domain containing 12 [Source:HGNC Symbol;Acc:HGNC:22938]	-
ENSG00000146457	901.313	819.765	742.5	1532.67	1255.01	1431.18	821.192	1406.29	-0.776344	7.92535e-06	0.000286609	WTAP	6	159725585	159756319	+	6419	protein_coding	WT1 associated protein [Source:HGNC Symbol;Acc:HGNC:16846]	-
ENSG00000130640	3151.84	2848.01	2704.75	1851.49	1647.89	1888.14	2901.53	1795.84	0.692107	7.94543e-06	0.000286841	TUBGCP2	10	133278630	133312337	-	7697	protein_coding	tubulin gamma complex associated protein 2 [Source:HGNC Symbol;Acc:HGNC:18599]	-
ENSG00000225178	1824.64	1606.82	1786.06	1032.67	659.157	958.654	1739.17	883.495	0.977261	8.30496e-06	0.000299306	RPSAP58	19	23827162	23828049	+	888	processed_pseudogene	ribosomal protein SA pseudogene 58 [Source:HGNC Symbol;Acc:HGNC:36809]	-
ENSG00000185988	122.156	172.228	177.154	311.882	715.018	367.517	157.179	464.805	-1.56354	8.33437e-06	0.000299852	PLK5	19	1524074	1536046	+	3073	protein_coding	polo like kinase 5 [Source:HGNC Symbol;Acc:HGNC:27001]	-
ENSG00000103489	0	1.92433	0	12.8713	73.55	21.3899	0.641444	35.9371	-5.75852	8.41782e-06	0.000302336	XYLT1	16	17101769	17470881	-	11004	protein_coding	xylosyltransferase 1 [Source:HGNC Symbol;Acc:HGNC:15516]	-
ENSG00000176920	319.146	528.229	482.092	956.437	1008.29	823.509	443.156	929.411	-1.06756	8.45816e-06	0.000303267	FUT2	19	48695971	48705950	+	3380	protein_coding	fucosyltransferase 2 [Source:HGNC Symbol;Acc:HGNC:4013]	-
ENSG00000120327	11.005	14.4325	18.3931	54.4555	127.549	42.7797	14.6102	74.928	-2.3552	8.5514e-06	0.000306088	PCDHB14	5	141222932	141227759	+	4828	protein_coding	protocadherin beta 14 [Source:HGNC Symbol;Acc:HGNC:8685]	-
ENSG00000058056	479.82	419.504	394.967	1134.65	655.433	1021.85	431.43	937.313	-1.11958	8.61199e-06	0.000307732	USP13	3	179652755	179789401	+	8440	protein_coding	ubiquitin specific peptidase 13 [Source:HGNC Symbol;Acc:HGNC:12611]	-
ENSG00000156983	1656.26	1166.14	1196.52	727.724	553.022	725.311	1339.64	668.685	1.0023	8.68195e-06	0.000309705	BRPF1	3	9731729	9748018	+	5477	protein_coding	bromodomain and PHD finger containing 1 [Source:HGNC Symbol;Acc:HGNC:14255]	-
ENSG00000237506	1880.76	1868.53	1993.23	1077.23	629.365	1031.57	1914.17	912.723	1.06869	8.73344e-06	0.000311014	RPSAP15	X	87703343	87704203	-	861	processed_pseudogene	ribosomal protein SA pseudogene 15 [Source:HGNC Symbol;Acc:HGNC:31464]	-
ENSG00000003096	0	0	0	17.8218	6.51709	24.3067	0	16.2152	-6.44862	8.9175e-06	0.000317032	KLHL13	X	117897813	118117340	-	6983	protein_coding	kelch like family member 13 [Source:HGNC Symbol;Acc:HGNC:22931]	-
ENSG00000154813	590.971	347.342	363.021	208.911	159.203	185.703	433.778	184.606	1.23187	9.0054e-06	0.000319558	DPH3	3	16257978	16264972	-	3562	protein_coding	diphthamide biosynthesis 3 [Source:HGNC Symbol;Acc:HGNC:27717]	-
ENSG00000173821	4088.37	6034.7	5411.44	9292.09	11473.8	9073.19	5178.17	9946.36	-0.941655	9.01898e-06	0.000319558	RNF213	17	80260866	80398786	+	28570	protein_coding	ring finger protein 213 [Source:HGNC Symbol;Acc:HGNC:14539]	-
ENSG00000144655	664.704	564.791	532.431	358.416	304.441	328.626	587.309	330.494	0.829175	9.11961e-06	0.000322579	CSRNP1	3	39141855	39154562	-	3214	protein_coding	cysteine and serine rich nuclear protein 1 [Source:HGNC Symbol;Acc:HGNC:14300]	-
ENSG00000254685	107.849	127.006	161.665	273.268	334.234	249.872	132.174	285.791	-1.11099	9.17476e-06	0.000323985	FPGT	1	74198212	74234086	+	4180	protein_coding	fucose-1-phosphate guanylyltransferase [Source:HGNC Symbol;Acc:HGNC:3825]	-
ENSG00000123094	360.965	363.699	326.235	200.99	147.1	197.37	350.3	181.82	0.946673	9.24242e-06	0.000325826	RASSF8	12	25959029	26079892	+	7619	protein_coding	Ras association domain family member 8 [Source:HGNC Symbol;Acc:HGNC:13232]	-
ENSG00000075223	34.1156	96.2166	98.7418	225.743	748.534	217.788	76.358	397.355	-2.37764	9.25852e-06	0.000325847	SEMA3C	7	80742538	80922359	-	6268	protein_coding	semaphorin 3C [Source:HGNC Symbol;Acc:HGNC:10725]	-
ENSG00000234420	511.734	484.932	533.399	795.05	804.395	833.232	510.022	810.893	-0.668994	9.34243e-06	0.000328251	ZNF37BP	10	42513510	42552822	-	10256	transcribed_processed_pseudogene	zinc finger protein 37B, pseudogene [Source:HGNC Symbol;Acc:HGNC:13103]	-
ENSG00000131381	1597.93	1449.98	1361.09	931.684	774.603	918.792	1469.67	875.026	0.748061	9.54045e-06	0.000334648	RBSN	3	15070073	15099163	-	7921	protein_coding	rabenosyn, RAB effector [Source:HGNC Symbol;Acc:HGNC:20759]	-
ENSG00000154767	1002.56	1144.98	1051.31	692.08	597.71	664.058	1066.28	651.283	0.711614	9.69395e-06	0.000339466	XPC	3	14145147	14178783	-	4798	protein_coding	XPC complex subunit, DNA damage recognition and repair factor [Source:HGNC Symbol;Acc:HGNC:12816]	-
ENSG00000006638	30.8141	25.0163	26.1375	2.9703	2.79304	5.8336	27.3227	3.86565	2.82206	9.87926e-06	0.00034538	TBXA2R	19	3594506	3606840	-	2793	protein_coding	thromboxane A2 receptor [Source:HGNC Symbol;Acc:HGNC:11608]	-
ENSG00000130584	281.729	443.558	496.613	160.396	201.099	172.091	407.3	177.862	1.19593	9.95981e-06	0.000347617	ZBTB46	20	63743666	63831244	-	6084	protein_coding	zinc finger and BTB domain containing 46 [Source:HGNC Symbol;Acc:HGNC:16094]	-
ENSG00000169359	116.653	127.968	151.017	249.505	280.235	239.177	131.879	256.306	-0.957381	1.00026e-05	0.000348531	SLC33A1	3	155821024	155854456	-	10040	protein_coding	solute carrier family 33 member 1 [Source:HGNC Symbol;Acc:HGNC:95]	-
ENSG00000187720	117.754	108.725	98.7418	45.5446	50.2747	46.6688	108.407	47.496	1.18895	1.02083e-05	0.000355111	THSD4	15	71096952	71783383	+	15837	protein_coding	thrombospondin type 1 domain containing 4 [Source:HGNC Symbol;Acc:HGNC:25835]	-
ENSG00000125246	25.3116	41.3731	43.5626	94.0595	157.341	92.3653	36.7491	114.589	-1.63659	1.03333e-05	0.000358864	CLYBL	13	99606669	99897134	+	7227	protein_coding	citrate lyase beta like [Source:HGNC Symbol;Acc:HGNC:18355]	-
ENSG00000112531	570.061	497.44	551.792	289.109	189.927	305.292	539.764	261.442	1.04624	1.04555e-05	0.000362509	QKI	6	163414000	163578596	+	17368	protein_coding	QKI, KH domain containing RNA binding [Source:HGNC Symbol;Acc:HGNC:21100]	-
ENSG00000114209	266.322	230.92	250.727	467.327	392.887	457.937	249.323	439.384	-0.81792	1.04898e-05	0.0003631	PDCD10	3	167683298	167734939	-	3275	protein_coding	programmed cell death 10 [Source:HGNC Symbol;Acc:HGNC:8761]	-
ENSG00000152484	731.835	639.84	650.534	1115.84	1018.53	1148.25	674.07	1094.21	-0.699283	1.06725e-05	0.000368816	USP12	13	27066142	27171896	-	5195	protein_coding	ubiquitin specific peptidase 12 [Source:HGNC Symbol;Acc:HGNC:20485]	-
ENSG00000123989	3402.76	3433.01	3336.89	2355.45	2276.33	2240.1	3390.89	2290.63	0.565929	1.07432e-05	0.000370651	CHPF	2	219538947	219543787	-	3354	protein_coding	chondroitin polymerizing factor [Source:HGNC Symbol;Acc:HGNC:24291]	-
ENSG00000043093	442.403	404.11	477.252	790.1	675.915	873.095	441.255	779.703	-0.821206	1.09225e-05	0.000376218	DCUN1D1	3	182938074	182985953	-	8412	protein_coding	defective in cullin neddylation 1 domain containing 1 [Source:HGNC Symbol;Acc:HGNC:18184]	-
ENSG00000250722	5.50252	38.4866	33.882	98.0199	191.789	131.256	25.957	140.355	-2.42692	1.09495e-05	0.000376531	SELENOP	5	42799880	42887392	-	5688	protein_coding	selenoprotein P [Source:HGNC Symbol;Acc:HGNC:10751]	-
ENSG00000185818	1223.76	923.679	897.389	539.605	346.337	536.691	1014.94	474.211	1.0978	1.11061e-05	0.000381291	NAT8L	4	2059512	2069089	+	5871	protein_coding	N-acetyltransferase 8 like [Source:HGNC Symbol;Acc:HGNC:26742]	-
ENSG00000239893	30.8141	28.865	38.7223	0	4.65506	6.80586	32.8005	3.82031	3.09527	1.11373e-05	0.000381738	ZNF736P9Y	Y	8068896	8070723	-	1345	processed_pseudogene	zinc finger protein 736 pseudogene 9, Y-linked [Source:HGNC Symbol;Acc:HGNC:38408]	-
ENSG00000183960	5.50252	13.4703	21.2973	43.5644	193.651	59.3082	13.4234	98.8411	-2.87318	1.12383e-05	0.000384573	KCNH8	3	19148454	19535646	+	6148	protein_coding	potassium voltage-gated channel subfamily H member 8 [Source:HGNC Symbol;Acc:HGNC:18864]	-
ENSG00000168286	600.875	643.689	645.694	408.911	377.991	383.073	630.086	389.992	0.69252	1.13977e-05	0.000389392	THAP11	16	67842082	67844195	+	2114	protein_coding	THAP domain containing 11 [Source:HGNC Symbol;Acc:HGNC:23194]	THAP
ENSG00000182158	849.589	1036.25	1001.94	1528.71	1679.55	1534.24	962.593	1580.83	-0.715326	1.15081e-05	0.000392526	CREB3L2	7	137874979	138002067	-	8788	protein_coding	cAMP responsive element binding protein 3 like 2 [Source:HGNC Symbol;Acc:HGNC:23720]	TF_bZIP
ENSG00000140632	2505.85	2383.28	2308.82	1611.88	1322.97	1533.26	2399.32	1489.37	0.687961	1.16917e-05	0.000398143	GLYR1	16	4803203	4847342	-	5470	protein_coding	glyoxylate reductase 1 homolog [Source:HGNC Symbol;Acc:HGNC:24434]	-
ENSG00000164465	578.865	573.451	584.706	866.338	962.667	900.318	579.007	909.774	-0.652038	1.2374e-05	0.000420439	DCBLD1	6	117453817	117569858	+	6819	protein_coding	discoidin, CUB and LCCL domain containing 1 [Source:HGNC Symbol;Acc:HGNC:21479]	-
ENSG00000164124	111.151	144.325	125.847	266.337	241.132	229.455	127.108	245.641	-0.94855	1.23865e-05	0.000420439	TMEM144	4	158201604	158255411	+	9243	protein_coding	transmembrane protein 144 [Source:HGNC Symbol;Acc:HGNC:25633]	-
ENSG00000115255	430.297	732.208	710.554	304.951	276.511	288.763	624.353	290.075	1.10675	1.24147e-05	0.000420719	REEP6	19	1490747	1497927	+	2449	protein_coding	receptor accessory protein 6 [Source:HGNC Symbol;Acc:HGNC:30078]	-
ENSG00000151229	25.3116	35.6001	42.5945	130.693	68.8949	135.145	34.5021	111.578	-1.68833	1.25303e-05	0.000423952	SLC2A13	12	39755021	40106089	-	10027	protein_coding	solute carrier family 2 member 13 [Source:HGNC Symbol;Acc:HGNC:15956]	-
ENSG00000026508	300.438	338.682	340.756	199.01	178.754	157.507	326.625	178.424	0.873077	1.2762e-05	0.000431098	CD44	11	35138870	35232402	+	10004	protein_coding	CD44 molecule (Indian blood group) [Source:HGNC Symbol;Acc:HGNC:1681]	-
ENSG00000230224	64.9297	70.2381	74.5404	26.7327	22.3443	28.1957	69.9027	25.7576	1.44258	1.31023e-05	0.000441882	PHBP9	10	100248271	100249095	+	825	processed_pseudogene	prohibitin pseudogene 9 [Source:HGNC Symbol;Acc:HGNC:39288]	-
ENSG00000169499	2120.67	2869.18	2893.52	968.318	1609.72	1040.32	2627.79	1206.12	1.12343	1.32875e-05	0.000447411	PLEKHA2	8	38901235	38973909	+	6325	protein_coding	pleckstrin homology domain containing A2 [Source:HGNC Symbol;Acc:HGNC:14336]	-
ENSG00000127954	37.4171	32.7136	26.1375	97.0298	70.757	91.393	32.0894	86.3933	-1.4317	1.33183e-05	0.000447729	STEAP4	7	88270892	88306891	-	11245	protein_coding	STEAP4 metalloreductase [Source:HGNC Symbol;Acc:HGNC:21923]	-
ENSG00000073331	53.9247	69.2759	76.4765	168.317	341.682	136.117	66.559	215.372	-1.69314	1.37954e-05	0.000463026	ALPK1	4	112285509	112442620	+	12325	protein_coding	alpha kinase 1 [Source:HGNC Symbol;Acc:HGNC:20917]	-
ENSG00000197063	1546.21	1519.26	1481.13	973.268	866.773	1031.57	1515.53	957.205	0.662997	1.41604e-05	0.000474521	MAFG	17	81918270	81927714	-	5220	protein_coding	MAF bZIP transcription factor G [Source:HGNC Symbol;Acc:HGNC:6781]	TF_bZIP
ENSG00000159784	412.689	681.213	669.895	113.862	292.338	102.088	587.933	169.429	1.79443	1.44155e-05	0.0004823	FAM131B	7	143353400	143362770	-	6430	protein_coding	family with sequence similarity 131 member B [Source:HGNC Symbol;Acc:HGNC:22202]	-
ENSG00000186470	53.9247	108.725	101.646	188.119	244.856	247.928	88.0985	226.968	-1.36168	1.45593e-05	0.000486335	BTN3A2	6	26365159	26378320	+	7042	protein_coding	butyrophilin subfamily 3 member A2 [Source:HGNC Symbol;Acc:HGNC:1139]	-
ENSG00000187867	159.573	333.872	377.542	107.921	110.791	92.3653	290.329	103.692	1.48649	1.51509e-05	0.000505295	PALM3	19	14053365	14059159	-	2533	protein_coding	paralemmin 3 [Source:HGNC Symbol;Acc:HGNC:33274]	-
ENSG00000164251	1078.49	966.014	1009.68	1524.75	1583.65	1563.4	1018.06	1557.27	-0.613476	1.55032e-05	0.000516225	F2RL1	5	76818933	76835315	+	2958	protein_coding	F2R like trypsin receptor 1 [Source:HGNC Symbol;Acc:HGNC:3538]	-
ENSG00000146112	544.749	554.208	500.485	301.981	291.407	349.044	533.147	314.144	0.763154	1.55822e-05	0.000518036	PPP1R18	6	30676389	30687895	-	4599	protein_coding	protein phosphatase 1 regulatory subunit 18 [Source:HGNC Symbol;Acc:HGNC:29413]	-
ENSG00000107242	118.854	84.6706	107.454	197.03	264.408	203.204	103.66	221.547	-1.09816	1.61374e-05	0.000535644	PIP5K1B	9	68705414	69009176	+	4918	protein_coding	phosphatidylinositol-4-phosphate 5-kinase type 1 beta [Source:HGNC Symbol;Acc:HGNC:8995]	-
ENSG00000168528	1836.74	1937.8	1905.14	1080.2	1302.49	1207.55	1893.23	1196.75	0.661664	1.62011e-05	0.000536181	SERINC2	1	31409565	31434680	+	3549	protein_coding	serine incorporator 2 [Source:HGNC Symbol;Acc:HGNC:23231]	-
ENSG00000162591	128.759	283.839	348.5	632.674	1899.27	650.446	253.699	1060.8	-2.06332	1.62046e-05	0.000536181	MEGF6	1	3489920	3611495	-	7039	protein_coding	multiple EGF like domains 6 [Source:HGNC Symbol;Acc:HGNC:3232]	-
ENSG00000162415	156.272	152.022	157.793	278.218	339.82	257.651	155.362	291.896	-0.910312	1.62447e-05	0.000536663	ZSWIM5	1	45016399	45306209	-	6046	protein_coding	zinc finger SWIM-type containing 5 [Source:HGNC Symbol;Acc:HGNC:29299]	-
ENSG00000213366	320.247	406.034	355.277	44.5545	174.099	80.6981	360.519	99.784	1.85192	1.62914e-05	0.000537359	GSTM2	1	109668022	109709551	+	9116	protein_coding	glutathione S-transferase mu 2 [Source:HGNC Symbol;Acc:HGNC:4634]	-
ENSG00000132932	39.6181	5.77299	8.71251	0	0	0	18.0345	0	6.66226	1.63416e-05	0.00053782	ATP8A2	13	25372071	26025851	+	10415	protein_coding	ATPase phospholipid transporting 8A2 [Source:HGNC Symbol;Acc:HGNC:13533]	-
ENSG00000141431	0	0	0	8.9109	20.4823	11.6672	0	13.6868	-6.20726	1.63565e-05	0.00053782	ASXL3	18	33578233	33751192	+	13619	protein_coding	ASXL transcriptional regulator 3 [Source:HGNC Symbol;Acc:HGNC:29357]	-
ENSG00000013588	585.468	554.208	557.601	962.377	1417	925.597	565.759	1101.66	-0.961702	1.65575e-05	0.000543578	GPRC5A	12	12890782	12917937	+	8440	protein_coding	G protein-coupled receptor class C group 5 member A [Source:HGNC Symbol;Acc:HGNC:9836]	-
ENSG00000139445	31.9146	54.8435	74.5404	134.654	451.541	148.757	53.7661	244.984	-2.18591	1.69341e-05	0.000555073	FOXN4	12	109277979	109309220	-	3471	protein_coding	forkhead box N4 [Source:HGNC Symbol;Acc:HGNC:21399]	Fork
ENSG00000105290	100.146	203.017	188.771	42.5743	73.55	37.9184	163.978	51.3476	1.67494	1.72159e-05	0.000563433	APLP1	19	35867899	35879791	+	3656	protein_coding	amyloid beta precursor like protein 1 [Source:HGNC Symbol;Acc:HGNC:597]	-
ENSG00000178752	146.367	180.887	181.995	70.2971	87.5152	87.504	169.75	81.7721	1.05434	1.76348e-05	0.000575518	ERFE	2	238158982	238168900	+	3572	protein_coding	erythroferrone [Source:HGNC Symbol;Acc:HGNC:26727]	-
ENSG00000139926	463.312	690.835	691.193	329.703	322.13	285.846	615.113	312.56	0.977418	1.76461e-05	0.000575518	FRMD6	14	51489100	51730727	+	9416	protein_coding	FERM domain containing 6 [Source:HGNC Symbol;Acc:HGNC:19839]	-
ENSG00000197859	90.2413	195.32	189.739	20.7921	64.2399	20.4176	158.433	35.1499	2.17039	1.76674e-05	0.000575518	ADAMTSL2	9	133532164	133575519	+	4677	protein_coding	ADAMTS like 2 [Source:HGNC Symbol;Acc:HGNC:14631]	-
ENSG00000196839	221.201	280.952	249.759	130.693	93.1013	137.09	250.637	120.295	1.06072	1.7782e-05	0.000578354	ADA	20	44619522	44652233	-	2852	protein_coding	adenosine deaminase [Source:HGNC Symbol;Acc:HGNC:186]	-
ENSG00000172939	2105.26	2191.81	2246.86	1499.01	1255.01	1414.65	2181.31	1389.55	0.650748	1.81138e-05	0.000588237	OXSR1	3	38165089	38255488	+	6075	protein_coding	oxidative stress responsive 1 [Source:HGNC Symbol;Acc:HGNC:8508]	-
ENSG00000080200	429.196	574.413	555.665	910.892	867.704	933.376	519.758	903.991	-0.797569	1.81672e-05	0.000589061	CRYBG3	3	97822040	97944963	+	10929	protein_coding	crystallin beta-gamma domain containing 3 [Source:HGNC Symbol;Acc:HGNC:34427]	-
ENSG00000184384	13.206	36.5623	35.8181	80.1981	140.583	93.3376	28.5288	104.706	-1.86853	1.88294e-05	0.000609039	MAML2	11	95976598	96343180	-	7109	protein_coding	mastermind like transcriptional coactivator 2 [Source:HGNC Symbol;Acc:HGNC:16259]	-
ENSG00000167080	2.20101	4.81083	5.80834	16.8317	174.099	16.5285	4.27339	69.1532	-4.00775	1.88414e-05	0.000609039	B4GALNT2	17	49132460	49176840	+	8961	protein_coding	beta-1,4-N-acetyl-galactosaminyltransferase 2 [Source:HGNC Symbol;Acc:HGNC:24136]	-
ENSG00000187837	75.9348	88.5193	98.7418	165.347	256.96	177.925	87.7319	200.077	-1.18842	1.91109e-05	0.000616802	HIST1H1C	6	26055787	26056428	-	642	protein_coding	histone cluster 1 H1 family member c [Source:HGNC Symbol;Acc:HGNC:4716]	-
ENSG00000163602	1099.4	1011.24	1067.77	713.862	676.846	674.753	1059.47	688.487	0.621742	1.99166e-05	0.000641822	RYBP	3	72371825	72446621	-	7215	protein_coding	RING1 and YY1 binding protein [Source:HGNC Symbol;Acc:HGNC:10480]	-
ENSG00000259863	45.1207	52.9191	38.7223	16.8317	9.31013	7.77813	45.5873	11.3067	2.01518	2.00819e-05	0.000646159	SH3RF3-AS1	2	109127327	109128930	-	1604	lincRNA	SH3RF3 antisense RNA 1 [Source:HGNC Symbol;Acc:HGNC:44168]	-
ENSG00000043591	18.7086	23.092	21.2973	57.4258	106.135	54.4469	21.0326	72.6694	-1.78772	2.09202e-05	0.0006721	ADRB1	10	114044056	114046908	+	2853	protein_coding	adrenoceptor beta 1 [Source:HGNC Symbol;Acc:HGNC:285]	-
ENSG00000186417	3.30151	8.65949	10.6486	32.6733	108.928	29.168	7.53654	56.9233	-2.9066	2.17009e-05	0.000696119	GLDN	15	51341629	51408013	+	7144	protein_coding	gliomedin [Source:HGNC Symbol;Acc:HGNC:29514]	-
ENSG00000184828	71.5327	152.984	136.496	15.8416	49.3437	21.3899	120.338	28.8584	2.05801	2.18319e-05	0.000699254	ZBTB7C	18	48026673	48410752	-	7648	protein_coding	zinc finger and BTB domain containing 7C [Source:HGNC Symbol;Acc:HGNC:31700]	ZBTB
ENSG00000134262	634.991	570.564	449.178	333.664	229.029	256.678	551.578	273.124	1.01403	2.20184e-05	0.000704153	AP4B1	1	113894748	113905201	-	5369	protein_coding	adaptor related protein complex 4 subunit beta 1 [Source:HGNC Symbol;Acc:HGNC:572]	-
ENSG00000138378	148.568	73.1246	85.189	42.5743	22.3443	21.3899	102.294	28.7695	1.82978	2.25709e-05	0.000720725	STAT4	2	191029576	191151596	-	4785	protein_coding	signal transducer and activator of transcription 4 [Source:HGNC Symbol;Acc:HGNC:11365]	STAT
ENSG00000146425	413.789	451.256	470.476	887.13	662.881	780.73	445.174	776.914	-0.802793	2.29457e-05	0.000731582	DYNLT1	6	158636474	158644739	-	2949	protein_coding	dynein light chain Tctex-type 1 [Source:HGNC Symbol;Acc:HGNC:11697]	-
ENSG00000163728	274.025	350.228	368.83	572.278	871.428	600.86	331.028	681.522	-1.04129	2.3041e-05	0.000733506	TTC14	3	180602130	180617828	+	7783	protein_coding	tetratricopeptide repeat domain 14 [Source:HGNC Symbol;Acc:HGNC:24697]	-
ENSG00000148468	932.127	967.939	1042.6	657.426	557.677	617.389	980.888	610.831	0.683691	2.31512e-05	0.000735899	FAM171A1	10	15211643	15371062	-	3955	protein_coding	family with sequence similarity 171 member A1 [Source:HGNC Symbol;Acc:HGNC:23522]	-
ENSG00000117151	57.2262	72.1624	60.0195	118.812	138.721	151.674	63.1361	136.402	-1.10972	2.32999e-05	0.000739508	CTBS	1	84549606	84574480	-	6939	protein_coding	chitobiase [Source:HGNC Symbol;Acc:HGNC:2496]	-
ENSG00000076770	407.186	331.947	355.277	901.981	535.332	858.511	364.803	765.275	-1.06909	2.33554e-05	0.00074015	MBNL3	X	132369317	132489968	-	12199	protein_coding	muscleblind like splicing regulator 3 [Source:HGNC Symbol;Acc:HGNC:20564]	-
ENSG00000153560	2495.94	2503.56	2375.61	1724.75	1585.51	1644.1	2458.37	1651.46	0.573987	2.37122e-05	0.000750066	UBP1	3	33388336	33441371	-	9760	protein_coding	upstream binding protein 1 [Source:HGNC Symbol;Acc:HGNC:12507]	CP2
ENSG00000144711	1716.79	1743.44	1866.41	956.437	1238.25	1002.41	1775.55	1065.7	0.736346	2.37397e-05	0.000750066	IQSEC1	3	12897220	13283281	-	8550	protein_coding	IQ motif and Sec7 domain 1 [Source:HGNC Symbol;Acc:HGNC:29112]	-
ENSG00000144355	149.669	162.606	142.304	77.2278	75.412	78.7536	151.526	77.1311	0.97451	2.37923e-05	0.000750599	DLX1	2	172084740	172089677	+	3656	protein_coding	distal-less homeobox 1 [Source:HGNC Symbol;Acc:HGNC:2914]	Homeobox
ENSG00000167972	2276.94	2226.45	2213.95	1498.02	1539.9	1545.9	2239.11	1527.94	0.551283	2.40113e-05	0.000756373	ABCA3	16	2275881	2340746	-	7804	protein_coding	ATP binding cassette subfamily A member 3 [Source:HGNC Symbol;Acc:HGNC:33]	-
ENSG00000131013	381.875	291.536	324.299	563.367	549.298	649.474	332.57	587.379	-0.821623	2.41976e-05	0.000761102	PPIL4	6	149504733	149546038	-	2646	protein_coding	peptidylprolyl isomerase like 4 [Source:HGNC Symbol;Acc:HGNC:15702]	-
ENSG00000101150	4384.41	3999.72	3861.58	2711.88	2152.5	2626.09	4081.9	2496.83	0.709157	2.43561e-05	0.000764942	TPD52L2	20	63865228	63891545	+	4694	protein_coding	tumor protein D52 like 2 [Source:HGNC Symbol;Acc:HGNC:12007]	-
ENSG00000204525	2664.32	2512.21	2615.69	4043.57	3845.08	3669.33	2597.41	3852.66	-0.568824	2.4777e-05	0.000776998	HLA-C	6	31268749	31272130	-	2507	protein_coding	major histocompatibility complex, class I, C [Source:HGNC Symbol;Acc:HGNC:4933]	-
ENSG00000166888	736.237	1180.58	1185.87	1982.18	3742.67	2052.45	1034.23	2592.44	-1.32556	2.51233e-05	0.000786685	STAT6	12	57095408	57132139	-	7298	protein_coding	signal transducer and activator of transcription 6 [Source:HGNC Symbol;Acc:HGNC:11368]	STAT
ENSG00000095596	104.548	61.5786	55.1792	25.7426	21.4133	21.3899	73.7686	22.8486	1.68808	2.51956e-05	0.000787773	CYP26A1	10	93073475	93077890	+	2972	protein_coding	cytochrome P450 family 26 subfamily A member 1 [Source:HGNC Symbol;Acc:HGNC:2603]	-
ENSG00000178685	342.257	414.693	476.284	684.159	1192.63	808.925	411.078	895.237	-1.12255	2.53139e-05	0.000790299	PARP10	8	143977153	144012772	-	6033	protein_coding	poly(ADP-ribose) polymerase family member 10 [Source:HGNC Symbol;Acc:HGNC:25895]	-
ENSG00000183049	642.694	624.446	647.63	247.525	409.646	320.848	638.257	326.006	0.968651	2.56303e-05	0.000798987	CAMK1D	10	12349482	12835545	+	8762	protein_coding	calcium/calmodulin dependent protein kinase ID [Source:HGNC Symbol;Acc:HGNC:19341]	-
ENSG00000227674	0	0	0	6.9307	24.2063	10.6949	0	13.944	-6.23455	2.58635e-05	0.000805064	LINC00355	13	63851197	64076044	-	2448	lincRNA	long intergenic non-protein coding RNA 355 [Source:HGNC Symbol;Acc:HGNC:27061]	-
ENSG00000011105	615.182	717.776	740.563	332.674	455.265	346.127	691.174	378.022	0.870488	2.59623e-05	0.000806943	TSPAN9	12	3077355	3286564	+	6905	protein_coding	tetraspanin 9 [Source:HGNC Symbol;Acc:HGNC:21640]	-
ENSG00000183963	475.418	516.683	563.409	835.644	790.43	891.568	518.503	839.214	-0.694112	2.65354e-05	0.000823539	SMTN	22	31064105	31104757	+	10242	protein_coding	smoothelin [Source:HGNC Symbol;Acc:HGNC:11126]	-
ENSG00000170522	888.107	823.614	808.327	1596.04	1187.97	1553.68	840.016	1445.9	-0.783528	2.66413e-05	0.000825605	ELOVL6	4	110045846	110199199	-	7297	protein_coding	ELOVL fatty acid elongase 6 [Source:HGNC Symbol;Acc:HGNC:15829]	-
ENSG00000129103	911.217	1146.9	1123.91	1714.85	1914.16	1658.69	1060.68	1762.57	-0.732352	2.69935e-05	0.00083443	SUMF2	7	56064002	56080670	+	4101	protein_coding	sulfatase modifying factor 2 [Source:HGNC Symbol;Acc:HGNC:20415]	-
ENSG00000133433	185.985	200.13	217.813	110.891	109.86	105.977	201.309	108.909	0.887069	2.70055e-05	0.00083443	GSTT2B	22	23957414	23961186	-	1099	protein_coding	glutathione S-transferase theta 2B (gene/pseudogene) [Source:HGNC Symbol;Acc:HGNC:33437]	-
ENSG00000169432	0	0	0	12.8713	23.2753	5.8336	0	13.9934	-6.23904	2.70538e-05	0.000834696	SCN9A	2	166195185	166376001	-	13741	protein_coding	sodium voltage-gated channel alpha subunit 9 [Source:HGNC Symbol;Acc:HGNC:10597]	-
ENSG00000137710	2273.64	1772.31	1749.28	1161.39	841.636	1122.97	1931.74	1042	0.890509	2.71667e-05	0.00083695	RDX	11	109864295	110296722	-	8528	protein_coding	radixin [Source:HGNC Symbol;Acc:HGNC:9944]	-
ENSG00000128849	35.2161	68.3138	65.8279	8.9109	20.4823	9.72266	56.4526	13.0386	2.11192	2.74044e-05	0.000842605	CGNL1	15	57375967	57550727	+	8663	protein_coding	cingulin like 1 [Source:HGNC Symbol;Acc:HGNC:25931]	-
ENSG00000006327	2404.6	1341.26	1406.59	715.842	335.165	769.063	1717.48	606.69	1.50128	2.74305e-05	0.000842605	TNFRSF12A	16	3018445	3022383	+	1848	protein_coding	TNF receptor superfamily member 12A [Source:HGNC Symbol;Acc:HGNC:18152]	-
ENSG00000180815	38.5176	38.4866	41.6264	9.901	12.1032	10.6949	39.5436	10.8997	1.85793	2.83793e-05	0.000870477	MAP3K15	X	19360056	19515261	-	5573	protein_coding	mitogen-activated protein kinase kinase kinase 15 [Source:HGNC Symbol;Acc:HGNC:31689]	-
ENSG00000111817	326.85	296.347	264.28	162.376	115.446	168.202	295.825	148.675	0.992848	2.87314e-05	0.000879993	DSE	6	116254173	116444860	+	19193	protein_coding	dermatan sulfate epimerase [Source:HGNC Symbol;Acc:HGNC:21144]	-
ENSG00000141682	647.096	534.002	598.259	289.109	164.789	329.598	593.119	261.166	1.18371	2.88734e-05	0.000883054	PMAIP1	18	59899948	59904306	+	2235	protein_coding	phorbol-12-myristate-13-acetate-induced protein 1 [Source:HGNC Symbol;Acc:HGNC:9108]	-
ENSG00000108828	2533.36	2545.89	2657.32	1594.06	1838.75	1513.82	2578.86	1648.88	0.645182	2.92197e-05	0.000892348	VAT1	17	43014605	43025123	-	3501	protein_coding	vesicle amine transport 1 [Source:HGNC Symbol;Acc:HGNC:16919]	-
ENSG00000065308	1374.53	1339.33	1274.93	917.823	870.497	846.844	1329.6	878.388	0.597994	2.93185e-05	0.000894066	TRAM2	6	52497402	52576915	-	6908	protein_coding	translocation associated membrane protein 2 [Source:HGNC Symbol;Acc:HGNC:16855]	-
ENSG00000143776	1785.02	1723.24	1786.06	2559.41	2525.84	2641.65	1764.77	2575.63	-0.545469	2.99687e-05	0.00091257	CDC42BPA	1	226989865	227318474	-	14055	protein_coding	CDC42 binding protein kinase alpha [Source:HGNC Symbol;Acc:HGNC:1737]	-
ENSG00000130363	167.277	223.222	252.663	417.822	682.432	395.712	214.387	498.656	-1.21707	3.01901e-05	0.000917979	RSPH3	6	158972871	159000187	-	6561	protein_coding	radial spoke head 3 homolog [Source:HGNC Symbol;Acc:HGNC:21054]	-
ENSG00000186951	439.101	740.868	549.856	1090.1	1359.28	1067.55	576.608	1172.31	-1.02313	3.05649e-05	0.000928033	PPARA	22	46150521	46243756	+	13219	protein_coding	peroxisome proliferator activated receptor alpha [Source:HGNC Symbol;Acc:HGNC:9232]	THR-like
ENSG00000144713	12451.1	10960	11207.2	8113.87	6626.95	7151.02	11539.4	7297.28	0.661139	3.07201e-05	0.000931399	RPL32	3	12834485	12841588	-	3720	protein_coding	ribosomal protein L32 [Source:HGNC Symbol;Acc:HGNC:10336]	-
ENSG00000221926	716.428	557.094	599.227	374.258	338.889	379.184	624.25	364.11	0.77729	3.08625e-05	0.000934367	TRIM16	17	15627960	15684311	-	5640	protein_coding	tripartite motif containing 16 [Source:HGNC Symbol;Acc:HGNC:17241]	-
ENSG00000106025	78.1358	71.2003	70.6681	164.357	338.889	140.979	73.3347	214.741	-1.55124	3.09435e-05	0.000935473	TSPAN12	7	120787320	120858402	-	3368	protein_coding	tetraspanin 12 [Source:HGNC Symbol;Acc:HGNC:21641]	-
ENSG00000170873	325.749	430.088	408.52	205.941	188.065	235.288	388.119	209.765	0.888846	3.10673e-05	0.000937866	MTSS1	8	124550790	124728429	-	7727	protein_coding	MTSS1, I-BAR domain containing [Source:HGNC Symbol;Acc:HGNC:20443]	-
ENSG00000125378	10079.5	9838.15	9858.69	6157.43	4015.46	6021.24	9925.45	5398.04	0.878728	3.11261e-05	0.000938292	BMP4	14	53949736	53958761	-	3082	protein_coding	bone morphogenetic protein 4 [Source:HGNC Symbol;Acc:HGNC:1071]	-
ENSG00000072954	401.684	438.748	427.881	274.258	247.649	248.9	422.771	256.936	0.719067	3.12361e-05	0.000940261	TMEM38A	19	16661127	16690029	+	3005	protein_coding	transmembrane protein 38A [Source:HGNC Symbol;Acc:HGNC:28462]	-
ENSG00000182621	14.3065	35.6001	29.0417	91.0892	87.5152	69.0309	26.3161	82.5451	-1.64034	3.13506e-05	0.000942357	PLCB1	20	8077251	8968360	+	17412	protein_coding	phospholipase C beta 1 [Source:HGNC Symbol;Acc:HGNC:15917]	-
ENSG00000226383	20.9096	37.5245	23.2334	65.3466	163.858	78.7536	27.2225	102.653	-1.9125	3.22556e-05	0.000968174	LINC01876	2	156011530	156254950	-	2716	lincRNA	long intergenic non-protein coding RNA 1876 [Source:HGNC Symbol;Acc:HGNC:52695]	-
ENSG00000137747	82.5378	87.5571	74.5404	183.169	422.68	158.479	81.5451	254.776	-1.64418	3.25709e-05	0.000976245	TMPRSS13	11	117900643	117929459	-	5367	protein_coding	transmembrane serine protease 13 [Source:HGNC Symbol;Acc:HGNC:29808]	-
ENSG00000163191	1978.71	2051.34	2049.38	1235.64	790.43	1209.5	2026.47	1078.52	0.910108	3.2934e-05	0.000985722	S100A11	1	152032506	152047907	-	680	protein_coding	S100 calcium binding protein A11 [Source:HGNC Symbol;Acc:HGNC:10488]	-
ENSG00000152763	38.5176	26.9406	34.85	66.3367	159.203	97.2266	33.4361	107.589	-1.68948	3.32606e-05	0.000994082	WDR78	1	66812885	66924887	-	6704	protein_coding	WD repeat domain 78 [Source:HGNC Symbol;Acc:HGNC:26252]	-
ENSG00000143458	320.247	317.515	271.056	579.209	466.437	521.135	302.939	522.26	-0.78594	3.33107e-05	0.000994162	GABPB2	1	151070578	151125542	+	9189	protein_coding	GA binding protein transcription factor subunit beta 2 [Source:HGNC Symbol;Acc:HGNC:28441]	-
ENSG00000185219	1797.12	2151.4	2116.17	1218.81	1370.45	1200.75	2021.57	1263.34	0.678339	3.34209e-05	0.000996036	ZNF445	3	44431720	44477670	-	18871	protein_coding	zinc finger protein 445 [Source:HGNC Symbol;Acc:HGNC:21018]	zf-C2H2
ENSG00000167914	4.40202	25.9785	30.9778	102.97	78.2051	104.032	20.4528	95.0693	-2.20556	3.35631e-05	0.000998859	GSDMA	17	39953263	39977766	+	2273	protein_coding	gasdermin A [Source:HGNC Symbol;Acc:HGNC:13311]	-
ENSG00000015171	1057.58	911.171	939.015	1570.3	1439.35	1499.23	969.257	1502.96	-0.633168	3.36161e-05	0.000999022	ZMYND11	10	134465	254637	+	5300	protein_coding	zinc finger MYND-type containing 11 [Source:HGNC Symbol;Acc:HGNC:16966]	-
ENSG00000134323	35.2161	76.9733	99.7099	10.8911	23.2753	14.584	70.6331	16.2501	2.11929	3.37073e-05	0.00100032	MYCN	2	15940564	15947007	+	2602	protein_coding	MYCN proto-oncogene, bHLH transcription factor [Source:HGNC Symbol;Acc:HGNC:7559]	bHLH
ENSG00000183696	406.086	258.823	271.056	158.416	119.17	154.59	311.988	144.059	1.11414	3.3768e-05	0.0010007	UPP1	7	48088628	48108733	+	4577	protein_coding	uridine phosphorylase 1 [Source:HGNC Symbol;Acc:HGNC:12576]	-
ENSG00000175928	24.2111	32.7136	40.6584	127.723	60.5158	126.395	32.5277	104.878	-1.68426	3.38491e-05	0.00100156	LRRN1	3	3799437	3847703	+	4264	protein_coding	leucine rich repeat neuronal 1 [Source:HGNC Symbol;Acc:HGNC:20980]	-
ENSG00000174915	1466.97	1060.31	1066.8	711.882	634.02	668.919	1198.03	671.607	0.83463	3.38923e-05	0.00100156	PTDSS2	11	448268	491399	+	6113	protein_coding	phosphatidylserine synthase 2 [Source:HGNC Symbol;Acc:HGNC:15463]	-
ENSG00000227597	0	0	0	5.9406	37.2405	6.80586	0	16.6623	-6.49155	3.41027e-05	0.00100637	WASF1P1	2	108276812	108277942	+	1131	processed_pseudogene	WASF1 pseudogene 1 [Source:HGNC Symbol;Acc:HGNC:51533]	-
ENSG00000144559	573.362	406.996	429.817	254.456	233.684	269.318	470.059	252.486	0.895886	3.42163e-05	0.0010083	TAMM41	3	11790442	11846919	-	5925	protein_coding	TAM41 mitochondrial translocator assembly and maintenance homolog [Source:HGNC Symbol;Acc:HGNC:25187]	-
ENSG00000229404	9.90453	38.4866	23.2334	64.3565	249.511	87.504	23.8748	133.791	-2.48125	3.49351e-05	0.00102804	LINC00858	10	84279980	84294659	+	2879	lincRNA	long intergenic non-protein coding RNA 858 [Source:HGNC Symbol;Acc:HGNC:27276]	-
ENSG00000165655	601.976	778.392	747.34	416.832	441.3	370.433	709.236	409.522	0.792735	3.52176e-05	0.00103491	ZNF503	10	75397830	75401906	-	3347	protein_coding	zinc finger protein 503 [Source:HGNC Symbol;Acc:HGNC:23589]	-
ENSG00000134086	2786.48	2894.19	2943.86	1937.63	1631.13	1967.87	2874.84	1845.54	0.639564	3.54698e-05	0.00104086	VHL	3	10141008	10152220	+	4213	protein_coding	von Hippel-Lindau tumor suppressor [Source:HGNC Symbol;Acc:HGNC:12687]	-
ENSG00000203635	12.1055	33.6758	34.85	77.2278	203.892	80.6981	26.8771	120.606	-2.16042	3.55656e-05	0.00104222	AC144450.1	2	1620510	1625419	-	1641	lincRNA	novel transcript	-
ENSG00000164125	2.20101	0	0	16.8317	36.3095	15.5563	0.733669	22.8992	-5.07143	3.56244e-05	0.00104249	FAM198B	4	158124474	158173318	-	7880	protein_coding	family with sequence similarity 198 member B [Source:HGNC Symbol;Acc:HGNC:25312]	-
ENSG00000073792	1427.35	1781.93	1625.37	962.377	1026.91	1037.41	1611.55	1008.9	0.675877	3.56814e-05	0.0010427	IGF2BP2	3	185643739	185825056	-	4735	protein_coding	insulin like growth factor 2 mRNA binding protein 2 [Source:HGNC Symbol;Acc:HGNC:28867]	-
ENSG00000182179	33.0151	46.184	25.1695	68.3169	299.786	113.755	34.7895	160.619	-2.20708	3.58996e-05	0.00104762	UBA7	3	49805207	49813946	-	4545	protein_coding	ubiquitin like modifier activating enzyme 7 [Source:HGNC Symbol;Acc:HGNC:12471]	-
ENSG00000197903	166.176	171.266	194.579	302.971	460.851	314.042	177.34	359.288	-1.01859	3.62182e-05	0.00105545	HIST1H2BK	6	27146418	27146798	-	381	protein_coding	histone cluster 1 H2B family member k [Source:HGNC Symbol;Acc:HGNC:13954]	-
ENSG00000124107	4.40202	0.962166	0	29.703	20.4823	18.4731	1.78806	22.8861	-3.74041	3.70577e-05	0.00107842	SLPI	20	45252239	45254564	-	596	protein_coding	secretory leukocyte peptidase inhibitor [Source:HGNC Symbol;Acc:HGNC:11092]	-
ENSG00000112419	578.865	646.575	714.426	1171.29	945.909	1238.67	646.622	1118.62	-0.790225	3.71179e-05	0.00107868	PHACTR2	6	143536845	143831185	+	11224	protein_coding	phosphatase and actin regulator 2 [Source:HGNC Symbol;Acc:HGNC:20956]	-
ENSG00000093167	1283.19	869.798	907.069	597.03	460.851	536.691	1020.02	531.524	0.940125	3.73533e-05	0.00108402	LRRFIP2	3	37052656	37183689	-	10644	protein_coding	LRR binding FLII interacting protein 2 [Source:HGNC Symbol;Acc:HGNC:6703]	-
ENSG00000168137	4935.76	6095.32	5886.75	3311.88	3813.43	3450.57	5639.28	3525.3	0.67781	3.74742e-05	0.00108603	SETD5	3	9397615	9479240	+	10808	protein_coding	SET domain containing 5 [Source:HGNC Symbol;Acc:HGNC:25566]	-
ENSG00000178623	123.256	348.304	338.82	683.169	1157.25	682.531	270.127	840.983	-1.6374	3.76087e-05	0.00108843	GPR35	2	240605431	240631259	+	5089	protein_coding	G protein-coupled receptor 35 [Source:HGNC Symbol;Acc:HGNC:4492]	-
ENSG00000174004	61.6282	55.8056	30.9778	15.8416	5.58608	11.6672	49.4705	11.0316	2.16838	3.80195e-05	0.0010988	NRROS	3	196639686	196662004	+	2910	protein_coding	negative regulator of reactive oxygen species [Source:HGNC Symbol;Acc:HGNC:24613]	-
ENSG00000071073	533.744	563.829	466.603	921.783	789.499	848.788	521.392	853.357	-0.71077	3.80851e-05	0.00109919	MGAT4A	2	98619106	98731126	-	9630	protein_coding	alpha-1,3-mannosyl-glycoprotein 4-beta-N-acetylglucosaminyltransferase A [Source:HGNC Symbol;Acc:HGNC:7047]	-
ENSG00000155265	2.20101	10.5838	16.457	44.5545	77.2741	41.8074	9.74727	54.5453	-2.4689	3.81563e-05	0.00109973	GOLGA7B	10	97850239	97871580	+	6458	protein_coding	golgin A7 family member B [Source:HGNC Symbol;Acc:HGNC:31668]	-
ENSG00000143324	511.734	524.38	553.729	803.961	792.292	849.761	529.948	815.338	-0.621273	3.82766e-05	0.00110169	XPR1	1	180632004	180890251	+	8903	protein_coding	xenotropic and polytropic retrovirus receptor 1 [Source:HGNC Symbol;Acc:HGNC:12827]	-
ENSG00000154153	192.588	211.676	229.429	343.565	381.715	352.933	211.231	359.404	-0.765956	3.84332e-05	0.00110468	RETREG1	5	16473038	16617058	-	4568	protein_coding	reticulophagy regulator 1 [Source:HGNC Symbol;Acc:HGNC:25964]	-
ENSG00000186162	224.503	162.606	152.953	63.3664	95.8943	78.7536	180.021	79.3381	1.17931	3.86688e-05	0.00110993	CIDECP	3	10014238	10026365	-	3017	transcribed_unprocessed_pseudogene	cell death-inducing DFFA-like effector c pseudogene [Source:HGNC Symbol;Acc:HGNC:24230]	-
ENSG00000269890	0	0	0.968057	10.8911	13.9652	34.0293	0.322686	19.6285	-5.76365	3.8766e-05	0.0011112	AL353593.1	1	228270443	228274397	-	3955	antisense	novel transcript, antisense to OBSCN	-
ENSG00000161395	291.634	414.693	319.459	557.426	852.808	659.196	341.929	689.81	-1.01207	3.96048e-05	0.0011337	PGAP3	17	39671122	39696797	-	3669	protein_coding	post-GPI attachment to proteins 3 [Source:HGNC Symbol;Acc:HGNC:23719]	-
ENSG00000196739	161.774	249.201	220.717	20.7921	93.1013	20.4176	210.564	44.7703	2.23137	3.97492e-05	0.00113599	COL27A1	9	114155560	114312511	+	13988	protein_coding	collagen type XXVII alpha 1 chain [Source:HGNC Symbol;Acc:HGNC:22986]	-
ENSG00000075914	882.604	649.462	731.851	463.367	428.266	419.047	754.639	436.893	0.788015	3.97929e-05	0.00113599	EXOSC7	3	44975241	45036066	+	4442	protein_coding	exosome component 7 [Source:HGNC Symbol;Acc:HGNC:28112]	-
ENSG00000226180	105.648	47.1461	56.1473	23.7624	9.31013	17.5008	69.6473	16.8578	2.04726	3.99608e-05	0.00113828	AC010536.1	16	87693537	87696147	-	2611	lincRNA	uncharacterized LOC100129215 [Source:NCBI gene;Acc:100129215]	-
ENSG00000106789	305.94	378.131	308.81	75.2476	189.927	85.5594	330.96	116.911	1.50007	3.99815e-05	0.00113828	CORO2A	9	98120975	98192640	-	5717	protein_coding	coronin 2A [Source:HGNC Symbol;Acc:HGNC:2255]	-
ENSG00000116106	20.9096	9.62166	6.7764	0	0	0	12.4359	0	6.12632	4.04474e-05	0.00114999	EPHA4	2	221418027	221574202	-	7554	protein_coding	EPH receptor A4 [Source:HGNC Symbol;Acc:HGNC:3388]	-
ENSG00000165801	556.855	890.966	861.571	355.446	437.576	362.655	769.797	385.226	0.999128	4.08787e-05	0.00116068	ARHGEF40	14	21070270	21090240	+	8189	protein_coding	Rho guanine nucleotide exchange factor 40 [Source:HGNC Symbol;Acc:HGNC:25516]	-
ENSG00000141696	1305.2	1166.14	1175.22	796.04	631.227	785.591	1215.52	737.619	0.72066	4.17707e-05	0.0011844	P3H4	17	41801947	41812604	-	3740	protein_coding	prolyl 3-hydroxylase family member 4 (non-enzymatic) [Source:HGNC Symbol;Acc:HGNC:16946]	-
ENSG00000168427	39.6181	58.6921	70.6681	2.9703	19.5513	4.86133	56.3261	9.12763	2.61766	4.21177e-05	0.00119263	KLHL30	2	238138722	238152947	+	3726	protein_coding	kelch like family member 30 [Source:HGNC Symbol;Acc:HGNC:24770]	-
ENSG00000148926	346.659	165.493	143.272	40.5941	95.8943	42.7797	218.475	59.756	1.86751	4.22208e-05	0.00119394	ADM	11	10304680	10307397	+	2718	protein_coding	adrenomedullin [Source:HGNC Symbol;Acc:HGNC:259]	-
ENSG00000003147	387.377	431.05	487.901	719.803	797.878	674.753	435.443	730.811	-0.746476	4.28427e-05	0.0012099	ICA1	7	8113184	8262687	-	4891	protein_coding	islet cell autoantigen 1 [Source:HGNC Symbol;Acc:HGNC:5343]	-
ENSG00000271857	16.5076	34.638	36.7862	3.9604	4.65506	5.8336	29.3106	4.81635	2.60949	4.31663e-05	0.0012174	AL096865.1	6	45421079	45422005	-	927	antisense	novel transcript, antisense to RUNX2	-
ENSG00000183853	757.147	658.121	597.291	412.872	401.267	407.38	670.853	407.173	0.71984	4.32267e-05	0.00121748	KIRREL1	1	157993273	158100262	+	7872	protein_coding	kirre like nephrin family adhesion molecule 1 [Source:HGNC Symbol;Acc:HGNC:15734]	-
ENSG00000189143	3058.3	4399.02	4503.4	7051.49	8371.67	6628.91	3986.91	7350.69	-0.88251	4.34258e-05	0.00122145	CLDN4	7	73799542	73832693	+	4702	protein_coding	claudin 4 [Source:HGNC Symbol;Acc:HGNC:2046]	-
ENSG00000237223	0	0	0	8.9109	13.0342	11.6672	0	11.2041	-5.91753	4.5385e-05	0.00127485	SULT1C2P1	2	108322238	108353799	+	2004	transcribed_unprocessed_pseudogene	sulfotransferase family 1C member 2 pseudogene 1 [Source:HGNC Symbol;Acc:HGNC:33545]	-
ENSG00000105523	26.4121	44.2596	62.9237	100	487.851	119.589	44.5318	235.813	-2.40297	4.58791e-05	0.001287	FAM83E	19	48600810	48614854	-	2529	protein_coding	family with sequence similarity 83 member E [Source:HGNC Symbol;Acc:HGNC:25972]	-
ENSG00000111266	535.945	766.846	816.072	1287.13	1499.86	1195.89	706.288	1327.63	-0.909974	4.60901e-05	0.0012912	DUSP16	12	12474210	12562383	-	5724	protein_coding	dual specificity phosphatase 16 [Source:HGNC Symbol;Acc:HGNC:17909]	-
ENSG00000103089	135.362	178.001	178.122	270.297	333.303	313.07	163.828	305.557	-0.897653	4.63493e-05	0.00129673	FA2H	16	74712955	74774831	-	3279	protein_coding	fatty acid 2-hydroxylase [Source:HGNC Symbol;Acc:HGNC:21197]	-
ENSG00000167183	73.7338	239.579	268.152	1025.74	3259.48	922.681	193.822	1735.97	-3.16249	4.6446e-05	0.00129771	PRR15L	17	47951967	47957878	-	1519	protein_coding	proline rich 15 like [Source:HGNC Symbol;Acc:HGNC:28149]	-
ENSG00000132535	141.965	210.714	216.845	28.7129	94.9633	35.0016	189.841	52.8926	1.84185	4.67663e-05	0.00130492	DLG4	17	7187169	7219841	-	10317	protein_coding	discs large MAGUK scaffold protein 4 [Source:HGNC Symbol;Acc:HGNC:2903]	-
ENSG00000166432	3.30151	7.69733	6.7764	24.7525	150.824	16.5285	5.92508	64.035	-3.42697	4.83733e-05	0.00134797	ZMAT1	X	101882288	101932031	-	7514	protein_coding	zinc finger matrin-type 1 [Source:HGNC Symbol;Acc:HGNC:29377]	-
ENSG00000197705	0	0.962166	0	5.9406	42.8266	17.5008	0.320722	22.0893	-5.93627	4.86682e-05	0.00135439	KLHL14	18	32672671	32773062	-	4992	protein_coding	kelch like family member 14 [Source:HGNC Symbol;Acc:HGNC:29266]	-
ENSG00000212724	48.4222	3.84866	4.84028	0	0	0	19.037	0	6.74086	4.87589e-05	0.00135512	KRTAP2-3	17	41059240	41060114	-	875	protein_coding	keratin associated protein 2-3 [Source:HGNC Symbol;Acc:HGNC:18906]	-
ENSG00000070269	337.855	420.466	411.424	655.446	675.915	606.694	389.915	646.019	-0.727531	4.89145e-05	0.00135765	TMEM260	14	56488354	56650606	+	8077	protein_coding	transmembrane protein 260 [Source:HGNC Symbol;Acc:HGNC:20185]	-
ENSG00000172594	48.4222	107.763	93.9015	185.149	465.506	201.259	83.3621	283.971	-1.76637	4.96321e-05	0.00137575	SMPDL3A	6	122789049	122809720	+	2349	protein_coding	sphingomyelin phosphodiesterase acid like 3A [Source:HGNC Symbol;Acc:HGNC:17389]	-
ENSG00000180385	760.448	558.056	531.463	313.862	185.272	332.515	616.656	277.216	1.1535	4.97156e-05	0.00137625	EMC3-AS1	3	9986893	10006990	+	3714	transcribed_unprocessed_pseudogene	EMC3 antisense RNA 1 [Source:HGNC Symbol;Acc:HGNC:49223]	-
ENSG00000166068	767.051	716.814	731.851	372.278	504.609	433.631	738.572	436.839	0.757108	5.02273e-05	0.00138859	SPRED1	15	38252326	38357249	+	8260	protein_coding	sprouty related EVH1 domain containing 1 [Source:HGNC Symbol;Acc:HGNC:20249]	-
ENSG00000166813	1279.89	933.301	1010.65	550.496	639.606	654.335	1074.61	614.812	0.805089	5.08411e-05	0.00140371	KIF7	15	89608789	89655451	-	5001	protein_coding	kinesin family member 7 [Source:HGNC Symbol;Acc:HGNC:30497]	-
ENSG00000166979	473.217	568.64	447.242	270.297	233.684	316.959	496.366	273.647	0.859611	5.24721e-05	0.00144684	EVA1C	21	32412006	32515397	+	4353	protein_coding	eva-1 homolog C [Source:HGNC Symbol;Acc:HGNC:13239]	-
ENSG00000151320	15.4071	13.4703	17.425	37.6238	56.7918	55.4192	15.4341	49.9449	-1.69526	5.28119e-05	0.00145357	AKAP6	14	32329273	32837681	+	19748	protein_coding	A-kinase anchoring protein 6 [Source:HGNC Symbol;Acc:HGNC:376]	-
ENSG00000175787	92.4423	138.552	138.432	234.654	440.369	247.928	123.142	307.65	-1.31978	5.28545e-05	0.00145357	ZNF169	9	94259311	94301454	+	5286	protein_coding	zinc finger protein 169 [Source:HGNC Symbol;Acc:HGNC:12957]	zf-C2H2
ENSG00000067048	2346.27	2504.52	2458.86	1548.52	1756.82	1467.15	2436.55	1590.83	0.615036	5.35928e-05	0.00147194	DDX3Y	Y	12904108	12920478	+	5738	protein_coding	DEAD-box helicase 3 Y-linked [Source:HGNC Symbol;Acc:HGNC:2699]	-
ENSG00000185127	311.443	352.153	348.5	641.585	486.92	624.195	337.365	584.233	-0.79145	5.51711e-05	0.00151331	C6orf120	6	169702190	169704856	+	2667	protein_coding	chromosome 6 open reading frame 120 [Source:HGNC Symbol;Acc:HGNC:21247]	-
ENSG00000204219	9.90453	32.7136	14.5209	62.3763	170.375	57.3637	19.0463	96.7051	-2.33854	5.59507e-05	0.0015327	TCEA3	1	23381061	23424740	-	3515	protein_coding	transcription elongation factor A3 [Source:HGNC Symbol;Acc:HGNC:11615]	-
ENSG00000071994	724.131	566.716	614.716	1300.99	937.53	1142.41	635.188	1126.98	-0.827538	5.64478e-05	0.0015443	PDCD2	6	170575295	170584692	-	6476	protein_coding	programmed cell death 2 [Source:HGNC Symbol;Acc:HGNC:8762]	-
ENSG00000170775	5.50252	9.62166	14.5209	53.4654	39.1025	33.057	9.88168	41.875	-2.0707	5.7045e-05	0.00155861	GPR37	7	124745997	124765627	-	3021	protein_coding	G protein-coupled receptor 37 [Source:HGNC Symbol;Acc:HGNC:4494]	-
ENSG00000113441	1100.5	1035.29	1010.65	1628.71	1489.62	1571.18	1048.82	1563.17	-0.575862	5.73222e-05	0.00156415	LNPEP	5	96935394	97037515	+	15266	protein_coding	leucyl and cystinyl aminopeptidase [Source:HGNC Symbol;Acc:HGNC:6656]	-
ENSG00000171303	12.1055	17.319	17.425	0	0.931013	0	15.6165	0.310338	5.50101	5.79264e-05	0.00157762	KCNK3	2	26692690	26733420	+	6223	protein_coding	potassium two pore domain channel subfamily K member 3 [Source:HGNC Symbol;Acc:HGNC:6278]	-
ENSG00000114107	133.161	205.903	191.675	326.733	337.027	349.044	176.913	337.601	-0.930024	5.79661e-05	0.00157762	CEP70	3	138494344	138594538	-	4420	protein_coding	centrosomal protein 70 [Source:HGNC Symbol;Acc:HGNC:29972]	-
ENSG00000162496	14.3065	29.8271	34.85	72.2773	93.1013	72.92	26.3279	79.4328	-1.58494	5.87627e-05	0.00159561	DHRS3	1	12567910	12617731	-	3036	protein_coding	dehydrogenase/reductase 3 [Source:HGNC Symbol;Acc:HGNC:17693]	-
ENSG00000174684	589.87	697.57	658.279	425.743	368.681	408.352	648.573	400.925	0.694612	5.8779e-05	0.00159561	B4GAT1	11	66345372	66347692	-	2072	protein_coding	beta-1,4-glucuronyltransferase 1 [Source:HGNC Symbol;Acc:HGNC:15685]	-
ENSG00000212802	1444.96	1404.76	1293.32	929.704	917.979	932.403	1381.02	926.695	0.575435	5.88919e-05	0.00159662	RPL15P3	6	12514110	12514724	+	615	processed_pseudogene	ribosomal protein L15 pseudogene 3 [Source:HGNC Symbol;Acc:HGNC:21538]	-
ENSG00000185482	19.8091	22.1298	15.4889	53.4654	65.1709	48.6133	19.1426	55.7499	-1.54365	6.03609e-05	0.00163433	STAC3	12	57243453	57251193	-	2096	protein_coding	SH3 and cysteine rich domain 3 [Source:HGNC Symbol;Acc:HGNC:28423]	-
ENSG00000186792	217.9	269.406	259.439	135.644	150.824	121.533	248.915	136	0.87259	6.09548e-05	0.00164829	HYAL3	3	50292831	50299468	-	2030	protein_coding	hyaluronoglucosaminidase 3 [Source:HGNC Symbol;Acc:HGNC:5322]	-
ENSG00000160796	3448.98	2886.5	2791.88	1754.46	2079.88	1842.44	3042.45	1892.26	0.684923	6.31776e-05	0.0017062	NBEAL2	3	46979683	47009703	+	9819	protein_coding	neurobeachin like 2 [Source:HGNC Symbol;Acc:HGNC:31928]	-
ENSG00000064651	2869.01	5287.1	5415.31	8603.97	15668	9165.55	4523.81	11145.8	-1.30084	6.36408e-05	0.0017165	SLC12A2	5	128083766	128189688	+	10664	protein_coding	solute carrier family 12 member 2 [Source:HGNC Symbol;Acc:HGNC:10911]	-
ENSG00000211584	563.458	398.337	420.137	251.485	251.373	262.512	460.644	255.124	0.851484	6.40553e-05	0.00172547	SLC48A1	12	47753916	47782753	+	4921	protein_coding	solute carrier family 48 member 1 [Source:HGNC Symbol;Acc:HGNC:26035]	-
ENSG00000156515	3677.88	3160.71	3073.58	2276.24	1717.72	1978.56	3304.06	1990.84	0.730852	6.44252e-05	0.00173321	HK1	10	69269984	69401884	+	6296	protein_coding	hexokinase 1 [Source:HGNC Symbol;Acc:HGNC:4922]	-
ENSG00000212901	119.955	34.638	28.0736	14.8515	7.4481	4.86133	60.8888	9.05364	2.74869	6.57375e-05	0.00176625	KRTAP3-1	17	41008521	41019324	-	725	protein_coding	keratin associated protein 3-1 [Source:HGNC Symbol;Acc:HGNC:16778]	-
ENSG00000144674	3824.25	3182.84	3384.33	2326.74	1686.06	2117.6	3463.81	2043.47	0.761352	6.67833e-05	0.00179206	GOLGA4	3	37243177	37366751	+	10737	protein_coding	golgin A4 [Source:HGNC Symbol;Acc:HGNC:4427]	-
ENSG00000163898	110.05	206.866	219.749	379.208	521.367	364.6	178.888	421.725	-1.23548	6.70191e-05	0.0017961	LIPH	3	185506262	185552613	-	4122	protein_coding	lipase H [Source:HGNC Symbol;Acc:HGNC:18483]	-
ENSG00000131389	5333.04	8051.4	8144.26	2567.33	4499.58	2689.29	7176.24	3252.07	1.14186	6.72222e-05	0.00179924	SLC6A6	3	14402576	14489349	+	8254	protein_coding	solute carrier family 6 member 6 [Source:HGNC Symbol;Acc:HGNC:11052]	-
ENSG00000197757	239.91	283.839	251.695	163.367	112.653	132.228	258.481	136.082	0.92701	6.73426e-05	0.00179945	HOXC6	12	53990624	54030823	+	3540	protein_coding	homeobox C6 [Source:HGNC Symbol;Acc:HGNC:5128]	Homeobox
ENSG00000068885	66.0302	158.757	132.624	269.307	385.439	274.179	119.137	309.642	-1.37545	6.74011e-05	0.00179945	IFT80	3	160256986	160399880	-	7175	protein_coding	intraflagellar transport 80 [Source:HGNC Symbol;Acc:HGNC:29262]	-
ENSG00000082512	402.784	558.056	534.367	817.823	1310.87	889.624	498.403	1006.1	-1.01303	6.76529e-05	0.00180388	TRAF5	1	211326615	211374946	+	9022	protein_coding	TNF receptor associated factor 5 [Source:HGNC Symbol;Acc:HGNC:12035]	-
ENSG00000197860	446.805	417.58	372.702	250.495	210.409	260.567	412.362	240.491	0.777873	6.7858e-05	0.00180592	SGTB	5	65665928	65723035	-	5748	protein_coding	small glutamine rich tetratricopeptide repeat containing beta [Source:HGNC Symbol;Acc:HGNC:23567]	-
ENSG00000118707	629.488	650.424	742.5	377.228	449.679	415.158	674.137	414.022	0.703351	6.79015e-05	0.00180592	TGIF2	20	36573488	36593950	+	3784	protein_coding	TGFB induced factor homeobox 2 [Source:HGNC Symbol;Acc:HGNC:15764]	Homeobox
ENSG00000136048	222.302	206.866	232.334	423.763	358.44	344.182	220.5	375.462	-0.767791	6.81478e-05	0.00180823	DRAM1	12	101877351	102012130	+	4180	protein_coding	DNA damage regulated autophagy modulator 1 [Source:HGNC Symbol;Acc:HGNC:25645]	-
ENSG00000158156	440.202	315.59	345.596	211.881	171.306	208.065	367.129	197.084	0.896912	6.81603e-05	0.00180823	XKR8	1	27959462	27968096	+	2743	protein_coding	XK related 8 [Source:HGNC Symbol;Acc:HGNC:25508]	-
ENSG00000182870	12.1055	55.8056	40.6584	1.9802	7.4481	3.88906	36.1898	4.43912	3.02297	6.85741e-05	0.00181691	GALNT9	12	132196372	132329349	-	6969	protein_coding	polypeptide N-acetylgalactosaminyltransferase 9 [Source:HGNC Symbol;Acc:HGNC:4131]	-
ENSG00000182685	272.925	308.855	302.034	158.416	190.858	160.424	294.605	169.899	0.794093	6.87874e-05	0.00182027	BRICD5	16	2209253	2211950	-	2083	protein_coding	BRICHOS domain containing 5 [Source:HGNC Symbol;Acc:HGNC:28309]	-
ENSG00000151689	575.563	496.478	491.773	347.525	283.959	304.319	521.271	311.934	0.740607	6.92108e-05	0.00182917	INPP1	2	190343470	190371665	+	3676	protein_coding	inositol polyphosphate-1-phosphatase [Source:HGNC Symbol;Acc:HGNC:6071]	-
ENSG00000146828	1567.12	1304.7	1326.24	935.645	885.393	876.984	1399.35	899.341	0.637553	7.16648e-05	0.00189005	SLC12A9	7	100826820	100867009	+	8894	protein_coding	solute carrier family 12 member 9 [Source:HGNC Symbol;Acc:HGNC:17435]	-
ENSG00000153291	145.266	311.742	315.587	71.2872	125.687	55.4192	257.532	84.131	1.61392	7.16944e-05	0.00189005	SLC25A27	6	46652915	46678193	+	3288	protein_coding	solute carrier family 25 member 27 [Source:HGNC Symbol;Acc:HGNC:21065]	-
ENSG00000134864	27.5126	33.6758	40.6584	78.2179	89.3772	76.809	33.9489	81.4681	-1.25905	7.27023e-05	0.00191152	GGACT	13	100530164	100589528	-	3477	protein_coding	gamma-glutamylamine cyclotransferase [Source:HGNC Symbol;Acc:HGNC:25100]	-
ENSG00000008324	491.925	410.845	429.817	266.337	185.272	266.401	444.196	239.336	0.892321	7.2723e-05	0.00191152	SS18L2	3	42581840	42595114	+	1298	protein_coding	SS18 like 2 [Source:HGNC Symbol;Acc:HGNC:15593]	-
ENSG00000268621	38.5176	113.536	89.0612	16.8317	26.9994	21.3899	80.3715	21.7403	1.88746	7.27815e-05	0.00191152	IGFL2-AS1	19	46189166	46203083	-	1751	lincRNA	IGFL2 antisense RNA 1 [Source:HGNC Symbol;Acc:HGNC:52559]	-
ENSG00000123612	5.50252	1.92433	1.93611	21.7822	19.5513	26.2512	3.12099	22.5282	-2.88167	7.3219e-05	0.00192061	ACVR1C	2	157526767	157629005	-	9195	protein_coding	activin A receptor type 1C [Source:HGNC Symbol;Acc:HGNC:18123]	-
ENSG00000165905	412.689	423.353	452.083	747.526	611.675	713.643	429.375	690.948	-0.68588	7.35431e-05	0.0019267	LARGE2	11	45921621	45929096	+	3115	protein_coding	LARGE xylosyl- and glucuronyltransferase 2 [Source:HGNC Symbol;Acc:HGNC:16522]	-
ENSG00000161509	107.849	85.6328	88.0932	44.5545	40.0336	42.7797	93.8584	42.4559	1.14317	7.41468e-05	0.0019401	GRIN2C	17	74842023	74861504	-	8574	protein_coding	glutamate ionotropic receptor NMDA type subunit 2C [Source:HGNC Symbol;Acc:HGNC:4587]	-
ENSG00000151838	0	0	0	6.9307	35.3785	3.88906	0	15.3994	-6.37777	7.51376e-05	0.00196358	CCDC175	14	59504539	59576831	-	3245	protein_coding	coiled-coil domain containing 175 [Source:HGNC Symbol;Acc:HGNC:19847]	-
ENSG00000119922	17.6081	28.865	25.1695	54.4555	107.066	64.1696	23.8808	75.2305	-1.65167	7.53106e-05	0.00196565	IFIT2	10	89283694	89309276	+	4101	protein_coding	interferon induced protein with tetratricopeptide repeats 2 [Source:HGNC Symbol;Acc:HGNC:5409]	-
ENSG00000168310	150.769	187.622	196.516	298.02	310.958	326.681	178.302	311.887	-0.80495	7.54804e-05	0.00196764	IRF2	4	184387713	184474580	-	3116	protein_coding	interferon regulatory factor 2 [Source:HGNC Symbol;Acc:HGNC:6117]	IRF
ENSG00000168350	71.5327	338.682	333.98	701.981	1457.97	802.12	248.065	987.356	-1.99191	7.57514e-05	0.00197226	DEGS2	14	100143957	100160163	-	4466	protein_coding	delta 4-desaturase, sphingolipid 2 [Source:HGNC Symbol;Acc:HGNC:20113]	-
ENSG00000181264	236.608	259.785	262.343	137.624	157.341	146.812	252.912	147.259	0.780448	7.60852e-05	0.0019785	TMEM136	11	120325129	120333682	+	4468	protein_coding	transmembrane protein 136 [Source:HGNC Symbol;Acc:HGNC:28280]	-
ENSG00000167703	338.955	333.872	316.555	216.832	193.651	173.063	329.794	194.515	0.761675	7.65653e-05	0.00198852	SLC43A2	17	1569267	1628886	-	10606	protein_coding	solute carrier family 43 member 2 [Source:HGNC Symbol;Acc:HGNC:23087]	-
ENSG00000186487	14.3065	10.5838	6.7764	39.604	49.3437	32.0848	10.5556	40.3442	-1.94523	7.69521e-05	0.0019961	MYT1L	2	1789113	2331664	-	35151	protein_coding	myelin transcription factor 1 like [Source:HGNC Symbol;Acc:HGNC:7623]	zf-C2HC
ENSG00000171552	2372.69	2082.13	2124.88	1464.36	1164.7	1459.37	2193.23	1362.81	0.686481	7.71509e-05	0.00199879	BCL2L1	20	31664452	31723989	-	3314	protein_coding	BCL2 like 1 [Source:HGNC Symbol;Acc:HGNC:992]	-
ENSG00000056972	294.935	277.104	284.609	430.694	504.609	446.27	285.549	460.524	-0.690123	7.75778e-05	0.00200491	TRAF3IP2	6	111556454	111606278	-	6553	protein_coding	TRAF3 interacting protein 2 [Source:HGNC Symbol;Acc:HGNC:1343]	-
ENSG00000114948	16.5076	19.2433	11.6167	42.5743	121.963	43.752	15.7892	69.4297	-2.13863	7.7614e-05	0.00200491	ADAM23	2	206443539	206621130	+	6421	protein_coding	ADAM metallopeptidase domain 23 [Source:HGNC Symbol;Acc:HGNC:202]	-
ENSG00000166387	170.578	309.817	244.918	492.08	445.024	546.414	241.771	494.506	-1.03066	7.76736e-05	0.00200491	PPFIBP2	11	7513298	7657127	+	9800	protein_coding	PPFIA binding protein 2 [Source:HGNC Symbol;Acc:HGNC:9250]	-
ENSG00000138623	167.277	76.0111	80.3487	40.5941	36.3095	28.1957	107.879	35.0331	1.61979	7.81239e-05	0.00201406	SEMA7A	15	74409289	74433958	-	3800	protein_coding	semaphorin 7A (John Milton Hagen blood group) [Source:HGNC Symbol;Acc:HGNC:10741]	-
ENSG00000105048	25.3116	109.687	84.2209	3.9604	21.4133	8.7504	73.0731	11.3747	2.67998	7.84838e-05	0.00202086	TNNT1	19	55132794	55149354	-	2171	protein_coding	troponin T1, slow skeletal type [Source:HGNC Symbol;Acc:HGNC:11948]	-
ENSG00000187210	96.8443	89.4814	92.9335	176.238	300.717	165.285	93.0864	214.08	-1.20262	7.89194e-05	0.00202959	GCNT1	9	76419850	76651203	+	9251	protein_coding	glucosaminyl (N-acetyl) transferase 1, core 2 [Source:HGNC Symbol;Acc:HGNC:4203]	-
ENSG00000186594	245.412	110.649	128.752	61.3862	61.4468	57.3637	161.604	60.0656	1.42545	7.90624e-05	0.00203078	MIR22HG	17	1711493	1717174	-	2986	lincRNA	MIR22 host gene [Source:HGNC Symbol;Acc:HGNC:28219]	-
ENSG00000105245	723.031	584.035	597.291	403.961	337.027	393.768	634.786	378.252	0.746635	7.93347e-05	0.00203529	NUMBL	19	40665905	40690972	-	5823	protein_coding	NUMB like, endocytic adaptor protein [Source:HGNC Symbol;Acc:HGNC:8061]	-
ENSG00000232973	35.2161	14.4325	25.1695	69.307	164.789	62.225	24.9394	98.7738	-1.99216	7.94509e-05	0.00203578	CYP1B1-AS1	2	38073447	38231651	+	7447	antisense	CYP1B1 antisense RNA 1 [Source:HGNC Symbol;Acc:HGNC:28543]	-
ENSG00000184432	1789.42	1858.9	1810.27	3601.98	2465.32	3203.62	1819.53	3090.31	-0.764097	7.96125e-05	0.00203744	COPB2	3	139355600	139389732	-	8177	protein_coding	coatomer protein complex subunit beta 2 [Source:HGNC Symbol;Acc:HGNC:2232]	-
ENSG00000148700	900.212	1622.21	1754.12	2772.28	5847.69	2844.85	1425.51	3821.61	-1.42256	8.08961e-05	0.00206768	ADD3	10	109996368	110135565	+	6541	protein_coding	adducin 3 [Source:HGNC Symbol;Acc:HGNC:245]	-
ENSG00000248932	9.90453	9.62166	10.6486	31.6832	52.1367	32.0848	10.0583	38.6349	-1.94274	8.09908e-05	0.00206768	AC097103.2	3	139389815	139583319	+	2120	antisense	uncharacterized LOC100507291 [Source:NCBI gene;Acc:100507291]	-
ENSG00000173805	35.2161	36.5623	53.2431	5.9406	14.8962	10.6949	41.6738	10.5106	1.98355	8.17917e-05	0.00208559	HAP1	17	41717742	41734644	-	6223	protein_coding	huntingtin associated protein 1 [Source:HGNC Symbol;Acc:HGNC:4812]	-
ENSG00000263520	4.40202	0	3.87223	15.8416	53.0677	20.4176	2.75808	29.7756	-3.45453	8.28824e-05	0.00211084	LINC02563	17	65457541	65458408	+	277	lincRNA	long intergenic non-protein coding RNA 2563 [Source:HGNC Symbol;Acc:HGNC:52923]	-
ENSG00000138600	1056.48	1333.56	1282.68	1925.74	1894.61	1919.25	1224.24	1913.2	-0.64372	8.36304e-05	0.00212731	SPPL2A	15	50702266	50765808	-	8144	protein_coding	signal peptide peptidase like 2A [Source:HGNC Symbol;Acc:HGNC:30227]	-
ENSG00000173262	30.8141	26.9406	38.7223	9.901	6.51709	6.80586	32.159	7.74132	2.05795	8.44128e-05	0.00214462	SLC2A14	12	7812512	7891148	-	5575	protein_coding	solute carrier family 2 member 14 [Source:HGNC Symbol;Acc:HGNC:18301]	-
ENSG00000172340	530.443	612.9	625.365	954.456	916.117	876.012	589.569	915.528	-0.634349	8.48075e-05	0.00215204	SUCLG2	3	67360460	67654614	-	3090	protein_coding	succinate-CoA ligase GDP-forming beta subunit [Source:HGNC Symbol;Acc:HGNC:11450]	-
ENSG00000267795	42.9196	87.5571	111.327	203.961	265.339	181.814	80.6011	217.038	-1.4256	8.52343e-05	0.00216026	SMIM22	16	4788397	4796491	+	1762	protein_coding	small integral membrane protein 22 [Source:HGNC Symbol;Acc:HGNC:48329]	-
ENSG00000142197	587.669	595.581	524.687	819.803	995.253	896.429	569.312	903.828	-0.667139	8.79133e-05	0.00222386	DOP1B	21	36156782	36294274	+	9030	protein_coding	DOP1 leucine zipper like protein B [Source:HGNC Symbol;Acc:HGNC:1291]	-
ENSG00000156804	33.0151	31.7515	40.6584	88.1189	134.066	67.0864	35.1417	96.4237	-1.45626	8.79553e-05	0.00222386	FBXO32	8	123497889	123541206	-	7395	protein_coding	F-box protein 32 [Source:HGNC Symbol;Acc:HGNC:16731]	-
ENSG00000172927	176.081	89.4814	142.304	34.6535	67.9639	30.1403	135.955	44.2526	1.61586	8.82006e-05	0.00222738	MYEOV	11	69294138	69367726	+	3760	protein_coding	myeloma overexpressed [Source:HGNC Symbol;Acc:HGNC:7563]	-
ENSG00000205364	106.749	74.0868	48.4028	28.7129	12.1032	24.3067	76.4128	21.7076	1.81637	8.94263e-05	0.00225562	MT1M	16	56632233	56633986	+	942	protein_coding	metallothionein 1M [Source:HGNC Symbol;Acc:HGNC:14296]	-
ENSG00000163832	1211.65	954.468	1023.24	697.03	502.747	628.084	1063.12	609.287	0.803074	9.10813e-05	0.00229461	ELP6	3	47495640	47513761	-	3313	protein_coding	elongator acetyltransferase complex subunit 6 [Source:HGNC Symbol;Acc:HGNC:25976]	-
ENSG00000246695	100.146	88.5193	67.764	21.7822	38.1715	36.9461	85.4764	32.2999	1.40053	9.18951e-05	0.00231235	RASSF8-AS1	12	25939329	25959765	-	3981	antisense	RASSF8 antisense RNA 1 [Source:HGNC Symbol;Acc:HGNC:48637]	-
ENSG00000144659	1561.61	1211.37	1073.58	746.535	690.811	781.702	1282.19	739.683	0.793317	9.32254e-05	0.00234301	SLC25A38	3	39383324	39397351	+	2708	protein_coding	solute carrier family 25 member 38 [Source:HGNC Symbol;Acc:HGNC:26054]	-
ENSG00000165617	3.30151	1.92433	0	5.9406	127.549	9.72266	1.74195	47.7373	-4.80121	9.33877e-05	0.00234429	DACT1	14	58633967	58648321	+	4490	protein_coding	dishevelled binding antagonist of beta catenin 1 [Source:HGNC Symbol;Acc:HGNC:17748]	-
ENSG00000268864	38.5176	44.2596	48.4028	12.8713	5.58608	16.5285	43.7267	11.662	1.91272	9.42439e-05	0.00236296	AC011487.2	19	53599628	53608451	-	2047	transcribed_unprocessed_pseudogene	solute carrier family 7 member 3 pseudogene [Source:NCBI gene;Acc:284379]	-
ENSG00000127914	1568.22	1626.06	1729.92	2311.88	2493.25	2373.3	1641.4	2392.81	-0.543694	9.50476e-05	0.00238027	AKAP9	7	91940867	92110673	+	18210	protein_coding	A-kinase anchoring protein 9 [Source:HGNC Symbol;Acc:HGNC:379]	-
ENSG00000169908	63.8292	89.4814	116.167	333.664	140.583	274.179	89.8258	249.475	-1.47131	9.57038e-05	0.00239138	TM4SF1	3	149369022	149377865	-	3668	protein_coding	transmembrane 4 L six family member 1 [Source:HGNC Symbol;Acc:HGNC:11853]	-
ENSG00000115963	831.981	543.624	497.581	326.733	188.065	311.125	624.395	275.308	1.18131	9.57191e-05	0.00239138	RND3	2	150468195	150539011	-	3594	protein_coding	Rho family GTPase 3 [Source:HGNC Symbol;Acc:HGNC:671]	-
ENSG00000002587	36.3166	44.2596	41.6264	83.1684	93.1013	90.4208	40.7342	88.8968	-1.12363	9.58833e-05	0.00239171	HS3ST1	4	11393150	11429765	-	8166	protein_coding	heparan sulfate-glucosamine 3-sulfotransferase 1 [Source:HGNC Symbol;Acc:HGNC:5194]	-
ENSG00000100934	1260.08	1162.3	1241.05	1990.1	1673.96	1894.95	1221.14	1853	-0.601657	9.59599e-05	0.00239171	SEC23A	14	39031919	39109646	-	8945	protein_coding	Sec23 homolog A, coat complex II component [Source:HGNC Symbol;Acc:HGNC:10701]	-
ENSG00000163719	1253.47	1134.39	1084.22	770.298	557.677	725.311	1157.36	684.428	0.757952	9.64242e-05	0.00240044	MTMR14	3	9649433	9702393	+	6019	protein_coding	myotubularin related protein 14 [Source:HGNC Symbol;Acc:HGNC:26190]	-
ENSG00000197261	11.005	28.865	32.9139	84.1585	66.1019	80.6981	24.2613	76.9862	-1.65569	9.79195e-05	0.00243478	C6orf141	6	49550646	49561907	+	2940	protein_coding	chromosome 6 open reading frame 141 [Source:HGNC Symbol;Acc:HGNC:21351]	-
ENSG00000182732	1.1005	7.69733	4.84028	12.8713	103.342	28.1957	4.54604	48.1365	-3.38921	9.81017e-05	0.00243599	RGS6	14	71932439	72566529	+	8937	protein_coding	regulator of G protein signaling 6 [Source:HGNC Symbol;Acc:HGNC:10002]	-
ENSG00000184465	353.262	410.845	407.552	606.931	1047.39	681.559	390.553	778.626	-0.995323	9.83069e-05	0.00243599	WDR27	6	169457212	169702067	-	12610	protein_coding	WD repeat domain 27 [Source:HGNC Symbol;Acc:HGNC:21248]	-
ENSG00000108379	201.392	250.163	230.398	133.664	130.342	121.533	227.318	128.513	0.823883	9.83163e-05	0.00243599	WNT3	17	46762506	46833154	-	4334	protein_coding	Wnt family member 3 [Source:HGNC Symbol;Acc:HGNC:12782]	-
ENSG00000136231	1271.08	1201.75	1272.99	835.644	625.641	820.593	1248.61	760.626	0.715253	9.96722e-05	0.00246668	IGF2BP3	7	23310209	23470467	-	8511	protein_coding	insulin like growth factor 2 mRNA binding protein 3 [Source:HGNC Symbol;Acc:HGNC:28868]	-
ENSG00000285018	0	0	0	6.9307	13.0342	10.6949	0	10.2199	-5.78535	0.00010042	0.00248226	AC245140.3	X	154374595	154376934	+	680	antisense	novel transcript, antisense to FLNA	-
ENSG00000135049	1145.62	899.625	998.067	663.367	512.057	626.139	1014.44	600.521	0.756313	0.000100686	0.00248591	AGTPBP1	9	85546539	85742029	-	4939	protein_coding	ATP/GTP binding protein 1 [Source:HGNC Symbol;Acc:HGNC:17258]	-
ENSG00000074047	611.88	417.58	446.274	212.872	307.234	226.538	491.911	248.881	0.981715	0.000101011	0.00249101	GLI2	2	120735623	120992653	+	7341	protein_coding	GLI family zinc finger 2 [Source:HGNC Symbol;Acc:HGNC:4318]	zf-C2H2
ENSG00000102053	34.1156	46.184	54.2112	93.0694	258.822	102.088	44.8369	151.326	-1.75355	0.00010219	0.00251665	ZC3H12B	X	65366638	65507887	+	7829	protein_coding	zinc finger CCCH-type containing 12B [Source:HGNC Symbol;Acc:HGNC:17407]	-
ENSG00000151834	0	0	0	3.9604	42.8266	3.88906	0	16.892	-6.51112	0.000102472	0.00251665	GABRA2	4	46248427	46475230	-	11930	protein_coding	gamma-aminobutyric acid type A receptor alpha2 subunit [Source:HGNC Symbol;Acc:HGNC:4076]	-
ENSG00000167996	7616.59	6327.2	6708.63	10452.5	10463.7	9895.72	6884.14	10270.6	-0.57724	0.00010249	0.00251665	FTH1	11	61959718	61967660	-	2030	protein_coding	ferritin heavy chain 1 [Source:HGNC Symbol;Acc:HGNC:3976]	-
ENSG00000152580	0	0.962166	0.968057	5.9406	45.6196	18.4731	0.643408	23.3444	-5.13669	0.00010253	0.00251665	IGSF10	3	151425384	151458709	-	11727	protein_coding	immunoglobulin superfamily member 10 [Source:HGNC Symbol;Acc:HGNC:26384]	-
ENSG00000187800	26.4121	16.3568	17.425	45.5446	91.2393	57.3637	20.0646	64.7159	-1.69742	0.000102725	0.0025185	PEAR1	1	156893698	156916434	+	5530	protein_coding	platelet endothelial aggregation receptor 1 [Source:HGNC Symbol;Acc:HGNC:33631]	-
ENSG00000253671	2.20101	1.92433	0.968057	21.7822	32.5854	8.7504	1.6978	21.0393	-3.64441	0.000106185	0.00259997	AC027117.1	8	17808941	17820868	+	2066	processed_transcript	novel transcript	-
ENSG00000174527	16.5076	9.62166	13.5528	23.7624	219.719	44.7242	13.2273	96.0686	-2.86439	0.000106295	0.00259997	MYO1H	12	109347903	109455523	+	4792	protein_coding	myosin IH [Source:HGNC Symbol;Acc:HGNC:13879]	-
ENSG00000168028	37429.2	30923	30806.5	21376.3	13131	19123.5	33052.9	17876.9	0.886682	0.000107202	0.00261911	RPSA	3	39406689	39412542	+	3936	protein_coding	ribosomal protein SA [Source:HGNC Symbol;Acc:HGNC:6502]	-
ENSG00000157020	3112.22	2287.07	2378.52	1586.14	992.46	1471.04	2592.6	1349.88	0.941568	0.000108495	0.00264762	SEC13	3	10293131	10321178	-	5446	protein_coding	SEC13 homolog, nuclear pore and COPII coat complex component [Source:HGNC Symbol;Acc:HGNC:10697]	-
ENSG00000255968	4.40202	7.69733	0	21.7822	53.0677	27.2235	4.03311	34.0245	-3.07914	0.000109095	0.00265915	AC024145.1	12	26318953	26421462	+	775	antisense	novel transcript to ITPR2	-
ENSG00000151468	388.478	233.806	216.845	119.802	29.7924	93.3376	279.71	80.9774	1.78904	0.000110131	0.00268129	CCDC3	10	12896625	13099652	-	3683	protein_coding	coiled-coil domain containing 3 [Source:HGNC Symbol;Acc:HGNC:23813]	-
ENSG00000153093	169.478	95.2544	116.167	62.3763	30.7234	47.641	126.966	46.9136	1.43646	0.000110773	0.0026938	ACOXL	2	110732573	111118222	+	5747	protein_coding	acyl-CoA oxidase like [Source:HGNC Symbol;Acc:HGNC:25621]	-
ENSG00000163364	26.4121	26.9406	15.4889	1.9802	5.58608	0.972266	22.9472	2.84618	2.99671	0.000111354	0.0027048	LINC01116	2	176629589	176637931	-	1783	lincRNA	long intergenic non-protein coding RNA 1116 [Source:HGNC Symbol;Acc:HGNC:49259]	-
ENSG00000139998	652.599	859.214	781.222	446.535	502.747	389.879	764.345	446.387	0.776178	0.000112039	0.0027183	RAB15	14	64945814	64973226	-	5015	protein_coding	RAB15, member RAS oncogene family [Source:HGNC Symbol;Acc:HGNC:20150]	-
ENSG00000114026	715.327	686.986	710.554	501.981	395.68	426.825	704.289	441.495	0.674027	0.000115441	0.00279762	OGG1	3	9749944	9788219	+	8733	protein_coding	8-oxoguanine DNA glycosylase [Source:HGNC Symbol;Acc:HGNC:8125]	-
ENSG00000197301	50.6232	46.184	39.6903	10.8911	17.6892	15.5563	45.4992	14.7122	1.62453	0.000115594	0.0027981	AC090673.1	12	65851340	65882167	-	6033	antisense	uncharacterized LOC100129940 [Source:NCBI gene;Acc:100129940]	-
ENSG00000066248	192.588	284.801	242.982	102.97	146.169	92.3653	240.124	113.835	1.07687	0.000121844	0.00294596	NGEF	2	232878686	233013272	-	4678	protein_coding	neuronal guanine nucleotide exchange factor [Source:HGNC Symbol;Acc:HGNC:7807]	-
ENSG00000183317	171.679	241.504	266.216	428.713	598.641	377.239	226.466	468.198	-1.04683	0.000121983	0.00294596	EPHA10	1	37713880	37765133	-	8152	protein_coding	EPH receptor A10 [Source:HGNC Symbol;Acc:HGNC:19987]	-
ENSG00000168818	1049.88	676.403	702.809	463.367	336.096	441.409	809.697	413.624	0.968784	0.00012215	0.00294661	STX18	4	4415742	4542346	-	5332	protein_coding	syntaxin 18 [Source:HGNC Symbol;Acc:HGNC:15942]	-
ENSG00000137843	329.051	207.828	250.727	148.515	96.8253	128.339	262.535	124.56	1.07534	0.00012287	0.00296058	PAK6	15	40238759	40277487	+	6457	protein_coding	p21 (RAC1) activated kinase 6 [Source:HGNC Symbol;Acc:HGNC:16061]	-
ENSG00000089127	45.1207	85.6328	69.7001	139.604	196.444	138.062	66.8178	158.037	-1.23848	0.000123136	0.00296358	OAS1	12	112906777	112933222	+	4947	protein_coding	2'-5'-oligoadenylate synthetase 1 [Source:HGNC Symbol;Acc:HGNC:8086]	-
ENSG00000099954	3.30151	4.81083	4.84028	25.7426	32.5854	16.5285	4.31754	24.9522	-2.52359	0.000124564	0.00299453	CECR2	22	17359949	17558149	+	10759	protein_coding	CECR2, histone acetyl-lysine reader [Source:HGNC Symbol;Acc:HGNC:1840]	-
ENSG00000006652	921.122	815.917	847.05	411.882	609.813	444.326	861.363	488.674	0.817199	0.00012587	0.00302247	IFRD1	7	112422968	112481017	+	7489	protein_coding	interferon related developmental regulator 1 [Source:HGNC Symbol;Acc:HGNC:5456]	-
ENSG00000138696	0	0	0	15.8416	11.1722	4.86133	0	10.625	-5.83976	0.000126992	0.00304593	BMPR1B	4	94757968	95158448	+	6312	protein_coding	bone morphogenetic protein receptor type 1B [Source:HGNC Symbol;Acc:HGNC:1077]	-
ENSG00000205362	256.417	142.401	131.656	69.307	37.2405	80.6981	176.825	62.4152	1.50204	0.000131995	0.00316232	MT1A	16	56638666	56640087	+	396	protein_coding	metallothionein 1A [Source:HGNC Symbol;Acc:HGNC:7393]	-
ENSG00000132155	4355.79	3681.25	3628.28	2652.48	2025.88	2496.78	3888.44	2391.71	0.701131	0.00013272	0.00317605	RAF1	3	12583601	12664226	-	7847	protein_coding	Raf-1 proto-oncogene, serine/threonine kinase [Source:HGNC Symbol;Acc:HGNC:9829]	-
ENSG00000092010	1375.63	1554.86	1690.23	2306.93	2550.98	2248.85	1540.24	2368.92	-0.620883	0.000132881	0.0031763	PSME1	14	24136158	24138967	+	1781	protein_coding	proteasome activator subunit 1 [Source:HGNC Symbol;Acc:HGNC:9568]	-
ENSG00000092931	513.935	484.932	473.38	304.951	316.544	331.543	490.749	317.679	0.627045	0.00013343	0.00318578	MFSD11	17	76735865	76781449	+	6587	protein_coding	major facilitator superfamily domain containing 11 [Source:HGNC Symbol;Acc:HGNC:25458]	-
ENSG00000158555	238.809	343.493	361.085	106.931	193.651	108.894	314.463	136.492	1.20377	0.000134346	0.00320401	GDPD5	11	75434640	75525903	-	9867	protein_coding	glycerophosphodiester phosphodiesterase domain containing 5 [Source:HGNC Symbol;Acc:HGNC:28804]	-
ENSG00000064195	22.0101	135.665	181.995	13.8614	29.7924	15.5563	113.223	19.7367	2.51985	0.000135236	0.00322159	DLX3	17	49990005	49995224	-	2715	protein_coding	distal-less homeobox 3 [Source:HGNC Symbol;Acc:HGNC:2916]	Homeobox
ENSG00000104361	152.97	154.909	146.177	250.495	334.234	241.122	151.352	275.284	-0.863635	0.000135738	0.00322988	NIPAL2	8	98189833	98294393	-	5599	protein_coding	NIPA like domain containing 2 [Source:HGNC Symbol;Acc:HGNC:25854]	-
ENSG00000173267	96.8443	190.509	200.388	52.4753	80.9981	40.8352	162.58	58.1029	1.48471	0.000135899	0.00323006	SNCG	10	86958618	86963260	+	1247	protein_coding	synuclein gamma [Source:HGNC Symbol;Acc:HGNC:11141]	-
ENSG00000260267	52.8242	56.7678	78.4126	103.961	202.961	154.59	62.6682	153.837	-1.29461	0.000138993	0.00329987	AC026471.1	16	31456711	31459736	-	3026	antisense	novel transcript, antisense to ARMC5	-
ENSG00000169093	938.73	812.068	958.376	592.08	610.744	561.97	903.058	588.265	0.618125	0.000139997	0.00331996	ASMTL	X	1403139	1453762	-	3506	protein_coding	acetylserotonin O-methyltransferase like [Source:HGNC Symbol;Acc:HGNC:751]	-
ENSG00000205220	79.2363	75.0489	78.4126	134.654	143.376	150.701	77.5659	142.91	-0.88217	0.00014168	0.00335608	PSMB10	16	67934502	67937087	-	1853	protein_coding	proteasome subunit beta 10 [Source:HGNC Symbol;Acc:HGNC:9538]	-
ENSG00000143641	1508.79	1538.5	1553.73	1062.38	1074.39	1093.8	1533.68	1076.86	0.510216	0.000142464	0.00337086	GALNT2	1	230057990	230282124	+	7743	protein_coding	polypeptide N-acetylgalactosaminyltransferase 2 [Source:HGNC Symbol;Acc:HGNC:4124]	-
ENSG00000220848	53.9247	66.3894	45.4987	122.772	109.86	111.811	55.2709	114.814	-1.05382	0.000143367	0.0033884	RPS18P9	6	149592687	149601878	+	1725	transcribed_processed_pseudogene	ribosomal protein S18 pseudogene 9 [Source:HGNC Symbol;Acc:HGNC:36483]	-
ENSG00000182372	807.77	647.538	655.374	456.436	422.68	437.52	703.561	438.879	0.680354	0.000143704	0.00339254	CLN8	8	1755778	1801711	+	9459	protein_coding	CLN8, transmembrane ER and ERGIC protein [Source:HGNC Symbol;Acc:HGNC:2079]	-
ENSG00000011454	629.488	685.062	728.947	988.12	1174.94	1016.02	681.166	1059.69	-0.637352	0.00014503	0.00342001	RABGAP1	9	122940833	123104866	+	9162	protein_coding	RAB GTPase activating protein 1 [Source:HGNC Symbol;Acc:HGNC:17155]	-
ENSG00000135253	28.6131	18.2812	24.2014	54.4555	67.0329	62.225	23.6986	61.2378	-1.37554	0.000146728	0.00345618	KCP	7	128862451	128910719	-	8259	protein_coding	kielin/chordin-like protein [Source:HGNC Symbol;Acc:HGNC:17585]	-
ENSG00000261116	51.7237	59.6543	79.3807	151.485	123.825	125.422	63.5862	133.577	-1.06757	0.000147955	0.00348116	AL049555.1	6	54943167	54945099	+	1933	sense_overlapping	novel transcript, overlapping to FAM83B	-
ENSG00000197780	541.448	391.601	415.296	276.238	189.927	249.872	449.449	238.679	0.912887	0.000148205	0.00348314	TAF13	1	109062486	109076002	-	1400	protein_coding	TATA-box binding protein associated factor 13 [Source:HGNC Symbol;Acc:HGNC:11546]	-
ENSG00000033867	1636.45	1602.97	1582.77	910.892	566.056	1031.57	1607.4	836.174	0.943026	0.000149471	0.00350898	SLC4A7	3	27372721	27484420	-	9616	protein_coding	solute carrier family 4 member 7 [Source:HGNC Symbol;Acc:HGNC:11033]	-
ENSG00000129451	156.272	148.174	133.592	268.317	990.598	272.235	146.012	510.383	-1.80595	0.000150003	0.00351754	KLK10	19	51012739	51020175	-	3853	protein_coding	kallikrein related peptidase 10 [Source:HGNC Symbol;Acc:HGNC:6358]	-
ENSG00000112282	483.121	550.359	532.431	765.347	860.256	772.952	521.97	799.518	-0.614806	0.000150362	0.00352204	MED23	6	131573966	131628229	-	7412	protein_coding	mediator complex subunit 23 [Source:HGNC Symbol;Acc:HGNC:2372]	-
ENSG00000131375	1768.51	1642.42	1707.65	1208.91	1094.87	1207.55	1706.19	1170.45	0.543715	0.000150928	0.00353135	CAPN7	3	15206152	15252918	+	5598	protein_coding	calpain 7 [Source:HGNC Symbol;Acc:HGNC:1484]	-
ENSG00000183484	6.60302	8.65949	17.425	40.5941	147.1	24.3067	10.8958	70.6669	-2.69287	0.00015147	0.00353671	GPR132	14	105049389	105065445	-	4200	protein_coding	G protein-coupled receptor 132 [Source:HGNC Symbol;Acc:HGNC:17482]	-
ENSG00000260641	1.1005	1.92433	2.90417	11.8812	62.3779	9.72266	1.97634	27.9939	-3.81215	0.000151494	0.00353671	AC114811.2	4	98658904	98664550	+	5647	antisense	novel transcript, antisense TSPAN5	-
ENSG00000170293	510.634	365.623	437.562	240.594	168.513	266.401	437.939	225.17	0.959689	0.000152707	0.00356107	CMTM8	3	32238679	32370325	+	1174	protein_coding	CKLF like MARVEL transmembrane domain containing 8 [Source:HGNC Symbol;Acc:HGNC:19179]	-
ENSG00000137767	69.3317	59.6543	75.5084	117.822	154.548	134.173	68.1648	135.514	-0.992373	0.000153093	0.00356612	SQOR	15	45631148	45691294	+	3088	protein_coding	sulfide quinone oxidoreductase [Source:HGNC Symbol;Acc:HGNC:20390]	-
ENSG00000138193	165.076	142.401	139.4	245.545	422.68	261.54	148.959	309.921	-1.05833	0.000154239	0.00358883	PLCE1	10	94030812	94332823	+	12930	protein_coding	phospholipase C epsilon 1 [Source:HGNC Symbol;Acc:HGNC:17175]	-
ENSG00000147642	189.287	112.573	117.135	332.674	230.891	350.016	139.665	304.527	-1.12681	0.000154723	0.00359611	SYBU	8	109573978	109691791	-	7024	protein_coding	syntabulin [Source:HGNC Symbol;Acc:HGNC:26011]	-
ENSG00000163558	688.915	680.251	611.812	1078.22	911.462	1192.97	660.326	1060.88	-0.684066	0.000156024	0.00362233	PRKCI	3	170222365	170305981	+	5841	protein_coding	protein kinase C iota [Source:HGNC Symbol;Acc:HGNC:9404]	-
ENSG00000115844	59.4272	70.2381	61.9556	18.8119	25.1373	31.1125	63.8736	25.0206	1.35216	0.000157427	0.00365088	DLX2	2	172099439	172102900	-	2970	protein_coding	distal-less homeobox 2 [Source:HGNC Symbol;Acc:HGNC:2915]	Homeobox
ENSG00000125430	163.975	58.6921	57.1154	26.7327	6.51709	25.2789	93.2608	19.5096	2.25792	0.000157705	0.0036533	HS3ST3B1	17	14301083	14349404	+	5367	protein_coding	heparan sulfate-glucosamine 3-sulfotransferase 3B1 [Source:HGNC Symbol;Acc:HGNC:5198]	-
ENSG00000142515	0	0	0	4.9505	25.1373	5.8336	0	11.9738	-6.01517	0.000158252	0.00366192	KLK3	19	50854915	50860764	+	4639	protein_coding	kallikrein related peptidase 3 [Source:HGNC Symbol;Acc:HGNC:6364]	-
ENSG00000136689	16.5076	9.62166	16.457	37.6238	42.8266	56.3914	14.1954	45.6139	-1.68875	0.0001586	0.00366344	IL1RN	2	113107214	113134016	+	3256	protein_coding	interleukin 1 receptor antagonist [Source:HGNC Symbol;Acc:HGNC:6000]	-
ENSG00000163623	36.3166	42.3353	30.0098	10.8911	11.1722	2.9168	36.2206	8.32668	2.11916	0.000158674	0.00366344	NKX6-1	4	84491987	84498450	-	3086	protein_coding	NK6 homeobox 1 [Source:HGNC Symbol;Acc:HGNC:7839]	Homeobox
ENSG00000054654	1317.3	1729.01	1619.56	2355.45	3004.38	2414.14	1555.29	2591.32	-0.736324	0.00015884	0.00366344	SYNE2	14	63852983	64226433	+	31374	protein_coding	spectrin repeat containing nuclear envelope protein 2 [Source:HGNC Symbol;Acc:HGNC:17084]	-
ENSG00000139173	24.2111	62.5408	50.339	152.475	91.2393	147.784	45.6969	130.5	-1.50789	0.000161974	0.00373162	TMEM117	12	43835967	44389762	+	3440	protein_coding	transmembrane protein 117 [Source:HGNC Symbol;Acc:HGNC:25308]	-
ENSG00000060138	6401.63	5210.13	5303.02	3739.61	2718.56	3610.02	5638.26	3356.06	0.748474	0.000162343	0.00373603	YBX3	12	10699089	10723312	-	8610	protein_coding	Y-box binding protein 3 [Source:HGNC Symbol;Acc:HGNC:2428]	CSD
ENSG00000163512	484.222	574.413	545.016	350.495	344.475	333.487	534.55	342.819	0.641458	0.000162723	0.00374067	AZI2	3	28315003	28349127	-	6349	protein_coding	5-azacytidine induced 2 [Source:HGNC Symbol;Acc:HGNC:24002]	-
ENSG00000106086	772.554	813.03	788.966	567.327	484.127	518.218	791.517	523.224	0.597533	0.000166068	0.0038134	PLEKHA8	7	30027404	30130483	+	10886	protein_coding	pleckstrin homology domain containing A8 [Source:HGNC Symbol;Acc:HGNC:30037]	-
ENSG00000167550	128.759	106.8	102.614	38.6139	52.1367	63.1973	112.724	51.316	1.13331	0.000168445	0.00386375	RHEBL1	12	49064685	49070025	-	1290	protein_coding	RHEB like 1 [Source:HGNC Symbol;Acc:HGNC:21166]	-
ENSG00000163362	936.529	1027.59	1066.8	1435.65	1489.62	1511.87	1010.31	1479.05	-0.549594	0.000169679	0.00388782	INAVA	1	200891048	200915735	+	5413	protein_coding	innate immunity activator [Source:HGNC Symbol;Acc:HGNC:25599]	-
ENSG00000132744	49.5227	53.8813	42.5945	91.0892	115.446	99.1711	48.6662	101.902	-1.06711	0.00017002	0.00389138	ACY3	11	67642555	67650659	-	1300	protein_coding	aminoacylase 3 [Source:HGNC Symbol;Acc:HGNC:24104]	-
ENSG00000104894	135.362	210.714	196.516	72.2773	98.6874	90.4208	180.864	87.1285	1.05458	0.000170233	0.00389202	CD37	19	49335171	49343335	+	4161	protein_coding	CD37 molecule [Source:HGNC Symbol;Acc:HGNC:1666]	-
ENSG00000163539	2347.37	1909.9	1993.23	1328.71	898.427	1313.53	2083.5	1180.22	0.819975	0.000170606	0.00389449	CLASP2	3	33496245	33718356	-	15211	protein_coding	cytoplasmic linker associated protein 2 [Source:HGNC Symbol;Acc:HGNC:17078]	-
ENSG00000171817	9.90453	5.77299	6.7764	34.6535	21.4133	39.8629	7.48464	31.9766	-2.10376	0.000170962	0.00389449	ZNF540	19	37551406	37614097	+	4304	protein_coding	zinc finger protein 540 [Source:HGNC Symbol;Acc:HGNC:25331]	zf-C2H2
ENSG00000008256	1525.3	1480.77	1533.4	991.09	1097.66	1055.88	1513.16	1048.21	0.529513	0.000171066	0.00389449	CYTH3	7	6161776	6272644	-	5808	protein_coding	cytohesin 3 [Source:HGNC Symbol;Acc:HGNC:9504]	-
ENSG00000172824	27.5126	44.2596	42.5945	79.208	218.788	85.5594	38.1222	127.852	-1.74383	0.000171082	0.00389449	CES4A	16	66988589	67009758	+	4340	protein_coding	carboxylesterase 4A [Source:HGNC Symbol;Acc:HGNC:26741]	-
ENSG00000233493	276.226	305.969	383.351	562.377	503.678	571.692	321.849	545.916	-0.761276	0.000171733	0.00390507	TMEM238	19	55379245	55384598	-	1000	protein_coding	transmembrane protein 238 [Source:HGNC Symbol;Acc:HGNC:40042]	-
ENSG00000142910	1133.52	579.224	568.249	255.446	397.542	321.82	760.331	324.936	1.22567	0.000172228	0.00391209	TINAGL1	1	31576485	31587686	+	5281	protein_coding	tubulointerstitial nephritis antigen like 1 [Source:HGNC Symbol;Acc:HGNC:19168]	-
ENSG00000114631	605.277	498.402	485.965	839.605	788.568	884.762	529.881	837.645	-0.66137	0.000173137	0.00392849	PODXL2	3	127629181	127672809	+	2186	protein_coding	podocalyxin like 2 [Source:HGNC Symbol;Acc:HGNC:17936]	-
ENSG00000235949	0	0	0	4.9505	21.4133	6.80586	0	11.0566	-5.90017	0.000173586	0.0039308	AC061961.1	2	154696462	154697817	-	432	antisense	novel transcript	-
ENSG00000213079	622.885	657.159	688.288	1032.67	902.151	1052.96	656.111	995.93	-0.601723	0.000173791	0.0039308	SCAF8	6	154733325	154834244	+	5481	protein_coding	SR-related CTD associated factor 8 [Source:HGNC Symbol;Acc:HGNC:20959]	-
ENSG00000103021	200.292	211.676	221.685	332.674	333.303	337.376	211.218	334.451	-0.662399	0.0001738	0.0039308	CCDC113	16	58231157	58283836	+	5927	protein_coding	coiled-coil domain containing 113 [Source:HGNC Symbol;Acc:HGNC:25002]	-
ENSG00000140396	674.609	820.727	838.337	1117.82	1471.93	1264.92	777.891	1284.89	-0.723715	0.000174723	0.00394475	NCOA2	8	70109762	70403805	-	10026	protein_coding	nuclear receptor coactivator 2 [Source:HGNC Symbol;Acc:HGNC:7669]	-
ENSG00000101104	1529.7	1980.14	1887.71	914.852	1249.42	1017.96	1799.18	1060.74	0.7623	0.000174792	0.00394475	PABPC1L	20	44910062	44959035	+	4984	protein_coding	poly(A) binding protein cytoplasmic 1 like [Source:HGNC Symbol;Acc:HGNC:15797]	-
ENSG00000250328	67.1307	157.795	133.592	269.307	581.883	235.288	119.506	362.16	-1.59805	0.000175619	0.00395848	MGC32805	5	122436497	122479087	-	2265	antisense	uncharacterized LOC153163 [Source:NCBI gene;Acc:153163]	-
ENSG00000143412	67.1307	226.109	188.771	400.991	512.057	432.658	160.67	448.569	-1.47923	0.000175778	0.00395848	ANXA9	1	150982017	150995634	+	1826	protein_coding	annexin A9 [Source:HGNC Symbol;Acc:HGNC:547]	-
ENSG00000272077	122.156	74.0868	63.8918	34.6535	26.0684	35.9738	86.7115	32.2319	1.42575	0.000176152	0.00396266	AC124045.1	3	44667412	44669364	+	1953	lincRNA	novel transcript	-
ENSG00000167074	159.573	309.817	258.471	529.704	480.403	465.715	242.621	491.941	-1.01803	0.000179034	0.00402319	TEF	22	41367333	41399326	+	4715	protein_coding	TEF, PAR bZIP transcription factor [Source:HGNC Symbol;Acc:HGNC:11722]	TF_bZIP
ENSG00000136425	16.5076	25.0163	23.2334	3.9604	3.72405	3.88906	21.5857	3.85784	2.48805	0.000179526	0.00402994	CIB2	15	78104606	78131544	-	2146	protein_coding	calcium and integrin binding family member 2 [Source:HGNC Symbol;Acc:HGNC:24579]	-
ENSG00000102854	83.6383	227.071	273.96	12.8713	77.2741	13.6117	194.89	34.5857	2.49241	0.000180161	0.00403988	MSLN	16	760762	768865	+	2560	protein_coding	mesothelin [Source:HGNC Symbol;Acc:HGNC:7371]	-
ENSG00000242207	72.6332	103.914	123.911	161.386	887.255	226.538	100.153	425.06	-2.08498	0.000180563	0.00404456	HOXB-AS4	17	48628675	48634932	+	669	antisense	HOXB cluster antisense RNA 4 [Source:HGNC Symbol;Acc:HGNC:40285]	-
ENSG00000197536	52.8242	57.7299	33.882	93.0694	148.962	106.949	48.1454	116.327	-1.27481	0.000180867	0.00404706	C5orf56	5	132410636	132488702	+	9728	processed_transcript	chromosome 5 open reading frame 56 [Source:HGNC Symbol;Acc:HGNC:33838]	-
ENSG00000204991	124.357	255.936	215.877	341.585	911.462	452.104	198.723	568.383	-1.5153	0.000182825	0.00408653	SPIRE2	16	89818179	89871319	+	7975	protein_coding	spire type actin nucleation factor 2 [Source:HGNC Symbol;Acc:HGNC:30623]	-
ENSG00000085511	386.277	337.72	290.417	629.704	491.575	624.195	338.138	581.824	-0.78359	0.000183128	0.00408894	MAP3K4	6	160991727	161117385	+	7522	protein_coding	mitogen-activated protein kinase kinase kinase 4 [Source:HGNC Symbol;Acc:HGNC:6856]	-
ENSG00000118515	133.161	93.3301	94.8696	34.6535	32.5854	60.2805	107.12	42.5065	1.33248	0.00018336	0.00408978	SGK1	6	134169246	134318112	-	9992	protein_coding	serum/glucocorticoid regulated kinase 1 [Source:HGNC Symbol;Acc:HGNC:10810]	-
ENSG00000124762	928.825	1068.97	1217.82	290.099	698.26	299.458	1071.87	429.272	1.31986	0.000183776	0.00409471	CDKN1A	6	36676460	36687339	+	3050	protein_coding	cyclin dependent kinase inhibitor 1A [Source:HGNC Symbol;Acc:HGNC:1784]	-
ENSG00000114857	4372.3	4399.02	4318.5	2890.1	3292.99	2950.83	4363.28	3044.64	0.519089	0.000186038	0.00414072	NKTR	3	42600614	42648741	+	17356	protein_coding	natural killer cell triggering receptor [Source:HGNC Symbol;Acc:HGNC:7833]	-
ENSG00000136169	856.192	1023.74	1073.58	1433.66	1649.75	1520.62	984.504	1534.68	-0.640135	0.000186735	0.00415183	SETDB2	13	49444374	49495003	+	6678	protein_coding	SET domain bifurcated 2 [Source:HGNC Symbol;Acc:HGNC:20263]	MBD
ENSG00000118523	177.181	75.0489	89.0612	36.6337	36.3095	46.6688	113.764	39.8707	1.50995	0.000187236	0.00415857	CTGF	6	131948176	131951373	-	2339	protein_coding	connective tissue growth factor [Source:HGNC Symbol;Acc:HGNC:2500]	-
ENSG00000198546	791.262	628.294	654.406	464.357	334.234	406.407	691.321	401.666	0.783283	0.00018843	0.00418068	ZNF511	10	133308475	133313162	+	2728	protein_coding	zinc finger protein 511 [Source:HGNC Symbol;Acc:HGNC:28445]	-
ENSG00000186073	316.945	286.725	251.695	183.169	147.1	163.341	285.122	164.536	0.792937	0.000189776	0.00420611	C15orf41	15	36579611	36810248	+	9293	protein_coding	chromosome 15 open reading frame 41 [Source:HGNC Symbol;Acc:HGNC:26929]	-
ENSG00000129657	2367.18	1866.6	1961.28	1349.51	1208.45	1394.23	2065.02	1317.4	0.648318	0.000194252	0.00430078	SEC14L1	17	77088749	77217101	+	10356	protein_coding	SEC14 like lipid binding 1 [Source:HGNC Symbol;Acc:HGNC:10698]	-
ENSG00000253883	0	0.962166	0	11.8812	24.2063	7.77813	0.320722	14.6219	-5.34099	0.000194614	0.00430425	IGHV3-19	14	106196700	106196990	-	291	IG_V_pseudogene	immunoglobulin heavy variable 3-19 (pseudogene) [Source:HGNC Symbol;Acc:HGNC:5584]	-
ENSG00000163577	157.372	138.552	127.784	233.664	238.339	243.067	141.236	238.356	-0.756683	0.000195744	0.00432468	EIF5A2	3	170888415	170908693	-	5593	protein_coding	eukaryotic translation initiation factor 5A2 [Source:HGNC Symbol;Acc:HGNC:3301]	-
ENSG00000181722	2.20101	10.5838	6.7764	32.6733	94.0323	16.5285	6.52041	47.7447	-2.86026	0.000198253	0.00437552	ZBTB20	3	114314501	115147271	-	31872	protein_coding	zinc finger and BTB domain containing 20 [Source:HGNC Symbol;Acc:HGNC:13503]	ZBTB
ENSG00000112297	1067.49	1303.73	1309.78	1768.32	2475.56	1960.09	1227	2067.99	-0.752946	0.000200269	0.00441395	CRYBG1	6	106360808	106571978	+	10374	protein_coding	crystallin beta-gamma domain containing 1 [Source:HGNC Symbol;Acc:HGNC:356]	-
ENSG00000198858	954.137	1024.71	1043.57	683.169	703.846	691.281	1007.47	692.765	0.540482	0.000200415	0.00441395	R3HDM4	19	896503	913245	-	2957	protein_coding	R3H domain containing 4 [Source:HGNC Symbol;Acc:HGNC:28270]	-
ENSG00000049239	792.363	1568.33	1515.98	2418.81	3533.19	2479.28	1292.22	2810.43	-1.12067	0.000202737	0.00445581	H6PD	1	9234775	9271337	+	9321	protein_coding	hexose-6-phosphate dehydrogenase/glucose 1-dehydrogenase [Source:HGNC Symbol;Acc:HGNC:4795]	-
ENSG00000147650	189.287	212.639	216.845	340.594	405.922	307.236	206.257	351.251	-0.767577	0.000202739	0.00445581	LRP12	8	104489231	104589024	-	9777	protein_coding	LDL receptor related protein 12 [Source:HGNC Symbol;Acc:HGNC:31708]	-
ENSG00000163527	6259.67	7918.62	7818.99	4625.75	5082.4	4540.48	7332.43	4749.54	0.626549	0.000202998	0.00445683	STT3B	3	31532638	31637622	+	5012	protein_coding	STT3B, catalytic subunit of the oligosaccharyltransferase complex [Source:HGNC Symbol;Acc:HGNC:30611]	-
ENSG00000114416	1451.56	1711.69	1572.12	2465.35	2168.33	2468.58	1578.46	2367.42	-0.584561	0.000203232	0.00445731	FXR1	3	180868141	180982753	+	12054	protein_coding	FMR1 autosomal homolog 1 [Source:HGNC Symbol;Acc:HGNC:4023]	-
ENSG00000113722	0	0	0	3.9604	15.8272	10.6949	0	10.1608	-5.77775	0.000205113	0.00449389	CDX1	5	150166795	150184558	+	1758	protein_coding	caudal type homeobox 1 [Source:HGNC Symbol;Acc:HGNC:1805]	Homeobox
ENSG00000100206	55.0252	53.8813	46.4667	25.7426	11.1722	12.6395	51.7911	16.5181	1.65225	0.000208993	0.00456961	DMC1	22	38518949	38570286	-	3524	protein_coding	DNA meiotic recombinase 1 [Source:HGNC Symbol;Acc:HGNC:2927]	-
ENSG00000071859	1245.77	999.69	1088.1	742.575	693.605	736.005	1111.19	724.062	0.617624	0.000209004	0.00456961	FAM50A	X	154444126	154450654	+	2567	protein_coding	family with sequence similarity 50 member A [Source:HGNC Symbol;Acc:HGNC:18786]	-
ENSG00000180263	493.026	479.159	493.709	332.674	300.717	329.598	488.631	320.996	0.606368	0.000209255	0.00457033	FGD6	12	95076749	95217482	-	10044	protein_coding	FYVE, RhoGEF and PH domain containing 6 [Source:HGNC Symbol;Acc:HGNC:21740]	-
ENSG00000134716	22.0101	7.69733	28.0736	61.3862	111.722	50.5578	19.2604	74.5552	-1.95605	0.000211228	0.00460864	CYP2J2	1	59893308	59926790	-	2990	protein_coding	cytochrome P450 family 2 subfamily J member 2 [Source:HGNC Symbol;Acc:HGNC:2634]	-
ENSG00000247708	151.87	120.271	96.8057	48.5149	68.8949	39.8629	122.982	52.4243	1.22693	0.000212746	0.00463693	STX18-AS1	4	4542131	4710938	+	6107	antisense	STX18 antisense RNA 1 (head to head) [Source:HGNC Symbol;Acc:HGNC:48877]	-
ENSG00000011332	158.473	122.195	137.464	63.3664	49.3437	83.6149	139.377	65.4417	1.09068	0.000213559	0.00464983	DPF1	19	38211006	38229714	-	4800	protein_coding	double PHD fingers 1 [Source:HGNC Symbol;Acc:HGNC:20225]	-
ENSG00000265972	588.77	1622.21	1601.17	2645.55	8141.71	2634.84	1270.72	4474.03	-1.8158	0.000214588	0.00466739	TXNIP	1	145992435	145996600	-	3625	protein_coding	thioredoxin interacting protein [Source:HGNC Symbol;Acc:HGNC:16952]	-
ENSG00000213445	376.372	514.759	561.473	255.446	303.51	248.9	484.201	269.285	0.846984	0.000214971	0.00467025	SIPA1	11	65638097	65650930	+	4668	protein_coding	signal-induced proliferation-associated 1 [Source:HGNC Symbol;Acc:HGNC:10885]	-
ENSG00000173846	336.754	287.688	330.107	163.367	151.755	217.788	318.183	177.636	0.840908	0.000215164	0.00467025	PLK3	1	44800225	44805990	+	3479	protein_coding	polo like kinase 3 [Source:HGNC Symbol;Acc:HGNC:2154]	-
ENSG00000122642	1657.36	1860.83	1685.39	2455.45	2741.83	2433.58	1734.52	2543.62	-0.552281	0.0002166	0.00469313	FKBP9	7	32957404	33006931	+	5170	protein_coding	FK506 binding protein 9 [Source:HGNC Symbol;Acc:HGNC:3725]	-
ENSG00000132613	792.363	618.673	595.355	437.624	337.027	395.712	668.797	390.121	0.777373	0.000216665	0.00469313	MTSS1L	16	70661204	70686066	-	4999	protein_coding	MTSS1L, I-BAR domain containing [Source:HGNC Symbol;Acc:HGNC:25094]	-
ENSG00000204385	1.1005	3.84866	5.80834	12.8713	79.1361	16.5285	3.58584	36.1786	-3.31964	0.000217955	0.00471621	SLC44A4	6	31863192	31879046	-	3372	protein_coding	solute carrier family 44 member 4 [Source:HGNC Symbol;Acc:HGNC:13941]	-
ENSG00000164830	1151.13	1362.43	1314.62	830.694	619.124	852.677	1276.06	767.498	0.733844	0.000218184	0.00471633	OXR1	8	106359476	106752694	+	7079	protein_coding	oxidation resistance 1 [Source:HGNC Symbol;Acc:HGNC:15822]	-
ENSG00000242612	264.121	279.99	282.673	411.882	450.61	414.185	275.595	425.559	-0.626528	0.0002187	0.00472262	DECR2	16	401826	412487	+	4046	protein_coding	2,4-dienoyl-CoA reductase 2 [Source:HGNC Symbol;Acc:HGNC:2754]	-
ENSG00000226200	6.60302	24.0541	24.2014	51.4852	118.239	55.4192	18.2862	75.0477	-2.02865	0.00021903	0.0047249	SGMS1-AS1	10	50624951	50641451	+	12420	antisense	SGMS1 antisense RNA 1 [Source:HGNC Symbol;Acc:HGNC:49683]	-
ENSG00000120738	746.142	2857.63	2760.9	517.822	950.564	454.048	2121.56	640.812	1.72717	0.000220361	0.00474872	EGR1	5	138465490	138469315	+	3138	protein_coding	early growth response 1 [Source:HGNC Symbol;Acc:HGNC:3238]	zf-C2H2
ENSG00000179104	60.5277	103.914	75.5084	153.466	192.72	155.563	79.9833	167.249	-1.06142	0.000221206	0.00475812	TMTC2	12	82686880	83134870	+	8323	protein_coding	transmembrane and tetratricopeptide repeat containing 2 [Source:HGNC Symbol;Acc:HGNC:25440]	-
ENSG00000170484	19.8091	50.9948	45.4987	0	10.2411	0.972266	38.7675	3.7378	3.36026	0.000221259	0.00475812	KRT74	12	52565782	52573825	-	2988	protein_coding	keratin 74 [Source:HGNC Symbol;Acc:HGNC:28929]	-
ENSG00000196876	314.744	368.51	303.002	541.585	652.64	479.327	328.752	557.851	-0.762801	0.000221499	0.00475812	SCN8A	12	51590266	51812864	+	14935	protein_coding	sodium voltage-gated channel alpha subunit 8 [Source:HGNC Symbol;Acc:HGNC:10596]	-
ENSG00000079308	86.9398	172.228	146.177	53.4654	62.3779	58.336	135.115	58.0597	1.22046	0.000221722	0.00475812	TNS1	2	217799588	218033982	-	16281	protein_coding	tensin 1 [Source:HGNC Symbol;Acc:HGNC:11973]	-
ENSG00000187098	70.4322	59.6543	48.4028	151.485	113.584	110.838	59.4965	125.302	-1.07698	0.00022193	0.00475812	MITF	3	69739435	69968337	+	7181	protein_coding	melanogenesis associated transcription factor [Source:HGNC Symbol;Acc:HGNC:7105]	bHLH
ENSG00000175662	657.001	940.036	873.187	1312.87	1951.4	1339.78	823.408	1534.69	-0.897992	0.000226211	0.00484296	TOM1L2	17	17843511	17972422	-	7863	protein_coding	target of myb1 like 2 membrane trafficking protein [Source:HGNC Symbol;Acc:HGNC:11984]	-
ENSG00000168763	1106.01	1005.46	1040.66	1756.44	1446.79	1543.96	1050.71	1582.4	-0.590832	0.000226347	0.00484296	CNNM3	2	96816245	96833911	+	4416	protein_coding	cyclin and CBS domain divalent metal cation transport mediator 3 [Source:HGNC Symbol;Acc:HGNC:104]	-
ENSG00000175065	6.60302	6.73516	7.74445	21.7822	77.2741	21.3899	7.02755	40.1487	-2.51495	0.000228959	0.00489182	DSG4	18	31376777	31414912	+	4696	protein_coding	desmoglein 4 [Source:HGNC Symbol;Acc:HGNC:21307]	-
ENSG00000103888	132.06	300.196	300.098	483.169	1149.8	506.551	244.118	713.173	-1.54589	0.000229097	0.00489182	CEMIP	15	80779343	80951776	+	7621	protein_coding	cell migration inducing hyaluronidase 1 [Source:HGNC Symbol;Acc:HGNC:29213]	-
ENSG00000228613	14.3065	25.0163	26.1375	50.4951	96.8253	54.4469	21.8201	67.2558	-1.61885	0.00023631	0.00504073	AC141930.1	2	1546665	1620113	-	786	antisense	novel transcript	-
ENSG00000198682	122.156	103.914	113.263	205.941	511.126	199.315	113.111	305.46	-1.43416	0.000236641	0.00504267	PAPSS2	10	87659613	87747705	+	4083	protein_coding	3'-phosphoadenosine 5'-phosphosulfate synthase 2 [Source:HGNC Symbol;Acc:HGNC:8604]	-
ENSG00000169507	0	0	2.90417	15.8416	25.1373	11.6672	0.968057	17.5487	-4.13987	0.000238833	0.00508422	SLC38A11	2	164896186	164955525	-	5552	protein_coding	solute carrier family 38 member 11 [Source:HGNC Symbol;Acc:HGNC:26836]	-
ENSG00000169855	0	0	0	8.9109	8.37912	8.7504	0	8.68014	-5.54835	0.000240363	0.00510803	ROBO1	3	78597240	79767815	-	10875	protein_coding	roundabout guidance receptor 1 [Source:HGNC Symbol;Acc:HGNC:10249]	-
ENSG00000197714	321.347	321.363	374.638	187.129	188.996	231.399	339.116	202.508	0.744237	0.000240438	0.00510803	ZNF460	19	57280051	57293569	+	3505	protein_coding	zinc finger protein 460 [Source:HGNC Symbol;Acc:HGNC:21628]	zf-C2H2
ENSG00000107104	958.539	1051.65	997.099	1453.47	1868.54	1438.95	1002.43	1586.99	-0.662784	0.000241988	0.00513576	KANK1	9	470291	746106	+	11908	protein_coding	KN motif and ankyrin repeat domains 1 [Source:HGNC Symbol;Acc:HGNC:19309]	-
ENSG00000128274	73.7338	125.082	120.039	42.5743	54.9298	34.0293	106.285	43.8445	1.27848	0.000247982	0.00525766	A4GALT	22	42692112	42721298	-	3407	protein_coding	alpha 1,4-galactosyltransferase (P blood group) [Source:HGNC Symbol;Acc:HGNC:18149]	-
ENSG00000116266	479.82	610.013	583.738	858.417	921.703	837.121	557.857	872.414	-0.64446	0.000248728	0.00526817	STXBP3	1	108746674	108809526	+	5895	protein_coding	syntaxin binding protein 3 [Source:HGNC Symbol;Acc:HGNC:11446]	-
ENSG00000088756	151.87	60.6164	72.6043	26.7327	30.7234	36.9461	95.0301	31.4674	1.59108	0.00024921	0.00527307	ARHGAP28	18	6729718	6915716	+	11910	protein_coding	Rho GTPase activating protein 28 [Source:HGNC Symbol;Acc:HGNC:25509]	-
ENSG00000227028	2.20101	4.81083	3.87223	26.7327	29.7924	12.6395	3.62802	23.0549	-2.65467	0.000252869	0.00534491	SLC8A1-AS1	2	39786453	40255209	+	8475	antisense	SLC8A1 antisense RNA 1 [Source:HGNC Symbol;Acc:HGNC:44102]	-
ENSG00000106780	231.106	230.92	279.768	382.179	432.921	387.934	247.265	401.011	-0.697192	0.000253114	0.00534491	MEGF9	9	120600813	120714470	-	6298	protein_coding	multiple EGF like domains 9 [Source:HGNC Symbol;Acc:HGNC:3234]	-
ENSG00000168769	462.212	483.969	480.156	685.149	947.771	719.477	475.446	784.132	-0.721923	0.0002632	0.00555231	TET2	4	105145875	105279816	+	16474	protein_coding	tet methylcytosine dioxygenase 2 [Source:HGNC Symbol;Acc:HGNC:25941]	-
ENSG00000214711	0	0	0	1.9802	24.2063	9.72266	0	11.9697	-6.01438	0.000265724	0.00559994	CAPN14	2	31173056	31233858	-	4014	protein_coding	calpain 14 [Source:HGNC Symbol;Acc:HGNC:16664]	-
ENSG00000169251	690.016	669.667	530.495	1148.52	900.289	1061.71	630.059	1036.84	-0.718839	0.00026659	0.00561255	NMD3	3	161104696	161253532	+	4869	protein_coding	NMD3 ribosome export adaptor [Source:HGNC Symbol;Acc:HGNC:24250]	-
ENSG00000055732	495.227	392.564	413.36	252.476	225.305	292.652	433.717	256.811	0.755623	0.000268205	0.00563924	MCOLN3	1	85018082	85048499	-	6623	protein_coding	mucolipin 3 [Source:HGNC Symbol;Acc:HGNC:13358]	-
ENSG00000175556	185.985	130.855	129.72	80.1981	56.7918	77.7813	148.853	71.5904	1.05528	0.000268395	0.00563924	LONRF3	X	118974614	119018355	+	4041	protein_coding	LON peptidase N-terminal domain and ring finger 3 [Source:HGNC Symbol;Acc:HGNC:21152]	-
ENSG00000261716	132.06	165.493	175.218	252.476	313.751	264.456	157.59	276.894	-0.811749	0.000270156	0.00567058	HIST2H2BC	1	149844498	149850937	-	6440	transcribed_unprocessed_pseudogene	histone cluster 2 H2B family member c (pseudogene) [Source:NCBI gene;Acc:337873]	-
ENSG00000074219	461.111	644.651	647.63	352.476	342.613	345.154	584.464	346.748	0.754034	0.000272024	0.00570409	TEAD2	19	49340595	49362457	-	2980	protein_coding	TEA domain transcription factor 2 [Source:HGNC Symbol;Acc:HGNC:11715]	TEA
ENSG00000280123	154.071	147.211	134.56	67.3268	68.8949	92.3653	145.281	76.1957	0.930715	0.000274204	0.00574406	AC023632.6	8	94427712	94429888	-	2177	TEC	TEC	-
ENSG00000213903	665.805	350.228	454.987	238.614	249.511	252.789	490.34	246.972	0.98848	0.000275359	0.00576253	LTB4R	14	24311450	24318036	+	4465	protein_coding	leukotriene B4 receptor [Source:HGNC Symbol;Acc:HGNC:6713]	-
ENSG00000226690	2.20101	3.84866	1.93611	13.8614	42.8266	12.6395	2.66193	23.1091	-3.1139	0.000279709	0.00584772	AC013470.2	7	12469621	12542222	+	3737	protein_coding	uncharacterized LOC102725191 [Source:NCBI gene;Acc:102725191]	-
ENSG00000258457	5.50252	21.1676	15.4889	41.5842	88.4462	42.7797	14.053	57.6034	-2.02531	0.000280521	0.00585888	AL132780.2	14	22982698	22999078	+	1462	antisense	uncharacterized LOC107984660 [Source:NCBI gene;Acc:107984660]	-
ENSG00000197077	1232.56	1322.98	1235.24	1735.65	1846.2	1786.05	1263.59	1789.3	-0.501801	0.000281272	0.00586873	KIAA1671	22	24952730	25197448	+	16439	protein_coding	KIAA1671 [Source:HGNC Symbol;Acc:HGNC:29345]	-
ENSG00000183914	97.9448	146.249	136.496	28.7129	73.55	31.1125	126.897	44.4585	1.51139	0.000284458	0.00592931	DNAH2	17	7717354	7833744	+	17231	protein_coding	dynein axonemal heavy chain 2 [Source:HGNC Symbol;Acc:HGNC:2948]	-
ENSG00000120885	2152.59	1611.63	1631.18	1064.36	631.227	1085.05	1798.46	926.878	0.956333	0.000285952	0.00595454	CLU	8	27596917	27615031	-	6616	protein_coding	clusterin [Source:HGNC Symbol;Acc:HGNC:2095]	-
ENSG00000138760	2081.05	2741.21	2705.72	3867.33	4669.96	3721.83	2509.33	4086.38	-0.703388	0.00028742	0.00597734	SCARB2	4	76158733	76234536	-	19341	protein_coding	scavenger receptor class B member 2 [Source:HGNC Symbol;Acc:HGNC:1665]	-
ENSG00000181472	329.051	271.331	320.427	675.248	412.439	624.195	306.936	570.627	-0.89468	0.000287616	0.00597734	ZBTB2	6	151364117	151391548	-	3090	protein_coding	zinc finger and BTB domain containing 2 [Source:HGNC Symbol;Acc:HGNC:20868]	ZBTB
ENSG00000197943	355.463	388.715	378.51	251.485	201.099	243.067	374.229	231.884	0.691406	0.000288128	0.00598208	PLCG2	16	81739097	81962693	+	13416	protein_coding	phospholipase C gamma 2 [Source:HGNC Symbol;Acc:HGNC:9066]	-
ENSG00000073969	502.93	430.088	393.999	909.902	607.02	817.676	442.339	778.199	-0.815316	0.0002898	0.00601051	NSF	17	46590669	46757464	+	5005	protein_coding	N-ethylmaleimide sensitive factor, vesicle fusing ATPase [Source:HGNC Symbol;Acc:HGNC:8016]	-
ENSG00000144647	1255.67	1024.71	987.418	703.961	430.128	645.585	1089.27	593.225	0.876769	0.00029007	0.00601051	POMGNT2	3	43079232	43106076	-	2668	protein_coding	protein O-linked mannose N-acetylglucosaminyltransferase 2 (beta 1,4-) [Source:HGNC Symbol;Acc:HGNC:25902]	-
ENSG00000106546	231.106	239.579	270.088	358.416	647.985	441.409	246.924	482.603	-0.966833	0.000292032	0.0060452	AHR	7	16916359	17346152	+	8081	protein_coding	aryl hydrocarbon receptor [Source:HGNC Symbol;Acc:HGNC:348]	bHLH
ENSG00000196154	150.769	463.764	472.412	138.614	142.445	106.949	362.315	129.336	1.48691	0.000293634	0.00607238	S100A4	1	153543613	153550136	-	1025	protein_coding	S100 calcium binding protein A4 [Source:HGNC Symbol;Acc:HGNC:10494]	-
ENSG00000041982	149.669	326.174	250.727	120.792	67.9639	107.922	242.19	98.8926	1.29423	0.000299889	0.00619565	TNC	9	115019578	115118257	-	9636	protein_coding	tenascin C [Source:HGNC Symbol;Acc:HGNC:5318]	-
ENSG00000155592	548.051	420.466	383.351	280.198	242.994	262.512	450.623	261.902	0.782185	0.000301325	0.00621918	ZKSCAN2	16	25236001	25257931	-	7970	protein_coding	zinc finger with KRAB and SCAN domains 2 [Source:HGNC Symbol;Acc:HGNC:25677]	zf-C2H2
ENSG00000135636	33.0151	32.7136	30.0098	9.901	11.1722	6.80586	31.9128	9.29301	1.77765	0.000302514	0.00623761	DYSF	2	71453722	71686768	+	8386	protein_coding	dysferlin [Source:HGNC Symbol;Acc:HGNC:3097]	-
ENSG00000188856	237.709	246.314	374.638	158.416	74.481	135.145	286.22	122.681	1.22366	0.000306378	0.00631108	RPSAP47	8	80558870	80559757	+	888	processed_pseudogene	ribosomal protein SA pseudogene 47 [Source:HGNC Symbol;Acc:HGNC:36162]	-
ENSG00000145555	2128.37	2126.39	2110.36	2884.16	3038.83	2879.85	2121.71	2934.28	-0.467812	0.000307487	0.0063267	MYO10	5	16661914	16936276	-	13963	protein_coding	myosin X [Source:HGNC Symbol;Acc:HGNC:7593]	-
ENSG00000206562	393.98	330.985	324.299	190.099	221.581	225.566	349.755	212.415	0.718332	0.000307738	0.0063267	METTL6	3	15381275	15440566	-	5714	protein_coding	methyltransferase like 6 [Source:HGNC Symbol;Acc:HGNC:28343]	-
ENSG00000197381	677.91	582.11	602.131	397.03	361.233	436.548	620.717	398.27	0.639952	0.000311353	0.00639476	ADARB1	21	45073853	45226560	+	10049	protein_coding	adenosine deaminase, RNA specific B1 [Source:HGNC Symbol;Acc:HGNC:226]	-
ENSG00000204592	1103.81	1147.86	1151.99	1745.55	2417.84	1592.57	1134.55	1918.65	-0.75802	0.000313809	0.00643891	HLA-E	6	30489467	30494205	+	2975	protein_coding	major histocompatibility complex, class I, E [Source:HGNC Symbol;Acc:HGNC:4962]	-
ENSG00000180914	52.8242	46.184	41.6264	13.8614	19.5513	18.4731	46.8782	17.2952	1.4349	0.000321671	0.00659379	OXTR	3	8750408	8769628	-	4514	protein_coding	oxytocin receptor [Source:HGNC Symbol;Acc:HGNC:8529]	-
ENSG00000136521	327.95	337.72	296.225	648.516	429.197	601.833	320.632	559.848	-0.803925	0.00032525	0.00666066	NDUFB5	3	179604690	179627647	+	5871	protein_coding	NADH:ubiquinone oxidoreductase subunit B5 [Source:HGNC Symbol;Acc:HGNC:7700]	-
ENSG00000232640	3.30151	11.546	7.74445	29.703	32.5854	30.1403	7.53065	30.8096	-2.01563	0.000327952	0.00670944	AL354892.2	6	169725091	169725854	-	403	antisense	novel transcript	-
ENSG00000138162	837.483	978.523	930.303	1303.96	1508.24	1309.64	915.436	1373.95	-0.585572	0.000328614	0.00671646	TACC2	10	121989174	122254545	+	18844	protein_coding	transforming acidic coiled-coil containing protein 2 [Source:HGNC Symbol;Acc:HGNC:11523]	-
ENSG00000165650	1583.62	1426.89	1460.8	2054.46	2165.54	2103.98	1490.44	2107.99	-0.500354	0.000333212	0.0068038	PDZD8	10	117277274	117375467	-	9881	protein_coding	PDZ domain containing 8 [Source:HGNC Symbol;Acc:HGNC:26974]	-
ENSG00000167656	6.60302	43.2975	56.1473	1.9802	1.86203	7.77813	35.3493	3.87345	3.19556	0.000333827	0.00680975	LY6D	8	142784880	142786592	-	1553	protein_coding	lymphocyte antigen 6 family member D [Source:HGNC Symbol;Acc:HGNC:13348]	-
ENSG00000099625	367.568	483.007	463.699	175.248	283.959	245.983	438.092	235.063	0.898142	0.000334911	0.00682523	CBARP	19	1228287	1238027	-	4591	protein_coding	CACN subunit beta associated regulatory protein [Source:HGNC Symbol;Acc:HGNC:28617]	-
ENSG00000168005	1101.6	845.744	807.359	585.149	402.198	559.053	918.236	515.467	0.832893	0.000336189	0.00684463	SPINDOC	11	63813388	63827718	+	2807	protein_coding	spindlin interactor and repressor of chromatin binding [Source:HGNC Symbol;Acc:HGNC:25115]	-
ENSG00000020633	19.8091	24.0541	15.4889	2.9703	3.72405	3.88906	19.784	3.52781	2.48609	0.000336781	0.00685006	RUNX3	1	24899511	24965121	-	4523	protein_coding	runt related transcription factor 3 [Source:HGNC Symbol;Acc:HGNC:10473]	Runt
ENSG00000261780	11.005	4.81083	9.68057	0	0	0	8.49881	0	5.57971	0.000337664	0.00686055	LINC02582	18	73324941	73349878	+	2275	processed_transcript	long intergenic non-protein coding RNA 2582 [Source:HGNC Symbol;Acc:HGNC:53792]	-
ENSG00000049130	710.925	909.247	936.111	442.575	231.822	513.357	852.094	395.918	1.10633	0.00033795	0.00686055	KITLG	12	88492793	88580851	-	6205	protein_coding	KIT ligand [Source:HGNC Symbol;Acc:HGNC:6343]	-
ENSG00000092969	203.593	103.914	125.847	44.5545	77.2741	52.5024	144.451	58.1103	1.31024	0.000342271	0.00693487	TGFB2	1	218346235	218444619	+	5151	protein_coding	transforming growth factor beta 2 [Source:HGNC Symbol;Acc:HGNC:11768]	-
ENSG00000134780	241.01	224.185	219.749	335.644	370.543	356.822	228.315	354.336	-0.634936	0.000342613	0.00693512	DAGLA	11	61680433	61747001	+	5757	protein_coding	diacylglycerol lipase alpha [Source:HGNC Symbol;Acc:HGNC:1165]	-
ENSG00000244187	241.01	367.547	340.756	552.476	1138.63	526.968	316.438	739.358	-1.22398	0.000355043	0.00717981	TMEM141	9	136791355	136793257	+	1443	protein_coding	transmembrane protein 141 [Source:HGNC Symbol;Acc:HGNC:28211]	-
ENSG00000154122	534.845	492.629	372.702	808.912	850.946	697.115	466.725	785.657	-0.751986	0.000355753	0.00718724	ANKH	5	14704800	14871785	-	12702	protein_coding	ANKH inorganic pyrophosphate transport regulator [Source:HGNC Symbol;Acc:HGNC:15492]	-
ENSG00000266265	8.80403	13.4703	21.2973	0	0.931013	0.972266	14.5239	0.634426	4.50593	0.000357493	0.00721545	KLF14	7	130731235	130734176	-	2942	protein_coding	Kruppel like factor 14 [Source:HGNC Symbol;Acc:HGNC:23025]	zf-C2H2
ENSG00000018408	264.121	307.893	298.162	176.238	194.582	156.535	290.058	175.785	0.722845	0.00036081	0.00727316	WWTR1	3	149517235	149736714	-	8413	protein_coding	WW domain containing transcription regulator 1 [Source:HGNC Symbol;Acc:HGNC:24042]	-
ENSG00000175505	249.814	138.552	131.656	74.2575	80.9981	77.7813	173.341	77.679	1.15553	0.000361045	0.00727316	CLCF1	11	67364168	67374177	-	1975	protein_coding	cardiotrophin like cytokine factor 1 [Source:HGNC Symbol;Acc:HGNC:17412]	-
ENSG00000163071	17.6081	47.1461	31.9459	78.2179	128.48	74.8645	32.2334	93.8541	-1.53623	0.000363482	0.00731526	SPATA18	4	52051331	52097292	+	4941	protein_coding	spermatogenesis associated 18 [Source:HGNC Symbol;Acc:HGNC:29579]	-
ENSG00000141448	548.051	482.045	505.326	1106.93	654.502	1052.96	511.807	938.133	-0.874212	0.000368322	0.0074051	GATA6	18	22169443	22202528	+	3945	protein_coding	GATA binding protein 6 [Source:HGNC Symbol;Acc:HGNC:4174]	zf-GATA
ENSG00000153551	796.765	735.095	772.509	481.189	262.546	461.826	768.123	401.854	0.935026	0.000368701	0.0074051	CMTM7	3	32391671	32483067	+	3751	protein_coding	CKLF like MARVEL transmembrane domain containing 7 [Source:HGNC Symbol;Acc:HGNC:19178]	-
ENSG00000137575	2218.62	2500.67	2495.65	1745.55	1651.62	1673.27	2404.98	1690.14	0.50905	0.000369004	0.0074051	SDCBP	8	58552924	58582860	+	4778	protein_coding	syndecan binding protein [Source:HGNC Symbol;Acc:HGNC:10662]	-
ENSG00000038274	1077.39	1049.72	1038.72	1869.31	1362.07	1759.8	1055.28	1663.73	-0.65673	0.000371281	0.00744369	MAT2B	5	163503114	163519336	+	5153	protein_coding	methionine adenosyltransferase 2B [Source:HGNC Symbol;Acc:HGNC:6905]	-
ENSG00000164362	74.8343	33.6758	31.9459	13.8614	13.9652	11.6672	46.8186	13.1646	1.82509	0.000377531	0.00756178	TERT	5	1253147	1295069	-	4602	protein_coding	telomerase reverse transcriptase [Source:HGNC Symbol;Acc:HGNC:11730]	-
ENSG00000133138	108.95	178.963	187.803	270.297	384.508	301.403	158.572	318.736	-1.00539	0.00037912	0.00758638	TBC1D8B	X	106802680	106876145	+	9503	protein_coding	TBC1 domain family member 8B [Source:HGNC Symbol;Acc:HGNC:24715]	-
ENSG00000088726	35.2161	40.411	30.0098	5.9406	6.51709	15.5563	35.2123	9.33798	1.91626	0.000380849	0.00761372	TMEM40	3	12733525	12769457	-	3562	protein_coding	transmembrane protein 40 [Source:HGNC Symbol;Acc:HGNC:25620]	-
ENSG00000075711	3659.18	3806.33	3729.92	2739.61	2676.66	2768.04	3731.81	2728.1	0.452019	0.000381362	0.00761672	DLG1	3	197042560	197299300	-	11001	protein_coding	discs large MAGUK scaffold protein 1 [Source:HGNC Symbol;Acc:HGNC:2900]	-
ENSG00000173264	899.112	748.565	748.308	565.347	486.92	494.883	798.662	515.717	0.630712	0.000384769	0.00767747	GPR137	11	64270062	64289500	+	4031	protein_coding	G protein-coupled receptor 137 [Source:HGNC Symbol;Acc:HGNC:24300]	-
ENSG00000277196	16.5076	12.5082	27.1056	52.4753	48.4127	57.3637	18.7071	52.7506	-1.49298	0.000385938	0.00768902	AC007325.2	KI270734.1	138082	161852	-	2405	protein_coding	proline dehydrogenase 1, mitochondrial [Source:NCBI gene;Acc:102724788]	-
ENSG00000176945	101.246	238.617	255.567	397.03	711.294	420.019	198.477	509.448	-1.35866	0.00038608	0.00768902	MUC20	3	195720882	195741123	+	4249	protein_coding	mucin 20, cell surface associated [Source:HGNC Symbol;Acc:HGNC:23282]	-
ENSG00000141441	97.9448	180.887	143.272	289.109	325.854	237.233	140.701	284.066	-1.01141	0.000391703	0.00779362	GAREM1	18	32124877	32470484	-	7568	protein_coding	GRB2 associated regulator of MAPK1 subtype 1 [Source:HGNC Symbol;Acc:HGNC:26136]	-
ENSG00000128564	196.99	124.119	133.592	61.3862	37.2405	85.5594	151.567	61.3954	1.30362	0.00039532	0.00785816	VGF	7	101162509	101165593	-	2704	protein_coding	VGF nerve growth factor inducible [Source:HGNC Symbol;Acc:HGNC:12684]	-
ENSG00000009844	535.945	556.132	543.08	993.07	712.225	925.597	545.052	876.964	-0.68584	0.000396552	0.00787519	VTA1	6	142147162	142224689	+	7262	protein_coding	vesicle trafficking 1 [Source:HGNC Symbol;Acc:HGNC:20954]	-
ENSG00000119771	199.191	235.731	242.014	143.565	133.135	127.367	225.645	134.689	0.745695	0.000397774	0.00789199	KLHL29	2	23385217	23708611	+	11071	protein_coding	kelch like family member 29 [Source:HGNC Symbol;Acc:HGNC:29404]	-
ENSG00000138640	188.186	207.828	221.685	305.941	341.682	331.543	205.9	326.388	-0.663827	0.000398513	0.00789919	FAM13A	4	88725955	89111398	-	13215	protein_coding	family with sequence similarity 13 member A [Source:HGNC Symbol;Acc:HGNC:19367]	-
ENSG00000165752	281.729	241.504	243.95	151.485	169.444	125.422	255.728	148.784	0.780139	0.000399359	0.00790852	STK32C	10	132207492	132331847	-	3543	protein_coding	serine/threonine kinase 32C [Source:HGNC Symbol;Acc:HGNC:21332]	-
ENSG00000184227	4.40202	6.73516	5.80834	26.7327	26.9994	19.4453	5.64851	24.3925	-2.10305	0.000401786	0.00794908	ACOT1	14	73537114	73543794	+	1713	protein_coding	acyl-CoA thioesterase 1 [Source:HGNC Symbol;Acc:HGNC:33128]	-
ENSG00000044115	4767.38	4821.41	4849	3634.66	3402.85	3523.49	4812.6	3520.33	0.451137	0.00040413	0.00798531	CTNNA1	5	138610967	138935034	+	8830	protein_coding	catenin alpha 1 [Source:HGNC Symbol;Acc:HGNC:2509]	-
ENSG00000166311	631.689	536.889	664.087	402.971	399.404	394.74	610.888	399.038	0.614196	0.000404377	0.00798531	SMPD1	11	6390431	6394998	+	2750	protein_coding	sphingomyelin phosphodiesterase 1 [Source:HGNC Symbol;Acc:HGNC:11120]	-
ENSG00000136155	5.50252	1.92433	0.968057	21.7822	13.0342	25.2789	2.7983	20.0318	-2.87381	0.000407993	0.00804915	SCEL	13	77535674	77645263	+	4205	protein_coding	sciellin [Source:HGNC Symbol;Acc:HGNC:10573]	-
ENSG00000172889	8.80403	21.1676	36.7862	0.9901	4.65506	0	22.2526	1.88172	3.54896	0.0004087	0.00805553	EGFL7	9	136658856	136672678	+	2553	protein_coding	EGF like domain multiple 7 [Source:HGNC Symbol;Acc:HGNC:20594]	-
ENSG00000134871	764.85	518.607	566.313	378.218	345.406	368.489	616.59	364.038	0.759558	0.000420124	0.00827294	COL4A2	13	110305812	110513209	+	19293	protein_coding	collagen type IV alpha 2 chain [Source:HGNC Symbol;Acc:HGNC:2203]	-
ENSG00000164930	751.644	761.073	742.5	1158.42	988.736	1167.69	751.739	1104.95	-0.555544	0.000424153	0.00834446	FZD6	8	103298433	103332866	+	4065	protein_coding	frizzled class receptor 6 [Source:HGNC Symbol;Acc:HGNC:4044]	-
ENSG00000261371	4.40202	9.62166	10.6486	0	0	0	8.2241	0	5.53952	0.000425929	0.00836544	PECAM1	17	64319415	64413776	-	7759	protein_coding	platelet and endothelial cell adhesion molecule 1 [Source:HGNC Symbol;Acc:HGNC:8823]	-
ENSG00000174705	1260.08	1334.52	1307.84	899.011	914.255	958.654	1300.82	923.973	0.493604	0.000426016	0.00836544	SH3PXD2B	5	172325000	172454523	-	8242	protein_coding	SH3 and PX domains 2B [Source:HGNC Symbol;Acc:HGNC:29242]	-
ENSG00000079215	340.056	372.358	312.682	154.456	52.1367	177.925	341.699	128.172	1.41554	0.000426495	0.00836702	SLC1A3	5	36606355	36688334	+	6265	protein_coding	solute carrier family 1 member 3 [Source:HGNC Symbol;Acc:HGNC:10941]	-
ENSG00000121989	157.372	170.303	185.867	261.386	294.2	272.235	171.181	275.94	-0.688048	0.000427144	0.00837195	ACVR2A	2	147844517	147930826	+	6770	protein_coding	activin A receptor type 2A [Source:HGNC Symbol;Acc:HGNC:173]	-
ENSG00000260852	119.955	99.1031	106.486	197.03	162.927	239.177	108.515	199.712	-0.880958	0.00042778	0.00837659	FBXL19-AS1	16	30919319	30923269	-	3951	antisense	FBXL19 antisense RNA 1 [Source:HGNC Symbol;Acc:HGNC:27557]	-
ENSG00000032219	269.623	425.277	341.724	574.258	626.572	581.415	345.542	594.082	-0.780699	0.000430958	0.00843097	ARID4A	14	58298385	58373887	+	7568	protein_coding	AT-rich interaction domain 4A [Source:HGNC Symbol;Acc:HGNC:9885]	ARID
ENSG00000106771	3080.31	3288.68	3433.7	2385.15	2182.29	2379.14	3267.56	2315.53	0.496995	0.000433985	0.0084808	TMEM245	9	109015152	109119945	-	9484	protein_coding	transmembrane protein 245 [Source:HGNC Symbol;Acc:HGNC:1363]	-
ENSG00000143479	104.548	123.157	135.528	70.2971	57.7228	63.1973	121.078	63.7391	0.928022	0.000434312	0.0084808	DYRK3	1	206635536	206684419	+	4336	protein_coding	dual specificity tyrosine phosphorylation regulated kinase 3 [Source:HGNC Symbol;Acc:HGNC:3094]	-
ENSG00000119121	57.2262	35.6001	39.6903	7.9208	20.4823	9.72266	44.1722	12.7086	1.78894	0.000440765	0.0085988	TRPM6	9	74722495	74888094	-	9193	protein_coding	transient receptor potential cation channel subfamily M member 6 [Source:HGNC Symbol;Acc:HGNC:17995]	-
ENSG00000261863	5.50252	7.69733	8.71251	31.6832	36.3095	19.4453	7.30412	29.146	-1.98988	0.000445266	0.00867856	LINC01996	17	4610449	4617650	+	1273	lincRNA	long intergenic non-protein coding RNA 1996 [Source:HGNC Symbol;Acc:HGNC:52830]	-
ENSG00000187678	321.347	818.803	815.104	159.406	361.233	172.091	651.751	230.91	1.49693	0.000445853	0.00868195	SPRY4	5	142310427	142326455	-	6565	protein_coding	sprouty RTK signaling antagonist 4 [Source:HGNC Symbol;Acc:HGNC:15533]	-
ENSG00000123636	549.151	718.738	705.713	996.041	1304.35	991.711	657.868	1097.37	-0.7378	0.000446318	0.00868295	BAZ2B	2	159318979	159616692	-	20370	protein_coding	bromodomain adjacent to zinc finger domain 2B [Source:HGNC Symbol;Acc:HGNC:963]	MBD
ENSG00000141404	631.689	508.024	498.549	340.594	193.651	321.82	546.087	285.355	0.936546	0.000449478	0.00873425	GNAL	18	11688956	11885685	+	8445	protein_coding	G protein subunit alpha L [Source:HGNC Symbol;Acc:HGNC:4388]	-
ENSG00000137285	62.7287	79.8598	69.7001	17.8218	26.9994	38.8906	70.7629	27.9039	1.34289	0.000449786	0.00873425	TUBB2B	6	3224261	3231730	-	2194	protein_coding	tubulin beta 2B class IIb [Source:HGNC Symbol;Acc:HGNC:30829]	-
ENSG00000142156	90.2413	236.693	257.503	14.8515	89.3772	17.5008	194.812	40.5765	2.26165	0.000457778	0.00888123	COL6A1	21	45981737	46005050	+	5343	protein_coding	collagen type VI alpha 1 chain [Source:HGNC Symbol;Acc:HGNC:2211]	-
ENSG00000175538	55.0252	59.6543	73.5723	138.614	105.204	123.478	62.7506	122.432	-0.961573	0.000460706	0.00892979	KCNE3	11	74454841	74467729	-	3677	protein_coding	potassium voltage-gated channel subfamily E regulatory subunit 3 [Source:HGNC Symbol;Acc:HGNC:6243]	-
ENSG00000175183	368.669	418.542	388.191	262.377	255.098	255.706	391.801	257.727	0.60482	0.00046132	0.00893345	CSRP2	12	76858715	76879060	-	5873	protein_coding	cysteine and glycine rich protein 2 [Source:HGNC Symbol;Acc:HGNC:2470]	-
ENSG00000228106	78.1358	118.346	103.582	48.5149	40.0336	53.4746	100.021	47.341	1.08233	0.000463193	0.00896145	AL392172.1	1	222815022	222837384	+	1069	lincRNA	dispatched RND transporter family member 1 [Source:NCBI gene;Acc:84976]	-
ENSG00000196642	3147.44	2861.48	2940.96	4136.64	4801.23	4036.85	2983.29	4324.91	-0.53587	0.00046814	0.00904885	RABL6	9	136807943	136841187	+	10178	protein_coding	RAB, member RAS oncogene family like 6 [Source:HGNC Symbol;Acc:HGNC:24703]	-
ENSG00000108557	1348.12	1477.89	1693.13	2132.68	2334.05	2241.07	1506.38	2235.93	-0.569594	0.000468757	0.00905243	RAI1	17	17681473	17811453	+	9693	protein_coding	retinoic acid induced 1 [Source:HGNC Symbol;Acc:HGNC:9834]	-
ENSG00000003056	695.518	669.667	679.576	1084.16	891.91	1076.3	681.587	1017.46	-0.577943	0.000469533	0.0090556	M6PR	12	8940363	8949955	-	3777	protein_coding	mannose-6-phosphate receptor, cation dependent [Source:HGNC Symbol;Acc:HGNC:6752]	-
ENSG00000123080	381.875	305.969	302.034	591.09	472.955	542.525	329.959	535.523	-0.699497	0.000470125	0.0090556	CDKN2C	1	50960745	50974633	+	3318	protein_coding	cyclin dependent kinase inhibitor 2C [Source:HGNC Symbol;Acc:HGNC:1789]	-
ENSG00000008405	1229.26	690.835	677.64	463.367	278.373	459.882	865.913	400.541	1.11209	0.000470214	0.0090556	CRY1	12	106991364	107093829	-	5062	protein_coding	cryptochrome circadian regulator 1 [Source:HGNC Symbol;Acc:HGNC:2384]	-
ENSG00000160117	97.9448	102.952	102.614	56.4357	48.4127	55.4192	101.17	53.4225	0.92252	0.000471054	0.00906348	ANKLE1	19	17281645	17287646	+	3569	protein_coding	ankyrin repeat and LEM domain containing 1 [Source:HGNC Symbol;Acc:HGNC:26812]	-
ENSG00000125966	161.774	173.19	171.346	282.179	272.787	248.9	168.77	267.955	-0.666338	0.000473888	0.00910967	MMP24	20	35226654	35277000	+	4414	protein_coding	matrix metallopeptidase 24 [Source:HGNC Symbol;Acc:HGNC:7172]	-
ENSG00000051382	521.639	535.926	498.549	942.575	667.536	971.294	518.705	860.468	-0.730027	0.00047449	0.00911289	PIK3CB	3	138652699	138834938	-	7850	protein_coding	phosphatidylinositol-4,5-bisphosphate 3-kinase catalytic subunit beta [Source:HGNC Symbol;Acc:HGNC:8976]	-
ENSG00000005483	593.172	1006.43	960.312	1462.38	1862.03	1418.54	853.303	1580.98	-0.88925	0.000479808	0.00920662	KMT2E	7	105014179	105114361	+	9231	protein_coding	lysine methyltransferase 2E [Source:HGNC Symbol;Acc:HGNC:18541]	-
ENSG00000180767	8.80403	19.2433	26.1375	0	3.72405	0.972266	18.0616	1.56544	3.50976	0.000481408	0.00922889	CHST13	3	126524283	126543291	+	1789	protein_coding	carbohydrate sulfotransferase 13 [Source:HGNC Symbol;Acc:HGNC:21755]	-
ENSG00000064309	201.392	224.185	182.963	319.802	556.746	325.709	202.847	400.752	-0.982681	0.000483515	0.00926083	CDON	11	125955796	126063335	-	10600	protein_coding	cell adhesion associated, oncogene regulated [Source:HGNC Symbol;Acc:HGNC:17104]	-
ENSG00000134775	233.307	266.52	259.439	150.495	120.101	170.147	253.089	146.914	0.785933	0.000484132	0.0092642	FHOD3	18	36297714	36780055	+	7965	protein_coding	formin homology 2 domain containing 3 [Source:HGNC Symbol;Acc:HGNC:26178]	-
ENSG00000272899	105.648	84.6706	74.5404	144.555	208.547	159.452	88.2864	170.851	-0.955623	0.00048568	0.00928538	ATP6V1FNB	7	128866308	128872044	+	3902	protein_coding	ATP6V1F neighbor [Source:HGNC Symbol;Acc:HGNC:52392]	-
ENSG00000178631	0	1.92433	2.90417	14.8515	22.3443	11.6672	1.6095	16.2877	-3.30015	0.000487562	0.00931288	ACTG1P1	3	139493809	139494937	+	1129	processed_pseudogene	actin gamma 1 pseudogene 1 [Source:HGNC Symbol;Acc:HGNC:146]	-
ENSG00000116171	838.584	920.793	944.823	1281.19	1295.97	1263.95	901.4	1280.37	-0.506008	0.000488636	0.00932491	SCP2	1	52927229	53051703	+	8305	protein_coding	sterol carrier protein 2 [Source:HGNC Symbol;Acc:HGNC:10606]	-
ENSG00000157873	135.362	213.601	209.1	285.149	715.949	368.489	186.021	456.529	-1.29462	0.000489351	0.00933008	TNFRSF14	1	2555639	2565382	+	6219	protein_coding	TNF receptor superfamily member 14 [Source:HGNC Symbol;Acc:HGNC:11912]	-
ENSG00000183060	319.146	324.25	357.213	207.921	228.098	209.037	333.536	215.019	0.633442	0.000497633	0.00947938	LYSMD4	15	99715697	99733561	-	5697	protein_coding	LysM domain containing 4 [Source:HGNC Symbol;Acc:HGNC:26571]	-
ENSG00000188846	11935	9389.78	9829.65	7170.3	5040.5	6726.14	10384.8	6312.32	0.718227	0.000498206	0.00948171	RPL14	3	40457292	40468587	+	8626	protein_coding	ribosomal protein L14 [Source:HGNC Symbol;Acc:HGNC:10305]	-
ENSG00000154217	194.789	165.493	194.579	111.881	111.722	105.005	184.954	109.536	0.755091	0.00049913	0.00948607	PITPNC1	17	67377281	67697261	+	7819	protein_coding	phosphatidylinositol transfer protein cytoplasmic 1 [Source:HGNC Symbol;Acc:HGNC:21045]	-
ENSG00000260719	0	0	0	6.9307	15.8272	3.88906	0	8.88233	-5.58387	0.000499385	0.00948607	AC009133.3	16	29745247	29748299	+	1656	antisense	novel transcript, antisense to C16orf54	-
ENSG00000166920	3.30151	7.69733	5.80834	17.8218	62.3779	18.4731	5.60239	32.8909	-2.54542	0.00049979	0.00948607	C15orf48	15	45430529	45448761	+	1405	protein_coding	chromosome 15 open reading frame 48 [Source:HGNC Symbol;Acc:HGNC:29898]	-
ENSG00000144369	2060.14	2165.84	2054.22	1508.91	1413.28	1567.29	2093.4	1496.49	0.484354	0.000505321	0.00957474	FAM171B	2	186693971	186765965	+	5826	protein_coding	family with sequence similarity 171 member B [Source:HGNC Symbol;Acc:HGNC:29412]	-
ENSG00000224531	1064.19	714.889	759.925	499.01	311.889	509.467	846.334	440.122	0.943237	0.000505373	0.00957474	SMIM13	6	11094033	11138733	+	4688	protein_coding	small integral membrane protein 13 [Source:HGNC Symbol;Acc:HGNC:27356]	-
ENSG00000168036	9126.48	9547.57	9258.5	7243.57	6211.72	6285.7	9310.85	6580.33	0.500782	0.000505979	0.00957758	CTNNB1	3	41194741	41260096	+	11927	protein_coding	catenin beta 1 [Source:HGNC Symbol;Acc:HGNC:2514]	-
ENSG00000163508	103.447	88.5193	61.9556	26.7327	2.79304	28.1957	84.6407	19.2405	2.14019	0.000507458	0.00959572	EOMES	3	27715949	27722711	-	3656	protein_coding	eomesodermin [Source:HGNC Symbol;Acc:HGNC:3372]	T-box
ENSG00000197380	22.0101	15.3947	22.2653	4.9505	3.72405	2.9168	19.89	3.86378	2.36422	0.00050785	0.00959572	DACT3	19	46647612	46661138	-	5361	protein_coding	dishevelled binding antagonist of beta catenin 3 [Source:HGNC Symbol;Acc:HGNC:30745]	-
ENSG00000196730	345.558	324.25	357.213	585.149	1356.49	519.19	342.34	820.275	-1.2609	0.000509717	0.00962233	DAPK1	9	87497228	87708633	+	8907	protein_coding	death associated protein kinase 1 [Source:HGNC Symbol;Acc:HGNC:2674]	-
ENSG00000171208	801.167	667.743	676.672	1514.85	903.082	1489.51	715.194	1302.48	-0.864972	0.000511019	0.00963682	NETO2	16	47077703	47143997	-	7481	protein_coding	neuropilin and tolloid like 2 [Source:HGNC Symbol;Acc:HGNC:14644]	-
ENSG00000135631	819.875	841.895	828.657	552.476	620.986	522.107	830.142	565.189	0.554474	0.000511401	0.00963682	RAB11FIP5	2	73073382	73156721	-	7058	protein_coding	RAB11 family interacting protein 5 [Source:HGNC Symbol;Acc:HGNC:24845]	-
ENSG00000001036	1280.99	1036.25	1031.95	2413.86	1416.07	2288.71	1116.4	2039.55	-0.869508	0.000514239	0.0096816	FUCA2	6	143494811	143511690	-	2793	protein_coding	alpha-L-fucosidase 2 [Source:HGNC Symbol;Acc:HGNC:4008]	-
ENSG00000186088	85.8393	108.725	125.847	189.109	396.611	181.814	106.804	255.845	-1.25967	0.000516195	0.00970973	GSAP	7	77310751	77416400	-	9001	protein_coding	gamma-secretase activating protein [Source:HGNC Symbol;Acc:HGNC:28042]	-
ENSG00000232533	45.1207	62.5408	85.189	22.7723	30.7234	17.5008	64.2835	23.6655	1.44233	0.000520006	0.00977268	AC093673.1	7	143379692	143380495	-	648	antisense	novel transcript	-
ENSG00000197888	0	0	0	0.9901	47.4817	1.94453	0	16.8054	-6.50331	0.000520851	0.0097798	UGT2B17	4	68537184	68568527	-	2077	protein_coding	UDP glucuronosyltransferase family 2 member B17 [Source:HGNC Symbol;Acc:HGNC:12547]	-
ENSG00000145536	24.2111	14.4325	17.425	1.9802	3.72405	3.88906	18.6895	3.19777	2.53918	0.000526742	0.00988159	ADAMTS16	5	5140330	5320304	+	5863	protein_coding	ADAM metallopeptidase with thrombospondin type 1 motif 16 [Source:HGNC Symbol;Acc:HGNC:17108]	-
ENSG00000109466	213.498	192.433	156.825	329.703	304.441	295.569	187.585	309.904	-0.725594	0.000527323	0.00988367	KLHL2	4	165207618	165323156	+	3872	protein_coding	kelch like family member 2 [Source:HGNC Symbol;Acc:HGNC:6353]	-
ENSG00000076242	2166.89	1827.15	1832.53	1256.44	610.744	1093.8	1942.19	986.994	0.976679	0.000530002	0.00992503	MLH1	3	36993332	37050918	+	3532	protein_coding	mutL homolog 1 [Source:HGNC Symbol;Acc:HGNC:7127]	-
ENSG00000166446	22.0101	35.6001	31.9459	57.4258	162.927	65.1418	29.852	95.165	-1.67059	0.000530956	0.00993404	CDYL2	16	80597906	80804329	-	8557	protein_coding	chromodomain Y like 2 [Source:HGNC Symbol;Acc:HGNC:23030]	-
ENSG00000105971	765.951	675.44	606.972	476.238	423.611	431.686	682.788	443.845	0.621029	0.000532287	0.00995007	CAV2	7	116287380	116508541	+	6926	protein_coding	caveolin 2 [Source:HGNC Symbol;Acc:HGNC:1528]	-
ENSG00000175895	658.101	676.403	729.915	989.11	1026.91	945.043	688.14	987.02	-0.520188	0.000534904	0.0099901	PLEKHF2	8	95133804	95156684	+	3137	protein_coding	pleckstrin homology and FYVE domain containing 2 [Source:HGNC Symbol;Acc:HGNC:20757]	-
ENSG00000153936	763.75	813.992	842.209	1185.15	1085.56	1191.03	806.65	1153.91	-0.516181	0.000537768	0.0100347	HS2ST1	1	86914648	87109998	+	7429	protein_coding	heparan sulfate 2-O-sulfotransferase 1 [Source:HGNC Symbol;Acc:HGNC:5193]	-
ENSG00000119917	51.7237	35.6001	44.5306	85.1486	94.9633	87.504	43.9515	89.2053	-1.02537	0.000543833	0.0101388	IFIT3	10	89327894	89340971	+	2640	protein_coding	interferon induced protein with tetratricopeptide repeats 3 [Source:HGNC Symbol;Acc:HGNC:5411]	-
ENSG00000232352	12.1055	6.73516	6.7764	26.7327	60.5158	22.3621	8.53903	36.5369	-2.10916	0.000546276	0.0101754	SEMA3B-AS1	3	50266641	50267371	-	338	antisense	SEMA3B antisense RNA 1 (head to head) [Source:HGNC Symbol;Acc:HGNC:49096]	-
ENSG00000115318	712.026	408.92	401.744	265.347	140.583	267.373	507.563	224.434	1.17714	0.000548586	0.0102093	LOXL3	2	74532414	74555690	-	4363	protein_coding	lysyl oxidase like 3 [Source:HGNC Symbol;Acc:HGNC:13869]	-
ENSG00000173391	4483.45	2869.18	2837.37	1785.15	658.226	1717.02	3396.67	1386.8	1.29239	0.00055549	0.0103287	OLR1	12	10158301	10172138	-	3057	protein_coding	oxidized low density lipoprotein receptor 1 [Source:HGNC Symbol;Acc:HGNC:8133]	-
ENSG00000145743	264.121	277.104	257.503	407.921	488.782	374.322	266.243	423.675	-0.670435	0.000562049	0.0104414	FBXL17	5	107859035	108382098	-	8125	protein_coding	F-box and leucine rich repeat protein 17 [Source:HGNC Symbol;Acc:HGNC:13615]	-
ENSG00000152332	2832.7	2620.94	2630.21	3794.06	3539.71	3922.12	2694.62	3751.97	-0.477633	0.000564975	0.0104751	UHMK1	1	162497251	162529629	+	9246	protein_coding	U2AF homology motif kinase 1 [Source:HGNC Symbol;Acc:HGNC:19683]	-
ENSG00000100139	1358.02	1271.02	1183.93	836.635	726.19	939.209	1270.99	834.011	0.6078	0.000565056	0.0104751	MICALL1	22	37905657	37942822	+	5968	protein_coding	MICAL like 1 [Source:HGNC Symbol;Acc:HGNC:29804]	-
ENSG00000140961	170.578	80.8219	90.0293	48.5149	49.3437	41.8074	113.81	46.5553	1.28641	0.000565521	0.0104751	OSGIN1	16	83948282	83966332	+	3460	protein_coding	oxidative stress induced growth inhibitor 1 [Source:HGNC Symbol;Acc:HGNC:30093]	-
ENSG00000213071	17.6081	18.2812	22.2653	4.9505	3.72405	2.9168	19.3848	3.86378	2.32997	0.000566169	0.0104751	LPAL2	6	160453428	160520269	-	4749	transcribed_unprocessed_pseudogene	lipoprotein(a) like 2, pseudogene [Source:HGNC Symbol;Acc:HGNC:21210]	-
ENSG00000107984	242.111	78.8976	82.2848	50.4951	12.1032	37.9184	134.431	33.5056	2.00473	0.000566355	0.0104751	DKK1	10	52314296	52318042	+	2206	protein_coding	dickkopf WNT signaling pathway inhibitor 1 [Source:HGNC Symbol;Acc:HGNC:2891]	-
ENSG00000165215	518.337	854.403	975.801	1391.09	1711.2	1349.51	782.847	1483.93	-0.922135	0.000571468	0.0105604	CLDN3	7	73768997	73770270	-	1274	protein_coding	claudin 3 [Source:HGNC Symbol;Acc:HGNC:2045]	-
ENSG00000152518	754.946	587.883	687.32	1054.46	957.081	1077.27	676.716	1029.6	-0.605899	0.000573797	0.0105941	ZFP36L2	2	43222402	43226609	-	3696	protein_coding	ZFP36 ring finger protein like 2 [Source:HGNC Symbol;Acc:HGNC:1108]	Others
ENSG00000187533	0	0	0	0.9901	37.2405	3.88906	0	14.0399	-6.2443	0.000575484	0.0106159	PRR27	4	70133616	70176799	+	5336	protein_coding	proline rich 27 [Source:HGNC Symbol;Acc:HGNC:33193]	-
ENSG00000133477	1042.18	1051.65	1100.68	756.436	777.396	745.728	1064.83	759.853	0.486878	0.000576028	0.0106166	FAM83F	22	39994949	40043529	+	16389	protein_coding	family with sequence similarity 83 member F [Source:HGNC Symbol;Acc:HGNC:25148]	-
ENSG00000103811	550.252	880.382	830.593	1298.02	1187.04	1438.95	753.742	1308.01	-0.794586	0.000579028	0.0106625	CTSH	15	78921058	78949574	-	5892	protein_coding	cathepsin H [Source:HGNC Symbol;Acc:HGNC:2535]	-
ENSG00000261040	52.8242	38.4866	52.2751	22.7723	16.7582	14.584	47.862	18.0382	1.40788	0.000580698	0.0106839	WFDC21P	17	60083566	60091885	-	1099	transcribed_unitary_pseudogene	WAP four-disulfide core domain 21, pseudogene [Source:HGNC Symbol;Acc:HGNC:50357]	-
ENSG00000151458	345.558	372.358	316.555	505.941	620.986	499.745	344.824	542.224	-0.653271	0.000584057	0.0107363	ANKRD50	4	124664052	124712732	-	8794	protein_coding	ankyrin repeat domain 50 [Source:HGNC Symbol;Acc:HGNC:29223]	-
ENSG00000100034	1097.2	866.911	906.101	660.397	550.229	635.862	956.738	615.496	0.636142	0.000588556	0.0108096	PPM1F	22	21919420	21952837	-	10083	protein_coding	protein phosphatase, Mg2+/Mn2+ dependent 1F [Source:HGNC Symbol;Acc:HGNC:19388]	-
ENSG00000169976	758.247	581.148	615.684	1547.53	814.636	1428.26	651.693	1263.47	-0.955296	0.000590034	0.0108272	SF3B5	6	144094881	144095573	-	693	protein_coding	splicing factor 3b subunit 5 [Source:HGNC Symbol;Acc:HGNC:21083]	-
ENSG00000163755	272.925	292.498	269.12	487.129	373.336	469.605	278.181	443.357	-0.671938	0.000592176	0.0108571	HPS3	3	149129584	149173732	+	6256	protein_coding	HPS3, biogenesis of lysosomal organelles complex 2 subunit 1 [Source:HGNC Symbol;Acc:HGNC:15597]	-
ENSG00000257337	110.05	184.736	180.059	276.238	490.644	274.179	158.282	347.02	-1.13134	0.0005931	0.0108645	AC068888.1	12	53014596	53054438	-	5622	antisense	uncharacterized LOC283335 [Source:NCBI gene;Acc:283335]	-
ENSG00000223745	64.9297	117.384	126.815	168.317	879.807	184.731	103.043	410.952	-1.99506	0.000597475	0.010926	CCDC18-AS1	1	93262186	93346025	-	4786	processed_transcript	CCDC18 antisense RNA 1 [Source:HGNC Symbol;Acc:HGNC:52262]	-
ENSG00000103353	2931.74	2860.52	2957.41	2202.97	1932.78	2132.18	2916.56	2089.31	0.481295	0.000597494	0.010926	UBFD1	16	23557362	23574389	+	8619	protein_coding	ubiquitin family domain containing 1 [Source:HGNC Symbol;Acc:HGNC:30565]	-
ENSG00000011114	758.247	799.56	807.359	1230.69	1046.46	1141.44	788.389	1139.53	-0.531164	0.000603561	0.0110273	BTBD7	14	93237550	93333092	-	11333	protein_coding	BTB domain containing 7 [Source:HGNC Symbol;Acc:HGNC:18269]	-
ENSG00000004139	182.684	198.206	161.665	268.317	297.924	302.375	180.852	289.539	-0.67917	0.000604577	0.0110363	SARM1	17	28364356	28404049	+	11137	protein_coding	sterile alpha and TIR motif containing 1 [Source:HGNC Symbol;Acc:HGNC:17074]	-
ENSG00000168795	419.292	523.418	474.348	718.813	674.984	747.673	472.353	713.823	-0.594916	0.000607973	0.0110886	ZBTB5	9	37438114	37465399	-	4627	protein_coding	zinc finger and BTB domain containing 5 [Source:HGNC Symbol;Acc:HGNC:23836]	-
ENSG00000177628	555.754	529.191	565.345	877.229	723.397	858.511	550.097	819.712	-0.575319	0.000608542	0.0110894	GBA	1	155234452	155244699	-	3648	protein_coding	glucosylceramidase beta [Source:HGNC Symbol;Acc:HGNC:4177]	-
ENSG00000272047	96.8443	112.573	133.592	266.337	165.72	226.538	114.337	219.532	-0.939065	0.000614444	0.0111873	GTF2H5	6	158168350	158199344	+	7565	protein_coding	general transcription factor IIH subunit 5 [Source:HGNC Symbol;Acc:HGNC:21157]	-
ENSG00000198720	495.227	426.239	402.712	307.921	271.856	265.429	441.393	281.735	0.647219	0.000617516	0.0112334	ANKRD13B	17	29589769	29614761	+	3971	protein_coding	ankyrin repeat domain 13B [Source:HGNC Symbol;Acc:HGNC:26363]	-
ENSG00000205426	20.9096	10.5838	22.2653	0.9901	2.79304	3.88906	17.9196	2.5574	2.80252	0.000623122	0.0113256	KRT81	12	52285913	52291534	-	1929	protein_coding	keratin 81 [Source:HGNC Symbol;Acc:HGNC:6458]	-
ENSG00000168939	25.3116	25.0163	29.0417	47.5248	112.653	60.2805	26.4565	73.486	-1.47471	0.000629424	0.0114227	SPRY3	X	155767812	155782459	+	9019	protein_coding	sprouty RTK signaling antagonist 3 [Source:HGNC Symbol;Acc:HGNC:11271]	-
ENSG00000165424	137.563	174.152	183.931	94.0595	65.1709	99.1711	165.215	86.1339	0.942084	0.000629551	0.0114227	ZCCHC24	10	79382325	79445627	-	5051	protein_coding	zinc finger CCHC-type containing 24 [Source:HGNC Symbol;Acc:HGNC:26911]	-
ENSG00000163660	754.946	959.279	862.539	1228.71	1470.07	1253.25	858.921	1317.34	-0.616735	0.000630869	0.0114367	CCNL1	3	157146508	157160760	-	8729	protein_coding	cyclin L1 [Source:HGNC Symbol;Acc:HGNC:20569]	-
ENSG00000137177	551.352	569.602	611.812	799.011	934.737	818.648	577.589	850.799	-0.558677	0.000632706	0.0114602	KIF13A	6	17759183	17987623	-	11126	protein_coding	kinesin family member 13A [Source:HGNC Symbol;Acc:HGNC:14566]	-
ENSG00000111344	60.5277	101.027	98.7418	23.7624	45.6196	11.6672	86.7656	27.0164	1.68176	0.000635982	0.0115002	RASAL1	12	113098819	113136239	-	4813	protein_coding	RAS protein activator like 1 [Source:HGNC Symbol;Acc:HGNC:9873]	-
ENSG00000189190	190.387	177.039	196.516	285.149	325.854	278.068	187.98	296.357	-0.657245	0.000636012	0.0115002	ZNF600	19	52749942	52786807	-	6964	protein_coding	zinc finger protein 600 [Source:HGNC Symbol;Acc:HGNC:30951]	zf-C2H2
ENSG00000196867	0	0	0	10.8911	1.86203	15.5563	0	9.43646	-5.66726	0.000640649	0.0115741	ZFP28	19	56538948	56556810	+	6974	protein_coding	ZFP28 zinc finger protein [Source:HGNC Symbol;Acc:HGNC:17801]	zf-C2H2
ENSG00000197043	790.162	1207.52	1199.42	649.506	619.124	631.001	1065.7	633.21	0.751531	0.000645076	0.0116441	ANXA6	5	151100712	151157882	-	5427	protein_coding	annexin A6 [Source:HGNC Symbol;Acc:HGNC:544]	-
ENSG00000275993	202.493	124.119	121.007	71.2872	81.9291	50.5578	149.206	67.9247	1.1326	0.000646202	0.0116544	SIK1B	21	6111134	6123739	+	4806	protein_coding	salt inducible kinase 1B (putative) [Source:HGNC Symbol;Acc:HGNC:52389]	-
ENSG00000115085	15.4071	10.5838	20.3292	0	1.86203	2.9168	15.44	1.59294	3.26889	0.000646764	0.0116545	ZAP70	2	97713560	97739862	+	5111	protein_coding	zeta chain of T cell receptor associated protein kinase 70 [Source:HGNC Symbol;Acc:HGNC:12858]	-
ENSG00000241343	215.699	161.644	158.761	98.0199	95.8943	106.949	178.701	100.288	0.831721	0.000649349	0.0116899	RPL36A	X	101390824	101396154	+	3964	protein_coding	ribosomal protein L36a [Source:HGNC Symbol;Acc:HGNC:10359]	-
ENSG00000163638	9.90453	12.5082	8.71251	0	0	0.972266	10.3751	0.324089	4.90924	0.00064984	0.0116899	ADAMTS9	3	64515654	64688000	-	10680	protein_coding	ADAM metallopeptidase with thrombospondin type 1 motif 9 [Source:HGNC Symbol;Acc:HGNC:13202]	-
ENSG00000162522	2095.36	2697.91	2665.06	3536.64	4428.83	3690.72	2486.11	3885.4	-0.644047	0.000653103	0.0117385	KIAA1522	1	32741885	32774970	+	5965	protein_coding	KIAA1522 [Source:HGNC Symbol;Acc:HGNC:29301]	-
ENSG00000162927	84.7388	108.725	85.189	171.287	176.892	146.812	92.8842	164.997	-0.82767	0.000654825	0.0117479	PUS10	2	60940222	61018259	-	7651	protein_coding	pseudouridylate synthase 10 [Source:HGNC Symbol;Acc:HGNC:26505]	-
ENSG00000137699	113.352	197.244	174.25	53.4654	90.3082	79.7258	161.615	74.4998	1.11778	0.000655094	0.0117479	TRIM29	11	120111275	120185529	-	10218	protein_coding	tripartite motif containing 29 [Source:HGNC Symbol;Acc:HGNC:17274]	-
ENSG00000172936	1388.84	1307.58	1281.71	971.288	961.736	907.124	1326.04	946.716	0.485958	0.000655303	0.0117479	MYD88	3	38138478	38143022	+	3989	protein_coding	MYD88, innate immune signal transduction adaptor [Source:HGNC Symbol;Acc:HGNC:7562]	-
ENSG00000137331	362.066	681.213	644.726	240.594	338.889	266.401	562.668	281.961	0.997167	0.000657563	0.0117784	IER3	6	30743199	30744554	-	1356	protein_coding	immediate early response 3 [Source:HGNC Symbol;Acc:HGNC:5392]	-
ENSG00000111846	9.90453	26.9406	30.0098	5.9406	1.86203	2.9168	22.285	3.57314	2.65352	0.000659083	0.0117884	GCNT2	6	10492223	10629368	+	9072	protein_coding	glucosaminyl (N-acetyl) transferase 2 (I blood group) [Source:HGNC Symbol;Acc:HGNC:4204]	-
ENSG00000176542	741.74	737.981	671.831	1005.94	988.736	1168.66	717.184	1054.45	-0.556179	0.000659243	0.0117884	USF3	3	113648385	113696646	-	13738	protein_coding	upstream transcription factor family member 3 [Source:HGNC Symbol;Acc:HGNC:30494]	bHLH
ENSG00000154127	910.117	748.565	768.637	471.288	200.168	454.048	809.106	375.168	1.10906	0.000660359	0.0117983	UBASH3B	11	122655675	122814473	+	9011	protein_coding	ubiquitin associated and SH3 domain containing B [Source:HGNC Symbol;Acc:HGNC:29884]	-
ENSG00000170367	8.80403	12.5082	9.68057	0.9901	0	0	10.3309	0.330033	4.90423	0.000662205	0.0118212	CST5	20	23875935	23879750	-	756	protein_coding	cystatin D [Source:HGNC Symbol;Acc:HGNC:2477]	-
ENSG00000163817	22.0101	76.9733	102.614	185.149	300.717	158.479	67.1991	214.782	-1.67305	0.000664207	0.0118469	SLC6A20	3	45755450	45796535	-	6651	protein_coding	solute carrier family 6 member 20 [Source:HGNC Symbol;Acc:HGNC:30927]	-
ENSG00000152503	99.0453	99.1031	97.7737	159.406	198.306	154.59	98.6407	170.767	-0.792439	0.000667141	0.0118891	TRIM36	5	115124762	115180546	-	6113	protein_coding	tripartite motif containing 36 [Source:HGNC Symbol;Acc:HGNC:16280]	-
ENSG00000171862	1284.29	1290.26	1239.11	1685.15	1817.34	1759.8	1271.22	1754.1	-0.464593	0.000668033	0.011895	PTEN	10	87863113	87971930	+	11581	protein_coding	phosphatase and tensin homolog [Source:HGNC Symbol;Acc:HGNC:9588]	-
ENSG00000160216	1779.51	2319.78	2297.2	3023.77	3423.33	3282.37	2132.17	3243.16	-0.604882	0.00067445	0.011999	AGPAT3	21	43865186	43986536	+	11296	protein_coding	1-acylglycerol-3-phosphate O-acyltransferase 3 [Source:HGNC Symbol;Acc:HGNC:326]	-
ENSG00000153790	147.468	99.1031	111.327	54.4555	69.826	54.4469	119.299	59.5761	0.998497	0.000675611	0.0120095	C7orf31	7	25134697	25180356	-	3837	protein_coding	chromosome 7 open reading frame 31 [Source:HGNC Symbol;Acc:HGNC:21722]	-
ENSG00000241839	205.794	208.79	209.1	130.693	135.928	98.1989	207.895	121.607	0.773357	0.000678919	0.0120581	PLEKHO2	15	64841883	64868007	+	3726	protein_coding	pleckstrin homology domain containing O2 [Source:HGNC Symbol;Acc:HGNC:30026]	-
ENSG00000166224	2645.61	2607.47	2546.96	1914.85	1401.17	1791.89	2600.01	1702.64	0.610843	0.000682757	0.012116	SGPL1	10	70815961	70881173	+	7486	protein_coding	sphingosine-1-phosphate lyase 1 [Source:HGNC Symbol;Acc:HGNC:10817]	-
ENSG00000266714	79.2363	245.352	244.918	594.06	2426.22	724.338	189.836	1248.21	-2.71664	0.000683512	0.0121192	MYO15B	17	75588058	75626501	+	12761	protein_coding	myosin XVB [Source:HGNC Symbol;Acc:HGNC:14083]	-
ENSG00000137261	24.2111	38.4866	15.4889	39.604	252.304	69.0309	26.0622	120.313	-2.20685	0.000685747	0.0121486	KIAA0319	6	24544104	24646155	-	7172	protein_coding	KIAA0319 [Source:HGNC Symbol;Acc:HGNC:21580]	-
ENSG00000075651	100.146	104.876	106.486	155.446	184.341	184.731	103.836	174.839	-0.751486	0.00068764	0.0121719	PLD1	3	171600405	171810950	-	12859	protein_coding	phospholipase D1 [Source:HGNC Symbol;Acc:HGNC:9067]	-
ENSG00000095303	24.2111	31.7515	33.882	64.3565	149.893	54.4469	29.9482	89.5655	-1.57926	0.000689498	0.0121945	PTGS1	9	122370530	122395703	+	5791	protein_coding	prostaglandin-endoperoxide synthase 1 [Source:HGNC Symbol;Acc:HGNC:9604]	-
ENSG00000181061	2107.46	1299.89	1476.29	944.555	420.818	866.289	1627.88	743.887	1.12987	0.000694504	0.0122727	HIGD1A	3	42784298	42804531	-	1675	protein_coding	HIG1 hypoxia inducible domain family member 1A [Source:HGNC Symbol;Acc:HGNC:29527]	-
ENSG00000146833	480.92	508.024	515.974	701.981	775.534	697.115	501.639	724.876	-0.530923	0.000699545	0.0123296	TRIM4	7	99876958	99919600	-	4891	protein_coding	tripartite motif containing 4 [Source:HGNC Symbol;Acc:HGNC:16275]	-
ENSG00000215424	141.965	184.736	171.346	272.278	309.096	248.9	166.016	276.758	-0.735963	0.00069998	0.0123296	MCM3AP-AS1	21	46229217	46259390	+	7605	antisense	MCM3AP antisense RNA 1 [Source:HGNC Symbol;Acc:HGNC:16417]	-
ENSG00000138380	80.3368	126.044	115.199	179.208	395.68	191.536	107.193	255.475	-1.25201	0.000700021	0.0123296	CARF	2	202912214	202987063	+	8636	protein_coding	calcium responsive transcription factor [Source:HGNC Symbol;Acc:HGNC:14435]	Others
ENSG00000189423	49.5227	100.065	70.6681	31.6832	26.9994	31.1125	73.4187	29.9317	1.29823	0.000700074	0.0123296	USP32P3	17	20415547	20431008	+	2935	transcribed_unprocessed_pseudogene	ubiquitin specific peptidase 32 pseudogene 3 [Source:HGNC Symbol;Acc:HGNC:43576]	-
ENSG00000131746	737.338	2339.99	2309.78	709.902	670.329	784.619	1795.7	721.617	1.31546	0.00070084	0.0123328	TNS4	17	40475828	40501597	-	4847	protein_coding	tensin 4 [Source:HGNC Symbol;Acc:HGNC:24352]	-
ENSG00000162734	1804.83	833.236	757.988	570.298	264.408	503.634	1132.02	446.113	1.34332	0.000704524	0.0123872	PEA15	1	160205337	160215376	+	2806	protein_coding	proliferation and apoptosis adaptor protein 15 [Source:HGNC Symbol;Acc:HGNC:8822]	-
ENSG00000185551	5722.62	4832	5027.12	3696.04	2953.17	3694.61	5193.91	3447.94	0.591073	0.000708893	0.0124536	NR2F2	15	96325938	96340263	+	6459	protein_coding	nuclear receptor subfamily 2 group F member 2 [Source:HGNC Symbol;Acc:HGNC:7976]	RXR-like
ENSG00000150977	529.342	504.175	504.358	353.466	334.234	366.544	512.625	351.415	0.544657	0.000712394	0.0125047	RILPL2	12	123410683	123436717	-	6141	protein_coding	Rab interacting lysosomal protein like 2 [Source:HGNC Symbol;Acc:HGNC:28787]	-
ENSG00000152642	1310.7	1240.23	1041.63	854.456	601.434	755.451	1197.52	737.114	0.700148	0.000713992	0.0125223	GPD1L	3	32105689	32168713	+	4802	protein_coding	glycerol-3-phosphate dehydrogenase 1 like [Source:HGNC Symbol;Acc:HGNC:28956]	-
ENSG00000140548	709.825	660.046	682.48	941.585	980.356	954.765	684.117	958.902	-0.487422	0.000722408	0.0126593	ZNF710	15	90001392	90082206	+	4936	protein_coding	zinc finger protein 710 [Source:HGNC Symbol;Acc:HGNC:25352]	zf-C2H2
ENSG00000231690	2.20101	2.8865	2.90417	11.8812	22.3443	16.5285	2.66389	16.918	-2.66204	0.000732891	0.0128323	LINC00574	6	169790321	169802873	+	2318	lincRNA	long intergenic non-protein coding RNA 574 [Source:HGNC Symbol;Acc:HGNC:21598]	-
ENSG00000135912	800.066	785.127	688.288	519.803	450.61	541.552	757.827	503.988	0.588481	0.00073423	0.012845	TTLL4	2	218710845	218755416	+	7685	protein_coding	tubulin tyrosine ligase like 4 [Source:HGNC Symbol;Acc:HGNC:28976]	-
ENSG00000259726	1.1005	5.77299	3.87223	9.901	45.6196	21.3899	3.58191	25.6368	-2.8218	0.000737849	0.0128976	CSPG4P11	15	84186752	84197384	+	4910	unprocessed_pseudogene	chondroitin sulfate proteoglycan 4 pseudogene 11 [Source:HGNC Symbol;Acc:HGNC:48363]	-
ENSG00000153234	48.4222	73.1246	62.9237	129.703	121.963	105.005	61.4902	118.89	-0.947475	0.000754764	0.0131823	NR4A2	2	156324432	156342348	-	3967	protein_coding	nuclear receptor subfamily 4 group A member 2 [Source:HGNC Symbol;Acc:HGNC:7981]	NGFIB-like
ENSG00000197249	34.1156	78.8976	68.732	86.1387	494.368	140.979	60.5817	240.495	-1.98767	0.000755962	0.0131923	SERPINA1	14	94376747	94390693	-	4902	protein_coding	serpin family A member 1 [Source:HGNC Symbol;Acc:HGNC:8941]	-
ENSG00000216915	0	0.962166	0	12.8713	12.1032	6.80586	0.320722	10.5934	-4.87426	0.000766844	0.0133711	GPR89P	6	27737000	27738494	-	1495	processed_pseudogene	G protein-coupled receptor 89 pseudogene [Source:HGNC Symbol;Acc:HGNC:13951]	-
ENSG00000114745	1119.21	955.431	849.954	625.743	679.639	610.583	974.866	638.655	0.609656	0.000768563	0.01339	GORASP1	3	39096659	39108363	-	6256	protein_coding	golgi reassembly stacking protein 1 [Source:HGNC Symbol;Acc:HGNC:16769]	-
ENSG00000272636	11.005	21.1676	8.71251	0.9901	1.86203	0	13.6284	0.950709	3.82952	0.000773763	0.0134694	DOC2B	17	142789	181636	-	6448	protein_coding	double C2 domain beta [Source:HGNC Symbol;Acc:HGNC:2986]	-
ENSG00000215012	1264.48	1126.7	1035.82	1655.45	2261.43	1618.82	1142.33	1845.23	-0.692112	0.000774821	0.0134766	RTL10	22	19846138	19854896	-	6803	protein_coding	retrotransposon Gag like 10 [Source:HGNC Symbol;Acc:HGNC:26112]	-
ENSG00000196605	52.8242	69.2759	66.7959	89.109	247.649	141.951	62.9653	159.57	-1.34101	0.000780893	0.013571	ZNF846	19	9751993	9793180	-	3912	protein_coding	zinc finger protein 846 [Source:HGNC Symbol;Acc:HGNC:27260]	zf-C2H2
ENSG00000170498	6.60302	12.5082	11.6167	0	0.931013	0	10.2426	0.310338	4.89396	0.000782876	0.0135942	KISS1	1	204190341	204196486	-	709	protein_coding	KiSS-1 metastasis suppressor [Source:HGNC Symbol;Acc:HGNC:6341]	-
ENSG00000167105	1.1005	21.1676	21.2973	0.9901	0	0	14.5218	0.330033	5.3983	0.000783901	0.0136008	TMEM92	17	50271406	50281485	+	3101	protein_coding	transmembrane protein 92 [Source:HGNC Symbol;Acc:HGNC:26579]	-
ENSG00000162627	599.775	616.748	625.365	424.753	388.232	451.131	613.963	421.372	0.543387	0.000786372	0.0136324	SNX7	1	98661701	98760500	+	2067	protein_coding	sorting nexin 7 [Source:HGNC Symbol;Acc:HGNC:14971]	-
ENSG00000244559	2.20101	0	1.93611	5.9406	37.2405	12.6395	1.37904	18.6069	-3.78004	0.000787539	0.0136414	AC091179.2	17	48690481	48690624	-	144	processed_pseudogene	ribosomal protein L9 (RPL9) pseudogene	-
ENSG00000178996	636.091	556.132	596.323	304.951	296.993	449.187	596.182	350.377	0.766787	0.000789397	0.0136623	SNX18	5	54517759	54546585	+	6653	protein_coding	sorting nexin 18 [Source:HGNC Symbol;Acc:HGNC:19245]	-
ENSG00000169992	990.453	1519.26	1475.32	558.416	925.427	633.918	1328.34	705.92	0.912077	0.000791953	0.0136885	NLGN2	17	7404874	7419860	+	5550	protein_coding	neuroligin 2 [Source:HGNC Symbol;Acc:HGNC:14290]	-
ENSG00000105289	424.794	1249.85	1135.53	1963.37	2885.21	1943.56	936.726	2264.05	-1.27287	0.000792217	0.0136885	TJP3	19	3708109	3750813	+	4217	protein_coding	tight junction protein 3 [Source:HGNC Symbol;Acc:HGNC:11829]	-
ENSG00000211456	1948.99	1718.43	1802.52	1335.65	1098.6	1302.84	1823.31	1245.69	0.549608	0.000797219	0.0137636	SACM1L	3	45689056	45745424	+	7352	protein_coding	SAC1 like phosphatidylinositide phosphatase [Source:HGNC Symbol;Acc:HGNC:17059]	-
ENSG00000223855	5.50252	11.546	14.5209	0.9901	0	0	10.5231	0.330033	4.93378	0.000805452	0.0138944	HRAT92	7	520391	525232	+	3506	lincRNA	heart tissue-associated transcript 92 [Source:NCBI gene;Acc:441307]	-
ENSG00000159842	857.292	891.928	949.664	1228.71	1284.8	1251.31	899.628	1254.94	-0.480033	0.000813342	0.014019	ABR	17	1003518	1229738	-	12426	protein_coding	ABR, RhoGEF and GTPase activating protein [Source:HGNC Symbol;Acc:HGNC:81]	-
ENSG00000232759	1.1005	0.962166	2.90417	11.8812	32.5854	7.77813	1.65561	17.4149	-3.38588	0.00082681	0.0142394	AC002480.1	7	22563337	22573996	+	2432	antisense	uncharacterized LOC100506178 [Source:NCBI gene;Acc:100506178]	-
ENSG00000196405	8.80403	25.9785	27.1056	47.5248	103.342	54.4469	20.6294	68.438	-1.72268	0.000830764	0.0142958	EVL	14	99971449	100144236	+	10621	protein_coding	Enah/Vasp-like [Source:HGNC Symbol;Acc:HGNC:20234]	-
ENSG00000112406	151.87	261.709	273.96	403.961	407.784	468.632	229.18	426.792	-0.895237	0.000832159	0.0143081	HECA	6	139135112	139180802	+	5614	protein_coding	hdc homolog, cell cycle regulator [Source:HGNC Symbol;Acc:HGNC:21041]	-
ENSG00000148346	35.2161	45.2218	22.2653	107.921	63.3089	81.6704	34.2344	84.3	-1.29943	0.000833512	0.0143088	LCN2	9	128149071	128153455	+	1598	protein_coding	lipocalin 2 [Source:HGNC Symbol;Acc:HGNC:6526]	-
ENSG00000268592	42.9196	35.6001	25.1695	64.3565	92.1703	75.8368	34.5631	77.4545	-1.1695	0.000833562	0.0143088	RAET1E-AS1	6	149863494	149919507	+	1210	antisense	RAET1E antisense RNA 1 [Source:NCBI gene;Acc:100652739]	-
ENSG00000102908	5889.9	7745.43	7665.07	4510.9	4915.75	4762.16	7100.14	4729.6	0.586187	0.000839802	0.0144041	NFAT5	16	69565094	69704666	+	16401	protein_coding	nuclear factor of activated T cells 5 [Source:HGNC Symbol;Acc:HGNC:7774]	RHD
ENSG00000155729	223.402	258.823	218.781	344.555	402.198	347.099	233.669	364.617	-0.641706	0.000842215	0.0144266	KCTD18	2	200488952	200519784	-	4915	protein_coding	potassium channel tetramerization domain containing 18 [Source:HGNC Symbol;Acc:HGNC:26446]	-
ENSG00000237943	102.347	90.4436	89.0612	55.4456	37.2405	49.5856	93.9506	47.4239	0.98702	0.000842481	0.0144266	PRKCQ-AS1	10	6580419	6616452	+	3892	processed_transcript	PRKCQ antisense RNA 1 [Source:HGNC Symbol;Acc:HGNC:44689]	-
ENSG00000090339	577.764	473.386	422.073	848.516	809.981	689.337	491.074	782.611	-0.673128	0.000852264	0.0145735	ICAM1	19	10270835	10286615	+	3706	protein_coding	intercellular adhesion molecule 1 [Source:HGNC Symbol;Acc:HGNC:5344]	-
ENSG00000106993	326.85	325.212	332.043	206.931	176.892	236.261	328.035	206.695	0.666842	0.000852448	0.0145735	CDC37L1	9	4679559	4708398	+	3949	protein_coding	cell division cycle 37 like 1 [Source:HGNC Symbol;Acc:HGNC:17179]	-
ENSG00000167701	33.0151	46.184	60.9876	83.1684	310.027	87.504	46.7289	160.233	-1.77664	0.000863969	0.0147584	GPT	8	144502973	144507174	+	2756	protein_coding	glutamic--pyruvic transaminase [Source:HGNC Symbol;Acc:HGNC:4552]	-
ENSG00000144366	304.84	259.785	315.587	200	115.446	165.285	293.404	160.244	0.873364	0.000869212	0.0148359	GULP1	2	188291669	188595931	+	11979	protein_coding	GULP, engulfment adaptor PTB domain containing 1 [Source:HGNC Symbol;Acc:HGNC:18649]	-
ENSG00000183723	3138.64	3013.5	2871.26	4496.04	3840.43	4350.89	3007.8	4229.12	-0.491672	0.000881225	0.0150288	CMTM4	16	66614750	66696707	-	8117	protein_coding	CKLF like MARVEL transmembrane domain containing 4 [Source:HGNC Symbol;Acc:HGNC:19175]	-
ENSG00000139970	0	0	0.968057	5.9406	22.3443	6.80586	0.322686	11.6969	-5.01982	0.000894616	0.0152448	RTN1	14	59595976	59870966	-	6209	protein_coding	reticulon 1 [Source:HGNC Symbol;Acc:HGNC:10467]	-
ENSG00000077984	53.9247	37.5245	30.9778	14.8515	6.51709	16.5285	40.809	12.6324	1.6928	0.000900014	0.0153243	CST7	20	24949230	24959928	+	930	protein_coding	cystatin F [Source:HGNC Symbol;Acc:HGNC:2479]	-
ENSG00000137628	55.0252	38.4866	49.3709	85.1486	94.0323	100.143	47.6276	93.1081	-0.970523	0.000902632	0.0153564	DDX60	4	168216293	168318807	-	6750	protein_coding	DExD/H-box helicase 60 [Source:HGNC Symbol;Acc:HGNC:25942]	-
ENSG00000182095	3250.89	3640.84	3837.38	4821.79	5374.74	4964.39	3576.37	5053.64	-0.498748	0.000908514	0.015444	TNRC18	7	5306790	5425414	-	12572	protein_coding	trinucleotide repeat containing 18 [Source:HGNC Symbol;Acc:HGNC:11962]	-
ENSG00000085982	746.142	1020.86	1007.75	1436.64	1916.96	1332.98	924.916	1562.19	-0.755904	0.000909988	0.0154538	USP40	2	233475520	233566782	-	9352	protein_coding	ubiquitin specific peptidase 40 [Source:HGNC Symbol;Acc:HGNC:20069]	-
ENSG00000188389	33.0151	59.6543	43.5626	13.8614	20.4823	5.8336	45.4107	13.3924	1.76049	0.000911511	0.0154538	PDCD1	2	241849881	241858908	-	2114	protein_coding	programmed cell death 1 [Source:HGNC Symbol;Acc:HGNC:8760]	-
ENSG00000169991	688.915	402.185	421.105	264.357	155.479	296.541	504.068	238.792	1.07766	0.00091185	0.0154538	IFFO2	1	18904281	18956686	-	6188	protein_coding	intermediate filament family orphan 2 [Source:HGNC Symbol;Acc:HGNC:27006]	-
ENSG00000165675	118.854	108.725	139.4	248.515	165.72	280.013	122.326	231.416	-0.919033	0.000912033	0.0154538	ENOX2	X	130623369	130903317	-	4279	protein_coding	ecto-NOX disulfide-thiol exchanger 2 [Source:HGNC Symbol;Acc:HGNC:2259]	-
ENSG00000121281	407.186	665.819	670.863	960.397	1851.78	932.403	581.29	1248.19	-1.10221	0.000913767	0.0154707	ADCY7	16	50246137	50318135	+	8630	protein_coding	adenylate cyclase 7 [Source:HGNC Symbol;Acc:HGNC:238]	-
ENSG00000135048	2282.44	3248.27	3133.6	4703.97	4210.97	4655.21	2888.11	4523.38	-0.647093	0.000922154	0.0155886	CEMIP2	9	71683366	71816690	-	9625	protein_coding	cell migration inducing hyaluronidase 2 [Source:HGNC Symbol;Acc:HGNC:11869]	-
ENSG00000085644	302.639	254.974	275.896	433.664	421.749	396.685	277.836	417.366	-0.587971	0.000922214	0.0155886	ZNF213	16	3129777	3142805	+	6443	protein_coding	zinc finger protein 213 [Source:HGNC Symbol;Acc:HGNC:13005]	zf-C2H2
ENSG00000010278	3324.62	4664.58	4955.48	6880.21	8422.87	6286.67	4314.89	7196.58	-0.737906	0.000924595	0.0156121	CD9	12	6199715	6238271	+	4165	protein_coding	CD9 molecule [Source:HGNC Symbol;Acc:HGNC:1709]	-
ENSG00000154781	486.423	438.748	455.955	273.268	343.544	278.068	460.375	298.293	0.625279	0.000925091	0.0156121	CCDC174	3	14651746	14672659	+	3556	protein_coding	coiled-coil domain containing 174 [Source:HGNC Symbol;Acc:HGNC:28033]	-
ENSG00000132549	620.684	619.635	631.173	824.753	996.184	887.679	623.831	902.872	-0.53351	0.000929612	0.0156758	VPS13B	8	99013266	99877580	+	16716	protein_coding	vacuolar protein sorting 13 homolog B [Source:HGNC Symbol;Acc:HGNC:2183]	-
ENSG00000253309	3.30151	0	0	11.8812	12.1032	19.4453	1.1005	14.4766	-3.8066	0.00093202	0.0156917	SERPINE3	13	51335773	51364735	+	2608	protein_coding	serpin family E member 3 [Source:HGNC Symbol;Acc:HGNC:24774]	-
ENSG00000255774	14.3065	7.69733	11.6167	22.7723	47.4817	40.8352	11.2069	37.0297	-1.73288	0.000932047	0.0156917	AP000439.2	11	69475567	69481545	-	2412	lincRNA	novel transcript	-
ENSG00000125945	266.322	301.158	300.098	417.822	484.127	414.185	289.192	438.711	-0.60076	0.000935861	0.0157355	ZNF436	1	23359448	23369442	-	4392	protein_coding	zinc finger protein 436 [Source:HGNC Symbol;Acc:HGNC:20814]	zf-C2H2
ENSG00000178878	119.955	165.493	154.889	226.733	245.787	264.456	146.779	245.659	-0.740939	0.000936149	0.0157355	APOLD1	12	12725917	12829975	+	7243	protein_coding	apolipoprotein L domain containing 1 [Source:HGNC Symbol;Acc:HGNC:25268]	-
ENSG00000091986	71.5327	49.0705	53.2431	27.7228	26.0684	20.4176	57.9488	24.7362	1.22514	0.000942499	0.0158296	CCDC80	3	112596794	112649530	-	13071	protein_coding	coiled-coil domain containing 80 [Source:HGNC Symbol;Acc:HGNC:30649]	-
ENSG00000144895	1114.81	867.874	892.548	1527.72	1317.38	1519.65	958.411	1454.92	-0.602617	0.000949509	0.0159346	EIF2A	3	150546678	150584242	+	4131	protein_coding	eukaryotic translation initiation factor 2A [Source:HGNC Symbol;Acc:HGNC:3254]	-
ENSG00000253641	44.0202	52.9191	74.5404	1.9802	24.2063	12.6395	57.1599	12.942	2.13814	0.000951704	0.0159564	LINCR-0001	8	10474565	10481974	+	1271	lincRNA	uncharacterized LINCR-0001 [Source:NCBI gene;Acc:101929191]	-
ENSG00000104915	644.895	661.008	680.544	973.268	900.289	907.124	662.149	926.894	-0.48502	0.000952323	0.0159564	STX10	19	13144058	13150383	-	1796	protein_coding	syntaxin 10 [Source:HGNC Symbol;Acc:HGNC:11428]	-
ENSG00000165548	83.6383	101.027	99.7099	39.604	60.5158	35.0016	94.7919	45.0405	1.07253	0.000964358	0.0161451	TMEM63C	14	77116568	77259495	+	6363	protein_coding	transmembrane protein 63C [Source:HGNC Symbol;Acc:HGNC:23787]	-
ENSG00000141933	121.055	129.892	149.081	208.911	207.616	234.316	133.343	216.948	-0.700868	0.000972373	0.0162663	TPGS1	19	507497	519654	+	3642	protein_coding	tubulin polyglutamylase complex subunit 1 [Source:HGNC Symbol;Acc:HGNC:25058]	-
ENSG00000171747	1.1005	8.65949	9.68057	17.8218	87.5152	22.3621	6.48019	42.5664	-2.70237	0.000975761	0.01631	LGALS4	19	38801671	38813364	-	2645	protein_coding	galectin 4 [Source:HGNC Symbol;Acc:HGNC:6565]	-
ENSG00000133606	1656.26	1789.63	1772.51	2395.05	2827.49	2302.33	1739.47	2508.29	-0.528025	0.000976839	0.0163151	MKRN1	7	140453040	140479569	-	5869	protein_coding	makorin ring finger protein 1 [Source:HGNC Symbol;Acc:HGNC:7112]	-
ENSG00000164741	811.071	702.381	780.254	499.01	355.647	539.608	764.569	464.755	0.718346	0.000981322	0.0163769	DLC1	8	13083361	13604610	-	12794	protein_coding	DLC1 Rho GTPase activating protein [Source:HGNC Symbol;Acc:HGNC:2897]	-
ENSG00000064300	3.30151	15.3947	14.5209	0	0.931013	0	11.0723	0.310338	5.00822	0.000982282	0.0163799	NGFR	17	49495293	49515017	+	4150	protein_coding	nerve growth factor receptor [Source:HGNC Symbol;Acc:HGNC:7809]	-
ENSG00000175879	52.8242	48.1083	51.307	24.7525	13.0342	23.3344	50.7465	20.3737	1.31951	0.000983491	0.0163855	HOXD8	2	176129694	176132695	+	2629	protein_coding	homeobox D8 [Source:HGNC Symbol;Acc:HGNC:5139]	Homeobox
ENSG00000119326	3289.41	2782.58	3023.24	1695.05	616.33	1710.22	3031.74	1340.53	1.17743	0.000984176	0.0163855	CTNNAL1	9	108942569	109013529	-	3131	protein_coding	catenin alpha like 1 [Source:HGNC Symbol;Acc:HGNC:2512]	-
ENSG00000182973	1382.23	1189.24	1140.37	884.159	634.951	827.398	1237.28	782.17	0.661619	0.000987929	0.016435	CNOT10	3	32685145	32773875	+	4846	protein_coding	CCR4-NOT transcription complex subunit 10 [Source:HGNC Symbol;Acc:HGNC:23817]	-
ENSG00000121742	146.367	64.4651	75.5084	41.5842	15.8272	38.8906	95.4468	32.1007	1.57199	0.000998781	0.0166024	GJB6	13	20221962	20232395	-	3300	protein_coding	gap junction protein beta 6 [Source:HGNC Symbol;Acc:HGNC:4288]	-
ENSG00000124215	9.90453	8.65949	10.6486	30.6931	39.1025	23.3344	9.73755	31.0433	-1.67442	0.00100521	0.016696	CDH26	20	59958427	60034011	+	5748	protein_coding	cadherin 26 [Source:HGNC Symbol;Acc:HGNC:15902]	-
ENSG00000204569	3464.39	3480.15	3265.26	2400	1759.61	2462.75	3403.27	2207.46	0.624606	0.00100804	0.0167298	PPP1R10	6	30600400	30618612	-	5215	protein_coding	protein phosphatase 1 regulatory subunit 10 [Source:HGNC Symbol;Acc:HGNC:9284]	-
ENSG00000069667	891.408	1327.79	1273.96	636.634	797.878	668.919	1164.39	701.144	0.732018	0.00101211	0.0167842	RORA	15	60488284	61229319	-	17040	protein_coding	RAR related orphan receptor A [Source:HGNC Symbol;Acc:HGNC:10258]	THR-like
ENSG00000121316	688.915	729.322	757.988	1051.49	1457.97	995.601	725.409	1168.35	-0.687627	0.00102121	0.0169216	PLBD1	12	14503661	14568349	-	2841	protein_coding	phospholipase B domain containing 1 [Source:HGNC Symbol;Acc:HGNC:26215]	-
ENSG00000179912	291.634	410.845	431.753	577.228	777.396	594.055	378.077	649.56	-0.780022	0.00102281	0.0169348	R3HDM2	12	57253762	57431005	-	5903	protein_coding	R3H domain containing 2 [Source:HGNC Symbol;Acc:HGNC:29167]	-
ENSG00000125510	8.80403	43.2975	48.4028	2.9703	10.2411	1.94453	33.5014	5.05199	2.72451	0.00102538	0.0169639	OPRL1	20	64080173	64100643	+	3549	protein_coding	opioid related nociceptin receptor 1 [Source:HGNC Symbol;Acc:HGNC:8155]	-
ENSG00000182534	736.237	803.408	801.551	582.179	502.747	542.525	780.399	542.483	0.525096	0.00104022	0.017196	MXRA7	17	76672551	76711016	-	9257	protein_coding	matrix remodeling associated 7 [Source:HGNC Symbol;Acc:HGNC:7541]	-
ENSG00000172818	67.1307	93.3301	65.8279	140.594	237.408	118.616	75.4296	165.54	-1.13358	0.00104369	0.0172397	OVOL1	11	65787022	65797219	+	3849	protein_coding	ovo like transcriptional repressor 1 [Source:HGNC Symbol;Acc:HGNC:8525]	zf-C2H2
ENSG00000075426	1494.48	1691.49	1728.95	861.387	1266.18	802.12	1638.31	976.561	0.746328	0.00104706	0.0172819	FOSL2	2	28392448	28417312	+	7157	protein_coding	FOS like 2, AP-1 transcription factor subunit [Source:HGNC Symbol;Acc:HGNC:3798]	TF_bZIP
ENSG00000272462	37.4171	51.957	65.8279	92.0793	124.756	104.032	51.734	106.956	-1.04417	0.00104987	0.0173146	U91328.1	6	25992662	26001775	+	4130	lincRNA	novel transcript	-
ENSG00000127084	294.935	254.012	284.609	451.486	507.402	370.433	277.852	443.107	-0.674023	0.00105302	0.0173182	FGD3	9	92947451	93036236	+	5890	protein_coding	FYVE, RhoGEF and PH domain containing 3 [Source:HGNC Symbol;Acc:HGNC:16027]	-
ENSG00000169105	657.001	607.127	614.716	466.337	404.991	426.825	626.281	432.718	0.533344	0.00105323	0.0173182	CHST14	15	40470998	40474571	+	3574	protein_coding	carbohydrate sulfotransferase 14 [Source:HGNC Symbol;Acc:HGNC:24464]	-
ENSG00000075420	698.82	774.543	739.595	1050.5	1282.94	988.795	737.653	1107.41	-0.586113	0.00105323	0.0173182	FNDC3B	3	172039628	172401665	+	13270	protein_coding	fibronectin type III domain containing 3B [Source:HGNC Symbol;Acc:HGNC:24670]	-
ENSG00000122729	1104.91	1228.69	1286.55	1918.81	1630.2	1679.1	1206.71	1742.71	-0.529946	0.00105421	0.0173182	ACO1	9	32384603	32454769	+	7555	protein_coding	aconitase 1 [Source:HGNC Symbol;Acc:HGNC:117]	-
ENSG00000091844	7.70353	5.77299	1.93611	14.8515	50.2747	19.4453	5.13755	28.1905	-2.47053	0.00105503	0.0173182	RGS17	6	153004459	153131249	-	7899	protein_coding	regulator of G protein signaling 17 [Source:HGNC Symbol;Acc:HGNC:14088]	-
ENSG00000100593	38.5176	58.6921	60.0195	21.7822	25.1373	14.584	52.4098	20.5012	1.35568	0.00105503	0.0173182	ISM2	14	77474394	77498850	-	4131	protein_coding	isthmin 2 [Source:HGNC Symbol;Acc:HGNC:23176]	-
ENSG00000164136	36.3166	28.865	30.9778	3.9604	8.37912	14.584	32.0531	8.9745	1.83369	0.00105979	0.0173713	IL15	4	141636599	141733987	+	7860	protein_coding	interleukin 15 [Source:HGNC Symbol;Acc:HGNC:5977]	-
ENSG00000166833	172.779	140.476	174.25	83.1684	109.86	77.7813	162.502	90.2697	0.846455	0.00105992	0.0173713	NAV2	11	19350724	20121598	+	14673	protein_coding	neuron navigator 2 [Source:HGNC Symbol;Acc:HGNC:15997]	-
ENSG00000278952	8.80403	22.1298	25.1695	46.5347	52.1367	58.336	18.7011	52.3358	-1.47391	0.00106287	0.017406	AP003068.4	11	65118310	65119111	+	802	TEC	TEC	-
ENSG00000128833	1174.24	1187.31	1220.72	1612.87	1574.34	1785.08	1194.09	1657.43	-0.47295	0.00106853	0.0174851	MYO5C	15	52192322	52295798	-	10045	protein_coding	myosin VC [Source:HGNC Symbol;Acc:HGNC:7604]	-
ENSG00000160298	353.262	461.84	430.785	226.733	299.786	228.483	415.296	251.667	0.72279	0.00107478	0.0175737	C21orf58	21	46300181	46323875	-	5315	protein_coding	chromosome 21 open reading frame 58 [Source:HGNC Symbol;Acc:HGNC:1300]	-
ENSG00000006534	420.392	654.273	670.863	916.833	1489.62	927.542	581.843	1111.33	-0.933193	0.00107962	0.017639	ALDH3B1	11	68008578	68029282	+	6626	protein_coding	aldehyde dehydrogenase 3 family member B1 [Source:HGNC Symbol;Acc:HGNC:410]	-
ENSG00000214425	616.282	666.781	670.863	896.041	1119.08	898.374	651.309	971.164	-0.576309	0.00108217	0.017667	LRRC37A4P	17	45506741	45550335	-	6924	transcribed_unprocessed_pseudogene	leucine rich repeat containing 37 member A4, pseudogene [Source:HGNC Symbol;Acc:HGNC:25479]	-
ENSG00000064692	29.7136	95.2544	93.9015	135.644	371.474	172.091	72.9565	226.403	-1.63134	0.00108492	0.0176979	SNCAIP	5	122311354	122464219	+	7325	protein_coding	synuclein alpha interacting protein [Source:HGNC Symbol;Acc:HGNC:11139]	-
ENSG00000096696	4315.08	6121.3	5572.14	7970.31	9269.16	7732.43	5336.17	8323.97	-0.641393	0.00108575	0.0176979	DSP	6	7541575	7586717	+	10093	protein_coding	desmoplakin [Source:HGNC Symbol;Acc:HGNC:3052]	-
ENSG00000166415	11.005	18.2812	17.425	46.5347	79.1361	27.2235	15.5704	50.9647	-1.70651	0.00108909	0.0177386	WDR72	15	53513741	53762878	-	8572	protein_coding	WD repeat domain 72 [Source:HGNC Symbol;Acc:HGNC:26790]	-
ENSG00000176754	0	0	0	0.9901	32.5854	2.9168	0	12.1641	-6.03758	0.00109148	0.0177637	LINC00303	1	204032447	204041265	-	1891	lincRNA	long intergenic non-protein coding RNA 303 [Source:HGNC Symbol;Acc:HGNC:26865]	-
ENSG00000146904	640.493	726.435	765.733	484.159	514.85	451.131	710.887	483.38	0.556769	0.00109246	0.0177661	EPHA1	7	143390289	143408892	-	4733	protein_coding	EPH receptor A1 [Source:HGNC Symbol;Acc:HGNC:3385]	-
ENSG00000106804	84.7388	89.4814	88.0932	139.604	137.79	175.008	87.4378	150.801	-0.785612	0.00109772	0.0178377	C5	9	120952335	121050276	-	6533	protein_coding	complement C5 [Source:HGNC Symbol;Acc:HGNC:1331]	-
ENSG00000100290	100.146	187.622	180.059	268.317	310.958	309.181	155.942	296.152	-0.922926	0.00110645	0.0179657	BIK	22	43110748	43129712	+	953	protein_coding	BCL2 interacting killer [Source:HGNC Symbol;Acc:HGNC:1051]	-
ENSG00000163521	79.2363	64.4651	82.2848	131.683	175.03	117.644	75.3287	141.453	-0.91058	0.00110794	0.017976	GLB1L	2	219236606	219245478	-	3411	protein_coding	galactosidase beta 1 like [Source:HGNC Symbol;Acc:HGNC:28129]	-
ENSG00000231482	6.60302	3.84866	1.93611	21.7822	33.5165	11.6672	4.12927	22.322	-2.45409	0.00111901	0.0181336	AC105450.1	2	1366234	1580747	-	2569	lincRNA	novel transcript	-
ENSG00000273472	6.60302	13.4703	15.4889	0	0.931013	0.972266	11.8541	0.634426	4.21415	0.00111938	0.0181336	AC096733.2	4	140756528	140757921	+	1394	lincRNA	novel transcript	-
ENSG00000151092	887.006	722.587	797.679	548.515	411.508	560.025	802.424	506.683	0.663277	0.00112507	0.0182118	NGLY1	3	25718944	25790039	-	8326	protein_coding	N-glycanase 1 [Source:HGNC Symbol;Acc:HGNC:17646]	-
ENSG00000173473	7924.73	7512.59	7257.52	5176.24	2793.97	4802.02	7564.95	4257.41	0.829388	0.0011277	0.0182403	SMARCC1	3	47585272	47782106	-	7645	protein_coding	SWI/SNF related, matrix associated, actin dependent regulator of chromatin subfamily c member 1 [Source:HGNC Symbol;Acc:HGNC:11104]	MYB
ENSG00000257151	2.20101	7.69733	13.5528	0	0	0	7.81704	0	5.46726	0.00113143	0.0182866	PWAR6	15	25031873	25036490	+	4618	lincRNA	Prader Willi/Angelman region RNA 6 [Source:HGNC Symbol;Acc:HGNC:49129]	-
ENSG00000157014	1185.24	913.095	875.123	635.644	461.782	672.808	991.154	590.078	0.748083	0.00113878	0.0183773	TATDN2	3	10248023	10281218	+	5572	protein_coding	TatD DNase domain containing 2 [Source:HGNC Symbol;Acc:HGNC:28988]	-
ENSG00000215126	217.9	272.293	207.164	146.535	131.273	145.84	232.452	141.216	0.719929	0.0011388	0.0183773	CBWD6	9	41131306	41199261	-	10393	protein_coding	COBW domain containing 6 [Source:HGNC Symbol;Acc:HGNC:31978]	-
ENSG00000258640	11.005	12.5082	15.4889	1.9802	1.86203	0.972266	13.0007	1.60483	3.01923	0.00113994	0.0183817	RPL21P5	14	31111569	31112239	-	472	processed_pseudogene	ribosomal protein L21 pseudogene 5 [Source:HGNC Symbol;Acc:HGNC:23541]	-
ENSG00000165240	211.297	341.569	318.491	474.258	603.296	460.854	290.452	512.803	-0.818968	0.00114553	0.0184502	ATP7A	X	77910656	78050395	+	10920	protein_coding	ATPase copper transporting alpha [Source:HGNC Symbol;Acc:HGNC:869]	-
ENSG00000169241	585.468	676.403	703.777	953.466	1309.94	913.93	655.216	1059.11	-0.692656	0.00114627	0.0184502	SLC50A1	1	155135344	155138857	+	2340	protein_coding	solute carrier family 50 member 1 [Source:HGNC Symbol;Acc:HGNC:30657]	-
ENSG00000185630	165.076	346.38	327.203	481.189	825.808	507.523	279.553	604.84	-1.11249	0.00114682	0.0184502	PBX1	1	164555584	164899296	+	21249	protein_coding	PBX homeobox 1 [Source:HGNC Symbol;Acc:HGNC:8632]	Homeobox
ENSG00000143033	860.594	937.15	905.133	618.813	641.468	671.836	900.959	644.039	0.484496	0.00116052	0.0186562	MTF2	1	93079235	93139081	+	5909	protein_coding	metal response element binding transcription factor 2 [Source:HGNC Symbol;Acc:HGNC:29535]	-
ENSG00000109654	364.267	483.969	485.965	667.327	851.877	650.446	444.734	723.217	-0.700888	0.00116846	0.0187695	TRIM2	4	153152342	153339320	+	9425	protein_coding	tripartite motif containing 2 [Source:HGNC Symbol;Acc:HGNC:15974]	-
ENSG00000118640	659.202	722.587	686.352	493.07	476.679	497.8	689.38	489.183	0.49525	0.00117983	0.0189376	VAMP8	2	85561562	85582031	+	990	protein_coding	vesicle associated membrane protein 8 [Source:HGNC Symbol;Acc:HGNC:12647]	-
ENSG00000186472	5.50252	10.5838	7.74445	25.7426	41.8956	20.4176	7.9436	29.3519	-1.87855	0.00118424	0.0189939	PCLO	7	82754013	83162930	-	22873	protein_coding	piccolo presynaptic cytomatrix protein [Source:HGNC Symbol;Acc:HGNC:13406]	-
ENSG00000095397	122.156	162.606	161.665	221.782	497.161	253.761	148.809	324.235	-1.12318	0.00118658	0.019017	WHRN	9	114402080	114505450	-	5542	protein_coding	whirlin [Source:HGNC Symbol;Acc:HGNC:16361]	-
ENSG00000197702	2184.5	1747.29	1827.69	1391.09	1158.18	1325.2	1919.83	1291.49	0.571823	0.00119063	0.0190673	PARVA	11	12377185	12535356	+	12849	protein_coding	parvin alpha [Source:HGNC Symbol;Acc:HGNC:14652]	-
ENSG00000174171	0	5.77299	3.87223	4.9505	85.6532	19.4453	3.21507	36.683	-3.49329	0.00119838	0.0191767	AC020659.1	15	41892793	41898575	+	3653	antisense	novel transcript, antisense to SPTBN5	-
ENSG00000155008	379.674	330.985	325.267	555.446	485.058	498.773	345.309	513.092	-0.571981	0.00120073	0.0191999	APOOL	X	85003826	85093316	+	6548	protein_coding	apolipoprotein O like [Source:HGNC Symbol;Acc:HGNC:24009]	-
ENSG00000158321	154.071	127.968	129.72	50.4951	92.1703	66.1141	137.253	69.5932	0.977058	0.0012156	0.0194228	AUTS2	7	69598296	70793495	+	24197	protein_coding	AUTS2, activator of transcription and developmental regulator [Source:HGNC Symbol;Acc:HGNC:14262]	-
ENSG00000175592	720.83	253.05	268.152	178.218	80.9981	182.786	414.01	147.334	1.49027	0.00123635	0.0197394	FOSL1	11	65892049	65900573	-	1887	protein_coding	FOS like 1, AP-1 transcription factor subunit [Source:HGNC Symbol;Acc:HGNC:13718]	TF_bZIP
ENSG00000106366	86.9398	52.9191	62.9237	24.7525	33.5165	8.7504	67.5942	22.3398	1.59342	0.00123794	0.0197497	SERPINE1	7	101127089	101139266	+	3190	protein_coding	serpin family E member 1 [Source:HGNC Symbol;Acc:HGNC:8583]	-
ENSG00000160703	530.443	554.208	515.974	769.308	717.811	756.423	533.542	747.847	-0.487003	0.00124367	0.019826	NLRX1	11	119166568	119184016	+	5320	protein_coding	NLR family member X1 [Source:HGNC Symbol;Acc:HGNC:29890]	-
ENSG00000182578	15.4071	21.1676	13.5528	2.9703	2.79304	3.88906	16.7092	3.21747	2.37911	0.00125061	0.0199003	CSF1R	5	150053291	150113372	-	5151	protein_coding	colony stimulating factor 1 receptor [Source:HGNC Symbol;Acc:HGNC:2433]	-
ENSG00000105855	125.457	128.93	169.41	243.565	211.34	255.706	141.266	236.87	-0.744201	0.00125104	0.0199003	ITGB8	7	20330702	20415754	+	15156	protein_coding	integrin subunit beta 8 [Source:HGNC Symbol;Acc:HGNC:6163]	-
ENSG00000179111	424.794	378.131	467.571	239.604	141.514	285.846	423.499	222.321	0.930274	0.00125117	0.0199003	HES7	17	8120590	8124092	-	1868	protein_coding	hes family bHLH transcription factor 7 [Source:HGNC Symbol;Acc:HGNC:15977]	bHLH
ENSG00000172350	20.9096	19.2433	28.0736	0.9901	6.51709	6.80586	22.7422	4.77102	2.24693	0.00125641	0.0199685	ABCG4	11	119149012	119162653	+	6271	protein_coding	ATP binding cassette subfamily G member 4 [Source:HGNC Symbol;Acc:HGNC:13884]	-
ENSG00000122863	734.036	655.235	579.866	462.377	290.476	410.296	656.379	387.716	0.75966	0.00126579	0.0200919	CHST3	10	71964365	72013564	+	6970	protein_coding	carbohydrate sulfotransferase 3 [Source:HGNC Symbol;Acc:HGNC:1971]	-
ENSG00000225648	630.589	354.077	369.798	263.367	178.754	250.845	451.488	230.989	0.966342	0.00126608	0.0200919	SBDSP1	7	72829425	72836701	+	1239	transcribed_unprocessed_pseudogene	SBDS, ribosome maturation factor pseudogene 1 [Source:HGNC Symbol;Acc:HGNC:21646]	-
ENSG00000146677	86.9398	83.7084	62.9237	41.5842	29.7924	40.8352	77.8573	37.4039	1.05795	0.00126844	0.0201142	AC004453.1	7	44467897	44468304	+	408	processed_pseudogene	ribosomal protein L32 (RPL32) pseudogene	-
ENSG00000163636	2530.06	1995.53	1970.96	1519.8	944.047	1367.98	2165.52	1277.28	0.761647	0.00127409	0.0201884	PSMD6	3	64010549	64024010	-	9123	protein_coding	proteasome 26S subunit, non-ATPase 6 [Source:HGNC Symbol;Acc:HGNC:9564]	-
ENSG00000233184	24.2111	26.9406	37.7542	52.4753	89.3772	66.1141	29.6353	69.3222	-1.22389	0.00127723	0.020223	AC093157.1	1	101025878	101087268	+	2840	antisense	uncharacterized LOC102606465 [Source:NCBI gene;Acc:102606465]	-
ENSG00000178226	23.1106	36.5623	58.0834	12.8713	13.0342	11.6672	39.2521	12.5242	1.65181	0.00129736	0.020523	PRSS36	16	31138925	31150094	-	3685	protein_coding	serine protease 36 [Source:HGNC Symbol;Acc:HGNC:26906]	-
ENSG00000130675	310.342	334.834	347.532	207.921	138.721	227.51	330.903	191.384	0.790947	0.00129813	0.020523	MNX1	7	156994051	157010651	-	4202	protein_coding	motor neuron and pancreas homeobox 1 [Source:HGNC Symbol;Acc:HGNC:4979]	Homeobox
ENSG00000110195	72.6332	120.271	131.656	45.5446	55.8608	54.4469	108.187	51.9508	1.06035	0.00130553	0.0206244	FOLR1	11	72189558	72196323	+	1648	protein_coding	folate receptor 1 [Source:HGNC Symbol;Acc:HGNC:3791]	-
ENSG00000261770	8.80403	6.73516	7.74445	20.7921	32.5854	25.2789	7.76122	26.2188	-1.76203	0.00130707	0.0206332	AC006504.1	19	27757184	27760849	-	3666	lincRNA	novel transcript	-
ENSG00000090097	736.237	735.095	763.797	458.416	580.952	443.353	745.043	494.241	0.591814	0.00130882	0.0206454	PCBP4	3	51957454	51974016	-	3738	protein_coding	poly(rC) binding protein 4 [Source:HGNC Symbol;Acc:HGNC:8652]	-
ENSG00000183397	108.95	112.573	116.167	176.238	230.891	167.23	112.563	191.453	-0.766473	0.00131112	0.0206662	C19orf71	19	3539154	3544030	+	674	protein_coding	chromosome 19 open reading frame 71 [Source:HGNC Symbol;Acc:HGNC:34496]	-
ENSG00000198478	648.197	684.1	750.244	1014.85	970.115	950.876	694.18	978.615	-0.495056	0.0013127	0.0206756	SH3BGRL2	6	79631283	79703659	+	4653	protein_coding	SH3 domain binding glutamate rich protein like 2 [Source:HGNC Symbol;Acc:HGNC:15567]	-
ENSG00000135968	923.323	1415.35	1324.3	1890.1	4181.18	1869.67	1220.99	2646.98	-1.11621	0.00131777	0.0207397	GCC2	2	108448561	108509415	+	13282	protein_coding	GRIP and coiled-coil domain containing 2 [Source:HGNC Symbol;Acc:HGNC:23218]	-
ENSG00000131471	52.8242	41.3731	38.7223	17.8218	18.6203	18.4731	44.3065	18.305	1.2722	0.00133025	0.0209206	AOC3	17	42851184	42858130	+	4524	protein_coding	amine oxidase, copper containing 3 [Source:HGNC Symbol;Acc:HGNC:550]	-
ENSG00000261324	27.5126	34.638	42.5945	76.2377	170.375	54.4469	34.915	100.353	-1.52198	0.00133236	0.0209381	AC010168.2	12	14762504	14767931	-	5428	sense_overlapping	novel transcript, overlapping HIST4H4	-
ENSG00000248323	51.7237	25.0163	23.2334	7.9208	13.0342	5.8336	33.3245	8.92953	1.89093	0.00133759	0.0210045	LUCAT1	5	91054834	91314547	-	16538	antisense	lung cancer associated transcript 1 [Source:HGNC Symbol;Acc:HGNC:48498]	-
ENSG00000128512	44.0202	76.0111	57.1154	106.931	141.514	106.949	59.0489	118.465	-1.00127	0.00133914	0.0210132	DOCK4	7	111726110	112206411	-	11499	protein_coding	dedicator of cytokinesis 4 [Source:HGNC Symbol;Acc:HGNC:19192]	-
ENSG00000196542	3.30151	5.77299	5.80834	23.7624	35.3785	11.6672	4.96095	23.6027	-2.24199	0.00135858	0.0212904	SPTSSB	3	161344792	161372880	-	3745	protein_coding	serine palmitoyltransferase small subunit B [Source:HGNC Symbol;Acc:HGNC:24045]	-
ENSG00000196954	261.92	283.839	295.257	425.743	606.089	387.934	280.339	473.256	-0.755428	0.00135999	0.0212904	CASP4	11	104942866	104969436	-	7256	protein_coding	caspase 4 [Source:HGNC Symbol;Acc:HGNC:1505]	-
ENSG00000248334	1.1005	9.62166	14.5209	0	0	0	8.41434	0	5.57349	0.00136039	0.0212904	WHAMMP2	15	28737583	28759204	+	6657	transcribed_unprocessed_pseudogene	WAS protein homolog associated with actin, golgi membranes and microtubules pseudogene 2 [Source:HGNC Symbol;Acc:HGNC:32360]	-
ENSG00000065675	116.653	184.736	151.017	91.0892	56.7918	81.6704	150.802	76.5171	0.981587	0.00136086	0.0212904	PRKCQ	10	6427143	6580301	-	3295	protein_coding	protein kinase C theta [Source:HGNC Symbol;Acc:HGNC:9410]	-
ENSG00000105357	1058.68	2034.98	2140.37	2893.07	5512.53	2943.05	1744.68	3782.88	-1.11639	0.00136336	0.0213137	MYH14	19	50188186	50310544	+	10392	protein_coding	myosin heavy chain 14 [Source:HGNC Symbol;Acc:HGNC:23212]	-
ENSG00000158055	234.407	478.196	393.031	231.683	130.342	164.313	368.545	175.446	1.07218	0.00137059	0.0214108	GRHL3	1	24319322	24364482	+	3940	protein_coding	grainyhead like transcription factor 3 [Source:HGNC Symbol;Acc:HGNC:25839]	CP2
ENSG00000106261	860.594	1352.81	1322.37	1849.51	2957.83	1790.91	1178.59	2199.42	-0.899866	0.00137379	0.0214308	ZKSCAN1	7	100015572	100041689	+	10319	protein_coding	zinc finger with KRAB and SCAN domains 1 [Source:HGNC Symbol;Acc:HGNC:13101]	zf-C2H2
ENSG00000166348	517.237	537.851	505.326	700.991	720.604	767.118	520.138	729.571	-0.488111	0.00137392	0.0214308	USP54	10	73497538	73625953	-	9498	protein_coding	ubiquitin specific peptidase 54 [Source:HGNC Symbol;Acc:HGNC:23513]	-
ENSG00000240207	7.70353	24.0541	31.9459	54.4555	83.7912	56.3914	21.2345	64.8794	-1.60243	0.00137676	0.0214593	AC080013.1	3	158732263	158784070	+	4177	antisense	novel transcript, antisense to RARRES1	-
ENSG00000222041	307.041	228.995	212.973	144.555	48.4127	121.533	249.67	104.834	1.25254	0.00138195	0.0215242	CYTOR	2	87454781	87636740	+	17693	lincRNA	cytoskeleton regulator RNA [Source:HGNC Symbol;Acc:HGNC:28717]	-
ENSG00000221968	702.121	568.64	626.333	402.971	453.403	427.797	632.365	428.057	0.562255	0.00138818	0.0216053	FADS3	11	61873519	61892051	-	6283	protein_coding	fatty acid desaturase 3 [Source:HGNC Symbol;Acc:HGNC:3576]	-
ENSG00000053918	78.1358	252.087	249.759	436.634	618.192	396.685	193.327	483.837	-1.32198	0.00139242	0.0216551	KCNQ1	11	2444684	2849110	+	4447	protein_coding	potassium voltage-gated channel subfamily Q member 1 [Source:HGNC Symbol;Acc:HGNC:6294]	-
ENSG00000246223	0	0	0	5.9406	9.31013	4.86133	0	6.70402	-5.17715	0.00139646	0.021702	LINC01550	14	97925610	97978124	-	5850	lincRNA	long intergenic non-protein coding RNA 1550 [Source:HGNC Symbol;Acc:HGNC:20111]	-
ENSG00000071537	683.413	843.819	793.807	1125.74	1184.25	1053.94	773.68	1121.31	-0.53494	0.00140446	0.0218013	SEL1L	14	81471549	81533861	-	9559	protein_coding	SEL1L, ERAD E3 ligase adaptor subunit [Source:HGNC Symbol;Acc:HGNC:10717]	-
ENSG00000111670	658.101	687.949	777.35	1148.52	925.427	1059.77	707.8	1044.57	-0.561087	0.00140493	0.0218013	GNPTAB	12	101745497	101830938	-	9755	protein_coding	N-acetylglucosamine-1-phosphate transferase subunits alpha and beta [Source:HGNC Symbol;Acc:HGNC:29670]	-
ENSG00000102547	538.146	1074.74	1082.29	1545.55	2037.99	1607.16	898.391	1730.23	-0.945132	0.00140739	0.0218234	CAB39L	13	49308650	49444126	-	5006	protein_coding	calcium binding protein 39 like [Source:HGNC Symbol;Acc:HGNC:20290]	-
ENSG00000114423	67.1307	106.8	123.911	169.307	231.822	178.897	99.2808	193.342	-0.958914	0.00141803	0.0219722	CBLB	3	105655461	105869552	-	12269	protein_coding	Cbl proto-oncogene B [Source:HGNC Symbol;Acc:HGNC:1542]	-
ENSG00000011198	904.614	635.029	594.387	429.703	204.823	411.269	711.343	348.598	1.02903	0.00142404	0.0220489	ABHD5	3	43690108	43734371	+	7549	protein_coding	abhydrolase domain containing 5 [Source:HGNC Symbol;Acc:HGNC:21396]	-
ENSG00000196586	1754.2	2246.66	2208.14	2922.78	3944.7	2933.33	2069.67	3266.93	-0.658434	0.00143681	0.0222188	MYO6	6	75749192	75919537	+	8785	protein_coding	myosin VI [Source:HGNC Symbol;Acc:HGNC:7605]	-
ENSG00000144583	80.3368	9.62166	2.90417	0	0	0	30.9542	0	7.44626	0.00143712	0.0222188	2024-03-04	2	216257865	216372027	-	4447	protein_coding	membrane associated ring-CH-type finger 4 [Source:HGNC Symbol;Acc:HGNC:29269]	-
ENSG00000240875	2.20101	0	1.93611	6.9307	24.2063	12.6395	1.37904	14.5922	-3.43108	0.00144487	0.0223223	LINC00886	3	156747346	156817062	-	3822	lincRNA	long intergenic non-protein coding RNA 886 [Source:HGNC Symbol;Acc:HGNC:48572]	-
ENSG00000130598	50.6232	92.3679	97.7737	36.6337	39.1025	18.4731	80.2549	31.4031	1.35533	0.00144699	0.0223384	TNNI2	11	1838989	1841680	+	1082	protein_coding	troponin I2, fast skeletal type [Source:HGNC Symbol;Acc:HGNC:11946]	-
ENSG00000115561	487.523	423.353	466.603	660.397	623.779	689.337	459.16	657.837	-0.51911	0.00145723	0.0224801	CHMP3	2	86503431	86563479	-	7018	protein_coding	charged multivesicular body protein 3 [Source:HGNC Symbol;Acc:HGNC:29865]	-
ENSG00000115425	72.6332	103.914	123.911	192.079	180.616	171.119	100.153	181.272	-0.852674	0.00145952	0.0224988	PECR	2	215996329	216082955	-	3182	protein_coding	peroxisomal trans-2-enoyl-CoA reductase [Source:HGNC Symbol;Acc:HGNC:18281]	-
ENSG00000278974	1.1005	4.81083	0	16.8317	13.0342	18.4731	1.97044	16.113	-3.0129	0.00146769	0.0226083	AC093909.6	4	188740507	188741281	-	775	TEC	tec	-
ENSG00000124479	39.6181	64.4651	38.7223	85.1486	359.371	72.92	47.6018	172.48	-1.857	0.00147007	0.0226283	NDP	X	43948776	43973504	-	1928	protein_coding	NDP, norrin cystine knot growth factor [Source:HGNC Symbol;Acc:HGNC:7678]	-
ENSG00000165475	94.6433	220.336	175.218	275.248	566.056	307.236	163.399	382.847	-1.22711	0.00147383	0.0226695	CRYL1	13	20403666	20525873	-	4327	protein_coding	crystallin lambda 1 [Source:HGNC Symbol;Acc:HGNC:18246]	-
ENSG00000168038	177.181	132.779	169.41	70.2971	71.688	110.838	159.79	84.2745	0.922507	0.00148022	0.0227512	ULK4	3	41246599	41962430	-	6579	protein_coding	unc-51 like kinase 4 [Source:HGNC Symbol;Acc:HGNC:15784]	-
ENSG00000228544	93.5428	59.6543	70.6681	124.753	213.202	126.395	74.6218	154.783	-1.05604	0.00148208	0.0227631	CCDC183-AS1	9	136803927	136808848	-	2386	antisense	CCDC183 antisense RNA 1 [Source:HGNC Symbol;Acc:HGNC:44105]	-
ENSG00000285730	11.005	7.69733	7.74445	26.7327	22.3443	35.9738	8.81561	28.3503	-1.69182	0.00148864	0.0228386	Z94721.3	6	166995735	166999511	-	1002	bidirectional_promoter_lncRNA	novel transcript	-
ENSG00000177984	0	1.92433	1.93611	8.9109	60.5158	1.94453	1.28682	23.7904	-4.18043	0.00148916	0.0228386	LCN15	9	136759634	136766255	-	2887	protein_coding	lipocalin 15 [Source:HGNC Symbol;Acc:HGNC:33777]	-
ENSG00000148400	816.574	1170.96	1181.03	698.021	582.814	690.309	1056.19	657.048	0.685337	0.00149591	0.0229252	NOTCH1	9	136494433	136545786	-	10377	protein_coding	notch 1 [Source:HGNC Symbol;Acc:HGNC:7881]	-
ENSG00000146426	41.8191	40.411	67.764	89.109	145.238	94.3098	49.998	109.552	-1.13053	0.00150092	0.0229853	TIAM2	6	154832697	155257723	+	11532	protein_coding	T cell lymphoma invasion and metastasis 2 [Source:HGNC Symbol;Acc:HGNC:11806]	-
ENSG00000273604	1377.83	1125.73	1211.04	735.644	337.027	778.785	1238.2	617.152	1.0047	0.00151691	0.023173	EPOP	17	38671703	38675421	-	3719	protein_coding	elongin BC and polycomb repressive complex 2 associated protein [Source:HGNC Symbol;Acc:HGNC:34493]	-
ENSG00000183023	0	1.92433	1.93611	5.9406	51.2057	4.86133	1.28682	20.6692	-3.9758	0.00151693	0.023173	SLC8A1	2	40097270	40611053	-	21922	protein_coding	solute carrier family 8 member A1 [Source:HGNC Symbol;Acc:HGNC:11068]	-
ENSG00000177565	1275.48	1541.39	1578.9	2176.24	1946.75	2267.32	1465.26	2130.1	-0.539454	0.00151722	0.023173	TBL1XR1	3	177019340	177228000	-	11603	protein_coding	transducin beta like 1 X-linked receptor 1 [Source:HGNC Symbol;Acc:HGNC:29529]	-
ENSG00000188993	6.60302	10.5838	11.6167	34.6535	26.0684	28.1957	9.60118	29.6392	-1.61624	0.00151759	0.023173	LRRC66	4	51993702	52017620	-	3327	protein_coding	leucine rich repeat containing 66 [Source:HGNC Symbol;Acc:HGNC:34299]	-
ENSG00000151914	1775.11	1811.76	1662.15	2457.43	4654.13	2540.53	1749.67	3217.36	-0.878863	0.00152072	0.023204	DST	6	56457987	56954628	-	42341	protein_coding	dystonin [Source:HGNC Symbol;Acc:HGNC:1090]	-
ENSG00000235501	53.9247	99.1031	81.3168	133.664	209.478	140.006	78.1148	161.049	-1.04126	0.00152246	0.0232137	AC105942.1	1	94927566	94963270	+	1012	antisense	hCG2028352-like [Source:NCBI gene;Acc:729970]	-
ENSG00000121440	52.8242	79.8598	100.678	27.7228	43.7576	17.5008	77.7873	29.6604	1.39075	0.00152849	0.0232886	PDZRN3	3	73382433	73624940	-	6136	protein_coding	PDZ domain containing ring finger 3 [Source:HGNC Symbol;Acc:HGNC:17704]	-
ENSG00000119699	81.4373	155.871	151.017	225.743	482.265	215.843	129.442	307.95	-1.24917	0.00152975	0.0232911	TGFB3	14	75958099	75982991	-	4914	protein_coding	transforming growth factor beta 3 [Source:HGNC Symbol;Acc:HGNC:11769]	-
ENSG00000260257	105.648	94.2923	105.518	52.4753	45.6196	66.1141	101.82	54.7363	0.895857	0.00153203	0.0233089	AL035071.1	20	32856621	32858751	+	2131	lincRNA	novel transcript	-
ENSG00000174485	279.528	305.007	284.609	436.634	391.956	442.381	289.714	423.657	-0.547699	0.00153775	0.0233789	DENND4A	15	65658046	65792293	-	10623	protein_coding	DENN domain containing 4A [Source:HGNC Symbol;Acc:HGNC:24321]	-
ENSG00000164010	113.352	115.46	93.9015	163.367	198.306	173.063	107.571	178.245	-0.729763	0.00153946	0.023388	ERMAP	1	42817088	42844993	+	5756	protein_coding	erythroblast membrane associated protein (Scianna blood group) [Source:HGNC Symbol;Acc:HGNC:15743]	-
ENSG00000160801	4.40202	13.4703	29.0417	1.9802	1.86203	0	15.638	1.28074	3.61206	0.00154159	0.0234035	PTH1R	3	46877746	46903799	+	2758	protein_coding	parathyroid hormone 1 receptor [Source:HGNC Symbol;Acc:HGNC:9608]	-
ENSG00000003393	1258.98	1283.53	1415.3	937.625	996.184	926.57	1319.27	953.459	0.468563	0.00155952	0.0236586	ALS2	2	201700554	201781189	-	10384	protein_coding	ALS2, alsin Rho guanine nucleotide exchange factor [Source:HGNC Symbol;Acc:HGNC:443]	-
ENSG00000111731	1257.88	1304.7	1305.91	1719.8	1775.44	1694.66	1289.49	1729.97	-0.423872	0.00156962	0.0237945	C2CD5	12	22448583	22544546	-	6759	protein_coding	C2 calcium dependent domain containing 5 [Source:HGNC Symbol;Acc:HGNC:29062]	-
ENSG00000231221	0	0	0	7.9208	17.6892	0.972266	0	8.86077	-5.58	0.00157698	0.0238889	LINC01593	2	108049200	108052755	-	388	lincRNA	long intergenic non-protein coding RNA 1593 [Source:HGNC Symbol;Acc:HGNC:51583]	-
ENSG00000197837	9.90453	18.2812	16.457	22.7723	121.032	39.8629	14.8809	61.2223	-2.03761	0.0015876	0.0240325	HIST4H4	12	14767999	14771131	-	2578	protein_coding	histone cluster 4 H4 [Source:HGNC Symbol;Acc:HGNC:20510]	-
ENSG00000189337	264.121	291.536	289.449	204.951	177.823	162.368	281.702	181.714	0.633289	0.00159039	0.0240574	KAZN	1	13892792	15118043	+	13841	protein_coding	kazrin, periplakin interacting protein [Source:HGNC Symbol;Acc:HGNC:29173]	-
ENSG00000248713	9.90453	9.62166	6.7764	0.9901	0	0	8.76753	0.330033	4.66431	0.00160167	0.0242106	C4orf54	4	99636529	99654648	-	10086	protein_coding	chromosome 4 open reading frame 54 [Source:HGNC Symbol;Acc:HGNC:27741]	-
ENSG00000108578	1678.27	1223.87	1303.97	894.06	494.368	898.374	1402.04	762.267	0.879189	0.00160533	0.0242478	BLMH	17	30248195	30292056	-	5127	protein_coding	bleomycin hydrolase [Source:HGNC Symbol;Acc:HGNC:1059]	-
ENSG00000204576	652.599	632.143	617.62	454.456	467.368	374.322	634.121	432.049	0.553307	0.00160644	0.0242478	PRR3	6	30556886	30563723	+	4281	protein_coding	proline rich 3 [Source:HGNC Symbol;Acc:HGNC:21149]	-
ENSG00000285906	93.5428	62.5408	71.6362	41.5842	31.6544	36.9461	75.9066	36.7283	1.04581	0.00160965	0.0242655	AC083855.2	3	11193439	11225877	-	996	antisense		-
ENSG00000139163	1299.69	1415.35	1463.7	1856.44	2136.67	1864.81	1392.91	1952.64	-0.48721	0.00160992	0.0242655	ETNK1	12	22625075	22690665	+	8191	protein_coding	ethanolamine kinase 1 [Source:HGNC Symbol;Acc:HGNC:24649]	-
ENSG00000198125	0	5.77299	5.80834	27.7228	211.34	24.3067	3.86045	87.7898	-4.49708	0.00161498	0.0243242	MB	22	35606764	35637951	-	2168	protein_coding	myoglobin [Source:HGNC Symbol;Acc:HGNC:6915]	-
ENSG00000128266	187.086	290.574	303.97	127.723	160.134	149.729	260.543	145.862	0.837932	0.0016242	0.0244456	GNAZ	22	23070361	23125037	+	3840	protein_coding	G protein subunit alpha z [Source:HGNC Symbol;Acc:HGNC:4395]	-
ENSG00000171703	3.30151	19.2433	16.457	0.9901	0.931013	0.972266	13.0006	0.96446	3.75992	0.0016268	0.0244672	TCEA2	20	64049836	64072347	+	4802	protein_coding	transcription elongation factor A2 [Source:HGNC Symbol;Acc:HGNC:11614]	-
ENSG00000188177	171.679	241.504	281.705	346.535	617.261	386.962	231.629	450.253	-0.958183	0.00162979	0.0244869	ZC3H6	2	112275594	112340063	+	11803	protein_coding	zinc finger CCCH-type containing 6 [Source:HGNC Symbol;Acc:HGNC:24762]	-
ENSG00000101928	441.302	348.304	409.488	278.218	200.168	262.512	399.698	246.966	0.69464	0.00163044	0.0244869	MOSPD1	X	134887626	134915267	-	2675	protein_coding	motile sperm domain containing 1 [Source:HGNC Symbol;Acc:HGNC:25235]	-
ENSG00000070476	1596.83	1585.65	1437.56	1177.23	1002.7	1109.36	1540.01	1096.43	0.490169	0.0016327	0.0245034	ZXDC	3	126437601	126475919	-	7357	protein_coding	ZXD family zinc finger C [Source:HGNC Symbol;Acc:HGNC:28160]	zf-C2H2
ENSG00000121481	587.669	541.699	522.751	375.248	331.441	411.269	550.706	372.652	0.563367	0.00163662	0.0245447	RNF2	1	185045364	185102608	+	4073	protein_coding	ring finger protein 2 [Source:HGNC Symbol;Acc:HGNC:10061]	-
ENSG00000143842	442.403	521.494	525.655	719.803	2343.36	740.867	496.517	1268.01	-1.35267	0.00163834	0.0245528	SOX13	1	204073115	204127743	+	7420	protein_coding	SRY-box 13 [Source:HGNC Symbol;Acc:HGNC:11192]	HMG
ENSG00000198690	747.242	718.738	629.237	493.07	482.265	491.967	698.406	489.1	0.513641	0.00164493	0.0246261	FAN1	15	30903852	30943108	+	6194	protein_coding	FANCD2 and FANCI associated nuclease 1 [Source:HGNC Symbol;Acc:HGNC:29170]	-
ENSG00000213949	48.4222	39.4488	34.85	18.8119	11.1722	17.5008	40.907	15.8283	1.37049	0.00164557	0.0246261	ITGA1	5	52787896	52959210	+	18566	protein_coding	integrin subunit alpha 1 [Source:HGNC Symbol;Acc:HGNC:6134]	-
ENSG00000176678	16.5076	23.092	20.3292	4.9505	5.58608	4.86133	19.9762	5.13264	1.96204	0.00165572	0.0247603	FOXL1	16	86576368	86582160	+	3742	protein_coding	forkhead box L1 [Source:HGNC Symbol;Acc:HGNC:3817]	Fork
ENSG00000077150	1110.41	737.981	736.691	529.704	541.849	512.384	861.694	527.979	0.706064	0.00167246	0.024993	NFKB2	10	102394110	102402529	+	4484	protein_coding	nuclear factor kappa B subunit 2 [Source:HGNC Symbol;Acc:HGNC:7795]	RHD
ENSG00000085063	1110.41	1191.16	1168.44	1624.75	1660	1476.87	1156.67	1587.21	-0.456394	0.00169345	0.0252886	CD59	11	33703010	33736491	-	10358	protein_coding	CD59 molecule (CD59 blood group) [Source:HGNC Symbol;Acc:HGNC:1689]	-
ENSG00000133424	196.99	227.071	199.42	376.238	309.096	291.68	207.827	325.671	-0.64725	0.00170455	0.0254363	LARGE1	22	33162226	33922841	-	10687	protein_coding	LARGE xylosyl- and glucuronyltransferase 1 [Source:HGNC Symbol;Acc:HGNC:6511]	-
ENSG00000139209	30.8141	3.84866	18.3931	1.9802	2.79304	0	17.6853	1.59108	3.46273	0.00171274	0.0255403	SLC38A4	12	46764761	46832408	-	4145	protein_coding	solute carrier family 38 member 4 [Source:HGNC Symbol;Acc:HGNC:14679]	-
ENSG00000277701	4.40202	2.8865	3.87223	4.9505	90.3082	9.72266	3.72025	34.9938	-3.23901	0.00171678	0.0255825	AC159540.2	2	97281904	97291780	+	3067	lincRNA	novel transcript	-
ENSG00000253910	1.1005	0	1.93611	10.8911	15.8272	8.7504	1.01221	11.8229	-3.55335	0.00172754	0.0257245	PCDHGB2	5	141360042	141512979	+	4769	protein_coding	protocadherin gamma subfamily B, 2 [Source:HGNC Symbol;Acc:HGNC:8709]	-
ENSG00000206560	2155.89	1987.83	1937.08	1454.46	995.253	1437.01	2026.93	1295.57	0.645784	0.00173004	0.025738	ANKRD28	3	15667236	15859771	-	11276	protein_coding	ankyrin repeat domain 28 [Source:HGNC Symbol;Acc:HGNC:29024]	-
ENSG00000275183	44.0202	71.2003	58.0834	99.01	111.722	116.672	57.7679	109.134	-0.913861	0.00173089	0.025738	LENG9	19	54461796	54463711	-	1916	protein_coding	leukocyte receptor cluster member 9 [Source:HGNC Symbol;Acc:HGNC:16306]	-
ENSG00000210144	252.015	245.352	191.675	386.139	322.13	377.239	229.681	361.836	-0.656257	0.0017374	0.0258164	MT-TY	MT	5826	5891	-	66	Mt_tRNA	mitochondrially encoded tRNA tyrosine [Source:HGNC Symbol;Acc:HGNC:7502]	-
ENSG00000120278	33.0151	81.7841	72.6043	115.842	323.061	111.811	62.4678	183.571	-1.55304	0.00174157	0.0258602	PLEKHG1	6	150599883	150843665	+	10294	protein_coding	pleckstrin homology and RhoGEF domain containing G1 [Source:HGNC Symbol;Acc:HGNC:20884]	-
ENSG00000229320	17.6081	21.1676	15.4889	39.604	49.3437	40.8352	18.0882	43.261	-1.25794	0.00174722	0.0259257	KRT8P12	3	160565447	160569248	+	2047	transcribed_processed_pseudogene	keratin 8 pseudogene 12 [Source:HGNC Symbol;Acc:HGNC:28057]	-
ENSG00000143515	48.4222	102.952	80.3487	27.7228	41.8956	26.2512	77.2409	31.9565	1.27432	0.00175948	0.0260892	ATP8B2	1	154325553	154351307	+	7572	protein_coding	ATPase phospholipid transporting 8B2 [Source:HGNC Symbol;Acc:HGNC:13534]	-
ENSG00000199143	4.40202	8.65949	5.80834	0	0	0	6.28995	0	5.15148	0.00176149	0.0261007	MIR373	19	53788705	53788773	+	69	miRNA	microRNA 373 [Source:HGNC Symbol;Acc:HGNC:31787]	-
ENSG00000111145	496.327	611.937	578.898	377.228	370.543	403.49	562.388	383.754	0.552064	0.00176963	0.0262028	ELK3	12	96194382	96269835	+	4648	protein_coding	ELK3, ETS transcription factor [Source:HGNC Symbol;Acc:HGNC:3325]	ETS
ENSG00000170266	1946.79	2517.99	2418.21	1515.84	1566.89	1660.63	2294.33	1581.12	0.53732	0.00178986	0.0264836	GLB1	3	32996608	33097230	-	4364	protein_coding	galactosidase beta 1 [Source:HGNC Symbol;Acc:HGNC:4298]	-
ENSG00000188738	46.2212	77.9354	77.4445	101.98	337.027	124.45	67.2004	187.819	-1.48167	0.00179441	0.0265322	FSIP2	2	185738895	185833290	+	23494	protein_coding	fibrous sheath interacting protein 2 [Source:HGNC Symbol;Acc:HGNC:21675]	-
ENSG00000170100	723.031	580.186	477.252	415.842	300.717	347.099	593.49	354.553	0.742947	0.0018029	0.0266391	ZNF778	16	89217703	89237071	+	11273	protein_coding	zinc finger protein 778 [Source:HGNC Symbol;Acc:HGNC:26479]	zf-C2H2
ENSG00000187024	0	0	0.968057	4.9505	15.8272	7.77813	0.322686	9.51862	-4.72232	0.00181045	0.0267318	PTRH1	9	127690348	127724873	-	4072	protein_coding	peptidyl-tRNA hydrolase 1 homolog [Source:HGNC Symbol;Acc:HGNC:27039]	-
ENSG00000100802	88.0403	132.779	132.624	206.931	272.787	175.98	117.814	218.566	-0.88971	0.00181998	0.0268437	C14orf93	14	22985908	23010166	-	4243	protein_coding	chromosome 14 open reading frame 93 [Source:HGNC Symbol;Acc:HGNC:20162]	-
ENSG00000145087	57.2262	44.2596	24.2014	16.8317	8.37912	15.5563	41.8957	13.589	1.62443	0.00182059	0.0268437	STXBP5L	3	120908072	121424761	+	11085	protein_coding	syntaxin binding protein 5 like [Source:HGNC Symbol;Acc:HGNC:30757]	-
ENSG00000171206	1901.67	1831.96	1930.31	1348.52	1428.17	1444.79	1887.98	1407.16	0.424001	0.00182424	0.026869	TRIM8	10	102642310	102660680	+	9542	protein_coding	tripartite motif containing 8 [Source:HGNC Symbol;Acc:HGNC:15579]	-
ENSG00000179604	670.207	851.517	805.423	1156.44	1080.91	1122	775.716	1119.78	-0.529025	0.00182486	0.026869	CDC42EP4	17	73283624	73312175	-	5007	protein_coding	CDC42 effector protein 4 [Source:HGNC Symbol;Acc:HGNC:17147]	-
ENSG00000112096	706.523	535.926	588.579	1245.55	728.983	1272.7	610.343	1082.41	-0.826743	0.00183984	0.0270707	SOD2	6	159669057	159745186	-	16493	protein_coding	superoxide dismutase 2 [Source:HGNC Symbol;Acc:HGNC:11180]	-
ENSG00000165591	38.5176	76.9733	71.6362	113.862	138.721	125.422	62.3757	126.002	-1.00975	0.00184147	0.0270757	FAAH2	X	57286706	57489196	+	2019	protein_coding	fatty acid amide hydrolase 2 [Source:HGNC Symbol;Acc:HGNC:26440]	-
ENSG00000196843	103.447	117.384	123.911	75.2476	41.8956	61.2528	114.914	59.4653	0.953233	0.00184957	0.0271758	ARID5A	2	96536743	96552638	+	3565	protein_coding	AT-rich interaction domain 5A [Source:HGNC Symbol;Acc:HGNC:17361]	ARID
ENSG00000072952	26.4121	32.7136	15.4889	3.9604	9.31013	5.8336	24.8715	6.36804	1.95933	0.00185117	0.0271802	MRVI1	11	10573091	10693988	-	7700	protein_coding	murine retrovirus integration site 1 homolog [Source:HGNC Symbol;Acc:HGNC:7237]	-
ENSG00000148399	863.895	649.462	624.397	473.268	419.887	481.272	712.585	458.142	0.636758	0.00186244	0.0273266	DPH7	9	137554904	137578935	-	4475	protein_coding	diphthamide biosynthesis 7 [Source:HGNC Symbol;Acc:HGNC:25199]	-
ENSG00000155903	235.508	261.709	274.928	367.327	363.095	427.797	257.382	386.073	-0.584078	0.00186811	0.0273908	RASA2	3	141487047	141615342	+	5993	protein_coding	RAS p21 protein activator 2 [Source:HGNC Symbol;Acc:HGNC:9872]	-
ENSG00000163683	283.93	613.862	662.151	998.021	1140.49	949.904	519.981	1029.47	-0.984631	0.00187368	0.0274532	SMIM14	4	39546330	39639090	-	6721	protein_coding	small integral membrane protein 14 [Source:HGNC Symbol;Acc:HGNC:27321]	-
ENSG00000153956	0	0.962166	0	8.9109	13.9652	4.86133	0.320722	9.24581	-4.67944	0.00188119	0.0275441	CACNA2D1	7	81946444	82443798	-	9010	protein_coding	calcium voltage-gated channel auxiliary subunit alpha2delta 1 [Source:HGNC Symbol;Acc:HGNC:1399]	-
ENSG00000175054	605.277	552.283	568.249	1257.43	652.64	1215.33	575.27	1041.8	-0.856714	0.00189302	0.0276979	ATR	3	142449235	142578826	-	12496	protein_coding	ATR serine/threonine kinase [Source:HGNC Symbol;Acc:HGNC:882]	-
ENSG00000260877	11.005	10.5838	10.6486	0	1.86203	0	10.7458	0.620675	4.07476	0.00190333	0.0278293	AP005233.2	11	69371463	69372512	+	372	lincRNA	novel transcript	-
ENSG00000078070	299.337	353.115	348.5	482.179	457.127	560.025	333.651	499.777	-0.582061	0.00191079	0.0278875	MCCC1	3	183015218	183116075	-	4321	protein_coding	methylcrotonoyl-CoA carboxylase 1 [Source:HGNC Symbol;Acc:HGNC:6936]	-
ENSG00000112304	161.774	194.357	223.621	333.664	315.613	277.096	193.251	308.791	-0.674612	0.00191093	0.0278875	ACOT13	6	24667035	24705065	+	4394	protein_coding	acyl-CoA thioesterase 13 [Source:HGNC Symbol;Acc:HGNC:20999]	-
ENSG00000228393	22.0101	25.9785	22.2653	53.4654	52.1367	46.6688	23.418	50.757	-1.11436	0.00191215	0.0278875	LINC01004	7	104950315	105013044	-	1131	antisense	long intergenic non-protein coding RNA 1004 [Source:HGNC Symbol;Acc:HGNC:48961]	-
ENSG00000177469	5059.02	3577.33	3548.9	2811.88	2055.68	2635.81	4061.75	2501.12	0.699466	0.00191392	0.0278875	CAVIN1	17	42402452	42423517	-	3828	protein_coding	caveolae associated protein 1 [Source:HGNC Symbol;Acc:HGNC:9688]	-
ENSG00000112624	234.407	401.223	323.331	543.565	649.847	477.383	319.654	556.932	-0.799988	0.00191394	0.0278875	BICRAL	6	42746958	42868560	+	6843	protein_coding	BRD4 interacting chromatin remodeling complex associated protein like [Source:HGNC Symbol;Acc:HGNC:21111]	-
ENSG00000114739	972.845	1609.7	1490.81	653.466	949.633	727.255	1357.79	776.785	0.805799	0.00191859	0.0279359	ACVR2B	3	38453851	38493142	+	15744	protein_coding	activin A receptor type 2B [Source:HGNC Symbol;Acc:HGNC:174]	-
ENSG00000165685	1994.11	1805.99	1728.95	1296.04	759.706	1229.92	1843.02	1095.22	0.750942	0.00192073	0.0279477	TMEM52B	12	10170542	10191801	+	3489	protein_coding	transmembrane protein 52B [Source:HGNC Symbol;Acc:HGNC:26438]	-
ENSG00000273270	25.3116	40.411	42.5945	64.3565	105.204	70.9754	36.1057	80.1788	-1.14713	0.00193128	0.0280818	AC090114.2	7	128524016	128531069	-	7054	lincRNA	novel transcript	-
ENSG00000072210	1206.15	1618.36	1654.41	2127.73	2305.19	2263.44	1492.97	2232.12	-0.579912	0.00193722	0.0281487	ALDH3A2	17	19648136	19677598	+	6457	protein_coding	aldehyde dehydrogenase 3 family member A2 [Source:HGNC Symbol;Acc:HGNC:403]	-
ENSG00000214022	3268.5	3683.17	3817.05	4862.38	5019.09	4774.8	3589.57	4885.42	-0.444572	0.00194082	0.0281814	REPIN1	7	150368189	150374044	+	4649	protein_coding	replication initiator 1 [Source:HGNC Symbol;Acc:HGNC:17922]	zf-C2H2
ENSG00000100523	1551.71	1450.95	1429.82	1049.51	832.325	1121.02	1477.49	1000.95	0.561843	0.00195097	0.0283093	DDHD1	14	53036745	53153282	-	17944	protein_coding	DDHD domain containing 1 [Source:HGNC Symbol;Acc:HGNC:19714]	-
ENSG00000167065	37.4171	51.957	56.1473	88.1189	201.099	77.7813	48.5071	122.333	-1.33337	0.00196843	0.028543	DUSP18	22	30652051	30667890	-	4450	protein_coding	dual specificity phosphatase 18 [Source:HGNC Symbol;Acc:HGNC:18484]	-
ENSG00000230454	23.1106	23.092	19.3611	28.7129	144.307	54.4469	21.8546	75.8223	-1.79665	0.00197867	0.0286716	U73166.1	3	50260303	50263358	+	2625	lincRNA	novel transcript	-
ENSG00000062725	643.795	754.338	805.423	1017.82	1111.63	1033.52	734.519	1054.32	-0.520991	0.00198449	0.0287341	APPBP2	17	60443149	60526219	-	9876	protein_coding	amyloid beta precursor protein binding protein 2 [Source:HGNC Symbol;Acc:HGNC:622]	-
ENSG00000084453	0	0.962166	0	1.9802	25.1373	7.77813	0.320722	11.6319	-5.01177	0.00198572	0.0287341	SLCO1A2	12	21264600	21419594	-	11520	protein_coding	solute carrier organic anion transporter family member 1A2 [Source:HGNC Symbol;Acc:HGNC:10956]	-
ENSG00000109063	146.367	157.795	142.304	76.2377	95.8943	96.2543	148.822	89.4621	0.733746	0.00198755	0.0287408	MYH3	17	10628526	10657309	-	6684	protein_coding	myosin heavy chain 3 [Source:HGNC Symbol;Acc:HGNC:7573]	-
ENSG00000264364	3167.25	2843.2	2857.7	2338.62	1980.26	2044.68	2956.05	2121.19	0.478769	0.00199153	0.0287786	DYNLL2	17	58083415	58095536	+	6805	protein_coding	dynein light chain LC8-type 2 [Source:HGNC Symbol;Acc:HGNC:24596]	-
ENSG00000095203	762.649	1001.61	1023.24	646.535	586.538	624.195	929.167	619.089	0.586363	0.00199604	0.0288239	EPB41L4B	9	109171975	109320964	-	7879	protein_coding	erythrocyte membrane protein band 4.1 like 4B [Source:HGNC Symbol;Acc:HGNC:19818]	-
ENSG00000186812	305.94	442.596	438.53	572.278	818.36	612.528	395.689	667.722	-0.754227	0.00199811	0.028834	ZNF397	18	35241030	35267133	+	8710	protein_coding	zinc finger protein 397 [Source:HGNC Symbol;Acc:HGNC:18818]	zf-C2H2
ENSG00000116017	633.89	917.906	916.75	234.654	605.158	215.843	822.849	351.885	1.22526	0.00201542	0.0290638	ARID3A	19	925781	975934	+	7210	protein_coding	AT-rich interaction domain 3A [Source:HGNC Symbol;Acc:HGNC:3031]	ARID
ENSG00000187607	527.141	411.807	419.169	289.109	257.891	325.709	452.706	290.903	0.637495	0.00202659	0.0292049	ZNF286A	17	15699577	15720787	+	6754	protein_coding	zinc finger protein 286A [Source:HGNC Symbol;Acc:HGNC:13501]	zf-C2H2
ENSG00000119673	297.136	312.704	360.117	481.189	458.989	471.549	323.319	470.576	-0.540716	0.00203848	0.0293486	ACOT2	14	73567620	73575658	+	2393	protein_coding	acyl-CoA thioesterase 2 [Source:HGNC Symbol;Acc:HGNC:18431]	-
ENSG00000204713	2319.86	2233.19	2147.15	1630.69	1365.8	1722.86	2233.4	1573.12	0.505655	0.00203936	0.0293486	TRIM27	6	28903002	28923989	-	7986	protein_coding	tripartite motif containing 27 [Source:HGNC Symbol;Acc:HGNC:9975]	-
ENSG00000019186	17.6081	22.1298	8.71251	0.9901	4.65506	0	16.1501	1.88172	3.08228	0.00209252	0.030093	CYP24A1	20	54153449	54173973	-	3972	protein_coding	cytochrome P450 family 24 subfamily A member 1 [Source:HGNC Symbol;Acc:HGNC:2602]	-
ENSG00000160469	93.5428	163.568	181.995	42.5743	94.9633	43.752	146.369	60.4299	1.27581	0.00209878	0.0301591	BRSK1	19	55282072	55312533	+	3841	protein_coding	BR serine/threonine kinase 1 [Source:HGNC Symbol;Acc:HGNC:18994]	-
ENSG00000143341	0	1.92433	0.968057	1.9802	43.7576	8.7504	0.964129	18.1627	-4.20239	0.00209998	0.0301591	HMCN1	1	185734551	186190949	+	18579	protein_coding	hemicentin 1 [Source:HGNC Symbol;Acc:HGNC:19194]	-
ENSG00000180921	4399.81	5275.56	5184.91	6984.17	6498.47	7126.71	4953.43	6869.78	-0.47174	0.0021076	0.0302477	FAM83H	8	143723933	143733801	-	5654	protein_coding	family with sequence similarity 83 member H [Source:HGNC Symbol;Acc:HGNC:24797]	-
ENSG00000065615	117.754	95.2544	104.55	212.872	141.514	199.315	105.853	184.567	-0.802757	0.00212716	0.0304988	CYB5R4	6	83859643	83967424	+	9635	protein_coding	cytochrome b5 reductase 4 [Source:HGNC Symbol;Acc:HGNC:20147]	-
ENSG00000068305	576.664	588.845	543.08	816.833	1183.32	760.312	569.53	920.154	-0.692336	0.00212829	0.0304988	MEF2A	15	99565417	99716466	+	6925	protein_coding	myocyte enhancer factor 2A [Source:HGNC Symbol;Acc:HGNC:6993]	SRF
ENSG00000109107	31.9146	35.6001	35.8181	49.505	332.372	49.5856	34.4443	143.821	-2.06223	0.00212944	0.0304988	ALDOC	17	28573115	28577264	-	2928	protein_coding	aldolase, fructose-bisphosphate C [Source:HGNC Symbol;Acc:HGNC:418]	-
ENSG00000102098	406.086	394.488	341.724	273.268	192.72	252.789	380.766	239.592	0.668611	0.00213417	0.0305457	SCML2	X	18239314	18354727	-	4203	protein_coding	Scm polycomb group protein like 2 [Source:HGNC Symbol;Acc:HGNC:10581]	-
ENSG00000167165	0	0.962166	0.968057	15.8416	4.65506	13.6117	0.643408	11.3695	-4.09434	0.0021367	0.0305611	UGT1A6	2	233691607	233773300	+	5180	protein_coding	UDP glucuronosyltransferase family 1 member A6 [Source:HGNC Symbol;Acc:HGNC:12538]	-
ENSG00000184117	751.644	1326.83	1259.44	1963.37	1775.44	1919.25	1112.64	1886.02	-0.760916	0.00214226	0.0306197	NIPSNAP1	22	29554808	29581337	-	3067	protein_coding	nipsnap homolog 1 [Source:HGNC Symbol;Acc:HGNC:7827]	-
ENSG00000110841	3448.98	5205.32	5006.79	2572.28	3278.1	2633.87	4553.7	2828.08	0.687272	0.00214379	0.0306207	PPFIBP1	12	27523431	27695564	+	11690	protein_coding	PPFIA binding protein 1 [Source:HGNC Symbol;Acc:HGNC:9249]	-
ENSG00000086205	0	0	0.968057	0.9901	25.1373	10.6949	0.322686	12.2741	-5.08882	0.00215301	0.0307316	FOLH1	11	49146635	49208670	-	3824	protein_coding	folate hydrolase 1 [Source:HGNC Symbol;Acc:HGNC:3788]	-
ENSG00000167992	95.7438	102.952	74.5404	38.6139	50.2747	53.4746	91.0786	47.4544	0.939265	0.00216938	0.0309442	VWCE	11	61258286	61295424	-	4874	protein_coding	von Willebrand factor C and EGF domains [Source:HGNC Symbol;Acc:HGNC:26487]	-
ENSG00000167748	53.9247	121.233	114.231	150.495	599.572	161.396	96.4628	303.821	-1.65416	0.00218698	0.0311741	KLK1	19	50819148	50823787	-	2378	protein_coding	kallikrein 1 [Source:HGNC Symbol;Acc:HGNC:6357]	-
ENSG00000120725	396.181	450.294	464.667	611.882	604.227	645.585	437.047	620.565	-0.50507	0.00219237	0.0312199	SIL1	5	138946720	139293557	-	4011	protein_coding	SIL1 nucleotide exchange factor [Source:HGNC Symbol;Acc:HGNC:24624]	-
ENSG00000170190	57.2262	119.309	121.975	157.426	557.677	168.202	99.5033	294.435	-1.56409	0.00219316	0.0312199	SLC16A5	17	75087727	75106162	+	3089	protein_coding	solute carrier family 16 member 5 [Source:HGNC Symbol;Acc:HGNC:10926]	-
ENSG00000125388	207.995	206.866	197.484	132.673	103.342	142.923	204.115	126.313	0.693057	0.00220328	0.0313427	GRK4	4	2963608	3040747	+	4686	protein_coding	G protein-coupled receptor kinase 4 [Source:HGNC Symbol;Acc:HGNC:4543]	-
ENSG00000169047	842.986	1131.51	1216.85	604.951	782.051	607.666	1063.78	664.889	0.678191	0.0022137	0.0314696	IRS1	2	226731317	226799759	-	9953	protein_coding	insulin receptor substrate 1 [Source:HGNC Symbol;Acc:HGNC:6125]	-
ENSG00000163704	166.176	152.984	152.953	79.208	94.0323	109.866	157.371	94.3688	0.736899	0.00221701	0.0314954	PRRT3	3	9945542	9952394	-	3939	protein_coding	proline rich transmembrane protein 3 [Source:HGNC Symbol;Acc:HGNC:26591]	-
ENSG00000231528	20.9096	26.9406	32.9139	7.9208	4.65506	11.6672	26.9214	8.08102	1.74262	0.00222448	0.0315801	FAM225A	9	113113073	113119928	+	6100	lincRNA	family with sequence similarity 225 member A [Source:HGNC Symbol;Acc:HGNC:27855]	-
ENSG00000077063	118.854	311.742	263.311	90.0991	123.825	102.088	231.303	105.337	1.13574	0.00224036	0.0317841	CTTNBP2	7	117710651	117874139	-	7035	protein_coding	cortactin binding protein 2 [Source:HGNC Symbol;Acc:HGNC:15679]	-
ENSG00000172965	285.03	212.639	255.567	154.456	80.0671	156.535	251.079	130.353	0.946191	0.00225421	0.0319442	MIR4435-2HG	2	111036776	111523376	-	13094	lincRNA	MIR4435-2 host gene [Source:HGNC Symbol;Acc:HGNC:35163]	-
ENSG00000169609	84.7388	104.876	100.678	125.743	230.891	188.62	96.7643	181.751	-0.908879	0.00225475	0.0319442	C15orf40	15	82988441	83011641	-	13893	protein_coding	chromosome 15 open reading frame 40 [Source:HGNC Symbol;Acc:HGNC:28443]	-
ENSG00000268205	548.051	567.678	529.527	339.604	346.337	429.742	548.419	371.894	0.560464	0.00225694	0.0319442	AC005261.1	19	57304305	57308562	+	4258	lincRNA	novel transcript	-
ENSG00000147894	268.523	251.125	197.484	363.367	363.095	370.433	239.044	365.632	-0.614178	0.00225773	0.0319442	C9orf72	9	27546545	27573866	-	6332	protein_coding	chromosome 9 open reading frame 72 [Source:HGNC Symbol;Acc:HGNC:28337]	-
ENSG00000113140	3.30151	24.0541	27.1056	0.9901	0	3.88906	18.1537	1.62639	3.4934	0.00227395	0.032152	SPARC	5	151661096	151687165	-	4831	protein_coding	secreted protein acidic and cysteine rich [Source:HGNC Symbol;Acc:HGNC:11219]	-
ENSG00000138772	2455.22	1649.15	1720.24	1335.65	1117.22	1227.97	1941.54	1226.94	0.661928	0.00229909	0.032466	ANXA3	4	78551519	78610451	+	5123	protein_coding	annexin A3 [Source:HGNC Symbol;Acc:HGNC:541]	-
ENSG00000174501	94.6433	123.157	122.943	166.337	321.199	183.758	113.581	223.765	-0.97769	0.00229925	0.032466	ANKRD36C	2	95836919	95991831	-	8574	protein_coding	ankyrin repeat domain 36C [Source:HGNC Symbol;Acc:HGNC:32946]	-
ENSG00000114841	294.935	395.45	451.114	544.555	1360.21	593.082	380.5	832.616	-1.12957	0.0023447	0.0330856	DNAH1	3	52316319	52400491	+	13872	protein_coding	dynein axonemal heavy chain 1 [Source:HGNC Symbol;Acc:HGNC:2940]	-
ENSG00000133069	145.266	100.065	102.614	43.5644	63.3089	70.9754	115.982	59.2829	0.965362	0.00236827	0.0333958	TMCC2	1	205228176	205285632	+	5592	protein_coding	transmembrane and coiled-coil domain family 2 [Source:HGNC Symbol;Acc:HGNC:24239]	-
ENSG00000125731	1059.79	1012.2	1059.05	707.922	826.739	719.477	1043.68	751.379	0.473819	0.00238006	0.0335242	SH2D3A	19	6752160	6767588	-	5716	protein_coding	SH2 domain containing 3A [Source:HGNC Symbol;Acc:HGNC:16885]	-
ENSG00000280254	17.6081	9.62166	25.1695	49.505	76.343	31.1125	17.4664	52.3202	-1.58431	0.00238057	0.0335242	AC233723.2	17	4787057	4789162	+	2106	TEC	TEC	-
ENSG00000214357	181.583	463.764	496.613	720.793	977.563	747.673	380.653	815.343	-1.09806	0.00238512	0.0335526	NEURL1B	5	172641266	172691540	+	6424	protein_coding	neuralized E3 ubiquitin protein ligase 1B [Source:HGNC Symbol;Acc:HGNC:35422]	-
ENSG00000179820	1672.77	1918.56	1906.1	1393.07	1267.11	1343.67	1832.48	1334.62	0.457622	0.00238578	0.0335526	MYADM	19	53866223	53876437	+	3675	protein_coding	myeloid associated differentiation marker [Source:HGNC Symbol;Acc:HGNC:7544]	-
ENSG00000213398	294.935	230.92	209.1	108.911	178.754	115.7	244.985	134.455	0.86361	0.00239117	0.033606	LCAT	16	67939750	67944131	-	2625	protein_coding	lecithin-cholesterol acyltransferase [Source:HGNC Symbol;Acc:HGNC:6522]	-
ENSG00000151093	392.88	410.845	423.041	305.941	280.235	267.373	408.922	284.516	0.523756	0.00239629	0.0336132	OXSM	3	25782917	25794534	+	2486	protein_coding	3-oxoacyl-ACP synthase, mitochondrial [Source:HGNC Symbol;Acc:HGNC:26063]	-
ENSG00000111319	1069.69	2913.44	2858.67	4186.14	7194.87	4119.49	2280.6	5166.83	-1.17975	0.0023978	0.0336132	SCNN1A	12	6346843	6377730	-	5876	protein_coding	sodium channel epithelial 1 alpha subunit [Source:HGNC Symbol;Acc:HGNC:10599]	-
ENSG00000156049	7.70353	15.3947	7.74445	24.7525	38.1715	31.1125	10.2809	31.3455	-1.60241	0.00239804	0.0336132	GNA14	9	77423079	77648307	-	2721	protein_coding	G protein subunit alpha 14 [Source:HGNC Symbol;Acc:HGNC:4382]	-
ENSG00000112576	1414.15	998.728	880.932	689.11	334.234	656.28	1097.94	559.874	0.971628	0.00239809	0.0336132	CCND3	6	41934933	42050357	-	5802	protein_coding	cyclin D3 [Source:HGNC Symbol;Acc:HGNC:1585]	-
ENSG00000131711	36.3166	32.7136	33.882	11.8812	12.1032	16.5285	34.3041	13.5043	1.34452	0.00241884	0.0338814	MAP1B	5	72107234	72209570	+	12630	protein_coding	microtubule associated protein 1B [Source:HGNC Symbol;Acc:HGNC:6836]	-
ENSG00000256185	0	1.92433	0	7.9208	7.4481	19.4453	0.641444	11.6047	-4.12797	0.00243106	0.03403	AC055720.2	12	26335864	26336950	-	172	3prime_overlapping_ncRNA	novel transcript	-
ENSG00000109787	640.493	754.338	783.158	1080.2	1341.59	939.209	725.996	1120.33	-0.625679	0.0024356	0.0340708	KLF3	4	38664196	38701042	+	6297	protein_coding	Kruppel like factor 3 [Source:HGNC Symbol;Acc:HGNC:16516]	zf-C2H2
ENSG00000173338	16.5076	14.4325	21.2973	4.9505	1.86203	4.86133	17.4124	3.89129	2.1695	0.00244144	0.0341298	KCNK7	11	65592855	65595996	-	1563	protein_coding	potassium two pore domain channel subfamily K member 7 [Source:HGNC Symbol;Acc:HGNC:6282]	-
ENSG00000174165	305.94	384.866	402.712	542.575	576.297	514.329	364.506	544.4	-0.57775	0.00245624	0.0343139	ZDHHC24	11	66520637	66546238	-	6266	protein_coding	zinc finger DHHC-type containing 24 [Source:HGNC Symbol;Acc:HGNC:27387]	-
ENSG00000196260	9.90453	12.5082	13.5528	0.9901	0.931013	2.9168	11.9885	1.61264	2.90003	0.00245924	0.0343148	SFTA2	6	30931353	30955636	-	1204	protein_coding	surfactant associated 2 [Source:HGNC Symbol;Acc:HGNC:18386]	-
ENSG00000160870	3.30151	10.5838	4.84028	0	0	0	6.24187	0	5.14172	0.00245958	0.0343148	CYP3A7	7	99684957	99735196	-	3810	protein_coding	cytochrome P450 family 3 subfamily A member 7 [Source:HGNC Symbol;Acc:HGNC:2640]	-
ENSG00000108799	434.699	552.283	523.719	723.763	886.324	684.475	503.567	764.854	-0.602555	0.00247431	0.0344746	EZH1	17	42700275	42745049	-	6988	protein_coding	enhancer of zeste 1 polycomb repressive complex 2 subunit [Source:HGNC Symbol;Acc:HGNC:3526]	-
ENSG00000171475	1061.99	1081.47	1135.53	1405.94	1550.14	1465.21	1093	1473.76	-0.43117	0.00247558	0.0344746	WIPF2	17	40219304	40284136	+	8123	protein_coding	WAS/WASL interacting protein family member 2 [Source:HGNC Symbol;Acc:HGNC:30923]	-
ENSG00000217648	22.0101	12.5082	8.71251	41.5842	40.0336	35.0016	14.4102	38.8731	-1.44422	0.00247595	0.0344746	AL136116.3	6	143342246	143343383	+	1138	processed_pseudogene	pseudogene similar to presenilin associated, rhomboid-like PARL	-
ENSG00000184500	150.769	417.58	420.137	676.238	929.151	595.999	329.495	733.796	-1.15419	0.00248754	0.034613	PROS1	3	93873033	93980003	-	5444	protein_coding	protein S [Source:HGNC Symbol;Acc:HGNC:9456]	-
ENSG00000134265	828.679	875.571	825.752	604.951	607.951	644.612	843.334	619.172	0.445874	0.00251043	0.0349085	NAPG	18	10525905	10552761	+	5586	protein_coding	NSF attachment protein gamma [Source:HGNC Symbol;Acc:HGNC:7642]	-
ENSG00000106049	471.016	664.857	727.011	959.407	1048.32	927.542	620.961	978.423	-0.655273	0.00251328	0.034925	HIBADH	7	27525442	27662995	-	2323	protein_coding	3-hydroxyisobutyrate dehydrogenase [Source:HGNC Symbol;Acc:HGNC:4907]	-
ENSG00000108375	316.945	648.5	685.384	863.367	1576.2	981.017	550.276	1140.2	-1.05058	0.00251584	0.0349253	RNF43	17	58352500	58417595	-	7505	protein_coding	ring finger protein 43 [Source:HGNC Symbol;Acc:HGNC:18505]	-
ENSG00000186529	3.30151	10.5838	9.68057	21.7822	37.2405	24.3067	7.8553	27.7765	-1.80827	0.00251663	0.0349253	CYP4F3	19	15640897	15662825	+	5517	protein_coding	cytochrome P450 family 4 subfamily F member 3 [Source:HGNC Symbol;Acc:HGNC:2646]	-
ENSG00000204334	78.1358	207.828	221.685	60.3961	84.7222	70.9754	169.216	72.0312	1.23339	0.00252205	0.0349774	ERICH2	2	170783786	170798971	+	601	protein_coding	glutamate rich 2 [Source:HGNC Symbol;Acc:HGNC:44395]	-
ENSG00000196358	13.206	18.2812	13.5528	1.9802	4.65506	1.94453	15.0133	2.85993	2.38488	0.00253133	0.0350748	NTNG2	9	132161676	132244534	+	7845	protein_coding	netrin G2 [Source:HGNC Symbol;Acc:HGNC:14288]	-
ENSG00000174891	201.392	164.53	183.931	318.812	233.684	368.489	183.284	306.995	-0.744538	0.00253507	0.0350748	RSRC1	3	158105855	158545730	+	5117	protein_coding	arginine and serine rich coiled-coil 1 [Source:HGNC Symbol;Acc:HGNC:24152]	-
ENSG00000139239	329.051	279.028	283.641	222.773	142.445	174.036	297.24	179.751	0.725857	0.00253561	0.0350748	RPL14P1	12	62965325	62965969	+	645	processed_pseudogene	ribosomal protein L14 pseudogene 1 [Source:HGNC Symbol;Acc:HGNC:31384]	-
ENSG00000101966	1046.58	1234.46	1167.48	1553.47	1592.96	1569.24	1149.5	1571.89	-0.451186	0.00253575	0.0350748	XIAP	X	123859724	123913979	+	9025	protein_coding	X-linked inhibitor of apoptosis [Source:HGNC Symbol;Acc:HGNC:592]	-
ENSG00000144597	1042.18	849.592	810.264	641.585	575.366	632.945	900.678	616.632	0.546233	0.00254109	0.0351256	EAF1	3	15427355	15450635	+	5152	protein_coding	ELL associated factor 1 [Source:HGNC Symbol;Acc:HGNC:20907]	-
ENSG00000172216	801.167	1130.54	1284.61	678.219	489.713	720.449	1072.11	629.46	0.768759	0.00254696	0.0351835	CEBPB	20	50190734	50192689	+	1956	protein_coding	CCAAT enhancer binding protein beta [Source:HGNC Symbol;Acc:HGNC:1834]	C/EBP
ENSG00000214184	15.4071	18.2812	11.6167	31.6832	57.7228	33.057	15.1016	40.821	-1.43659	0.00255683	0.0352967	GCC2-AS1	2	108507515	108534196	-	799	antisense	GCC2 antisense RNA 1 [Source:HGNC Symbol;Acc:HGNC:28126]	-
ENSG00000129595	19.8091	25.9785	21.2973	5.9406	8.37912	5.8336	22.3616	6.71777	1.7337	0.00255898	0.0353032	EPB41L4A	5	112142441	112419316	-	8582	protein_coding	erythrocyte membrane protein band 4.1 like 4A [Source:HGNC Symbol;Acc:HGNC:13278]	-
ENSG00000146729	668.006	758.187	760.893	1004.95	963.598	1060.74	729.028	1009.76	-0.469501	0.00257042	0.035422	NIPSNAP2	7	55951793	56000181	+	5651	protein_coding	nipsnap homolog 2 [Source:HGNC Symbol;Acc:HGNC:4179]	-
ENSG00000109686	1303	1408.61	1474.35	1863.37	2147.85	1816.19	1395.32	1942.47	-0.4772	0.00257097	0.035422	SH3D19	4	151102751	151325632	-	7789	protein_coding	SH3 domain containing 19 [Source:HGNC Symbol;Acc:HGNC:30418]	-
ENSG00000073464	170.578	127.006	135.528	88.1189	80.9981	88.4762	144.371	85.8644	0.748047	0.00259733	0.0357618	CLCN4	X	10156945	10237660	+	6789	protein_coding	chloride voltage-gated channel 4 [Source:HGNC Symbol;Acc:HGNC:2022]	-
ENSG00000280351	48.4222	35.6001	43.5626	18.8119	21.4133	10.6949	42.5283	16.9734	1.32174	0.00260134	0.0357935	AC127496.7	17	81003335	81005132	+	1798	TEC	uncharacterized LOC100129503 [Source:NCBI gene;Acc:100129503]	-
ENSG00000011083	1.1005	5.77299	0.968057	15.8416	34.4475	7.77813	2.61385	19.3557	-2.87221	0.00261181	0.0359141	SLC6A7	5	150189957	150222788	+	4391	protein_coding	solute carrier family 6 member 7 [Source:HGNC Symbol;Acc:HGNC:11054]	-
ENSG00000149269	463.312	671.592	642.79	876.239	1187.97	847.816	592.565	970.676	-0.711564	0.00266087	0.0365461	PAK1	11	77321707	77474635	-	6299	protein_coding	p21 (RAC1) activated kinase 1 [Source:HGNC Symbol;Acc:HGNC:8590]	-
ENSG00000182040	11.005	19.2433	34.85	6.9307	4.65506	1.94453	21.6995	4.5101	2.27248	0.00266125	0.0365461	USH1G	17	74916084	74923256	-	3558	protein_coding	USH1 protein network component sans [Source:HGNC Symbol;Acc:HGNC:16356]	-
ENSG00000128242	19.8091	74.0868	74.5404	13.8614	23.2753	14.584	56.1454	17.2402	1.70488	0.00266899	0.0366285	GAL3ST1	22	30554635	30574587	-	3017	protein_coding	galactose-3-O-sulfotransferase 1 [Source:HGNC Symbol;Acc:HGNC:24240]	-
ENSG00000239521	154.071	248.239	263.311	320.792	582.814	378.212	221.874	427.273	-0.944506	0.0026928	0.0369311	CASTOR3	7	100200653	100272232	-	4874	protein_coding	CASTOR family member 3 [Source:HGNC Symbol;Acc:HGNC:29954]	-
ENSG00000141568	1903.87	1831.96	1980.64	2713.86	2383.39	2605.67	1905.49	2567.64	-0.430232	0.00270012	0.0370074	FOXK2	17	82519713	82644662	+	9991	protein_coding	forkhead box K2 [Source:HGNC Symbol;Acc:HGNC:6036]	Fork
ENSG00000145246	97.9448	102.952	90.0293	148.515	181.547	144.868	96.9753	158.31	-0.707748	0.00270773	0.0370874	ATP10D	4	47485288	47593486	+	7965	protein_coding	ATPase phospholipid transporting 10D (putative) [Source:HGNC Symbol;Acc:HGNC:13549]	-
ENSG00000112697	2481.64	2335.18	2417.24	3094.06	3193.37	3185.14	2411.35	3157.53	-0.38903	0.00271451	0.0371561	TMEM30A	6	75252924	75284968	-	5123	protein_coding	transmembrane protein 30A [Source:HGNC Symbol;Acc:HGNC:16667]	-
ENSG00000140678	24.2111	66.3894	67.764	19.802	20.4823	16.5285	52.7882	18.9376	1.48274	0.00271934	0.0371979	ITGAX	16	31355134	31382997	+	7074	protein_coding	integrin subunit alpha X [Source:HGNC Symbol;Acc:HGNC:6152]	-
ENSG00000100647	268.523	211.676	172.314	357.426	371.474	324.737	217.505	351.212	-0.693115	0.00273172	0.037343	SUSD6	14	69611596	69715142	+	5830	protein_coding	sushi domain containing 6 [Source:HGNC Symbol;Acc:HGNC:19956]	-
ENSG00000253263	0	0	0	3.9604	9.31013	4.86133	0	6.04395	-5.02831	0.00273486	0.0373617	AP003354.1	8	102891876	102893608	+	533	lincRNA	novel transcript	-
ENSG00000254166	247.613	124.119	123.911	299.01	330.51	317.931	165.215	315.817	-0.937533	0.00273872	0.0373839	CASC19	8	127072694	127227541	-	22208	processed_transcript	cancer susceptibility 19 [Source:HGNC Symbol;Acc:HGNC:49476]	-
ENSG00000166173	100.146	134.703	120.039	63.3664	79.1361	53.4746	118.296	65.3257	0.857102	0.00274005	0.0373839	LARP6	15	70829130	70854159	-	5554	protein_coding	La ribonucleoprotein domain family member 6 [Source:HGNC Symbol;Acc:HGNC:24012]	-
ENSG00000090989	282.829	359.85	288.481	420.793	610.744	466.688	310.387	499.408	-0.685954	0.00274367	0.037409	EXOC1	4	55853616	55905034	+	5347	protein_coding	exocyst complex component 1 [Source:HGNC Symbol;Acc:HGNC:30380]	-
ENSG00000165097	388.478	393.526	439.498	581.189	683.363	532.802	407.167	599.118	-0.557155	0.00274705	0.0374265	KDM1B	6	18155329	18223853	+	5596	protein_coding	lysine demethylase 1B [Source:HGNC Symbol;Acc:HGNC:21577]	-
ENSG00000163513	363.166	456.067	407.552	565.347	939.392	590.166	408.928	698.302	-0.771884	0.00274852	0.0374265	TGFBR2	3	30606502	30694142	+	4704	protein_coding	transforming growth factor beta receptor 2 [Source:HGNC Symbol;Acc:HGNC:11773]	-
ENSG00000157833	115.553	85.6328	133.592	51.4852	72.619	49.5856	111.592	57.8966	0.944934	0.0027664	0.0376243	GAREM2	2	26173091	26189663	+	5939	protein_coding	GRB2 associated regulator of MAPK1 subtype 2 [Source:HGNC Symbol;Acc:HGNC:27172]	-
ENSG00000070388	30.8141	11.546	15.4889	4.9505	4.65506	2.9168	19.283	4.17412	2.20065	0.00276663	0.0376243	FGF22	19	639879	644371	+	2778	protein_coding	fibroblast growth factor 22 [Source:HGNC Symbol;Acc:HGNC:3679]	-
ENSG00000254531	24.2111	41.3731	33.882	4.9505	16.7582	8.7504	33.1554	10.153	1.70359	0.0027711	0.0376608	FLJ20021	4	101347780	101348883	+	790	lincRNA	uncharacterized LOC90024 [Source:NCBI gene;Acc:90024]	-
ENSG00000188306	3.30151	2.8865	2.90417	11.8812	15.8272	16.5285	3.03073	14.7456	-2.28667	0.00277549	0.0376813	LRRIQ4	3	169821922	169837775	+	1827	protein_coding	leucine rich repeats and IQ motif containing 4 [Source:HGNC Symbol;Acc:HGNC:34298]	-
ENSG00000232879	4.40202	5.77299	9.68057	17.8218	28.8614	23.3344	6.61853	23.3392	-1.80995	0.0027762	0.0376813	AL591806.2	1	161034834	161035006	+	173	processed_pseudogene	glutaredoxin 5 (GLRX5) pseudogene	-
ENSG00000027697	702.121	735.095	823.816	546.535	509.264	557.109	753.677	537.636	0.487731	0.0027842	0.0377655	IFNGR1	6	137197484	137219449	-	3277	protein_coding	interferon gamma receptor 1 [Source:HGNC Symbol;Acc:HGNC:5439]	-
ENSG00000134508	351.061	361.774	329.139	586.139	427.335	576.554	347.325	530.009	-0.609481	0.00280454	0.0380169	CABLES1	18	23134564	23260467	+	6654	protein_coding	Cdk5 and Abl enzyme substrate 1 [Source:HGNC Symbol;Acc:HGNC:25097]	-
ENSG00000181409	52.8242	97.1787	65.8279	130.693	189.927	115.7	71.9436	145.44	-1.01324	0.00281191	0.0380922	AATK	17	81117295	81166077	-	6225	protein_coding	apoptosis associated tyrosine kinase [Source:HGNC Symbol;Acc:HGNC:21]	-
ENSG00000169255	384.076	277.104	250.727	661.387	380.784	602.805	303.969	548.325	-0.851804	0.00282868	0.0382769	B3GALNT1	3	161083883	161105384	-	4183	protein_coding	beta-1,3-N-acetylgalactosaminyltransferase 1 (globoside blood group) [Source:HGNC Symbol;Acc:HGNC:918]	-
ENSG00000091622	144.166	297.309	216.845	404.951	434.783	358.766	219.44	399.5	-0.862747	0.00282918	0.0382769	PITPNM3	17	6451264	6556494	-	10609	protein_coding	PITPNM family member 3 [Source:HGNC Symbol;Acc:HGNC:21043]	-
ENSG00000006747	11.005	30.7893	20.3292	47.5248	66.1019	46.6688	20.7078	53.4318	-1.35935	0.00283728	0.0383617	SCIN	7	12570577	12660179	+	11623	protein_coding	scinderin [Source:HGNC Symbol;Acc:HGNC:21695]	-
ENSG00000127399	703.222	1115.15	1091.97	554.456	649.847	592.11	970.113	598.804	0.696444	0.00284237	0.0384058	LRRC61	7	150322639	150338150	+	2735	protein_coding	leucine rich repeat containing 61 [Source:HGNC Symbol;Acc:HGNC:21704]	-
ENSG00000147082	8.80403	3.84866	2.90417	18.8119	25.1373	17.5008	5.18562	20.4833	-2.00463	0.00284519	0.0384192	CCNB3	X	50202713	50351910	+	5408	protein_coding	cyclin B3 [Source:HGNC Symbol;Acc:HGNC:18709]	-
ENSG00000124429	0	0	2.90417	10.8911	13.0342	10.6949	0.968057	11.5401	-3.53659	0.00284725	0.0384223	POF1B	X	85277396	85379743	-	4029	protein_coding	POF1B, actin binding protein [Source:HGNC Symbol;Acc:HGNC:13711]	-
ENSG00000145284	626.187	745.679	806.391	979.209	1170.28	1031.57	726.085	1060.36	-0.545946	0.00286765	0.0386727	SCD5	4	82629539	82798857	-	4292	protein_coding	stearoyl-CoA desaturase 5 [Source:HGNC Symbol;Acc:HGNC:21088]	-
ENSG00000008394	549.151	482.045	469.508	1107.92	563.263	995.601	500.235	888.928	-0.829496	0.00288049	0.038821	MGST1	12	16347142	16609259	+	7440	protein_coding	microsomal glutathione S-transferase 1 [Source:HGNC Symbol;Acc:HGNC:7061]	-
ENSG00000283538	4.40202	5.77299	10.6486	18.8119	25.1373	28.1957	6.94121	24.0483	-1.78299	0.00288419	0.0388377	AC005972.3	17	62910021	62968549	-	2992	lincRNA	novel transcript	-
ENSG00000140386	140.864	178.001	169.41	243.565	342.613	231.399	162.758	272.526	-0.743	0.00288543	0.0388377	SCAPER	15	76347904	76905444	-	11610	protein_coding	S-phase cyclin A associated protein in the ER [Source:HGNC Symbol;Acc:HGNC:13081]	-
ENSG00000240288	66.0302	53.8813	85.189	38.6139	33.5165	20.4176	68.3668	30.8493	1.1484	0.00288804	0.0388481	GHRLOS	3	10285754	10293449	+	1712	antisense	ghrelin opposite strand/antisense RNA [Source:HGNC Symbol;Acc:HGNC:33885]	-
ENSG00000168306	0	5.77299	2.90417	5.9406	47.4817	18.4731	2.89239	23.9651	-3.0278	0.0028912	0.0388657	ACOX2	3	58505136	58537319	-	3859	protein_coding	acyl-CoA oxidase 2 [Source:HGNC Symbol;Acc:HGNC:120]	-
ENSG00000133794	246.513	278.066	314.618	164.357	186.203	195.425	279.732	181.995	0.620809	0.00289695	0.0389181	ARNTL	11	13276652	13387266	+	6726	protein_coding	aryl hydrocarbon receptor nuclear translocator like [Source:HGNC Symbol;Acc:HGNC:701]	bHLH
ENSG00000154252	133.161	300.196	302.034	430.694	585.607	447.242	245.13	487.848	-0.99152	0.00290206	0.0389618	GAL3ST2	2	241776825	241804208	+	1370	protein_coding	galactose-3-O-sulfotransferase 2 [Source:HGNC Symbol;Acc:HGNC:24869]	-
ENSG00000270344	28.6131	15.3947	20.3292	42.5743	80.0671	41.8074	21.4456	54.8163	-1.36159	0.00290807	0.0390175	POC1B-AS1	12	89525654	89548005	+	8041	antisense	POC1B antisense RNA 1 [Source:HGNC Symbol;Acc:HGNC:52949]	-
ENSG00000148090	247.613	284.801	266.216	423.763	369.612	370.433	266.21	387.936	-0.542358	0.00291494	0.0390848	AUH	9	91213815	91361913	-	2258	protein_coding	AU RNA binding methylglutaconyl-CoA hydratase [Source:HGNC Symbol;Acc:HGNC:890]	-
ENSG00000177058	426.995	369.472	363.021	226.733	197.375	298.486	386.496	240.864	0.682093	0.00292075	0.0391145	SLC38A9	5	55625845	55773194	-	8823	protein_coding	solute carrier family 38 member 9 [Source:HGNC Symbol;Acc:HGNC:26907]	-
ENSG00000090539	16.5076	83.7084	90.9973	5.9406	26.9994	2.9168	63.7378	11.9523	2.41173	0.00292088	0.0391145	CHRD	3	184380073	184390736	+	6620	protein_coding	chordin [Source:HGNC Symbol;Acc:HGNC:1949]	-
ENSG00000125637	417.091	601.354	607.94	785.149	907.737	832.26	542.128	841.716	-0.633944	0.00292543	0.0391504	PSD4	2	113157325	113209396	+	13442	protein_coding	pleckstrin and Sec7 domain containing 4 [Source:HGNC Symbol;Acc:HGNC:19096]	-
ENSG00000204439	245.412	226.109	243.95	334.654	333.303	359.738	238.491	342.565	-0.522761	0.00293236	0.0392183	C6orf47	6	31658298	31660772	-	2475	protein_coding	chromosome 6 open reading frame 47 [Source:HGNC Symbol;Acc:HGNC:19076]	-
ENSG00000134627	6.60302	23.092	24.2014	44.5545	81.9291	39.8629	17.9655	55.4488	-1.61733	0.00293559	0.0392364	PIWIL4	11	94543840	94621421	+	4558	protein_coding	piwi like RNA-mediated gene silencing 4 [Source:HGNC Symbol;Acc:HGNC:18444]	-
ENSG00000169914	957.438	858.252	916.75	640.595	478.541	686.42	910.813	601.852	0.597878	0.0029465	0.0393573	OTUD3	1	19882513	19912945	+	6767	protein_coding	OTU deubiquitinase 3 [Source:HGNC Symbol;Acc:HGNC:29038]	-
ENSG00000196914	4177.51	4497.16	4576.97	5733.67	6221.03	5648.87	4417.22	5867.85	-0.409655	0.00296614	0.0395943	ARHGEF12	11	120336914	120489936	+	24404	protein_coding	Rho guanine nucleotide exchange factor 12 [Source:HGNC Symbol;Acc:HGNC:14193]	-
ENSG00000198060	789.061	704.305	730.883	1044.56	961.736	1026.71	741.416	1011	-0.447696	0.00298083	0.0397652	2024-03-05	10	92291163	92353964	+	4632	protein_coding	membrane associated ring-CH-type finger 5 [Source:HGNC Symbol;Acc:HGNC:26025]	-
ENSG00000084628	42.9196	23.092	18.3931	6.9307	7.4481	10.6949	28.1349	8.35791	1.7457	0.00298801	0.0398358	NKAIN1	1	31179745	31239554	-	2987	protein_coding	sodium/potassium transporting ATPase interacting 1 [Source:HGNC Symbol;Acc:HGNC:25743]	-
ENSG00000171617	5577.35	7091.16	6911.93	4854.46	4117.87	4702.85	6526.81	4558.39	0.517944	0.00299331	0.0398811	ENC1	5	74627406	74641424	-	5858	protein_coding	ectodermal-neural cortex 1 [Source:HGNC Symbol;Acc:HGNC:3345]	-
ENSG00000237152	1.1005	1.92433	0.968057	8.9109	12.1032	11.6672	1.33096	10.8938	-3.02552	0.00299722	0.0399078	DLEU7-AS1	13	50807856	50849905	+	1806	antisense	DLEU7 antisense RNA 1 [Source:HGNC Symbol;Acc:HGNC:39966]	-
ENSG00000134146	48.4222	88.5193	79.3807	139.604	121.963	140.006	72.1074	133.858	-0.887875	0.00300261	0.0399333	DPH6	15	35217345	35546193	-	9345	protein_coding	diphthamine biosynthesis 6 [Source:HGNC Symbol;Acc:HGNC:30543]	-
ENSG00000079805	3965.12	4182.53	4257.51	5481.19	7481.62	5402.88	4135.05	6121.9	-0.566082	0.00300293	0.0399333	DNM2	19	10718079	10833488	+	13443	protein_coding	dynamin 2 [Source:HGNC Symbol;Acc:HGNC:2974]	-
ENSG00000138316	49.5227	116.422	95.8376	45.5446	38.1715	31.1125	87.2608	38.2762	1.19219	0.00301927	0.0401251	ADAMTS14	10	70672803	70762441	+	5269	protein_coding	ADAM metallopeptidase with thrombospondin type 1 motif 14 [Source:HGNC Symbol;Acc:HGNC:14899]	-
ENSG00000260027	500.729	711.041	718.298	892.08	1903.92	975.183	643.356	1257.06	-0.966208	0.00304132	0.0403926	HOXB7	17	48607227	48633572	-	1528	protein_coding	homeobox B7 [Source:HGNC Symbol;Acc:HGNC:5118]	Homeobox
ENSG00000100784	408.287	349.266	320.427	240.594	147.1	242.094	359.327	209.93	0.775572	0.00305279	0.0405194	RPS6KA5	14	90847862	91060636	-	27976	protein_coding	ribosomal protein S6 kinase A5 [Source:HGNC Symbol;Acc:HGNC:10434]	-
ENSG00000251350	0	0	0	3.9604	5.58608	7.77813	0	5.77487	-4.96089	0.00308544	0.0409268	LINC02475	4	44016861	44022063	+	2823	lincRNA	long intergenic non-protein coding RNA 2475 [Source:HGNC Symbol;Acc:HGNC:53418]	-
ENSG00000116661	767.051	1596.23	1658.28	530.694	914.255	510.44	1340.52	651.796	1.04037	0.00309648	0.0410474	FBXO2	1	11637018	11655785	-	3416	protein_coding	F-box protein 2 [Source:HGNC Symbol;Acc:HGNC:13581]	-
ENSG00000176406	2.20101	0	0	2.9703	49.3437	2.9168	0.733669	18.4103	-4.72465	0.00311964	0.0413283	RIMS2	8	103500748	104256094	+	13619	protein_coding	regulating synaptic membrane exocytosis 2 [Source:HGNC Symbol;Acc:HGNC:17283]	-
ENSG00000118557	7.70353	12.5082	9.68057	19.802	45.6196	28.1957	9.96408	31.2058	-1.64333	0.00312392	0.041359	PMFBP1	16	72112157	72176878	-	5691	protein_coding	polyamine modulated factor 1 binding protein 1 [Source:HGNC Symbol;Acc:HGNC:17728]	-
ENSG00000156463	521.639	413.731	319.459	721.783	602.365	701.004	418.276	675.051	-0.691378	0.00312739	0.0413788	SH3RF2	5	145936579	146081791	+	7232	protein_coding	SH3 domain containing ring finger 2 [Source:HGNC Symbol;Acc:HGNC:26299]	-
ENSG00000227403	79.2363	111.611	94.8696	166.337	151.755	152.646	95.239	156.913	-0.717558	0.00313256	0.0414107	LINC01806	2	161244739	161249050	+	2377	lincRNA	long intergenic non-protein coding RNA 1806 [Source:HGNC Symbol;Acc:HGNC:52599]	-
ENSG00000010361	125.457	134.703	113.263	29.703	89.3772	34.0293	124.474	51.0365	1.28367	0.00313374	0.0414107	FUZ	19	49806869	49817376	-	2950	protein_coding	fuzzy planar cell polarity protein [Source:HGNC Symbol;Acc:HGNC:26219]	-
ENSG00000128298	255.317	263.633	269.12	82.1783	202.961	94.3098	262.69	126.483	1.05323	0.00314359	0.0415147	BAIAP2L2	22	38084889	38110670	-	2146	protein_coding	BAI1 associated protein 2 like 2 [Source:HGNC Symbol;Acc:HGNC:26203]	-
ENSG00000106077	956.338	1141.13	1187.81	1569.31	2373.15	1451.59	1095.09	1798.02	-0.71528	0.00314628	0.0415242	ABHD11	7	73736094	73738867	-	2289	protein_coding	abhydrolase domain containing 11 [Source:HGNC Symbol;Acc:HGNC:16407]	-
ENSG00000144635	1334.91	977.56	1073.58	805.941	469.23	724.338	1128.68	666.503	0.75997	0.00315167	0.0415692	DYNC1LI1	3	32525971	32570874	-	6132	protein_coding	dynein cytoplasmic 1 light intermediate chain 1 [Source:HGNC Symbol;Acc:HGNC:18745]	-
ENSG00000124357	808.87	812.068	806.391	477.228	659.157	464.743	809.11	533.71	0.599934	0.00315609	0.0416014	NAGK	2	71064344	71079805	+	8894	protein_coding	N-acetylglucosamine kinase [Source:HGNC Symbol;Acc:HGNC:17174]	-
ENSG00000066923	66.0302	136.628	133.592	172.277	360.302	207.093	112.083	246.557	-1.13563	0.00315923	0.0416167	STAG3	7	100177563	100221488	+	8583	protein_coding	stromal antigen 3 [Source:HGNC Symbol;Acc:HGNC:11356]	-
ENSG00000144524	1305.2	1277.76	1153.92	926.734	862.118	951.849	1245.63	913.567	0.447225	0.00317077	0.0417158	COPS7B	2	231781671	231809254	+	6066	protein_coding	COP9 signalosome subunit 7B [Source:HGNC Symbol;Acc:HGNC:16760]	-
ENSG00000166987	743.941	856.328	844.146	1055.45	1189.83	1130.75	814.805	1125.34	-0.465538	0.00317232	0.0417158	MBD6	12	57520710	57530148	+	5646	protein_coding	methyl-CpG binding domain protein 6 [Source:HGNC Symbol;Acc:HGNC:20445]	-
ENSG00000163629	425.895	521.494	576.962	722.773	1278.28	720.449	508.117	907.168	-0.836049	0.00317271	0.0417158	PTPN13	4	86594315	86815171	+	9496	protein_coding	protein tyrosine phosphatase, non-receptor type 13 [Source:HGNC Symbol;Acc:HGNC:9646]	-
ENSG00000144354	2107.46	1572.18	1687.32	1113.86	406.853	1058.8	1788.99	859.838	1.0571	0.00318995	0.0419162	CDCA7	2	173354820	173368997	+	3934	protein_coding	cell division cycle associated 7 [Source:HGNC Symbol;Acc:HGNC:14628]	-
ENSG00000124177	1109.31	1459.61	1495.65	1925.74	2469.05	1854.11	1354.85	2082.97	-0.620298	0.0031949	0.041955	CHD6	20	41402101	41618494	-	14126	protein_coding	chromodomain helicase DNA binding protein 6 [Source:HGNC Symbol;Acc:HGNC:19057]	-
ENSG00000172795	1568.22	1511.56	1501.46	1139.61	888.186	1165.75	1527.08	1064.51	0.520692	0.00319935	0.0419872	DCP2	5	112976702	113020970	+	9951	protein_coding	decapping mRNA 2 [Source:HGNC Symbol;Acc:HGNC:24452]	-
ENSG00000157557	3746.11	6003.91	5832.54	7769.32	9453.5	7835.49	5194.19	8352.77	-0.685276	0.0032033	0.0420129	ETS2	21	38805307	38824955	+	4595	protein_coding	ETS proto-oncogene 2, transcription factor [Source:HGNC Symbol;Acc:HGNC:3489]	ETS
ENSG00000178150	5.50252	12.5082	5.80834	0	0.931013	0	7.93967	0.310338	4.52611	0.00322171	0.042228	ZNF114	19	48270102	48287608	+	2993	protein_coding	zinc finger protein 114 [Source:HGNC Symbol;Acc:HGNC:12894]	zf-C2H2
ENSG00000260528	18.7086	40.411	31.9459	46.5347	104.273	74.8645	30.3551	75.2242	-1.30493	0.00322706	0.0422717	FAM157C	16	90102271	90178344	+	4524	lincRNA	family with sequence similarity 157 member C [Source:HGNC Symbol;Acc:HGNC:34081]	-
ENSG00000215912	9.90453	14.4325	20.3292	18.8119	107.066	42.7797	14.8887	56.2194	-1.91409	0.00323457	0.0423436	TTC34	1	2635976	2801717	-	8814	protein_coding	tetratricopeptide repeat domain 34 [Source:HGNC Symbol;Acc:HGNC:34297]	-
ENSG00000109846	17.6081	16.3568	23.2334	3.9604	7.4481	0.972266	19.0661	4.12692	2.20055	0.00323856	0.0423695	CRYAB	11	111908565	111923722	-	3034	protein_coding	crystallin alpha B [Source:HGNC Symbol;Acc:HGNC:2389]	-
ENSG00000174469	56.1257	20.2055	30.9778	101.98	48.4127	157.507	35.7697	102.633	-1.5253	0.00324145	0.0423809	CNTNAP2	7	146116002	148420998	+	16666	protein_coding	contactin associated protein like 2 [Source:HGNC Symbol;Acc:HGNC:13830]	-
ENSG00000180891	806.669	884.23	945.792	447.525	712.225	428.769	878.897	529.506	0.730836	0.00326019	0.0425994	CUEDC1	17	57861243	57955323	-	5577	protein_coding	CUE domain containing 1 [Source:HGNC Symbol;Acc:HGNC:31350]	-
ENSG00000128791	1254.57	1145.94	1197.49	1638.62	1528.72	1631.46	1199.33	1599.6	-0.415607	0.0032734	0.0427455	TWSG1	18	9334767	9402420	+	4435	protein_coding	twisted gastrulation BMP signaling modulator 1 [Source:HGNC Symbol;Acc:HGNC:12429]	-
ENSG00000186188	4.40202	8.65949	2.90417	31.6832	13.9652	20.4176	5.32189	22.022	-2.0415	0.00328118	0.0428204	FFAR4	10	93566665	93604480	+	4060	protein_coding	free fatty acid receptor 4 [Source:HGNC Symbol;Acc:HGNC:19061]	-
ENSG00000261038	0	0	0	4.9505	3.72405	8.7504	0	5.80832	-4.96801	0.00329924	0.0430026	AL133457.1	6	92387841	92388827	-	987	lincRNA	novel transcript	-
ENSG00000134769	0	0	0	4.9505	3.72405	8.7504	0	5.80832	-4.96801	0.00329924	0.0430026	DTNA	18	34493290	34891844	+	12634	protein_coding	dystrobrevin alpha [Source:HGNC Symbol;Acc:HGNC:3057]	-
ENSG00000158457	302.639	297.309	281.705	222.773	191.789	175.98	293.884	196.847	0.57823	0.00331585	0.0431924	TSPAN33	7	129144892	129169697	+	2750	protein_coding	tetraspanin 33 [Source:HGNC Symbol;Acc:HGNC:28743]	-
ENSG00000138735	147.468	192.433	166.506	221.782	382.646	277.096	168.802	293.842	-0.799326	0.00332291	0.0432575	PDE5A	4	119494395	119628991	-	9775	protein_coding	phosphodiesterase 5A [Source:HGNC Symbol;Acc:HGNC:8784]	-
ENSG00000198944	114.452	76.9733	71.6362	49.505	34.4475	47.641	87.6873	43.8645	0.997821	0.00333934	0.0434446	SOWAHA	5	132813587	132816797	+	3211	protein_coding	sosondowah ankyrin repeat domain family member A [Source:HGNC Symbol;Acc:HGNC:27033]	-
ENSG00000267426	27.5126	13.4703	19.3611	7.9208	2.79304	3.88906	20.1147	4.86763	2.04933	0.00334431	0.043476	AC087289.3	17	75898645	75930129	-	5062	protein_coding	novel transcript	-
ENSG00000272734	216.799	276.142	332.043	381.189	925.427	426.825	274.995	577.813	-1.07097	0.0033459	0.043476	ADIRF-AS1	10	86965345	86971311	-	5748	processed_transcript	ADIRF antisense RNA 1 [Source:HGNC Symbol;Acc:HGNC:45127]	-
ENSG00000115616	171.679	82.7463	90.9973	216.832	220.65	220.704	115.141	219.395	-0.933847	0.0033521	0.0435297	SLC9A2	2	102619707	102711318	+	5984	protein_coding	solute carrier family 9 member A2 [Source:HGNC Symbol;Acc:HGNC:11072]	-
ENSG00000204262	55.0252	75.0489	58.0834	106.931	182.479	93.3376	62.7192	127.582	-1.02394	0.00336502	0.0436684	COL5A2	2	189031896	189225312	-	7453	protein_coding	collagen type V alpha 2 chain [Source:HGNC Symbol;Acc:HGNC:2210]	-
ENSG00000008517	151.87	24.0541	9.68057	628.714	396.611	601.833	61.8681	542.386	-3.13388	0.00336694	0.0436684	IL32	16	3065297	3082192	+	3209	protein_coding	interleukin 32 [Source:HGNC Symbol;Acc:HGNC:16830]	-
ENSG00000152894	814.373	702.381	687.32	1120.79	1042.73	946.987	734.691	1036.84	-0.497408	0.00338424	0.0438657	PTPRK	6	127968779	128520674	-	9000	protein_coding	protein tyrosine phosphatase, receptor type K [Source:HGNC Symbol;Acc:HGNC:9674]	-
ENSG00000066117	2221.92	1980.14	2031.95	1631.68	1310.87	1521.6	2078	1488.05	0.481772	0.00339844	0.0440226	SMARCD1	12	50084972	50100712	+	5136	protein_coding	SWI/SNF related, matrix associated, actin dependent regulator of chromatin, subfamily d, member 1 [Source:HGNC Symbol;Acc:HGNC:11106]	-
ENSG00000277011	7.70353	10.5838	4.84028	0	0.931013	0	7.70921	0.310338	4.48035	0.00340068	0.0440244	AC148477.4	12	132282814	132284606	+	1793	lincRNA	novel transcript	-
ENSG00000129636	582.167	482.045	548.888	774.258	782.051	709.754	537.7	755.354	-0.490887	0.00340629	0.04407	ITFG1	16	47154387	47464149	-	7770	protein_coding	integrin alpha FG-GAP repeat containing 1 [Source:HGNC Symbol;Acc:HGNC:30697]	-
ENSG00000161960	244.312	261.709	268.152	137.624	193.651	165.285	258.058	165.52	0.640261	0.00343976	0.0444177	EIF4A1	17	7572706	7579005	+	5316	protein_coding	eukaryotic translation initiation factor 4A1 [Source:HGNC Symbol;Acc:HGNC:3282]	-
ENSG00000121380	16.5076	43.2975	26.1375	43.5644	178.754	60.2805	28.6475	94.1998	-1.71454	0.00344045	0.0444177	BCL2L14	12	12049844	12211084	+	5112	protein_coding	BCL2 like 14 [Source:HGNC Symbol;Acc:HGNC:16657]	-
ENSG00000007866	813.272	838.046	814.136	590.1	632.158	611.555	821.818	611.271	0.426962	0.00344084	0.0444177	TEAD3	6	35473597	35497076	-	3046	protein_coding	TEA domain transcription factor 3 [Source:HGNC Symbol;Acc:HGNC:11716]	TEA
ENSG00000178209	10964.3	11461.3	11785.1	14549.5	18003.9	14731.8	11403.6	15761.7	-0.46694	0.00344163	0.0444177	PLEC	8	143915147	143976734	-	16991	protein_coding	plectin [Source:HGNC Symbol;Acc:HGNC:9069]	-
ENSG00000281376	57.2262	74.0868	75.5084	39.604	27.9304	37.9184	68.9405	35.1509	0.975638	0.00345048	0.0445046	ABALON	20	31721507	31723409	+	1903	antisense	apoptotic BCL2L1-antisense long non-coding RNA [Source:HGNC Symbol;Acc:HGNC:49667]	-
ENSG00000165996	363.166	358.888	386.255	251.485	201.099	279.04	369.436	243.875	0.599773	0.00345519	0.044538	HACD1	10	17589032	17617377	-	3857	protein_coding	3-hydroxyacyl-CoA dehydratase 1 [Source:HGNC Symbol;Acc:HGNC:9639]	-
ENSG00000125827	597.574	434.899	426.913	1076.24	560.47	1012.13	486.462	882.946	-0.860316	0.0034596	0.0445675	TMX4	20	7977348	8019829	-	6579	protein_coding	thioredoxin related transmembrane protein 4 [Source:HGNC Symbol;Acc:HGNC:25237]	-
ENSG00000260565	264.121	360.812	252.663	402.971	606.089	455.021	292.532	488.027	-0.738152	0.00346825	0.0446516	ERVK13-1	16	2660349	2673444	-	8966	processed_transcript	endogenous retrovirus group K13 member 1 [Source:HGNC Symbol;Acc:HGNC:27548]	-
ENSG00000078579	58.3267	196.282	180.059	27.7228	83.7912	33.057	144.889	48.1903	1.5877	0.00347673	0.0447333	FGF20	8	16992169	17002181	-	1688	protein_coding	fibroblast growth factor 20 [Source:HGNC Symbol;Acc:HGNC:3677]	-
ENSG00000139946	22.0101	32.7136	32.9139	7.9208	13.9652	8.7504	29.2125	10.2121	1.51557	0.00348199	0.0447736	PELI2	14	56117814	56301526	+	6278	protein_coding	pellino E3 ubiquitin protein ligase family member 2 [Source:HGNC Symbol;Acc:HGNC:8828]	-
ENSG00000160207	81.4373	65.4273	52.2751	26.7327	32.5854	37.9184	66.3799	32.4122	1.03108	0.00352721	0.0453273	HSF2BP	21	43529192	43659493	-	1908	protein_coding	heat shock transcription factor 2 binding protein [Source:HGNC Symbol;Acc:HGNC:5226]	-
ENSG00000065665	479.82	476.272	451.114	348.515	346.337	300.43	469.069	331.761	0.499449	0.00353226	0.0453645	SEC61A2	10	12129637	12169961	+	3916	protein_coding	Sec61 translocon alpha 2 subunit [Source:HGNC Symbol;Acc:HGNC:17702]	-
ENSG00000182359	24.2111	45.2218	51.307	71.2872	97.7563	84.5872	40.2466	84.5436	-1.06531	0.00353716	0.0453997	KBTBD3	11	106051098	106077765	-	5516	protein_coding	kelch repeat and BTB domain containing 3 [Source:HGNC Symbol;Acc:HGNC:22934]	-
ENSG00000158158	480.92	478.196	512.102	650.496	817.429	652.391	490.406	706.772	-0.5274	0.00353951	0.0454021	CNNM4	2	96760902	96811891	+	5105	protein_coding	cyclin and CBS domain divalent metal cation transport mediator 4 [Source:HGNC Symbol;Acc:HGNC:105]	-
ENSG00000017260	2016.12	2076.35	2060.02	2800	2928.04	2509.42	2050.83	2745.82	-0.421018	0.00354712	0.0454719	ATP2C1	3	130850595	131016712	+	8533	protein_coding	ATPase secretory pathway Ca2+ transporting 1 [Source:HGNC Symbol;Acc:HGNC:13211]	-
ENSG00000204348	506.232	442.596	394.967	311.882	318.406	286.819	447.932	305.702	0.550336	0.0035505	0.0454875	DXO	6	31969810	31972292	-	2483	protein_coding	decapping exoribonuclease [Source:HGNC Symbol;Acc:HGNC:2992]	-
ENSG00000130508	28.6131	56.7678	50.339	65.3466	256.029	81.6704	45.2399	134.348	-1.56869	0.00357674	0.0457957	PXDN	2	1631887	1744852	-	11257	protein_coding	peroxidasin [Source:HGNC Symbol;Acc:HGNC:14966]	-
ENSG00000215182	0	0.962166	0	6.9307	3.72405	14.584	0.320722	8.41291	-4.54018	0.00359397	0.0459884	MUC5AC	11	1157953	1201138	+	17448	protein_coding	mucin 5AC, oligomeric mucus/gel-forming [Source:HGNC Symbol;Acc:HGNC:7515]	-
ENSG00000095110	0	0.962166	0	1.9802	29.7924	2.9168	0.320722	11.5631	-5.00327	0.00360907	0.0461535	NXPE1	11	114521645	114559895	-	4387	protein_coding	neurexophilin and PC-esterase domain family member 1 [Source:HGNC Symbol;Acc:HGNC:28527]	-
ENSG00000110344	920.021	899.625	913.846	1368.32	1135.84	1238.67	911.164	1247.61	-0.453301	0.00361199	0.0461628	UBE4A	11	118359585	118399211	+	6576	protein_coding	ubiquitination factor E4A [Source:HGNC Symbol;Acc:HGNC:12499]	-
ENSG00000279255	0	0.962166	0.968057	3.9604	23.2753	6.80586	0.643408	11.3472	-4.10017	0.00362667	0.0463222	Z97653.2	16	707650	709067	+	1418	TEC	TEC	-
ENSG00000128645	8.80403	16.3568	16.457	3.9604	1.86203	1.94453	13.8726	2.58899	2.43256	0.00363168	0.046358	HOXD1	2	176188579	176190907	+	1975	protein_coding	homeobox D1 [Source:HGNC Symbol;Acc:HGNC:5132]	Homeobox
ENSG00000123358	454.508	461.84	462.731	272.278	364.026	300.43	459.693	312.245	0.557533	0.0036363	0.0463792	NR4A1	12	52022832	52059507	+	7295	protein_coding	nuclear receptor subfamily 4 group A member 1 [Source:HGNC Symbol;Acc:HGNC:7980]	NGFIB-like
ENSG00000250315	1.1005	0	0	6.9307	13.9652	3.88906	0.366835	8.26165	-4.51771	0.00363776	0.0463792	AC110760.3	4	75101477	75101943	+	467	transcribed_processed_pseudogene	ubiquitin-conjugating enzyme E2D 4 (putative) (UBE2D4) pseudogene	-
ENSG00000261226	4.40202	9.62166	8.71251	0	0.931013	0	7.57873	0.310338	4.4602	0.00368324	0.0469305	AC092384.3	16	88936779	88939651	-	2873	sense_intronic	novel transcript	-
ENSG00000188910	935.428	602.316	654.406	474.258	199.237	423.908	730.717	365.801	0.998325	0.00368737	0.0469547	GJB3	1	34781189	34786369	+	2387	protein_coding	gap junction protein beta 3 [Source:HGNC Symbol;Acc:HGNC:4285]	-
ENSG00000241749	24.2111	24.0541	11.6167	3.9604	1.86203	7.77813	19.9606	4.53352	2.14141	0.00371128	0.0471978	RPSAP52	12	65758020	65826997	-	2035	transcribed_processed_pseudogene	ribosomal protein SA pseudogene 52 [Source:HGNC Symbol;Acc:HGNC:35752]	-
ENSG00000008083	725.232	1119	1071.64	641.585	635.882	596.971	971.957	624.813	0.637955	0.00371202	0.0471978	JARID2	6	15246296	15522040	+	6015	protein_coding	jumonji and AT-rich interaction domain containing 2 [Source:HGNC Symbol;Acc:HGNC:6196]	ARID
ENSG00000147027	0	0.962166	1.93611	8.9109	18.6203	5.8336	0.966093	11.1216	-3.48678	0.0037132	0.0471978	TMEM47	X	34627064	34657288	-	4054	protein_coding	transmembrane protein 47 [Source:HGNC Symbol;Acc:HGNC:18515]	-
ENSG00000186260	1246.87	1331.64	1319.46	1693.07	1740.06	1685.91	1299.32	1706.35	-0.39302	0.00372314	0.0472955	MRTFB	16	14071321	14266773	+	16578	protein_coding	myocardin related transcription factor B [Source:HGNC Symbol;Acc:HGNC:29819]	-
ENSG00000121851	47.3217	65.4273	59.0515	111.881	94.0323	96.2543	57.2668	100.723	-0.810923	0.00373007	0.047355	POLR3GL	1	145964702	145978848	+	1799	protein_coding	RNA polymerase III subunit G like [Source:HGNC Symbol;Acc:HGNC:28466]	-
ENSG00000211949	0	0	0	4.9505	4.65506	6.80586	0	5.47048	-4.8821	0.00375647	0.0476614	IGHV3-23	14	106268606	106269140	-	432	IG_V_gene	immunoglobulin heavy variable 3-23 [Source:HGNC Symbol;Acc:HGNC:5588]	-
ENSG00000102699	1741	1901.24	1839.31	2446.54	2645.94	2278.02	1827.18	2456.83	-0.427112	0.00377588	0.0478594	PARP4	13	24420926	24512810	-	6080	protein_coding	poly(ADP-ribose) polymerase family member 4 [Source:HGNC Symbol;Acc:HGNC:271]	-
ENSG00000175164	154.071	371.396	332.043	446.535	1037.15	484.189	285.837	655.957	-1.19774	0.00377663	0.0478594	ABO	9	133250401	133275219	-	6359	protein_coding	ABO, alpha 1-3-N-acetylgalactosaminyltransferase and alpha 1-3-galactosyltransferase [Source:HGNC Symbol;Acc:HGNC:79]	-
ENSG00000172081	498.528	852.479	747.34	1112.87	1437.48	998.517	699.449	1182.96	-0.757647	0.00378053	0.0478798	MOB3A	19	2071038	2096673	-	4149	protein_coding	MOB kinase activator 3A [Source:HGNC Symbol;Acc:HGNC:29802]	-
ENSG00000134531	118.854	82.7463	82.2848	165.347	141.514	173.063	94.6285	159.975	-0.76052	0.00378418	0.0478973	EMP1	12	13196716	13219939	+	7838	protein_coding	epithelial membrane protein 1 [Source:HGNC Symbol;Acc:HGNC:3333]	-
ENSG00000163352	1.1005	0.962166	1.93611	4.9505	26.0684	7.77813	1.33293	12.9323	-3.27579	0.00379405	0.0479933	LENEP	1	154993586	154994315	+	730	protein_coding	lens epithelial protein [Source:HGNC Symbol;Acc:HGNC:14429]	-
ENSG00000107829	587.669	752.414	713.458	994.06	1357.42	892.54	684.514	1081.34	-0.659453	0.00380975	0.0481628	FBXW4	10	101610664	101695295	-	5038	protein_coding	F-box and WD repeat domain containing 4 [Source:HGNC Symbol;Acc:HGNC:10847]	-
ENSG00000182054	1104.91	1492.32	1555.67	2465.35	1718.65	2403.44	1384.3	2195.81	-0.665291	0.00382149	0.0482822	IDH2	15	90083045	90102504	-	2814	protein_coding	isocitrate dehydrogenase (NADP(+)) 2, mitochondrial [Source:HGNC Symbol;Acc:HGNC:5383]	-
ENSG00000268996	19.8091	24.0541	13.5528	41.5842	48.4127	40.8352	19.1387	43.6107	-1.1893	0.00382676	0.0483197	MAN1B1-DT	9	137084946	137086817	-	1872	antisense	MAN1B1 divergent transcript [Source:HGNC Symbol;Acc:HGNC:48715]	-
ENSG00000019485	513.935	360.812	368.83	280.198	262.546	257.651	414.526	266.798	0.634689	0.00383553	0.0484014	PRDM11	11	45095806	45235110	+	13940	protein_coding	PR/SET domain 11 [Source:HGNC Symbol;Acc:HGNC:13996]	-
ENSG00000197461	57.2262	100.065	122.943	15.8416	59.5848	18.4731	93.4116	31.2998	1.57559	0.00383811	0.0484049	PDGFA	7	497258	520296	-	4151	protein_coding	platelet derived growth factor subunit A [Source:HGNC Symbol;Acc:HGNC:8799]	-
ENSG00000156127	29.7136	25.9785	20.3292	73.2674	37.2405	63.1973	25.3404	57.9017	-1.19388	0.00384458	0.0484574	BATF	14	75522425	75547015	+	980	protein_coding	basic leucine zipper ATF-like transcription factor [Source:HGNC Symbol;Acc:HGNC:958]	TF_bZIP
ENSG00000148225	81.4373	101.99	107.454	144.555	241.132	146.812	96.9604	177.5	-0.871573	0.00385035	0.048499	WDR31	9	113313222	113340298	-	4933	protein_coding	WD repeat domain 31 [Source:HGNC Symbol;Acc:HGNC:21421]	-
ENSG00000163814	3150.74	2935.57	2690.23	2152.48	1689.79	2243.99	2925.51	2028.75	0.528106	0.00385249	0.048499	CDCP1	3	45082278	45146422	-	6507	protein_coding	CUB domain containing protein 1 [Source:HGNC Symbol;Acc:HGNC:24357]	-
ENSG00000120833	539.247	354.077	324.299	258.416	148.962	249.872	405.874	219.084	0.889294	0.00387064	0.0486982	SOCS2	12	93569814	93583487	+	6776	protein_coding	suppressor of cytokine signaling 2 [Source:HGNC Symbol;Acc:HGNC:19382]	-
ENSG00000214274	5.50252	10.5838	4.84028	16.8317	25.1373	29.168	6.97554	23.7123	-1.75943	0.00387609	0.0487376	ANG	14	20684177	20698971	+	1430	protein_coding	angiogenin [Source:HGNC Symbol;Acc:HGNC:483]	-
ENSG00000169016	367.568	376.207	382.382	267.327	191.789	274.179	375.386	244.432	0.619667	0.00388906	0.0488715	E2F6	2	11444375	11466177	-	4067	protein_coding	E2F transcription factor 6 [Source:HGNC Symbol;Acc:HGNC:3120]	E2F
ENSG00000164181	364.267	359.85	384.319	469.307	678.708	531.83	369.478	559.948	-0.60006	0.0038942	0.0489064	ELOVL7	5	60751791	60844389	-	4576	protein_coding	ELOVL fatty acid elongase 7 [Source:HGNC Symbol;Acc:HGNC:26292]	-
ENSG00000160293	916.72	889.041	930.303	720.793	612.606	669.891	912.021	667.764	0.449901	0.0038965	0.0489064	VAV2	9	133761894	133992604	-	5682	protein_coding	vav guanine nucleotide exchange factor 2 [Source:HGNC Symbol;Acc:HGNC:12658]	-
ENSG00000139192	125.457	133.741	123.911	170.297	245.787	199.315	127.703	205.133	-0.684209	0.0039011	0.0489349	TAPBPL	12	6451690	6466517	+	3188	protein_coding	TAP binding protein like [Source:HGNC Symbol;Acc:HGNC:30683]	-
ENSG00000164086	1161.03	574.413	626.333	484.159	178.754	396.685	787.259	353.199	1.15633	0.00390588	0.0489657	DUSP7	3	52048919	52056550	-	5648	protein_coding	dual specificity phosphatase 7 [Source:HGNC Symbol;Acc:HGNC:3073]	-
ENSG00000189077	779.157	970.825	895.453	663.367	625.641	585.304	881.812	624.771	0.49759	0.00392406	0.0491587	TMEM120A	7	75986837	75994659	-	1997	protein_coding	transmembrane protein 120A [Source:HGNC Symbol;Acc:HGNC:21697]	-
ENSG00000090554	1.1005	1.92433	0	3.9604	19.5513	11.6672	1.00828	11.7263	-3.54421	0.00392596	0.0491587	FLT3LG	19	49474207	49486231	+	2846	protein_coding	fms related tyrosine kinase 3 ligand [Source:HGNC Symbol;Acc:HGNC:3766]	-
ENSG00000112874	172.779	202.055	197.484	276.238	294.2	268.345	190.773	279.594	-0.550465	0.00393168	0.049201	NUDT12	5	103548855	103562793	-	4304	protein_coding	nudix hydrolase 12 [Source:HGNC Symbol;Acc:HGNC:18826]	-
ENSG00000162852	249.814	222.26	246.854	338.614	404.06	320.848	239.643	354.507	-0.565682	0.00393427	0.0492041	CNST	1	246566444	246668584	+	5922	protein_coding	consortin, connexin sorting protein [Source:HGNC Symbol;Acc:HGNC:26486]	-
ENSG00000111801	70.4322	91.4058	103.582	140.594	239.27	131.256	88.4734	170.373	-0.944309	0.00393704	0.0492094	BTN3A3	6	26440472	26453415	+	5658	protein_coding	butyrophilin subfamily 3 member A3 [Source:HGNC Symbol;Acc:HGNC:1140]	-
ENSG00000105137	11.005	8.65949	13.5528	0	0.931013	2.9168	11.0724	1.2826	3.10788	0.0039431	0.049256	SYDE1	19	15107403	15114988	+	3965	protein_coding	synapse defective Rho GTPase homolog 1 [Source:HGNC Symbol;Acc:HGNC:25824]	-
ENSG00000269973	23.1106	24.0541	32.9139	69.307	40.9646	65.1418	26.6929	58.4711	-1.12746	0.00394839	0.0492927	AC010969.2	2	9936360	9939590	+	3231	lincRNA	novel transcript	-
ENSG00000183929	80.3368	97.1787	98.7418	116.832	514.85	141.951	92.0858	257.878	-1.48568	0.00396446	0.0494639	DUSP5P1	1	228650241	228651379	+	1139	processed_pseudogene	dual specificity phosphatase 5 pseudogene 1 [Source:HGNC Symbol;Acc:HGNC:32020]	-
ENSG00000140950	803.368	1043.95	1003.87	619.803	727.121	596.971	950.398	647.965	0.552858	0.00396794	0.0494655	TLDC1	16	84476421	84554033	-	8159	protein_coding	TBC/LysM-associated domain containing 1 [Source:HGNC Symbol;Acc:HGNC:29325]	-
ENSG00000029534	11.005	22.1298	31.9459	8.9109	2.79304	2.9168	21.6936	4.87358	2.16519	0.00396961	0.0494655	ANK1	8	41653220	41896762	-	10797	protein_coding	ankyrin 1 [Source:HGNC Symbol;Acc:HGNC:492]	-
ENSG00000139613	2315.46	2588.23	2432.73	3072.28	3319.99	3309.59	2445.47	3233.96	-0.403106	0.00397165	0.0494655	SMARCC2	12	56162983	56189567	-	8555	protein_coding	SWI/SNF related, matrix associated, actin dependent regulator of chromatin subfamily c member 2 [Source:HGNC Symbol;Acc:HGNC:11105]	MYB
ENSG00000120675	308.141	286.725	352.373	237.624	161.065	200.287	315.746	199.659	0.662042	0.00398629	0.0496184	DNAJC15	13	43023203	43114224	+	8042	protein_coding	DnaJ heat shock protein family (Hsp40) member C15 [Source:HGNC Symbol;Acc:HGNC:20325]	-
ENSG00000101342	12.1055	34.638	34.85	66.3367	64.2399	63.1973	27.1979	64.5913	-1.2388	0.00399864	0.0497428	TLDC2	20	36876121	36894235	+	2553	protein_coding	TBC/LysM-associated domain containing 2 [Source:HGNC Symbol;Acc:HGNC:16112]	-
ENSG00000275074	68.2312	130.855	133.592	191.089	344.475	170.147	110.893	235.237	-1.08327	0.00400257	0.0497622	NUDT18	8	22106872	22109419	-	1756	protein_coding	nudix hydrolase 18 [Source:HGNC Symbol;Acc:HGNC:26194]	-
ENSG00000101298	143.065	164.53	160.697	98.0199	86.5842	109.866	156.098	98.1567	0.670801	0.00402558	0.0500186	SNPH	20	1266280	1309328	+	5709	protein_coding	syntaphilin [Source:HGNC Symbol;Acc:HGNC:15931]	-
ENSG00000120457	22.0101	99.1031	87.1251	151.485	246.718	152.646	69.4128	183.616	-1.40005	0.00403754	0.0501375	KCNJ5	11	128891356	128921035	+	6109	protein_coding	potassium voltage-gated channel subfamily J member 5 [Source:HGNC Symbol;Acc:HGNC:6266]	-
ENSG00000122335	257.518	267.482	310.746	521.783	336.096	484.189	278.582	447.356	-0.682557	0.00404153	0.0501575	SERAC1	6	158109515	158168280	-	11007	protein_coding	serine active site containing 1 [Source:HGNC Symbol;Acc:HGNC:21061]	-
ENSG00000103005	1515.39	1240.23	1140.37	953.466	703.846	911.986	1298.67	856.433	0.60052	0.00405063	0.0502184	USB1	16	57999546	58021618	+	8265	protein_coding	U6 snRNA biogenesis phosphodiesterase 1 [Source:HGNC Symbol;Acc:HGNC:25792]	-
ENSG00000236039	1.1005	0.962166	0	2.9703	30.7234	4.86133	0.687557	12.8517	-4.25077	0.00405122	0.0502184	AC019117.1	7	17405479	17558909	-	2232	lincRNA	uncharacterized LOC101927630 [Source:NCBI gene;Acc:101927630]	-
ENSG00000144959	246.513	187.622	247.823	489.109	254.166	527.941	227.319	423.739	-0.898501	0.00405582	0.0502341	NCEH1	3	172630249	172711218	-	4808	protein_coding	neutral cholesterol ester hydrolase 1 [Source:HGNC Symbol;Acc:HGNC:29260]	-
ENSG00000137869	12.1055	16.3568	10.6486	26.7327	81.9291	23.3344	13.037	43.9987	-1.75543	0.00405727	0.0502341	CYP19A1	15	51208057	51338610	-	8437	protein_coding	cytochrome P450 family 19 subfamily A member 1 [Source:HGNC Symbol;Acc:HGNC:2594]	-
ENSG00000116991	121.055	127.968	164.57	70.2971	35.3785	91.393	137.864	65.6895	1.07151	0.00407191	0.0503857	SIPA1L2	1	232397965	232561558	-	7641	protein_coding	signal induced proliferation associated 1 like 2 [Source:HGNC Symbol;Acc:HGNC:23800]	-
ENSG00000231925	1908.27	2359.23	2520.82	2925.75	3783.64	3262.93	2262.77	3324.1	-0.554749	0.00407547	0.0504001	TAPBP	6	33299694	33314387	-	5056	protein_coding	TAP binding protein [Source:HGNC Symbol;Acc:HGNC:11566]	-
ENSG00000114853	348.86	368.51	378.51	251.485	276.511	244.039	365.293	257.345	0.505425	0.00408821	0.0505279	ZBTB47	3	42653684	42665854	+	3781	protein_coding	zinc finger and BTB domain containing 47 [Source:HGNC Symbol;Acc:HGNC:26955]	ZBTB
ENSG00000283283	80.3368	210.714	161.665	44.5545	90.3082	61.2528	150.906	65.3718	1.20736	0.00409269	0.0505535	AC013268.4	2	110022447	110050064	-	3634	unprocessed_pseudogene	novel pseudogene, similar to zonadhesin (Zan)	-
ENSG00000143793	652.599	500.326	568.249	390.099	272.787	416.13	573.725	359.672	0.673655	0.00413829	0.0510868	C1orf35	1	228100726	228105411	-	4308	protein_coding	chromosome 1 open reading frame 35 [Source:HGNC Symbol;Acc:HGNC:19032]	-
ENSG00000276180	77.0353	54.8435	47.4348	102.97	140.583	94.3098	59.7712	112.621	-0.918636	0.00415915	0.0513141	HIST1H4I	6	27138588	27139881	+	1294	protein_coding	histone cluster 1 H4 family member i [Source:HGNC Symbol;Acc:HGNC:4793]	-
ENSG00000176396	565.659	462.802	558.569	369.307	194.582	347.099	529.01	303.663	0.801183	0.00417246	0.0514196	EID2	19	39538705	39540333	-	1629	protein_coding	EP300 interacting inhibitor of differentiation 2 [Source:HGNC Symbol;Acc:HGNC:28292]	-
ENSG00000183401	36.3166	75.0489	53.2431	84.1585	257.891	93.3376	54.8696	145.129	-1.40175	0.00417259	0.0514196	CCDC159	19	11344684	11354944	+	4064	protein_coding	coiled-coil domain containing 159 [Source:HGNC Symbol;Acc:HGNC:26996]	-
ENSG00000160345	167.277	162.606	154.889	85.1486	107.066	112.783	161.591	101.666	0.667554	0.00419462	0.0516607	C9orf116	9	135495181	135501734	-	1864	protein_coding	chromosome 9 open reading frame 116 [Source:HGNC Symbol;Acc:HGNC:28435]	-
ENSG00000107957	34.1156	102.952	115.199	5.9406	44.6886	6.80586	84.0887	19.145	2.13211	0.0042206	0.0519502	SH3PXD2A	10	103594027	103855543	-	11756	protein_coding	SH3 and PX domains 2A [Source:HGNC Symbol;Acc:HGNC:23664]	-
ENSG00000176714	33.0151	36.5623	42.5945	55.4456	79.1361	83.6149	37.3906	72.7322	-0.958407	0.00425036	0.0522828	CCDC121	2	27625639	27629012	-	2844	protein_coding	coiled-coil domain containing 121 [Source:HGNC Symbol;Acc:HGNC:25833]	-
ENSG00000103723	31.9146	20.2055	29.0417	8.9109	5.58608	12.6395	27.0539	9.04548	1.58144	0.0042526	0.0522828	AP3B2	15	82659281	82709914	-	9108	protein_coding	adaptor related protein complex 3 subunit beta 2 [Source:HGNC Symbol;Acc:HGNC:567]	-
ENSG00000268529	1.1005	6.73516	4.84028	16.8317	50.2747	7.77813	4.22532	24.9615	-2.54787	0.00426063	0.0523509	CYP2T3P	19	41134722	41137308	+	817	unprocessed_pseudogene	cytochrome P450 family 2 subfamily T member 3, pseudogene [Source:HGNC Symbol;Acc:HGNC:18853]	-
ENSG00000145569	36.3166	41.3731	49.3709	21.7822	18.6203	17.5008	42.3536	19.3011	1.13661	0.00426768	0.0524032	OTULINL	5	14581775	14615007	+	4074	protein_coding	OTU deubiquitinase with linear linkage specificity like [Source:HGNC Symbol;Acc:HGNC:25629]	-
ENSG00000089693	4981.98	4673.24	4776.39	3685.15	3078.86	3804.48	4810.54	3522.83	0.449482	0.00427157	0.0524032	MLF2	12	6747996	6767475	-	3781	protein_coding	myeloid leukemia factor 2 [Source:HGNC Symbol;Acc:HGNC:7126]	-
ENSG00000106078	881.504	681.213	691.193	1133.66	1021.32	1073.38	751.303	1076.12	-0.518943	0.00427237	0.0524032	COBL	7	51016212	51316818	-	14349	protein_coding	cordon-bleu WH2 repeat protein [Source:HGNC Symbol;Acc:HGNC:22199]	-
ENSG00000139351	6.60302	8.65949	1.93611	21.7822	23.2753	18.4731	5.73288	21.1769	-1.88914	0.0042868	0.0525496	SYCP3	12	101728648	101739472	-	3829	protein_coding	synaptonemal complex protein 3 [Source:HGNC Symbol;Acc:HGNC:18130]	-
ENSG00000261342	25.3116	14.4325	3.87223	0.9901	1.86203	2.9168	14.5388	1.92297	2.91055	0.00430317	0.0527194	AC006538.1	19	2727743	2729327	-	1585	sense_intronic	novel transcript	-
ENSG00000117461	222.302	310.78	325.267	514.852	378.922	482.244	286.116	458.673	-0.67941	0.00431053	0.0527789	PIK3R3	1	46040140	46133036	-	7410	protein_coding	phosphoinositide-3-kinase regulatory subunit 3 [Source:HGNC Symbol;Acc:HGNC:8981]	-
ENSG00000262188	1.1005	2.8865	7.74445	8.9109	45.6196	15.5563	3.91049	23.3623	-2.56481	0.00431487	0.0528013	LINC01978	17	79919357	79925462	+	1877	lincRNA	long intergenic non-protein coding RNA 1978 [Source:HGNC Symbol;Acc:HGNC:52806]	-
ENSG00000141505	27.5126	84.6706	75.5084	18.8119	32.5854	13.6117	62.5639	21.6697	1.53034	0.00432665	0.0529146	ASGR1	17	7173431	7179564	-	3748	protein_coding	asialoglycoprotein receptor 1 [Source:HGNC Symbol;Acc:HGNC:742]	-
ENSG00000279821	42.9196	34.638	64.8598	18.8119	25.1373	8.7504	47.4725	17.5665	1.43264	0.00432934	0.0529155	AC145098.2	5	177476631	177479656	-	3026	TEC	TEC	-
ENSG00000233198	30.8141	57.7299	61.9556	71.2872	210.409	98.1989	50.1666	126.632	-1.3337	0.00433176	0.0529155	RNF224	9	137227271	137229638	+	1798	protein_coding	ring finger protein 224 [Source:HGNC Symbol;Acc:HGNC:41912]	-
ENSG00000141905	1844.44	1760.76	1723.14	2591.09	2135.74	2548.31	1776.12	2425.05	-0.449297	0.00433904	0.0529528	NFIC	19	3314403	3469217	+	9801	protein_coding	nuclear factor I C [Source:HGNC Symbol;Acc:HGNC:7786]	CTF/NFI
ENSG00000140859	1919.28	1344.15	1293.32	591.09	1204.73	586.276	1518.92	794.032	0.935424	0.00433986	0.0529528	KIFC3	16	57758217	57863053	-	9600	protein_coding	kinesin family member C3 [Source:HGNC Symbol;Acc:HGNC:6326]	-
ENSG00000187605	2362.78	2190.85	2015.49	1668.32	1454.24	1679.1	2189.71	1600.55	0.452115	0.00434583	0.0529949	TET3	2	73986404	74108176	+	12271	protein_coding	tet methylcytosine dioxygenase 3 [Source:HGNC Symbol;Acc:HGNC:28313]	-
ENSG00000235652	4.40202	18.2812	15.4889	31.6832	51.2057	33.057	12.724	38.6487	-1.59085	0.0043504	0.0530199	AL356599.1	6	145799409	145886585	+	6116	antisense	uncharacterized LOC100507557 [Source:NCBI gene;Acc:100507557]	-
ENSG00000048649	998.157	1169.03	1110.36	1410.89	1484.97	1532.29	1092.52	1476.05	-0.433798	0.00435917	0.053096	RSF1	11	77659996	77821017	-	15740	protein_coding	remodeling and spacing factor 1 [Source:HGNC Symbol;Acc:HGNC:18118]	-
ENSG00000157593	853.991	870.76	799.615	1292.08	1010.15	1274.64	841.455	1192.29	-0.50268	0.00436458	0.053131	SLC35B2	6	44254096	44257890	-	2363	protein_coding	solute carrier family 35 member B2 [Source:HGNC Symbol;Acc:HGNC:16872]	-
ENSG00000071462	2340.77	1748.26	1735.73	1400	948.702	1339.78	1941.58	1229.5	0.659109	0.00437281	0.0532004	BUD23	7	73683025	73705161	+	7944	protein_coding	BUD23, rRNA methyltransferase and ribosome maturation factor [Source:HGNC Symbol;Acc:HGNC:16405]	-
ENSG00000259306	3.30151	3.84866	2.90417	12.8713	32.5854	7.77813	3.35145	17.745	-2.40664	0.00438034	0.0532612	AC020891.2	15	51315841	51321996	+	776	lincRNA	novel transcript	-
ENSG00000009830	1092.8	923.679	900.293	699.011	643.33	737.95	972.257	693.43	0.487295	0.00439076	0.053357	POMT2	14	77274956	77320884	-	10008	protein_coding	protein O-mannosyltransferase 2 [Source:HGNC Symbol;Acc:HGNC:19743]	-
ENSG00000156642	986.051	904.436	941.919	1186.14	1328.56	1275.61	944.136	1263.44	-0.420562	0.00439585	0.0533799	NPTN	15	73560014	73634134	-	4032	protein_coding	neuroplastin [Source:HGNC Symbol;Acc:HGNC:17867]	-
ENSG00000186474	0	2.8865	1.93611	4.9505	27.9304	10.6949	1.60754	14.5253	-3.14477	0.00439772	0.0533799	KLK12	19	51029092	51035230	-	1769	protein_coding	kallikrein related peptidase 12 [Source:HGNC Symbol;Acc:HGNC:6360]	-
ENSG00000149485	872.7	870.76	898.357	660.397	455.265	646.557	880.605	587.406	0.584465	0.00441109	0.0534943	FADS1	11	61799625	61829318	-	10230	protein_coding	fatty acid desaturase 1 [Source:HGNC Symbol;Acc:HGNC:3574]	-
ENSG00000226629	2.20101	6.73516	7.74445	0	0	0	5.56021	0	4.97588	0.00441319	0.0534943	LINC00974	17	41549606	41554495	-	2141	lincRNA	long intergenic non-protein coding RNA 974 [Source:HGNC Symbol;Acc:HGNC:27105]	-
ENSG00000100612	538.146	614.824	618.588	852.476	877.014	744.756	590.52	824.749	-0.481562	0.00441842	0.0534943	DHRS7	14	60144120	60169856	-	3248	protein_coding	dehydrogenase/reductase 7 [Source:HGNC Symbol;Acc:HGNC:21524]	-
ENSG00000170340	1095	1364.35	1355.28	888.12	962.667	867.261	1271.54	906.016	0.489236	0.00441905	0.0534943	B3GNT2	2	62196113	62224731	+	2861	protein_coding	UDP-GlcNAc:betaGal beta-1,3-N-acetylglucosaminyltransferase 2 [Source:HGNC Symbol;Acc:HGNC:15629]	-
ENSG00000144504	415.99	389.677	335.916	472.278	628.434	608.639	380.528	569.783	-0.583119	0.00441988	0.0534943	ANKMY1	2	240479422	240569209	-	11477	protein_coding	ankyrin repeat and MYND domain containing 1 [Source:HGNC Symbol;Acc:HGNC:20987]	-
ENSG00000165886	307.041	274.217	344.628	210.891	209.478	211.954	308.629	210.774	0.550195	0.00442247	0.0534948	UBTD1	10	97498868	97571209	+	1706	protein_coding	ubiquitin domain containing 1 [Source:HGNC Symbol;Acc:HGNC:25683]	-
ENSG00000163297	11.005	31.7515	14.5209	40.5941	83.7912	40.8352	19.0925	55.0735	-1.52293	0.00442732	0.0535227	ANTXR2	4	79901149	80125454	-	9864	protein_coding	ANTXR cell adhesion molecule 2 [Source:HGNC Symbol;Acc:HGNC:21732]	-
ENSG00000189221	1.1005	1.92433	0.968057	7.9208	37.2405	1.94453	1.33096	15.7019	-3.55684	0.00443615	0.0535985	MAOA	X	43654907	43746824	+	5528	protein_coding	monoamine oxidase A [Source:HGNC Symbol;Acc:HGNC:6833]	-
ENSG00000135127	215.699	201.093	254.599	144.555	156.41	140.006	223.797	146.99	0.606463	0.00444211	0.0536398	BICDL1	12	119989869	120094494	+	5484	protein_coding	BICD family like cargo adaptor 1 [Source:HGNC Symbol;Acc:HGNC:28095]	-
ENSG00000197385	130.96	130.855	130.688	81.1882	91.2393	71.9477	130.834	81.4584	0.682908	0.00445046	0.0537097	ZNF860	3	31981771	31991628	+	3263	protein_coding	zinc finger protein 860 [Source:HGNC Symbol;Acc:HGNC:34513]	zf-C2H2
ENSG00000197406	18.7086	36.5623	60.0195	6.9307	11.1722	17.5008	38.4301	11.8679	1.69813	0.00446115	0.0537854	DIO3	14	101561351	101563452	+	2102	protein_coding	iodothyronine deiodinase 3 [Source:HGNC Symbol;Acc:HGNC:2885]	-
[truncated: 28,732 more rows]
