# Supplementary material for: Methylation-mediated LncRNA CRAT40 promotes colorectal cancer progression by recruiting YBX1 to initiate RelA transcription
Source: Int J Biol Sci. 2025 Jul 25;21(11):4834–50. doi: 10.7150/ijbs.105629 (PMC12374820; doi:10.7150/ijbs.105629)
Supplement: Supplementary file 4 — Supplementary table 6. [file ijbsv21p4834s4.xlsx]

## Sheet: Sheet1
Protein	Description	Gene	MW [kDa]	crat40	NC	PSMs_crat40	PSMs_NC	Unique Peptides_crat40	Unique Peptides_NC
Q9Y6N3	Calcium-activated chloride channel regulator family member 3	CLCA3P	30.0	-	0	-	1	-	1
Q9HCC0	Methylcrotonoyl-CoA carboxylase beta chain, mitochondrial	MCCC2	61.3	6.39982e+07	8.30445e+07	19	19	17	15
Q9C0F0	Putative Polycomb group protein ASXL3	ASXL3	241.8	4014307	-	1	-	1	-
Q9BYE2	Transmembrane protease serine 13	TMPRSS13	63.1	0	-	1	-	1	-
Q9BQS8	FYVE and coiled-coil domain-containing protein 1	FYCO1	166.9	894326	-	1	-	1	-
Q99623	Prohibitin-2	PHB2	33.3	0	-	1	-	1	-
Q96JN8	Neuralized-like protein 4	NEURL4	166.8	-	0	-	1	-	1
Q96HU8	GTP-binding protein Di-Ras2	DIRAS2	22.5	-	2.17758e+06	-	1	-	1
Q86YZ3	Hornerin	HRNR	282.2	69901.1	538600	3	3	3	3
Q6UWP8	Suprabasin	SBSN	60.5	-	0	-	2	-	1
Q6P4R2	Protocadherin alpha subfamily C, 2	PCDHAC2	109.4	1.67907e+06	-	1	-	1	-
Q6KB66	Keratin, type II cytoskeletal 80	KRT80	50.5	-	0	-	1	-	1
Q5IRN4	Myocyte enhancer factor 2D/deleted in azoospermia associated protein 1 fusion protein	MEF2D/DAZAP1	50.4	498730	0	1	1	1	1
Q5D862	Filaggrin-2	FLG2	247.9	-	0	-	2	-	2
Q53GL6	RNA binding protein (Autoantigenic, hnRNP-associated with lethal yellow) long isoform variant (Fragment)	RALY	32.5	1.88034e+06	-	2	-	2	-
Q53F64	Heterogeneous nuclear ribonucleoprotein AB isoform a variant (Fragment)		36.0	0	0	1	2	1	2
Q16740	ATP-dependent Clp protease proteolytic subunit, mitochondrial	CLPP	30.2	326836	-	1	-	1	-
Q15434	RNA-binding motif, single-stranded-interacting protein 2	RBMS2	43.9	-	0	-	1	-	1
Q13472	DNA topoisomerase 3-alpha	TOP3A	112.3	-	69481.9	-	1	-	1
Q13085	Acetyl-CoA carboxylase 1	ACACA	265.4	9.69425e+06	4.13771e+07	27	42	27	39
Q0IIN1	Keratin 77	KRT77	61.8	-	0	-	6	-	1
Q02413	Desmoglein-1	DSG1	113.7	185695	317983	2	3	2	3
P81605	Dermcidin	DCD	11.3	328959	2.09354e+06	2	2	2	2
P67809	Y-box-binding protein 1	YBX1	35.9	3.76461e+06	-	7	-	7	-
P61626	Lysozyme C	LYZ	16.5	546426	-	1	-	1	-
P60709	Actin, cytoplasmic 1	ACTB	41.7	3.3931e+06	1.71846e+06	8	7	8	7
P52597	Heterogeneous nuclear ribonucleoprotein F	HNRNPF	45.6	0	-	2	-	2	-
P45973	Chromobox protein homolog 5	CBX5	22.2	-	0	-	1	-	1
P36957	Dihydrolipoyllysine-residue succinyltransferase component of 2-oxoglutarate dehydrogenase complex, mitochondrial	DLST	48.7	-	1.23546e+07	-	4	-	4
P35908	Keratin, type II cytoskeletal 2 epidermal	KRT2	65.4	3.67391e+07	7.20451e+07	29	30	18	18
P35527	Keratin, type I cytoskeletal 9	KRT9	62.0	6.00267e+07	1.16302e+08	25	24	20	21
P31942	Heterogeneous nuclear ribonucleoprotein H3	HNRNPH3	36.9	0	-	1	-	1	-
P27694	Replication protein A 70 kDa DNA-binding subunit	RPA1	68.1	-	264794	-	1	-	1
P25705	ATP synthase subunit alpha, mitochondrial	ATP5F1A	59.7	0	1.46762e+06	1	2	1	2
P15924	Desmoplakin	DSP	331.6	0	264883	1	4	1	4
P13647	Keratin, type II cytoskeletal 5	KRT5	62.3	5.99535e+06	1.41217e+07	14	14	8	10
P11498	Pyruvate carboxylase, mitochondrial	PC	129.6	3.24534e+07	9.90442e+07	28	34	24	31
P10599	Thioredoxin	TXN	11.7	-	0	-	1	-	1
P08779	Keratin, type I cytoskeletal 16	KRT16	51.2	690288	1.10508e+06	10	8	3	3
P05787	Keratin, type II cytoskeletal 8	KRT8	53.7	-	389596	-	4	-	1
P05165	Propionyl-CoA carboxylase alpha chain, mitochondrial	PCCA	80.0	3.34703e+06	7.08227e+07	15	24	13	19
P05089	Arginase-1	ARG1	34.7	-	557273	-	1	-	1
P02533	Keratin, type I cytoskeletal 14	KRT14	51.5	1.47184e+06	3.38985e+06	8	8	1	3
O15399	Glutamate receptor ionotropic, NMDA 2D	GRIN2D	143.7	0	-	1	-	1	-
M0QZM1	Heterogeneous nuclear ribonucleoprotein M (Fragment)	HNRNPM	40.0	0	-	4	-	1	-
K7ES00	Histone H3.3 (Fragment)	H3-3B	16.6	238923	-	1	-	1	-
H6VRG1	Cytokeratin-1	KRT1	66.1	1.33407e+08	2.61231e+08	29	35	21	22
H0YMW4	Annexin	ANXA2	41.9	0	-	1	-	1	-
G8JLB6	Heterogeneous nuclear ribonucleoprotein H	HNRNPH1	51.2	1.10238e+06	-	4	-	3	-
F5H5D3	Tubulin alpha chain	TUBA1C	57.7	-	0	-	1	-	1
E9PCR7	Oxoglutarate dehydrogenase (succinyl-transferring)	OGDH	117.6	-	1.70096e+06	-	6	-	6
E7EX59	Propionyl-CoA carboxylase beta chain, mitochondrial	PCCB	61.6	8.14927e+06	1.30722e+07	10	10	10	9
B4DR52	Histone H2B		18.0	509476	401503	2	1	2	1
B4DPP6	cDNA FLJ54371, highly similar to Serum albumin		70.3	5.14138e+06	2.79338e+07	3	4	3	4
B4DI54	cDNA FLJ56386, highly similar to Heat shock 70 kDa protein 1L		77.5	-	0	-	2	-	2
B4DE59	Junction plakoglobin		62.6	-	709360	-	1	-	1
B2R673	Dihydrolipoamide acetyltransferase component of pyruvate dehydrogenase complex		54.0	-	1.82364e+06	-	3	-	3
B2R5W3	Poly [ADP-ribose] polymerase		113.0	204429	1.3425e+06	1	5	1	5
B2R4R0	Histone H4	HIST1H4J	11.4	-	310230	-	1	-	1
A8K9A4	cDNA FLJ75154, highly similar to Homo sapiens heterogeneous nuclear ribonucleoprotein C (C1/C2), mRNA		33.6	3.25824e+06	-	5	-	5	-
A8K5I6	cDNA FLJ78643, highly similar to Homo sapiens cornulin (CRNN), mRNA		53.5	0	-	1	-	1	-
A8K5C4	cDNA FLJ76290, highly similar to Homo sapiens TIA1 cytotoxic granule-associated RNA bindingprotein-like 1 (TIAL1), transcript variant 1, mRNA		41.6	924478	1637027	2	2	2	2
A4D1U3	Single-stranded DNA-binding protein	SSBP1	17.2	1.13052e+07	1.47279e+07	5	6	4	5
A1A4E9	Keratin 13	KRT13	49.6	98623.2	-	3	-	1	-
A0A7P0Z4P5	4F2 cell-surface antigen heavy chain	SLC3A2	70.4	-	88625.2	-	1	-	1
A0A7P0Z494	Dihydrolipoamide acetyltransferase component of pyruvate dehydrogenase complex	DBT	58.2	1.38909e+06	3.72015e+06	6	8	6	7
A0A590UIU4	Janus kinase and microtubule-interacting protein 3	JAKMIP3	113.9	0	-	1	-	1	-
A0A384NL58	Heterogeneous nuclear ribonucleoproteins A2/B1		37.4	145727	-	1	-	1	-
A0A2X0U4T9	RACGAP1 (Fragment)	RACGAP1	71.2	-	0	-	1	-	1
A0A2U3TZH3	Elongation factor 1-alpha	EEF1A2	54.3	0	432094	1	1	1	1
A0A2R8Y422	40S ribosomal protein S27a	RPS27AP5	18.0	279681	0	1	1	1	1
A0A286YEU2	RNA-binding protein fox-1 homolog 1	RBFOX1	62.7	626755	249655	1	1	1	1
A0A1W2PQR0	Lactosylceramide alpha-2,3-sialyltransferase	ST3GAL5	50.4	-	917371	-	1	-	1
A0A1L1UHR1	Voltage-dependent anion-selective channel protein 1		30.8	253601	0	1	1	1	1
A0A1B0GVI3	Keratin, type I cytoskeletal 10	KRT10	63.3	5.35704e+07	2.03293e+08	16	27	14	18
A0A161I202	Lactotransferrin	LTF	78.3	0	-	2	-	2	-
A0A0U1RRM4	Polypyrimidine tract-binding protein 1	PTBP1	62.4	1.07433e+06	-	4	-	4	-
A0A0S2Z693	Methylcrotonoyl-CoA carboxylase 1 isoform 1 (Fragment)	MCCC1	80.4	7.55592e+07	1.47013e+08	21	24	17	20
A0A0S2Z4Z0	RNA binding motif protein 14 isoform 1 (Fragment)	RBM14	69.4	5.10374e+07	32460602	19	13	18	13
A0A0S2Z428	HCG2039812, isoform CRA_b (Fragment)	KRT6A	60.0	427581	1.07048e+06	9	9	2	4
A0A0S2Z3L0	Electron transfer flavoprotein subunit alpha, mitochondrial (Fragment)	ETFA	35.1	0	-	1	-	1	-
A0A087X0X3	Heterogeneous nuclear ribonucleoprotein M	HNRNPM	77.5	2.52969e+07	0	13	4	9	4
A0A024R8D7	Lipocalin 1 (Tear prealbumin), isoform CRA_a	LCN1	19.2	156966	118987	1	1	1	1
A0A024R8A7	HCG31253, isoform CRA_a	hCG_31253	61.6	-	150667	-	2	-	2
A0A024R3X4	60 kDa chaperonin (Fragment)	HSPD1	61.0	144508	0	2	1	2	1
A0A024R3J1	Tripartite motif-containing 29, isoform CRA_a	TRIM29	65.8	-	0	-	1	-	1
A0A024R3D8	Acetyltransferase component of pyruvate dehydrogenase complex	DLAT	68.9	-	3.27963e+06	-	5	-	5
