# Supplementary material for: Methylation-mediated LncRNA CRAT40 promotes colorectal cancer progression by recruiting YBX1 to initiate RelA transcription
Source: Int J Biol Sci. 2025 Jul 25;21(11):4834–50. doi: 10.7150/ijbs.105629 (PMC12374820; doi:10.7150/ijbs.105629)
Supplement: Supplementary file 5 — Supplementary table 7. [file ijbsv21p4834s5.xlsx]

## Sheet: Sheet1
Chromosome	start	end	width	name	score	signalValue	#NAME?	#NAME?	peak_summit	annotation	geneStart	geneEnd	geneLength	geneStrand	geneId	transcriptId	distanceToTSS	geneName	geneDescription
21	8444350	8444771	422	YBX1_peak_12246	749	23.6839	81.4457	74.903	213	Intron (ENST00000651813/ENSG00000280441, intron 2 of 6)	8439823	8439975	153	+	ENSG00000278189	ENST00000619471	4527	RNA5-8SN1	- && - && -
4	99949628	99950216	589	YBX1_peak_14629	590	22.2026	65.2823	59.0498	284	Promoter (<=1kb)	99950006	99966393	16388	+	ENSG00000245322	ENST00000514624	0	AC097460.1	- && sp|Q96CB5|CH044_HUMAN Putative uncharacterized protein C8orf44 OS=Homo sapiens OX=9606 GN=C8orf44 PE=2 SV=2 && -
2	213151501	213152441	941	YBX1_peak_11474	490	16.2985	55.0177	49.0733	282	Promoter (<=1kb)	212999691	213151609	151919	-	ENSG00000030419	ENST00000451136	0	IKZF2	- && sp|Q9UKS7|IKZF2_HUMAN Zinc finger protein Helios OS=Homo sapiens OX=9606 GN=IKZF2 PE=1 SV=2 && -
5	77794724	77795171	448	YBX1_peak_15656	307	16.0088	35.8559	30.7028	244	Intron (ENST00000522370/ENSG00000171530, intron 1 of 3)	77784881	77786003	1123	+	ENSG00000213763	ENST00000515712	9843	ACTBP2	- && sp|P29751|ACTB_RABIT Actin, cytoplasmic 1 OS=Oryctolagus cuniculus OX=9986 GN=ACTB PE=2 SV=1 && PF00022:Actin
15	42601280	42601764	485	YBX1_peak_6214	427	15.7499	48.5394	42.7917	245	Intron (ENST00000290607/ENSG00000159433, intron 3 of 32)	42581156	42581488	333	-	ENSG00000260282	ENST00000563883	-19792	EIF4EBP2P2	- && sp|Q13542|4EBP2_HUMAN Eukaryotic translation initiation factor 4E-binding protein 2 OS=Homo sapiens OX=9606 GN=EIF4EBP2 PE=1 SV=1 && -
3	113124349	113124826	478	YBX1_peak_13541	307	14.4095	35.8812	30.7255	257	Intron (ENST00000655310/ENSG00000240057, intron 1 of 2)	113157708	113162020	4313	+	ENSG00000240057	ENST00000491578	-32882	AC078785.1	- && sp|Q6NW34|NEPRO_HUMAN Nucleolus and neural progenitor protein OS=Homo sapiens OX=9606 GN=NEPRO PE=1 SV=3 && -
18	11608591	11609052	462	YBX1_peak_8622	436	14.0115	49.4377	43.6655	238	Promoter (<=1kb)	11609596	11610612	1017	+	ENSG00000236396	ENST00000588001	-544	SLC35G4	- && sp|P0C7Q5|S35G4_HUMAN Putative solute carrier family 35 member G4 OS=Homo sapiens OX=9606 GN=SLC35G4 PE=5 SV=1 && -
3	40457375	40457843	469	YBX1_peak_13157	389	13.734	44.5216	38.9274	211	Promoter (<=1kb)	40457363	40462168	4806	+	ENSG00000188846	ENST00000435633	12	RPL14	- && sp|P50914|RL14_HUMAN 60S ribosomal protein L14 OS=Homo sapiens OX=9606 GN=RPL14 PE=1 SV=4 && PF01929:Ribosomal protein L14
8	51718819	51719291	473	YBX1_peak_19054	375	13.725	43.0775	37.5437	225	Promoter (2-3kb)	51721670	51722164	495	-	ENSG00000254225	ENST00000522014	2873	BTF3P1	- && sp|P20290|BTF3_HUMAN Transcription factor BTF3 OS=Homo sapiens OX=9606 GN=BTF3 PE=1 SV=1 && -
12	19129319	19130476	1158	YBX1_peak_3924a	510	13.2848	57.0672	51.0711	294	Promoter (<=1kb)	19129752	19202003	72252	+	ENSG00000052126	ENST00000540972	0	PLEKHA5	- && sp|Q9HAU0|PKHA5_HUMAN Pleckstrin homology domain-containing family A member 5 OS=Homo sapiens OX=9606 GN=PLEKHA5 PE=1 SV=1 && PF08333:Protein of unknown function (DUF1725)
6	156687113	156687798	686	YBX1_peak_17420	542	12.6782	60.3298	54.2448	366	Distal Intergenic	156662050	156662437	388	+	ENSG00000220347	ENST00000402808	25063	AL355297.1	- && sp|C0HL66|H33A_DROME Histone H3.3A OS=Drosophila melanogaster OX=7227 GN=His3.3A PE=1 SV=1 && -
5	28596686	28597154	469	YBX1_peak_15351	340	12.6353	39.4639	34.0992	235	Intron (ENST00000653909/ENSG00000250453, intron 2 of 4)	28614613	28654531	39919	+	ENSG00000286432	ENST00000658670	-17459	AC109472.1	- && - && -
16	76499936	76500415	480	YBX1_peak_7370	327	12.5813	37.9959	32.7117	242	Intron (ENST00000307431/ENSG00000152910, intron 15 of 23)	76469508	76469595	88	-	ENSG00000252022	ENST00000516213	-30341	RF00133	- && - && -
6	60944864	60945350	487	YBX1_peak_16884	240	12.5106	28.6459	24.0551	226	Distal Intergenic	60873360	60874642	1283	-	ENSG00000276290	ENST00000619705	-70222	RBBP4P3	- && sp|Q3MHL3|RBBP4_BOVIN Histone-binding protein RBBP4 OS=Bos taurus OX=9913 GN=RBBP4 PE=1 SV=3 && PF12265:Histone-binding protein RBBP4 or subunit C of CAF1 complex
12	95650553	95651007	455	YBX1_peak_4432	228	12.4853	27.3632	22.8785	204	Promoter (1-2kb)	95649255	95673999	24745	+	ENSG00000257150	ENST00000552554	1298	PGAM1P5	- && sp|Q5RFB8|PGAM1_PONAB Phosphoglycerate mutase 1 OS=Pongo abelii OX=9601 GN=PGAM1 PE=2 SV=3 && -
19	50328309	50329096	788	YBX1_peak_9962	336	12.4232	39.0257	33.6854	554	Promoter (<=1kb)	50311937	50329246	17310	-	ENSG00000131398	ENST00000376959	150	KCNC3	- && sp|Q14003|KCNC3_HUMAN Potassium voltage-gated channel subfamily C member 3 OS=Homo sapiens OX=9606 GN=KCNC3 PE=1 SV=3 && -
7	133895144	133895549	406	YBX1_peak_18472	206	12.4225	24.9152	20.6388	197	Promoter (<=1kb)	133895063	133937956	42894	+	ENSG00000131558	ENST00000472020	81	EXOC4	- && sp|Q96A65|EXOC4_HUMAN Exocyst complex component 4 OS=Homo sapiens OX=9606 GN=EXOC4 PE=1 SV=1 && PF04048:Sec8 exocyst complex component specific domain
19	29948773	29949402	630	YBX1_peak_9638	244	12.4081	29.1009	24.4664	252	Intron (ENST00000360605/ENSG00000105176, intron 1 of 10)	29942311	30005706	63396	+	ENSG00000105176	ENST00000574666	6462	URI1	- && sp|O94763|RMP_HUMAN Unconventional prefoldin RPB5 interactor 1 OS=Homo sapiens OX=9606 GN=URI1 PE=1 SV=3 && PF02996:Prefoldin subunit
19	54908386	54908824	439	YBX1_peak_10017	279	12.3423	32.8624	27.9275	217	Promoter (2-3kb)	54906188	54912871	6684	+	ENSG00000189430	ENST00000357397	2198	NCR1	- && sp|O76036|NCTR1_HUMAN Natural cytotoxicity triggering receptor 1 OS=Homo sapiens OX=9606 GN=NCR1 PE=1 SV=1 && -
2	161507581	161508044	464	YBX1_peak_11136	279	12.3423	32.8624	27.9275	227	Promoter (<=1kb)	161500885	161507705	6821	-	ENSG00000226121	ENST00000420969	0	AC009487.2	- && sp|Q8WYP5|ELYS_HUMAN Protein ELYS OS=Homo sapiens OX=9606 GN=AHCTF1 PE=1 SV=3 && PF13934:Nuclear pore complex assembly
9	137288175	137288749	575	YBX1_peak_20585	277	12.2545	32.6997	27.7839	313	Promoter (2-3kb)	137286112	137287236	1125	+	ENSG00000270259	ENST00000605600	2063	BX255925.2	- && sp|Q9H410|DSN1_HUMAN Kinetochore-associated protein DSN1 homolog OS=Homo sapiens OX=9606 GN=DSN1 PE=1 SV=2 && -
4	13627286	13627786	501	YBX1_peak_14218	277	12.2545	32.6997	27.7839	254	Promoter (<=1kb)	13568738	13627725	58988	-	ENSG00000038219	ENST00000040738	0	BOD1L1	- && sp|Q8NFC6|BD1L1_HUMAN Biorientation of chromosomes in cell division protein 1-like 1 OS=Homo sapiens OX=9606 GN=BOD1L1 PE=1 SV=2 && PF05205:COMPASS (Complex proteins associated with Set1p) component shg1
7	15397020	15397577	558	YBX1_peak_17691	252	12.1833	29.981	25.2747	315	Promoter (<=1kb)	15394113	15396594	2482	-	ENSG00000187546	ENST00000498264	-426	AGMO	- && sp|Q6ZNB7|ALKMO_HUMAN Alkylglycerol monooxygenase OS=Homo sapiens OX=9606 GN=AGMO PE=1 SV=1 && PF04116:Fatty acid hydroxylase superfamily
19	22105076	22105651	576	YBX1_peak_9589	252	12.1833	29.981	25.2747	279	Distal Intergenic	22128627	22130318	1692	-	ENSG00000269505	ENST00000600543	24667	ZNF92P2	- && - && -
7	6009318	6009811	494	YBX1_peak_17636	317	12.0859	36.9902	31.7631	216	Promoter (<=1kb)	6009316	6023747	14432	+	ENSG00000106305	ENST00000395236	2	AIMP2	- && sp|Q13155|AIMP2_HUMAN Aminoacyl tRNA synthase complex-interacting multifunctional protein 2 OS=Homo sapiens OX=9606 GN=AIMP2 PE=1 SV=2 && PF18569:Thioredoxin-like domain|PF16780:AIMP2 lysyl-tRNA synthetase binding domain
1	81035222	81035661	440	YBX1_peak_835	303	12.0094	35.5128	30.3838	219	Distal Intergenic	81080790	81081171	382	+	ENSG00000227937	ENST00000456663	-45129	MTND2P30	- && - && -
2	36645498	36645941	444	YBX1_peak_10316	200	12.0066	24.2203	20.0084	223	Promoter (<=1kb)	36555688	36646087	90400	-	ENSG00000171055	ENST00000357996	146	FEZ2	- && sp|P97578|FEZ2_RAT Fasciculation and elongation protein zeta-2 OS=Rattus norvegicus OX=10116 GN=Fez2 PE=2 SV=2 && -
5	146233417	146233816	400	YBX1_peak_16089	228	11.7495	27.3383	22.854	199	Exon (ENST00000506502/ENSG00000275740, exon 7 of 20)	146245191	146245253	63	-	ENSG00000238374	ENST00000459240	11437	RNU7-180P	- && - && -
19	23365977	23366367	391	YBX1_peak_9614	292	11.7234	34.2864	29.2461	194	Intron (ENST00000596989/ENSG00000167232, intron 3 of 3)	23338876	23358980	20105	-	ENSG00000167232	ENST00000593341	-6997	ZNF91	- && sp|Q05481|ZNF91_HUMAN Zinc finger protein 91 OS=Homo sapiens OX=9606 GN=ZNF91 PE=2 SV=2 && PF00096:Zinc finger, C2H2 type|PF01352:KRAB box
19	19864058	19864538	481	YBX1_peak_9559	280	11.7119	32.9689	28.0262	262	Promoter (1-2kb)	19865886	19892083	26198	+	ENSG00000256771	ENST00000592725	-1348	ZNF253	- && sp|O75346|ZN253_HUMAN Zinc finger protein 253 OS=Homo sapiens OX=9606 GN=ZNF253 PE=2 SV=2 && PF00096:Zinc finger, C2H2 type|PF01352:KRAB box
12	131894387	131895231	845	YBX1_peak_4721	297	11.6861	34.8605	29.7781	493	Promoter (<=1kb)	131894622	131923150	28529	+	ENSG00000177169	ENST00000321867	0	ULK1	- && sp|O75385|ULK1_HUMAN Serine/threonine-protein kinase ULK1 OS=Homo sapiens OX=9606 GN=ULK1 PE=1 SV=2 && PF00069:Protein kinase domain|PF12063:Domain of unknown function (DUF3543)
6	98935462	98935861	400	YBX1_peak_17063	178	11.5369	21.8552	17.8628	203	Intron (ENST00000369244/ENSG00000112234, intron 1 of 9)	98868535	98947946	79412	-	ENSG00000112234	ENST00000369244	12085	FBXL4	- && sp|Q9UKA2|FBXL4_HUMAN F-box/LRR-repeat protein 4 OS=Homo sapiens OX=9606 GN=FBXL4 PE=1 SV=2 && PF00646:F-box domain
4	53139210	53139834	625	YBX1_peak_14410	241	11.5225	28.7994	24.1942	383	Intron (ENST00000401642/ENSG00000184178, intron 5 of 8)	53265461	53265567	107	-	ENSG00000207385	ENST00000384655	125733	RNU6-310P	- && - && -
12	68180222	68180680	459	YBX1_peak_4294	187	11.5063	22.8388	18.7537	233	Intron (ENST00000536914/ENSG00000255733, intron 5 of 5)	68154768	68159740	4973	-	ENSG00000111537	ENST00000229135	-20482	IFNG	- && sp|P01579|IFNG_HUMAN Interferon gamma OS=Homo sapiens OX=9606 GN=IFNG PE=1 SV=1 && PF00714:Interferon gamma
7	118240833	118241266	434	YBX1_peak_18373	192	11.4981	23.3732	19.2436	201	Promoter (<=1kb)	118239975	118496171	256197	+	ENSG00000106013	ENST00000634332	858	ANKRD7	- && sp|Q4R3S3|ANKR7_MACFA Ankyrin repeat domain-containing protein 7 OS=Macaca fascicularis OX=9541 GN=ANKRD7 PE=2 SV=1 && PF12796:Ankyrin repeats (3 copies)
10	93037709	93038140	432	YBX1_peak_2441	182	11.4796	22.2648	18.2375	211	Intron (ENST00000371552/ENSG00000138190, intron 20 of 21)	93059663	93060426	764	-	ENSG00000226425	ENST00000444965	22286	AL358613.1	- && - && -
12	111957319	111957775	457	YBX1_peak_4556	229	11.4449	27.4212	22.9329	227	Intron (ENST00000550831/ENSG00000198270, intron 3 of 9)	111927018	111929017	2000	+	ENSG00000226469	ENST00000454683	30301	ADAM1B	- && sp|Q9UKF5|ADA29_HUMAN Disintegrin and metalloproteinase domain-containing protein 29 OS=Homo sapiens OX=9606 GN=ADAM29 PE=1 SV=3 && PF01421:Reprolysin (M12B) family zinc metalloprotease
3	127308776	127309259	484	YBX1_peak_13634	229	11.4449	27.4212	22.9329	265	Distal Intergenic	127323018	127324731	1714	-	ENSG00000244215	ENST00000662154	15472	LINC02016	- && - && -
2	10836	11496	661	YBX1_peak_10092	281	11.4375	33.0704	28.1208	354	Distal Intergenic	41220	42952	1733	-	ENSG00000184731	ENST00000460464	31456	FAM110C	- && sp|Q1W6H9|F110C_HUMAN Protein FAM110C OS=Homo sapiens OX=9606 GN=FAM110C PE=1 SV=2 && PF14160:Centrosome-associated C terminus
12	120116292	120117417	1126	YBX1_peak_4620	409	11.4035	46.6196	40.9434	270	Promoter (<=1kb)	120095099	120116753	21655	-	ENSG00000111737	ENST00000229340	0	RAB35	- && sp|Q15286|RAB35_HUMAN Ras-related protein Rab-35 OS=Homo sapiens OX=9606 GN=RAB35 PE=1 SV=1 && -
3	141030284	141030681	398	YBX1_peak_13725	307	11.2592	35.901	30.7437	176	Distal Intergenic	141051347	141148611	97265	+	ENSG00000175093	ENST00000310546	-20666	SPSB4	- && sp|Q96A44|SPSB4_HUMAN SPRY domain-containing SOCS box protein 4 OS=Homo sapiens OX=9606 GN=SPSB4 PE=1 SV=1 && PF07525:SOCS box|PF00622:SPRY domain
1	23986973	23987410	438	YBX1_peak_327	307	11.2592	35.901	30.7437	204	Distal Intergenic	23966445	23980927	14483	-	ENSG00000188529	ENST00000341154	-6046	SRSF10	- && sp|O75494|SRS10_HUMAN Serine/arginine-rich splicing factor 10 OS=Homo sapiens OX=9606 GN=SRSF10 PE=1 SV=1 && -
17	57846079	57846496	418	YBX1_peak_8205	312	11.2015	36.415	31.2268	202	Intron (ENST00000313608/ENSG00000181610, intron 2 of 4)	57848736	57849997	1262	-	ENSG00000181610	ENST00000579768	3501	MRPS23	- && sp|Q9Y3D9|RT23_HUMAN 28S ribosomal protein S23, mitochondrial OS=Homo sapiens OX=9606 GN=MRPS23 PE=1 SV=2 && -
1	36243703	36244202	500	YBX1_peak_489	270	11.1516	31.8651	27.0058	228	Promoter (1-2kb)	36241898	36242156	259	-	ENSG00000231849	ENST00000447495	-1547	UBE2V2P4	- && sp|Q3SZ43|UB2V2_BOVIN Ubiquitin-conjugating enzyme E2 variant 2 OS=Bos taurus OX=9913 GN=UBE2V2 PE=2 SV=3 && -
17	67470467	67470857	391	YBX1_peak_8317	270	11.1516	31.8651	27.0058	171	Promoter (<=1kb)	67471489	67471585	97	+	ENSG00000207688	ENST00000384955	-632	MIR548AA2	- && - && -
6	130801338	130801749	412	YBX1_peak_17259	270	11.1516	31.8651	27.0058	208	Distal Intergenic	130827406	130837135	9730	+	ENSG00000256162	ENST00000541421	-25657	SMLR1	- && sp|H3BR10|SMLR1_HUMAN Small leucine-rich protein 1 OS=Homo sapiens OX=9606 GN=SMLR1 PE=1 SV=1 && -
4	118792990	118793413	424	YBX1_peak_14739	192	11.1476	23.3505	19.2219	226	Intron (ENST00000280551/ENSG00000150961, intron 8 of 22)	118723024	118769840	46817	-	ENSG00000150961	ENST00000511481	-23150	SEC24D	- && sp|O94855|SC24D_HUMAN Protein transport protein Sec24D OS=Homo sapiens OX=9606 GN=SEC24D PE=1 SV=2 && PF00626:Gelsolin repeat|PF08033:Sec23/Sec24 beta-sandwich domain|PF04810:Sec23/Sec24 zinc finger|PF04811:Sec23/Sec24 trunk domain|PF04815:Sec23/Sec24 helical domain
9	72840015	72840583	569	YBX1_peak_19971	192	11.1476	23.3505	19.2219	248	Distal Intergenic	72808883	72830519	21637	+	ENSG00000165091	ENST00000469455	31132	TMC1	- && sp|Q8TDI8|TMC1_HUMAN Transmembrane channel-like protein 1 OS=Homo sapiens OX=9606 GN=TMC1 PE=2 SV=2 && PF07810:TMC domain
X	40647087	40647733	647	YBX1_peak_20859	244	11.0249	29.1232	24.4885	230	Promoter (<=1kb)	40626921	40647554	20634	-	ENSG00000185753	ENST00000378426	0	CXorf38	- && sp|Q8TB03|CX038_HUMAN Uncharacterized protein CXorf38 OS=Homo sapiens OX=9606 GN=CXorf38 PE=1 SV=1 && PF15112:Domain of unknown function (DUF4559)
13	46809682	46810044	363	YBX1_peak_4969	180	11.019	22.0285	18.0176	164	Distal Intergenic	46771256	46797161	25906	-	ENSG00000139684	ENST00000378720	-12521	ESD	- && sp|P10768|ESTD_HUMAN S-formylglutathione hydrolase OS=Homo sapiens OX=9606 GN=ESD PE=1 SV=2 && -
9	13279537	13279925	389	YBX1_peak_19714	175	11.006	21.4758	17.5163	186	Promoter (<=1kb)	13105704	13279590	173887	-	ENSG00000107186	ENST00000319217	0	MPDZ	- && sp|O75970|MPDZ_HUMAN Multiple PDZ domain protein OS=Homo sapiens OX=9606 GN=MPDZ PE=1 SV=2 && PF09045:L27_2|PF00595:PDZ domain|PF16667:Unstructured region 10 on multiple PDZ protein
5	94151056	94151533	478	YBX1_peak_15753	165	10.9875	20.4461	16.5817	233	Intron (ENST00000657563/ENSG00000286577, intron 3 of 3)	94111720	94176029	64310	+	ENSG00000286577	ENST00000657563	39336	AC117528.1	- && - && -
X	15470684	15471108	425	YBX1_peak_20781	165	10.9875	20.4461	16.5817	213	Intron (ENST00000357607/ENSG00000102010, intron 1 of 18)	15464246	15556529	92284	+	ENSG00000102010	ENST00000357607	6438	BMX	- && sp|P51813|BMX_HUMAN Cytoplasmic tyrosine-protein kinase BMX OS=Homo sapiens OX=9606 GN=BMX PE=1 SV=1 && PF00169:PH domain|PF07714:Protein tyrosine kinase|PF00779:BTK motif|PF00017:SH2 domain
5	74621452	74621855	404	YBX1_peak_15615	169	10.9578	20.8837	16.98	210	Distal Intergenic	74629552	74632262	2711	-	ENSG00000171617	ENST00000509284	10407	ENC1	- && sp|O14682|ENC1_HUMAN Ectoderm-neural cortex protein 1 OS=Homo sapiens OX=9606 GN=ENC1 PE=1 SV=2 && -
17	16439085	16439510	426	YBX1_peak_7717	323	10.8982	37.635	32.3749	192	Promoter (<=1kb)	16439321	16441987	2667	+	ENSG00000175061	ENST00000481027	0	SNHG29	- && - && -
6	112508743	112509160	418	YBX1_peak_17165	259	10.8656	30.6707	25.904	201	Distal Intergenic	112476538	112481636	5099	-	ENSG00000232299	ENST00000446322	-27107	AL357514.1	- && - && -
22	30059629	30060068	440	YBX1_peak_12677	419	10.8432	47.6492	41.9306	232	Intron (ENST00000429350/ENSG00000227117, intron 1 of 4)	30046276	30047193	918	-	ENSG00000227201	ENST00000453616	-12436	CNN2P1	- && sp|Q99439|CNN2_HUMAN Calponin-2 OS=Homo sapiens OX=9606 GN=CNN2 PE=1 SV=4 && PF00307:Calponin homology (CH) domain
4	66099910	66100360	451	YBX1_peak_14454	197	10.8071	23.9223	19.742	213	Intron (ENST00000508572/ENSG00000249413, intron 1 of 3)	66094142	66094526	385	+	ENSG00000236562	ENST00000505282	5768	AC116049.1	- && sp|Q01628|IFM3_HUMAN Interferon-induced transmembrane protein 3 OS=Homo sapiens OX=9606 GN=IFITM3 PE=1 SV=2 && PF04505:Interferon-induced transmembrane protein
3	121190508	121190927	420	YBX1_peak_13583	206	10.7065	24.9164	20.6397	211	Intron (ENST00000273666/ENSG00000145087, intron 9 of 27)	121099108	121099774	667	+	ENSG00000243813	ENST00000469870	91400	AC078857.1	- && sp|Q4R882|ZN561_MACFA Zinc finger protein 561 OS=Macaca fascicularis OX=9541 GN=ZNF561 PE=2 SV=1 && -
17	22741255	22741763	509	YBX1_peak_7808	206	10.7065	24.9164	20.6397	236	Distal Intergenic	22704415	22705685	1271	+	ENSG00000264970	ENST00000578745	36840	AC131274.3	- && - && -
2	61537153	61537713	561	YBX1_peak_10491	312	10.6758	36.4877	31.2961	303	Promoter (<=1kb)	61522630	61537640	15011	-	ENSG00000082898	ENST00000457483	0	XPO1	- && sp|O14980|XPO1_HUMAN Exportin-1 OS=Homo sapiens OX=9606 GN=XPO1 PE=1 SV=1 && -
19	42610156	42610586	431	YBX1_peak_9821	179	10.6281	21.923	17.922	206	Intron (ENST00000594624/ENSG00000213904, intron 2 of 2)	42583085	42595055	11971	-	ENSG00000124469	ENST00000599005	-15101	CEACAM8	- && sp|P31997|CEAM8_HUMAN Carcinoembryonic antigen-related cell adhesion molecule 8 OS=Homo sapiens OX=9606 GN=CEACAM8 PE=1 SV=2 && PF07686:Immunoglobulin V-set domain|PF13927:Immunoglobulin domain|PF13895:Immunoglobulin domain
2	208255254	208255699	446	YBX1_peak_11455	220	10.5985	26.5034	22.0948	219	Promoter (<=1kb)	208255400	208256168	769	+	ENSG00000231908	ENST00000448588	0	IDH1-AS1	- && - && -
17	48577825	48578274	450	YBX1_peak_8117	369	10.5549	42.4302	36.9249	240	Promoter (<=1kb)	48575507	48578350	2844	-	ENSG00000182742	ENST00000332503	76	HOXB4	- && sp|P17483|HXB4_HUMAN Homeobox protein Hox-B4 OS=Homo sapiens OX=9606 GN=HOXB4 PE=1 SV=2 && -
8	128852638	128853053	416	YBX1_peak_19489	168	10.5399	20.7022	16.8134	203	Intron (ENST00000643616/ENSG00000229140, intron 2 of 3)	128634199	128966001	331803	-	ENSG00000229140	ENST00000643616	112948	CCDC26	- && sp|O00370|LORF2_HUMAN LINE-1 retrotransposable element ORF2 protein OS=Homo sapiens OX=9606 PE=1 SV=1 && -
7	139186775	139187187	413	YBX1_peak_18498	168	10.5399	20.7022	16.8134	199	Intron (ENST00000430935/ENSG00000105948, intron 16 of 16)	139198557	139199142	586	-	ENSG00000271537	ENST00000604318	11955	AC009220.3	- && sp|Q32PD0|FCF1_BOVIN rRNA-processing protein FCF1 homolog OS=Bos taurus OX=9913 GN=FCF1 PE=2 SV=1 && -
17	28099537	28099885	349	YBX1_peak_7823	168	10.5399	20.7022	16.8134	188	Intron (ENST00000407008/ENSG00000087095, intron 1 of 10)	28116239	28116406	168	-	ENSG00000240873	ENST00000472363	16521	RPS29P22	- && sp|P62276|RS29_BOVIN 40S ribosomal protein S29 OS=Bos taurus OX=9913 GN=RPS29 PE=3 SV=2 && -
4	41644210	41644640	431	YBX1_peak_14349	275	10.5086	32.3987	27.5008	215	Exon (ENST00000513024/ENSG00000064042, exon 9 of 26)	41613476	41697483	84008	+	ENSG00000064042	ENST00000508466	30734	LIMCH1	- && sp|Q9UPQ0|LIMC1_HUMAN LIM and calponin homology domains-containing protein 1 OS=Homo sapiens OX=9606 GN=LIMCH1 PE=1 SV=4 && PF00412:LIM domain|PF15949:Domain of unknown function (DUF4757)
3	154324082	154324426	345	YBX1_peak_13786	162	10.5057	20.132	16.2996	181	Promoter (<=1kb)	154276171	154324416	48246	-	ENSG00000174953	ENST00000329463	0	DHX36	- && sp|Q9H2U1|DHX36_HUMAN ATP-dependent DNA/RNA helicase DHX36 OS=Homo sapiens OX=9606 GN=DHX36 PE=1 SV=2 && PF07717:Oligonucleotide/oligosaccharide-binding (OB)-fold|PF00271:Helicase conserved C-terminal domain|PF04408:Helicase associated domain (HA2)|PF00270:DEAD/DEAH box helicase
7	77261411	77261816	406	YBX1_peak_18084	153	10.4381	19.0582	15.3237	216	Promoter (1-2kb)	77259968	77295216	35249	+	ENSG00000135205	ENST00000415740	1443	CCDC146	- && sp|Q8IYE0|CC146_HUMAN Coiled-coil domain-containing protein 146 OS=Homo sapiens OX=9606 GN=CCDC146 PE=1 SV=2 && -
X	43279487	43279916	430	YBX1_peak_20871	153	10.4381	19.0582	15.3237	199	Promoter (<=1kb)	43278125	43279658	1534	-	ENSG00000237206	ENST00000445028	0	IMPDH1P4	- && sp|A0JNA3|IMDH1_BOVIN Inosine-5'-monophosphate dehydrogenase 1 OS=Bos taurus OX=9913 GN=IMPDH1 PE=2 SV=2 && -
9	10208136	10208507	372	YBX1_peak_19705	153	10.4381	19.0582	15.3237	206	Intron (ENST00000463477/ENSG00000153707, intron 3 of 16)	8314246	10033790	1719545	-	ENSG00000153707	ENST00000381196	-174346	PTPRD	- && sp|P23468|PTPRD_HUMAN Receptor-type tyrosine-protein phosphatase delta OS=Homo sapiens OX=9606 GN=PTPRD PE=1 SV=2 && PF00041:Fibronectin type III domain|PF07679:Immunoglobulin I-set domain|PF13927:Immunoglobulin domain|PF00102:Protein-tyrosine phosphatase
4	116715251	116715654	404	YBX1_peak_14727	153	10.4381	19.0582	15.3237	179	Exon (ENST00000669446/ENSG00000287845, exon 3 of 3)	116714844	116719669	4826	-	ENSG00000287845	ENST00000669446	4015	AC093765.5	- && - && -
3	189494024	189494454	431	YBX1_peak_13958	153	10.4381	19.0582	15.3237	205	Distal Intergenic	189631389	189897276	265888	+	ENSG00000073282	ENST00000264731	-136935	TP63	- && sp|Q9H3D4|P63_HUMAN Tumor protein 63 OS=Homo sapiens OX=9606 GN=TP63 PE=1 SV=1 && PF07647:SAM domain (Sterile alpha motif)|PF07710:P53 tetramerisation motif|PF00870:P53 DNA-binding domain
5	26028631	26029058	428	YBX1_peak_15338	153	10.4381	19.0582	15.3237	226	Distal Intergenic	26012889	26013025	137	+	ENSG00000222560	ENST00000410628	15742	RNU4-43P	- && - && -
9	66838350	66838783	434	YBX1_peak_19943	153	10.4381	19.0582	15.3237	213	Distal Intergenic	66856426	66919359	62934	+	ENSG00000274349	ENST00000619925	-17643	ZNF658	- && sp|Q5TYW1|ZN658_HUMAN Zinc finger protein 658 OS=Homo sapiens OX=9606 GN=ZNF658 PE=1 SV=2 && PF01352:KRAB box|PF00096:Zinc finger, C2H2 type
11	46897763	46898252	490	YBX1_peak_3130	251	10.4378	29.8102	25.116	245	Intron (ENST00000378623/ENSG00000134569, intron 7 of 37)	46883924	46889687	5764	-	ENSG00000134569	ENST00000529921	-8076	LRP4	- && sp|O75096|LRP4_HUMAN Low-density lipoprotein receptor-related protein 4 OS=Homo sapiens OX=9606 GN=LRP4 PE=1 SV=4 && PF14670:Coagulation Factor Xa inhibitory site|PF00058:Low-density lipoprotein receptor repeat class B|PF00057:Low-density lipoprotein receptor domain class A|PF12662:Complement Clr-like EGF-like
5	146885907	146886361	455	YBX1_peak_16093	181	10.4255	22.1364	18.117	235	Intron (ENST00000508545/ENSG00000156475, intron 1 of 9)	146691214	146879170	187957	-	ENSG00000156475	ENST00000528601	-6737	PPP2R2B	- && sp|Q5E9Q7|2ABB_BOVIN Serine/threonine-protein phosphatase 2A 55 kDa regulatory subunit B beta isoform OS=Bos taurus OX=9913 GN=PPP2R2B PE=2 SV=1 && -
4	24585783	24586257	475	YBX1_peak_14256	185	10.4068	22.6656	18.5988	228	Promoter (1-2kb)	24527475	24584554	57080	-	ENSG00000109606	ENST00000336812	-1229	DHX15	- && sp|O43143|DHX15_HUMAN Pre-mRNA-splicing factor ATP-dependent RNA helicase DHX15 OS=Homo sapiens OX=9606 GN=DHX15 PE=1 SV=2 && PF07717:Oligonucleotide/oligosaccharide-binding (OB)-fold
4	88186420	88187069	650	YBX1_peak_14586	185	10.4068	22.6656	18.5988	236	Intron (ENST00000650821/ENSG00000118777, intron 2 of 16)	88201703	88201810	108	+	ENSG00000201707	ENST00000364837	-14634	RNU6-818P	- && - && -
14	79897746	79898240	495	YBX1_peak_5800	185	10.4068	22.6656	18.5988	290	Intron (ENST00000554307/ENSG00000258416, intron 2 of 2)	79893080	79974169	81090	-	ENSG00000258416	ENST00000554307	75929	AF123462.1	- && - && -
12	97074270	97074713	444	YBX1_peak_4444	185	10.4068	22.6656	18.5988	235	Intron (ENST00000552238/ENSG00000258131, intron 1 of 1)	97025337	97090060	64724	+	ENSG00000257470	ENST00000666269	48933	AC007656.1	- && - && -
19	45001267	45001877	611	YBX1_peak_9845	222	10.395	26.7208	22.2907	273	Promoter (<=1kb)	45001449	45038198	36750	+	ENSG00000104856	ENST00000625761	0	RELB	- && sp|Q01201|RELB_HUMAN Transcription factor RelB OS=Homo sapiens OX=9606 GN=RELB PE=1 SV=2 && PF16181:RelB transactivation domain|PF16179:Rel homology dimerisation domain|PF00554:Rel homology DNA-binding domain|PF16180:RelB leucine zipper
5	180208729	180209574	846	YBX1_peak_16345	358	10.355	41.2708	35.8195	289	Promoter (<=1kb)	180100795	180209211	108417	-	ENSG00000146090	ENST00000361132	0	RASGEF1C	- && sp|Q8N431|RGF1C_HUMAN Ras-GEF domain-containing family member 1C OS=Homo sapiens OX=9606 GN=RASGEF1C PE=2 SV=2 && PF00618:RasGEF N-terminal motif|PF00617:RasGEF domain
13	110452078	110452520	443	YBX1_peak_5264	211	10.3409	25.4375	21.1164	219	Intron (ENST00000360467/ENSG00000134871, intron 20 of 47)	110462022	110462449	428	+	ENSG00000134871	ENST00000478681	-9502	COL4A2	- && sp|P08572|CO4A2_HUMAN Collagen alpha-2(IV) chain OS=Homo sapiens OX=9606 GN=COL4A2 PE=1 SV=4 && PF01391:Collagen triple helix repeat (20 copies)|PF01413:C-terminal tandem repeated domain in type 4 procollagen
19	9483431	9483938	508	YBX1_peak_9330	195	10.3373	23.6857	19.5215	250	Intron (ENST00000301480/ENSG00000198028, intron 2 of 9)	9468165	9469892	1728	-	ENSG00000198028	ENST00000585974	-13539	ZNF560	- && sp|Q96MR9|ZN560_HUMAN Zinc finger protein 560 OS=Homo sapiens OX=9606 GN=ZNF560 PE=2 SV=2 && PF00096:Zinc finger, C2H2 type|PF01352:KRAB box|PF13912:C2H2-type zinc finger
8	137115735	137116180	446	YBX1_peak_19522	195	10.3373	23.6857	19.5215	214	Distal Intergenic	137105352	137105458	107	+	ENSG00000206678	ENST00000383951	10383	RNU6-144P	- && - && -
1	24800289	24800685	397	YBX1_peak_335	164	10.3097	20.3206	16.4716	187	Intron (ENST00000497755/ENSG00000169504, intron 3 of 5)	24777873	24777979	107	-	ENSG00000238482	ENST00000459588	-22310	RNU6-1208P	- && - && -
2	17538734	17539226	493	YBX1_peak_10193	445	10.2954	50.3601	44.5565	257	Promoter (<=1kb)	17539126	17655528	116403	+	ENSG00000163032	ENST00000404666	0	VSNL1	- && sp|P62763|VISL1_BOVIN Visinin-like protein 1 OS=Bos taurus OX=9913 GN=VSNL1 PE=1 SV=2 && PF13499:EF-hand domain pair|PF00036:EF hand
10	6991759	6992188	430	YBX1_peak_1897	237	10.2938	28.3161	23.7507	216	Intron (ENST00000664549/ENSG00000287277, intron 2 of 4)	6859213	6987726	128514	-	ENSG00000287277	ENST00000652889	-4033	AL392086.3	- && sp|Q53H47|SETMR_HUMAN Histone-lysine N-methyltransferase SETMAR OS=Homo sapiens OX=9606 GN=SETMAR PE=1 SV=2 && -
11	60072938	60073363	426	YBX1_peak_3189	237	10.2938	28.3161	23.7507	227	Distal Intergenic	60069531	60070981	1451	+	ENSG00000149516	ENST00000528952	3407	MS4A3	- && sp|Q96HJ5|MS4A3_HUMAN Membrane-spanning 4-domains subfamily A member 3 OS=Homo sapiens OX=9606 GN=MS4A3 PE=1 SV=1 && PF04103:CD20-like family
5	167859292	167860586	1295	YBX1_peak_16203b	159	10.2905	19.7754	15.974	1003	Intron (ENST00000518659/ENSG00000145934, intron 2 of 28)	167821068	167952655	131588	+	ENSG00000145934	ENST00000517586	38224	TENM2	- && sp|Q9NT68|TEN2_HUMAN Teneurin-2 OS=Homo sapiens OX=9606 GN=TENM2 PE=1 SV=3 && PF06484:Teneurin Intracellular Region|PF15636:GHH signature containing HNH/Endo VII superfamily nuclease toxin
7	90744499	90744976	478	YBX1_peak_18156	253	10.2741	30.0779	25.3633	213	Intron (ENST00000449528/ENSG00000058091, intron 6 of 7)	90726504	90790614	64111	+	ENSG00000058091	ENST00000478540	17995	CDK14	- && sp|O94921|CDK14_HUMAN Cyclin-dependent kinase 14 OS=Homo sapiens OX=9606 GN=CDK14 PE=1 SV=3 && PF00069:Protein kinase domain
14	35077434	35077804	371	YBX1_peak_5454	168	10.2558	20.7592	16.8654	190	Intron (ENST00000396472/ENSG00000151327, intron 5 of 6)	35081081	35113130	32050	+	ENSG00000151327	ENST00000555260	-3277	FAM177A1	- && sp|Q96MD7|CI085_HUMAN Uncharacterized protein C9orf85 OS=Homo sapiens OX=9606 GN=C9orf85 PE=1 SV=1 && -
1	48174263	48174662	400	YBX1_peak_644	291	10.2309	34.2202	29.1853	213	Promoter (1-2kb)	48172972	48206857	33886	+	ENSG00000223720	ENST00000431986	1291	AL109659.1	- && sp|Q5T7P6|TMM78_HUMAN Transmembrane protein 78 OS=Homo sapiens OX=9606 GN=TMEM78 PE=2 SV=1 && -
16	46694313	46694766	454	YBX1_peak_7156	291	10.2309	34.2202	29.1853	226	Promoter (<=1kb)	46694937	46697898	2962	+	ENSG00000091651	ENST00000575571	-171	ORC6	- && sp|Q9Y5N6|ORC6_HUMAN Origin recognition complex subunit 6 OS=Homo sapiens OX=9606 GN=ORC6 PE=1 SV=1 && PF05460:Origin recognition complex subunit 6 (ORC6)
17	46237959	46238391	433	YBX1_peak_8081	182	10.1829	22.2819	18.252	224	Distal Intergenic	46243606	46245044	1439	+	ENSG00000262500	ENST00000574657	-5215	MAPK8IP1P1	- && sp|Q9UQF2|JIP1_HUMAN C-Jun-amino-terminal kinase-interacting protein 1 OS=Homo sapiens OX=9606 GN=MAPK8IP1 PE=1 SV=1 && PF00640:Phosphotyrosine interaction domain (PTB/PID)|PF14604:Variant SH3 domain
1	224434426	224435072	647	YBX1_peak_1645	347	10.1734	40.1679	34.7678	208	Promoter (<=1kb)	224434660	224588616	153957	+	ENSG00000143786	ENST00000471578	0	CNIH3	- && sp|Q8TBE1|CNIH3_HUMAN Protein cornichon homolog 3 OS=Homo sapiens OX=9606 GN=CNIH3 PE=1 SV=1 && PF03311:Cornichon protein
16	89462812	89463299	488	YBX1_peak_7474	212	10.08	25.5388	21.2129	226	Intron (ENST00000378330/ENSG00000167522, intron 1 of 13)	89458870	89459437	568	+	ENSG00000270832	ENST00000605168	3942	AC092120.2	- && sp|Q9DBP5|KCY_MOUSE UMP-CMP kinase OS=Mus musculus OX=10090 GN=Cmpk1 PE=1 SV=1 && -
8	58676193	58676616	424	YBX1_peak_19102	212	10.08	25.5388	21.2129	215	Distal Intergenic	58583508	58659853	76346	-	ENSG00000035681	ENST00000038176	-16340	NSMAF	- && sp|Q92636|FAN_HUMAN Protein FAN OS=Homo sapiens OX=9606 GN=NSMAF PE=1 SV=2 && PF02893:GRAM domain|PF02138:Beige/BEACH domain
1	39264616	39265048	433	YBX1_peak_523	147	10.0775	18.4545	14.7723	202	Intron (ENST00000567887/ENSG00000127603, intron 6 of 100)	39268465	39327225	58761	+	ENSG00000127603	ENST00000496804	-3417	MACF1	- && sp|Q9UPN3|MACF1_HUMAN Microtubule-actin cross-linking factor 1, isoforms 1/2/3/5 OS=Homo sapiens OX=9606 GN=MACF1 PE=1 SV=4 && PF13499:EF-hand domain pair|PF00681:Plectin repeat|PF00435:Spectrin repeat|PF18373:Spectrin like domain|PF17902:SH3 domain|PF02187:Growth-Arrest-Specific Protein 2 Domain|PF00307:Calponin homology (CH) domain
1	83121895	83122268	374	YBX1_peak_844	156	10.0608	19.3952	15.6302	188	Intron (ENST00000452901/ENSG00000230817, intron 9 of 10)	82973929	82986208	12280	-	ENSG00000236268	ENST00000421931	-135687	LINC01361	- && sp|Q53H47|SETMR_HUMAN Histone-lysine N-methyltransferase SETMAR OS=Homo sapiens OX=9606 GN=SETMAR PE=1 SV=2 && PF17906:HTH domain in Mos1 transposase
2	175108118	175108731	614	YBX1_peak_11240	156	10.0608	19.3952	15.6302	358	Intron (ENST00000345739/ENSG00000115966, intron 9 of 12)	175074288	175114812	40525	-	ENSG00000115966	ENST00000538946	6081	ATF2	- && sp|P15336|ATF2_HUMAN Cyclic AMP-dependent transcription factor ATF-2 OS=Homo sapiens OX=9606 GN=ATF2 PE=1 SV=4 && PF00170:bZIP transcription factor
13	81101932	81102641	710	YBX1_peak_5121	156	10.0608	19.3952	15.6302	490	Distal Intergenic	81114866	81115295	430	-	ENSG00000270415	ENST00000603842	12654	DPPA3P3	- && - && -
3	107524908	107525381	474	YBX1_peak_13521	337	10.009	39.119	33.7747	235	Promoter (<=1kb)	107525391	107732970	207580	+	ENSG00000114439	ENST00000456419	-10	BBX	- && sp|Q8WY36|BBX_HUMAN HMG box transcription factor BBX OS=Homo sapiens OX=9606 GN=BBX PE=1 SV=1 && -
10	22315997	22316705	709	YBX1_peak_1982	337	10.009	39.119	33.7747	267	Promoter (<=1kb)	22316386	22320306	3921	+	ENSG00000148444	ENST00000602574	0	COMMD3	- && sp|Q9UBI1|COMD3_HUMAN COMM domain-containing protein 3 OS=Homo sapiens OX=9606 GN=COMMD3 PE=1 SV=1 && -
17	58352149	58352610	462	YBX1_peak_8213	337	10.009	39.119	33.7747	227	Promoter (<=1kb)	58345175	58352167	6993	-	ENSG00000213246	ENST00000581166	0	SUPT4H1	- && sp|P63271|SPT4A_MOUSE Transcription elongation factor SPT4-A OS=Mus musculus OX=10090 GN=Supt4h1a PE=2 SV=1 && -
1	162451331	162451731	401	YBX1_peak_1284	169	10.0085	20.883	16.9794	206	Distal Intergenic	162445549	162446566	1018	+	ENSG00000227243	ENST00000451067	5782	SLAMF6P1	- && sp|Q96DU3|SLAF6_HUMAN SLAM family member 6 OS=Homo sapiens OX=9606 GN=SLAMF6 PE=1 SV=3 && -
1	248911499	248911909	411	YBX1_peak_1859	200	10.0073	24.2458	20.0328	213	Promoter (<=1kb)	248912690	248912795	106	-	ENSG00000200495	ENST00000363625	886	RNU6-1205P	- && - && -
11	31987380	31987785	406	YBX1_peak_3035	200	10.0073	24.2458	20.0328	195	Intron (ENST00000530348/ENSG00000285283, intron 1 of 3)	32040106	32041248	1143	-	ENSG00000254584	ENST00000531627	53463	AL035078.1	- && - && -
6	88948122	88948640	519	YBX1_peak_17021	200	10.0073	24.2458	20.0328	313	Intron (ENST00000369485/ENSG00000111880, intron 1 of 15)	88612719	88963409	350691	-	ENSG00000111880	ENST00000369475	14769	RNGTT	- && sp|O60942|MCE1_HUMAN mRNA-capping enzyme OS=Homo sapiens OX=9606 GN=RNGTT PE=1 SV=1 && PF03919:mRNA capping enzyme, C-terminal domain|PF00782:Dual specificity phosphatase, catalytic domain|PF01331:mRNA capping enzyme, catalytic domain
10	75332928	75333630	703	YBX1_peak_2332	174	10.0066	21.4253	17.4748	247	Intron (ENST00000666247/ENSG00000226051, intron 2 of 3)	75342251	75361680	19430	+	ENSG00000226051	ENST00000649714	-8621	ZNF503-AS1	- && - && -
1	88412148	88412623	476	YBX1_peak_881	174	10.0066	21.4253	17.4748	245	Intron (ENST00000645056/ENSG00000237505, intron 3 of 5)	88462936	88464079	1144	+	ENSG00000286758	ENST00000662514	-50313	AL445438.1	- && - && -
22	34684136	34684513	378	YBX1_peak_12714	174	10.0066	21.4253	17.4748	208	Distal Intergenic	34703126	34704885	1760	-	ENSG00000234891	ENST00000423712	20372	Z82196.1	- && - && -
X	131327370	131327776	407	YBX1_peak_21051	150	10.0055	18.8083	15.0945	187	Promoter (2-3kb)	131324391	131325313	923	-	ENSG00000185903	ENST00000415818	-2057	OR11N1P	- && sp|Q8NGW1|OR6B3_HUMAN Olfactory receptor 6B3 OS=Homo sapiens OX=9606 GN=OR6B3 PE=3 SV=1 && PF13853:Olfactory receptor
10	75333975	75334389	415	YBX1_peak_2333	150	10.0055	18.8083	15.0945	196	Intron (ENST00000666247/ENSG00000226051, intron 2 of 3)	75342251	75361680	19430	+	ENSG00000226051	ENST00000649714	-7862	ZNF503-AS1	- && - && -
6	90189251	90189707	457	YBX1_peak_17031	150	10.0055	18.8083	15.0945	233	Intron (ENST00000257749/ENSG00000112182, intron 4 of 8)	90089054	90218245	129192	-	ENSG00000112182	ENST00000493201	28538	BACH2	- && sp|Q9BYV9|BACH2_HUMAN Transcription regulator protein BACH2 OS=Homo sapiens OX=9606 GN=BACH2 PE=1 SV=1 && PF00651:BTB/POZ domain|PF03131:bZIP Maf transcription factor
6	105675122	105675517	396	YBX1_peak_17101	150	10.0055	18.8083	15.0945	219	Distal Intergenic	105666326	105667998	1673	+	ENSG00000219088	ENST00000404930	8796	Z97206.1	- && sp|Q13112|CAF1B_HUMAN Chromatin assembly factor 1 subunit B OS=Homo sapiens OX=9606 GN=CHAF1B PE=1 SV=1 && -
KI270733.1	122859	123271	413	YBX1_peak_20685	476	9.96505	53.5144	47.6127	216	Promoter (<=1kb)	122136	122225	90	+	ENSG00000273739	ENST00000618675	723	RF01518	- && - && -
1	161029645	161030098	454	YBX1_peak_1267	199	9.93612	24.1155	19.9141	224	Intron (ENST00000289779/ENSG00000270149, intron 1 of 12)	161034834	161035006	173	+	ENSG00000232879	ENST00000433122	-4736	AL591806.2	- && sp|Q86SX6|GLRX5_HUMAN Glutaredoxin-related protein 5, mitochondrial OS=Homo sapiens OX=9606 GN=GLRX5 PE=1 SV=2 && -
7	145011244	145011639	396	YBX1_peak_18543	140	9.88874	17.6924	14.0783	192	Promoter (1-2kb)	145009961	145010993	1033	+	ENSG00000214035	ENST00000423226	1283	AC073310.1	- && sp|P52292|IMA1_HUMAN Importin subunit alpha-1 OS=Homo sapiens OX=9606 GN=KPNA2 PE=1 SV=1 && PF00514:Armadillo/beta-catenin-like repeat
5	38595655	38596040	386	YBX1_peak_15409	140	9.88874	17.6924	14.0783	211	Promoter (<=1kb)	38490620	38595404	104785	-	ENSG00000113594	ENST00000503088	-251	LIFR	- && sp|P42702|LIFR_HUMAN Leukemia inhibitory factor receptor OS=Homo sapiens OX=9606 GN=LIFR PE=1 SV=1 && -
14	87448104	87448477	374	YBX1_peak_5831	140	9.88874	17.6924	14.0783	188	Intron (ENST00000557070/ENSG00000258859, intron 1 of 6)	87568181	87569399	1219	+	ENSG00000259028	ENST00000554205	-119704	AL135746.1	- && - && -
5	92356847	92357213	367	YBX1_peak_15741	140	9.88874	17.6924	14.0783	192	Intron (ENST00000507217/ENSG00000250049, intron 2 of 3)	92329188	92334479	5292	+	ENSG00000250049	ENST00000671235	27659	AC114316.1	- && - && -
3	97716248	97716648	401	YBX1_peak_13480	140	9.88874	17.6924	14.0783	210	Intron (ENST00000389672/ENSG00000080224, intron 14 of 17)	97747520	97752460	4941	+	ENSG00000080224	ENST00000506349	-30872	EPHA6	- && sp|Q9UF33|EPHA6_HUMAN Ephrin type-A receptor 6 OS=Homo sapiens OX=9606 GN=EPHA6 PE=2 SV=3 && PF01404:Ephrin receptor ligand binding domain|PF00041:Fibronectin type III domain|PF00536:SAM domain (Sterile alpha motif)|PF14575:Ephrin type-A receptor 2 transmembrane domain|PF07714:Protein tyrosine kinase
1	240932747	240933189	443	YBX1_peak_1796	140	9.88874	17.6924	14.0783	276	Intron (ENST00000348120/ENSG00000182901, intron 3 of 14)	240919653	240920609	957	+	ENSG00000233615	ENST00000458678	13094	HNRNPA1P42	- && sp|Q32P51|RA1L2_HUMAN Heterogeneous nuclear ribonucleoprotein A1-like 2 OS=Homo sapiens OX=9606 GN=HNRNPA1L2 PE=2 SV=2 && -
2	119843371	119843818	448	YBX1_peak_10897	140	9.88874	17.6924	14.0783	236	Intron (ENST00000263708/ENSG00000088179, intron 2 of 26)	119877323	119934960	57638	+	ENSG00000088179	ENST00000433888	-33505	PTPN4	- && sp|P29074|PTN4_HUMAN Tyrosine-protein phosphatase non-receptor type 4 OS=Homo sapiens OX=9606 GN=PTPN4 PE=1 SV=1 && PF08736:FERM adjacent (FA)|PF09379:FERM N-terminal domain|PF09380:FERM C-terminal PH-like domain|PF00102:Protein-tyrosine phosphatase|PF00595:PDZ domain|PF00373:FERM central domain
3	77655910	77656333	424	YBX1_peak_13421	140	9.88874	17.6924	14.0783	233	Distal Intergenic	77634925	77646265	11341	+	ENSG00000185008	ENST00000490534	20985	ROBO2	- && sp|Q9HCK4|ROBO2_HUMAN Roundabout homolog 2 OS=Homo sapiens OX=9606 GN=ROBO2 PE=1 SV=2 && -
14	83524147	83524529	383	YBX1_peak_5811	140	9.88874	17.6924	14.0783	204	Distal Intergenic	83750384	83750501	118	+	ENSG00000238561	ENST00000459249	-225855	RNU6ATAC28P	- && - && -
6	111017078	111017524	447	YBX1_peak_17154	245	9.87025	29.2278	24.5846	229	Intron (ENST00000368864/ENSG00000197498, intron 8 of 8)	111046868	111047521	654	-	ENSG00000218803	ENST00000405166	29997	GSTM2P1	- && sp|Q5R8E8|GSTM2_PONAB Glutathione S-transferase Mu 2 OS=Pongo abelii OX=9601 GN=GSTM2 PE=2 SV=3 && PF00043:Glutathione S-transferase, C-terminal domain
8	143597041	143598937	1897	YBX1_peak_19567c	355	9.83068	41.0289	35.588	928	Promoter (<=1kb)	143579697	143597388	17692	-	ENSG00000104529	ENST00000317198	0	EEF1D	- && sp|P29692|EF1D_HUMAN Elongation factor 1-delta OS=Homo sapiens OX=9606 GN=EEF1D PE=1 SV=5 && -
1	160936628	160937040	413	YBX1_peak_1266	327	9.82698	38.0307	32.7443	205	Promoter (1-2kb)	160935537	160936126	590	+	ENSG00000233691	ENST00000450131	1091	AL354714.4	- && sp|Q9NY93|DDX56_HUMAN Probable ATP-dependent RNA helicase DDX56 OS=Homo sapiens OX=9606 GN=DDX56 PE=1 SV=1 && PF00270:DEAD/DEAH box helicase
6	69966006	69966425	420	YBX1_peak_16911	299	9.80859	35.0056	29.9106	209	Intron (ENST00000620364/ENSG00000082293, intron 11 of 50)	69936872	69974196	37325	+	ENSG00000082293	ENST00000483745	29134	COL19A1	- && sp|Q14993|COJA1_HUMAN Collagen alpha-1(XIX) chain OS=Homo sapiens OX=9606 GN=COL19A1 PE=1 SV=3 && PF01391:Collagen triple helix repeat (20 copies)
21	41878832	41879801	970	YBX1_peak_12432	394	9.78183	45.0688	39.4543	527	Promoter (<=1kb)	41798225	41879473	81249	-	ENSG00000141956	ENST00000398548	0	PRDM15	- && sp|P57071|PRD15_HUMAN PR domain zinc finger protein 15 OS=Homo sapiens OX=9606 GN=PRDM15 PE=1 SV=4 && -
2	181145600	181145982	383	YBX1_peak_11284	243	9.75801	28.9881	24.365	213	Intron (ENST00000414750/ENSG00000234663, intron 4 of 4)	181123942	181342311	218370	+	ENSG00000234663	ENST00000424655	21658	LINC01934	- && sp|Q96J02|ITCH_HUMAN E3 ubiquitin-protein ligase Itchy homolog OS=Homo sapiens OX=9606 GN=ITCH PE=1 SV=2 && -
6	87239146	87239719	574	YBX1_peak_17009	243	9.75801	28.9881	24.365	230	Intron (ENST00000369577/ENSG00000188994, intron 5 of 7)	87233524	87255049	21526	+	ENSG00000188994	ENST00000466062	5622	ZNF292	- && sp|O60281|ZN292_HUMAN Zinc finger protein 292 OS=Homo sapiens OX=9606 GN=ZNF292 PE=1 SV=3 && -
14	76897835	76898307	473	YBX1_peak_5776	243	9.75801	28.9881	24.365	236	Distal Intergenic	76890263	76890613	351	+	ENSG00000223174	ENST00000411242	7572	RN7SKP17	- && - && -
18	57622644	57623052	409	YBX1_peak_8855	216	9.72188	26.0088	21.6449	210	Promoter (<=1kb)	57607656	57622213	14558	-	ENSG00000134440	ENST00000587675	-431	NARS	- && sp|O43776|SYNC_HUMAN Asparagine--tRNA ligase, cytoplasmic OS=Homo sapiens OX=9606 GN=NARS1 PE=1 SV=1 && PF00152:tRNA synthetases class II (D, K and N)|PF01336:OB-fold nucleic acid binding domain
12	20368591	20369508	918	YBX1_peak_3932a	216	9.72188	26.0088	21.6449	212	Promoter (<=1kb)	20369245	20684381	315137	+	ENSG00000172572	ENST00000359062	0	PDE3A	- && sp|Q14432|PDE3A_HUMAN cGMP-inhibited 3',5'-cyclic phosphodiesterase A OS=Homo sapiens OX=9606 GN=PDE3A PE=1 SV=3 && PF00233:3'5'-cyclic nucleotide phosphodiesterase
1	98512193	98512855	663	YBX1_peak_949	216	9.72188	26.0088	21.6449	250	Distal Intergenic	98660388	98661059	672	-	ENSG00000280040	ENST00000623685	148204	AC095031.1	- && - && -
17	66268912	66269603	692	YBX1_peak_8306	189	9.67372	23.0682	18.965	444	Promoter (1-2kb)	66267743	66267848	106	+	ENSG00000252653	ENST00000516844	1169	RNA5SP444	- && - && -
4	117575891	117576258	368	YBX1_peak_14731	189	9.67372	23.0682	18.965	187	Promoter (<=1kb)	117574512	117576174	1663	-	ENSG00000213492	ENST00000441170	0	NT5C3AP1	- && sp|Q9H0P0|5NT3A_HUMAN Cytosolic 5'-nucleotidase 3A OS=Homo sapiens OX=9606 GN=NT5C3A PE=1 SV=3 && PF05822:Pyrimidine 5'-nucleotidase (UMPH-1)
1	50826792	50827229	438	YBX1_peak_658	189	9.67372	23.0682	18.965	216	Intron (ENST00000396153/ENSG00000185104, intron 2 of 18)	50846468	50846837	370	+	ENSG00000237130	ENST00000381143	-19239	MRPS6P2	- && sp|P82932|RT06_HUMAN 28S ribosomal protein S6, mitochondrial OS=Homo sapiens OX=9606 GN=MRPS6 PE=1 SV=3 && -
11	45737999	45738470	472	YBX1_peak_3112	149	9.63079	18.6837	14.9793	223	Promoter (2-3kb)	45733994	45735766	1773	-	ENSG00000255426	ENST00000532068	-2233	AC044839.3	- && - && -
1	33255655	33257043	1389	YBX1_peak_458b	267	9.62256	31.6091	26.7721	1056	Promoter (<=1kb)	33256492	33300719	44228	+	ENSG00000160094	ENST00000539719	0	ZNF362	- && sp|Q5T0B9|ZN362_HUMAN Zinc finger protein 362 OS=Homo sapiens OX=9606 GN=ZNF362 PE=1 SV=1 && -
17	63842152	63842912	761	YBX1_peak_8283	561	9.60946	62.2969	56.1534	438	Promoter (<=1kb)	63832081	63842674	10594	-	ENSG00000108604	ENST00000613943	0	SMARCD2	- && sp|Q92925|SMRD2_HUMAN SWI/SNF-related matrix-associated actin-dependent regulator of chromatin subfamily D member 2 OS=Homo sapiens OX=9606 GN=SMARCD2 PE=1 SV=3 && -
13	100618932	100619332	401	YBX1_peak_5215	289	9.60841	33.9163	28.9071	185	Intron (ENST00000376234/ENSG00000125247, intron 14 of 17)	100623875	100624429	555	-	ENSG00000237082	ENST00000454311	5097	COX5BP6	- && sp|Q5S3G4|COX5B_PIG Cytochrome c oxidase subunit 5B, mitochondrial OS=Sus scrofa OX=9823 GN=COX5B PE=2 SV=1 && -
3	122725122	122725503	382	YBX1_peak_13593	163	9.60631	20.2019	16.361	192	Intron (ENST00000474629/ENSG00000173193, intron 15 of 16)	122718384	122720968	2585	+	ENSG00000173193	ENST00000475640	6738	PARP14	- && sp|Q460N5|PAR14_HUMAN Protein mono-ADP-ribosyltransferase PARP14 OS=Homo sapiens OX=9606 GN=PARP14 PE=1 SV=3 && PF01661:Macro domain
2	142702384	142702858	475	YBX1_peak_11042	163	9.60631	20.2019	16.361	268	Distal Intergenic	142854095	142855998	1904	+	ENSG00000229781	ENST00000428909	-151237	AC013444.1	- && sp|Q5R4N9|RRN3_PONAB RNA polymerase I-specific transcription initiation factor RRN3 OS=Pongo abelii OX=9601 GN=RRN3 PE=2 SV=1 && PF05327:RNA polymerase I specific transcription initiation factor RRN3
1	209937652	209938818	1167	YBX1_peak_1556a	188	9.60491	22.9426	18.8477	295	Promoter (<=1kb)	209938174	210162223	224050	+	ENSG00000143469	ENST00000367019	0	SYT14	- && sp|Q8NB59|SYT14_HUMAN Synaptotagmin-14 OS=Homo sapiens OX=9606 GN=SYT14 PE=1 SV=2 && -
19	34921838	34922347	510	YBX1_peak_9693	158	9.59145	19.6472	15.8581	257	Downstream (<1kb)	34923299	34926812	3514	-	ENSG00000270876	ENST00000604333	4465	ZNF30-AS1	- && - && -
X	2653948	2654338	391	YBX1_peak_20759	144	9.58172	18.1082	14.4582	203	Intron (ENST00000435581/ENSG00000223773, intron 8 of 8)	2691187	2741300	50114	+	ENSG00000002586	ENST00000611428	-36849	CD99	- && sp|P14209|CD99_HUMAN CD99 antigen OS=Homo sapiens OX=9606 GN=CD99 PE=1 SV=1 && -
X	69422131	69422496	366	YBX1_peak_20946	144	9.58172	18.1082	14.4582	208	Distal Intergenic	69485343	69485652	310	-	ENSG00000231706	ENST00000438233	63156	CYCSP43	- && sp|P00013|CYC_MINSC Cytochrome c OS=Miniopterus schreibersii OX=9433 GN=CYCS PE=1 SV=2 && -
5	159099047	159099544	498	YBX1_peak_16158	335	9.50867	38.9236	33.5896	239	Promoter (<=1kb)	158698664	159099693	401030	-	ENSG00000164330	ENST00000380654	149	EBF1	- && sp|Q9UH73|COE1_HUMAN Transcription factor COE1 OS=Homo sapiens OX=9606 GN=EBF1 PE=1 SV=2 && PF01833:IPT/TIG domain|PF16423:Transcription factor COE1 helix-loop-helix domain|PF16422:Transcription factor COE1 DNA-binding domain
2	88920388	88920960	573	YBX1_peak_10680	233	9.5078	27.8728	23.3443	333	Promoter (1-2kb)	88922328	88922753	426	-	ENSG00000225136	ENST00000445958	1793	PGBD4P5	- && sp|Q96DM1|PGBD4_HUMAN PiggyBac transposable element-derived protein 4 OS=Homo sapiens OX=9606 GN=PGBD4 PE=2 SV=3 && -
11	46617053	46617518	466	YBX1_peak_3128	233	9.5078	27.8728	23.3443	254	Promoter (<=1kb)	46602861	46617227	14367	-	ENSG00000180423	ENST00000326737	0	HARBI1	- && sp|Q96MB7|HARB1_HUMAN Putative nuclease HARBI1 OS=Homo sapiens OX=9606 GN=HARBI1 PE=1 SV=1 && PF13359:DDE superfamily endonuclease
2	59066848	59067312	465	YBX1_peak_10476	233	9.5078	27.8728	23.3443	239	Intron (ENST00000650010/ENSG00000285673, intron 5 of 8)	59014354	59277688	263335	+	ENSG00000285673	ENST00000650010	52494	AC007092.1	- && sp|Q8N976|YG039_HUMAN Putative uncharacterized protein FLJ38264 OS=Homo sapiens OX=9606 PE=5 SV=1 && -
7	150506092	150506508	417	YBX1_peak_18603	233	9.5078	27.8728	23.3443	211	Distal Intergenic	150512559	150513839	1281	-	ENSG00000213205	ENST00000478954	7331	STRADBP1	- && sp|Q9C0K7|STRAB_HUMAN STE20-related kinase adapter protein beta OS=Homo sapiens OX=9606 GN=STRADB PE=1 SV=1 && PF00069:Protein kinase domain
22	23560943	23561361	419	YBX1_peak_12609	233	9.5078	27.8728	23.3443	206	Distal Intergenic	23567064	23573122	6059	+	ENSG00000224277	ENST00000454863	-5703	AP000345.1	- && - && -
21	18171133	18171507	375	YBX1_peak_12288	139	9.5052	17.5058	13.9112	193	Intron (ENST00000400128/ENSG00000154645, intron 2 of 6)	18022370	18114904	92535	-	ENSG00000227330	ENST00000432412	-56229	AF130417.1	- && - && -
9	112514749	112515489	741	YBX1_peak_20275b	139	9.5052	17.5058	13.9112	540	Intron (ENST00000337530/ENSG00000165185, intron 1 of 3)	112484442	112487204	2763	-	ENSG00000230185	ENST00000457681	-27545	C9orf147	- && sp|O00370|LORF2_HUMAN LINE-1 retrotransposable element ORF2 protein OS=Homo sapiens OX=9606 PE=1 SV=1 && -
5	5228995	5229397	403	YBX1_peak_15237	139	9.5052	17.5058	13.9112	190	Intron (ENST00000274181/ENSG00000145536, intron 11 of 22)	5235037	5239187	4151	+	ENSG00000145536	ENST00000513709	-5640	ADAMTS16	- && sp|Q8TE57|ATS16_HUMAN A disintegrin and metalloproteinase with thrombospondin motifs 16 OS=Homo sapiens OX=9606 GN=ADAMTS16 PE=2 SV=3 && PF08686:PLAC (protease and lacunin) domain|PF17771:ADAM cysteine-rich domain|PF01562:Reprolysin family propeptide|PF01421:Reprolysin (M12B) family zinc metalloprotease|PF00090:Thrombospondin type 1 domain|PF05986:ADAM-TS Spacer 1
3	46964136	46964515	380	YBX1_peak_13208	206	9.4684	24.9378	20.6604	178	Intron (ENST00000425441/ENSG00000160799, intron 3 of 8)	46925290	46976437	51148	-	ENSG00000160799	ENST00000604164	11922	CCDC12	- && sp|Q8WUD4|CCD12_HUMAN Coiled-coil domain-containing protein 12 OS=Homo sapiens OX=9606 GN=CCDC12 PE=1 SV=1 && PF08315:cwf18 pre-mRNA splicing factor
2	202714983	202715374	392	YBX1_peak_11417	190	9.44996	23.2151	19.0916	209	Intron (ENST00000392238/ENSG00000138439, intron 2 of 7)	202773720	202773935	216	-	ENSG00000240761	ENST00000440661	58561	AC098831.1	- && sp|Q96I23|PREY_HUMAN Protein preY, mitochondrial OS=Homo sapiens OX=9606 GN=PYURF PE=1 SV=1 && -
10	79067006	79067735	730	YBX1_peak_2352	384	9.43742	43.9715	38.4006	520	Promoter (<=1kb)	79043463	79067420	23958	-	ENSG00000224596	ENST00000665190	0	ZMIZ1-AS1	- && - && -
14	60972250	60972667	418	YBX1_peak_5640	206	9.43595	24.8738	20.6008	213	Promoter (<=1kb)	60972272	60972466	195	-	ENSG00000258656	ENST00000556317	0	AL160236.1	- && sp|Q86SG4|DPCA2_HUMAN Putative Dresden prostate carcinoma protein 2 OS=Homo sapiens OX=9606 GN=HMGN2P46 PE=5 SV=1 && -
21	29011894	29012357	464	YBX1_peak_12334	206	9.43595	24.8738	20.6008	247	Intron (ENST00000493196/ENSG00000156253, intron 1 of 4)	29007876	29019306	11431	-	ENSG00000156253	ENST00000466746	6949	RWDD2B	- && sp|P57060|RWD2B_HUMAN RWD domain-containing protein 2B OS=Homo sapiens OX=9606 GN=RWDD2B PE=1 SV=1 && PF05773:RWD domain|PF06544:Protein of unknown function (DUF1115)
14	20506058	20507276	1219	YBX1_peak_5350b	175	9.42751	21.5149	17.5492	951	Promoter (<=1kb)	20505537	20511155	5619	+	ENSG00000182545	ENST00000430083	521	RNASE10	- && sp|Q5GAN6|RNS10_HUMAN Inactive ribonuclease-like protein 10 OS=Homo sapiens OX=9606 GN=RNASE10 PE=1 SV=1 && PF00074:Pancreatic ribonuclease
X	40175138	40175639	502	YBX1_peak_20856	279	9.40824	32.8358	27.9029	237	Promoter (1-2kb)	40062955	40177320	114366	-	ENSG00000183337	ENST00000406200	1681	BCOR	- && sp|Q6W2J9|BCOR_HUMAN BCL-6 corepressor OS=Homo sapiens OX=9606 GN=BCOR PE=1 SV=1 && PF12796:Ankyrin repeats (3 copies)|PF16553:BCORL-PCGF1-binding domain|PF15808:BCL-6 co-repressor, non-ankyrin-repeat region
17	58220468	58220882	415	YBX1_peak_8212	133	9.39239	16.865	13.3246	194	Promoter (<=1kb)	58205740	58219605	13866	-	ENSG00000011143	ENST00000537529	-863	MKS1	- && sp|Q9NXB0|MKS1_HUMAN Meckel syndrome type 1 protein OS=Homo sapiens OX=9606 GN=MKS1 PE=1 SV=2 && PF07162:Ciliary basal body-associated, B9 protein
4	164747160	164747542	383	YBX1_peak_14979	241	9.38543	28.7534	24.1501	206	Distal Intergenic	164754064	164801454	47391	+	ENSG00000248771	ENST00000515485	-6522	SMIM31	- && sp|P51957|NEK4_HUMAN Serine/threonine-protein kinase Nek4 OS=Homo sapiens OX=9606 GN=NEK4 PE=1 SV=2 && -
9	109166931	109167462	532	YBX1_peak_20244	145	9.36397	18.2416	14.578	273	Promoter (<=1kb)	109130293	109167295	37003	-	ENSG00000260230	ENST00000561981	0	FRRS1L	- && sp|Q9P0K9|FRS1L_HUMAN DOMON domain-containing protein FRRS1L OS=Homo sapiens OX=9606 GN=FRRS1L PE=2 SV=2 && PF03351:DOMON domain
9	42242667	42243033	367	YBX1_peak_19903	145	9.36397	18.2416	14.578	176	Intron (ENST00000614030/ENSG00000275649, intron 1 of 3)	42231811	42354454	122644	+	ENSG00000275649	ENST00000614030	10856	AL445584.2	- && - && -
12	10123426	10123849	424	YBX1_peak_3881	145	9.36397	18.2416	14.578	215	Intron (ENST00000353231/ENSG00000172243, intron 3 of 4)	10118458	10130082	11625	-	ENSG00000172243	ENST00000349926	6233	CLEC7A	- && sp|Q9BXN2|CLC7A_HUMAN C-type lectin domain family 7 member A OS=Homo sapiens OX=9606 GN=CLEC7A PE=1 SV=1 && -
10	8009033	8009436	404	YBX1_peak_1904	325	9.34185	37.8655	32.5881	191	Exon (ENST00000344293/ENSG00000165632, exon 5 of 7)	8045378	8055896	10519	+	ENSG00000107485	ENST00000643001	-35942	GATA3	- && sp|P23771|GATA3_HUMAN Trans-acting T-cell-specific transcription factor GATA-3 OS=Homo sapiens OX=9606 GN=GATA3 PE=1 SV=1 && PF00320:GATA zinc finger
11	124704451	124704941	491	YBX1_peak_3720	325	9.34185	37.8655	32.5881	238	Distal Intergenic	124669436	124695707	26272	-	ENSG00000110013	ENST00000525730	-8744	SIAE	- && sp|Q9HAT2|SIAE_HUMAN Sialate O-acetylesterase OS=Homo sapiens OX=9606 GN=SIAE PE=1 SV=1 && PF03629:Carbohydrate esterase, sialic acid-specific acetylesterase
15	34988050	34988530	481	YBX1_peak_6147	251	9.34128	29.7984	25.1092	217	Promoter (<=1kb)	34978341	34988287	9947	-	ENSG00000198146	ENST00000356321	0	ZNF770	- && sp|Q6IQ21|ZN770_HUMAN Zinc finger protein 770 OS=Homo sapiens OX=9606 GN=ZNF770 PE=1 SV=1 && -
10	9855471	9855858	388	YBX1_peak_1923	251	9.34128	29.7984	25.1092	194	Intron (ENST00000647601/ENSG00000228636, intron 1 of 2)	9758783	9878060	119278	-	ENSG00000228636	ENST00000647601	22202	LINC02663	- && - && -
8	67461526	67461952	427	YBX1_peak_19157	251	9.34128	29.7984	25.1092	198	Intron (ENST00000638254/ENSG00000165078, intron 7 of 9)	67422310	67452650	30341	-	ENSG00000165078	ENST00000639116	-8876	CPA6	- && sp|Q8N4T0|CBPA6_HUMAN Carboxypeptidase A6 OS=Homo sapiens OX=9606 GN=CPA6 PE=1 SV=2 && PF00246:Zinc carboxypeptidase|PF02244:Carboxypeptidase activation peptide
1	244108266	244108685	420	YBX1_peak_1816	179	9.34015	21.9053	17.9045	219	Promoter (<=1kb)	244107365	244109011	1647	+	ENSG00000237759	ENST00000440148	901	AL590483.2	- && - && -
2	54485865	54486330	466	YBX1_peak_10451	179	9.34015	21.9053	17.9045	228	Intron (ENST00000615901/ENSG00000115306, intron 1 of 37)	54457261	54629204	171944	+	ENSG00000115306	ENST00000389980	28604	SPTBN1	- && sp|Q01082|SPTB2_HUMAN Spectrin beta chain, non-erythrocytic 1 OS=Homo sapiens OX=9606 GN=SPTBN1 PE=1 SV=2 && PF00435:Spectrin repeat|PF15410:Pleckstrin homology domain|PF00307:Calponin homology (CH) domain
5	21882393	21882749	357	YBX1_peak_15316	128	9.33937	16.35	12.8554	179	Promoter (<=1kb)	21882585	21884310	1726	+	ENSG00000213430	ENST00000503199	0	HSPD1P1	- && sp|P10809|CH60_HUMAN 60 kDa heat shock protein, mitochondrial OS=Homo sapiens OX=9606 GN=HSPD1 PE=1 SV=2 && PF00118:TCP-1/cpn60 chaperonin family
3	1987217	1987705	489	YBX1_peak_12939	128	9.33937	16.35	12.8554	273	Promoter (<=1kb)	1962381	1987470	25090	-	ENSG00000225044	ENST00000418972	0	AC018814.1	- && - && -
16	60397994	60398390	397	YBX1_peak_7248	128	9.33937	16.35	12.8554	172	Intron (ENST00000661470/ENSG00000261436, intron 3 of 4)	60360542	60442245	81704	+	ENSG00000261436	ENST00000565133	37452	AC009081.2	- && - && -
4	129702217	129702613	397	YBX1_peak_14803	128	9.33937	16.35	12.8554	196	Intron (ENST00000653915/ENSG00000246876, intron 4 of 4)	129612330	129771414	159085	-	ENSG00000246876	ENST00000653915	68801	LINC02466	- && - && -
5	150935564	150936005	442	YBX1_peak_16116	128	9.33937	16.35	12.8554	223	Intron (ENST00000520773/ENSG00000197083, intron 3 of 3)	150930645	150945059	14415	-	ENSG00000197083	ENST00000520773	9054	ZNF300P1	- && sp|Q96RE9|ZN300_HUMAN Zinc finger protein 300 OS=Homo sapiens OX=9606 GN=ZNF300 PE=1 SV=1 && -
2	153566294	153566700	407	YBX1_peak_11082	128	9.33937	16.35	12.8554	190	Intron (ENST00000424322/ENSG00000227400, intron 1 of 1)	153421807	153593288	171482	-	ENSG00000227400	ENST00000424322	26588	AC012501.1	- && - && -
8	15065952	15066406	455	YBX1_peak_18823	128	9.33937	16.35	12.8554	238	Intron (ENST00000382080/ENSG00000185053, intron 1 of 7)	14084845	15238431	1153587	-	ENSG00000185053	ENST00000382080	172025	SGCZ	- && sp|Q96LD1|SGCZ_HUMAN Zeta-sarcoglycan OS=Homo sapiens OX=9606 GN=SGCZ PE=2 SV=1 && -
4	163580768	163581210	443	YBX1_peak_14977	128	9.33937	16.35	12.8554	223	Intron (ENST00000274056/ENSG00000145416, intron 4 of 5)	163583653	163612905	29253	-	ENSG00000145416	ENST00000512214	31695	2024-03-01	- && sp|Q8TCQ1|MARH1_HUMAN E3 ubiquitin-protein ligase MARCHF1 OS=Homo sapiens OX=9606 GN=MARCHF1 PE=1 SV=1 && PF12906:RING-variant domain
17	15059610	15060005	396	YBX1_peak_7695	128	9.33937	16.35	12.8554	201	Downstream (2-3kb)	15030975	15031957	983	+	ENSG00000259944	ENST00000568256	28635	CDRT7	- && - && -
3	89984743	89985149	407	YBX1_peak_13463	128	9.33937	16.35	12.8554	188	Distal Intergenic	90030284	90030495	212	+	ENSG00000212598	ENST00000391296	-45135	RF00012	- && - && -
5	117404249	117404631	383	YBX1_peak_15865	128	9.33937	16.35	12.8554	166	Distal Intergenic	117415509	117546298	130790	+	ENSG00000248663	ENST00000514186	-10878	LINC00992	- && - && -
4	38291570	38291923	354	YBX1_peak_14321	128	9.33937	16.35	12.8554	185	Distal Intergenic	38286994	38287491	498	+	ENSG00000251642	ENST00000506010	4576	AC098680.1	- && - && -
7	9257646	9258063	418	YBX1_peak_17667	128	9.33937	16.35	12.8554	215	Distal Intergenic	9097271	9189857	92587	-	ENSG00000278254	ENST00000614137	-67789	AC004852.2	- && sp|A8MSI8|LYRM9_HUMAN LYR motif-containing protein 9 OS=Homo sapiens OX=9606 GN=LYRM9 PE=3 SV=2 && -
4	181569959	181570321	363	YBX1_peak_15071	128	9.33937	16.35	12.8554	187	Distal Intergenic	181590255	181591969	1715	+	ENSG00000286860	ENST00000655295	-19934	AC093840.2	- && - && -
7	105301135	105301595	461	YBX1_peak_18299	209	9.3391	25.2451	20.941	226	Promoter (<=1kb)	105301522	105302086	565	+	ENSG00000244490	ENST00000488019	0	RWDD4P1	- && sp|Q6NW29|RWDD4_HUMAN RWD domain-containing protein 4 OS=Homo sapiens OX=9606 GN=RWDD4 PE=1 SV=3 && -
5	10353846	10354320	475	YBX1_peak_15257	347	9.32177	40.1214	34.7259	248	Promoter (<=1kb)	10353899	10390372	36474	+	ENSG00000145495	ENST00000640713	0	2024-03-06	- && sp|O60337|MARH6_HUMAN E3 ubiquitin-protein ligase MARCHF6 OS=Homo sapiens OX=9606 GN=MARCHF6 PE=1 SV=2 && PF12906:RING-variant domain
7	109457676	109458116	441	YBX1_peak_18329	132	9.31687	16.74	13.2122	211	Distal Intergenic	109322320	109326315	3996	-	ENSG00000230941	ENST00000436714	-131361	AC002386.1	- && - && -
3	193141022	193141410	389	YBX1_peak_13985	132	9.31687	16.74	13.2122	208	Distal Intergenic	193155456	193157208	1753	-	ENSG00000236229	ENST00000423931	15798	VEZF1P1	- && sp|Q14119|VEZF1_HUMAN Vascular endothelial zinc finger 1 OS=Homo sapiens OX=9606 GN=VEZF1 PE=1 SV=2 && -
4	189225544	189225895	352	YBX1_peak_15159	132	9.31687	16.74	13.2122	189	Distal Intergenic	189193100	189204877	11778	+	ENSG00000251310	ENST00000514966	32444	AC107391.1	- && - && -
22	17504397	17504771	375	YBX1_peak_12522	136	9.31049	17.1847	13.6198	178	Intron (ENST00000400585/ENSG00000099954, intron 6 of 18)	17518676	17519029	354	-	ENSG00000228045	ENST00000437347	14258	DNAJA1P6	- && sp|Q5NVI9|DNJA1_PONAB DnaJ homolog subfamily A member 1 OS=Pongo abelii OX=9601 GN=DNAJA1 PE=2 SV=1 && -
22	31183827	31184218	392	YBX1_peak_12690	193	9.30946	23.5064	19.3645	213	Intron (ENST00000326132/ENSG00000138942, intron 1 of 6)	31205264	31205616	353	-	ENSG00000254835	ENST00000526089	21398	RNF185-AS1	- && - && -
12	124566959	124567749	791	YBX1_peak_4680	384	9.28854	44.0667	38.4906	507	Promoter (<=1kb)	124346593	124567464	220872	-	ENSG00000196498	ENST00000458234	0	NCOR2	- && sp|Q9Y618|NCOR2_HUMAN Nuclear receptor corepressor 2 OS=Homo sapiens OX=9606 GN=NCOR2 PE=1 SV=3 && -
1	117929238	117929595	358	YBX1_peak_1068	177	9.27371	21.7843	17.7967	175	Promoter (<=1kb)	117877222	117929583	52362	-	ENSG00000196505	ENST00000369442	0	GDAP2	- && sp|Q9NXN4|GDAP2_HUMAN Ganglioside-induced differentiation-associated protein 2 OS=Homo sapiens OX=9606 GN=GDAP2 PE=1 SV=1 && PF13716:Divergent CRAL/TRIO domain|PF01661:Macro domain
20	62406790	62407369	580	YBX1_peak_12178	296	9.26504	34.7714	29.699	279	Promoter (<=1kb)	62388632	62407285	18654	-	ENSG00000149679	ENST00000279101	0	CABLES2	- && sp|Q9BTV7|CABL2_HUMAN CDK5 and ABL1 enzyme substrate 2 OS=Homo sapiens OX=9606 GN=CABLES2 PE=1 SV=3 && PF00134:Cyclin, N-terminal domain
18	76495986	76496342	357	YBX1_peak_8974	223	9.2576	26.7687	22.3333	180	Promoter (<=1kb)	76495521	76498088	2568	+	ENSG00000275763	ENST00000622985	465	C18orf65	- && sp|Q6ZTR6|ZNFDT_HUMAN Putative uncharacterized protein ZNF516-DT OS=Homo sapiens OX=9606 GN=ZNF516-DT PE=5 SV=1 && -
18	10589020	10589435	416	YBX1_peak_8614	223	9.2576	26.7687	22.3333	216	Distal Intergenic	10594590	10604798	10209	+	ENSG00000265728	ENST00000579385	-5155	AP001099.1	- && - && -
3	53044940	53045540	601	YBX1_peak_13302	350	9.25382	40.492	35.0795	301	Promoter (<=1kb)	52954315	53045269	90955	-	ENSG00000163935	ENST00000470575	0	SFMBT1	- && sp|Q9UHJ3|SMBT1_HUMAN Scm-like with four MBT domains protein 1 OS=Homo sapiens OX=9606 GN=SFMBT1 PE=1 SV=2 && PF12140:SLED domain|PF00536:SAM domain (Sterile alpha motif)|PF02820:mbt repeat
14	77747594	77747989	396	YBX1_peak_5790	162	9.22976	20.0871	16.26	192	Intron (ENST00000557431/ENSG00000119705, intron 3 of 3)	77730856	77737007	6152	-	ENSG00000100603	ENST00000553565	-10587	SNW1	- && sp|Q13573|SNW1_HUMAN SNW domain-containing protein 1 OS=Homo sapiens OX=9606 GN=SNW1 PE=1 SV=1 && PF02731:SKIP/SNW domain
19	14205335	14207130	1796	YBX1_peak_9449b	521	9.20907	58.2085	52.1847	1470	Promoter (<=1kb)	14147743	14206187	58445	-	ENSG00000072071	ENST00000340736	0	ADGRL1	- && sp|O94910|AGRL1_HUMAN Adhesion G protein-coupled receptor L1 OS=Homo sapiens OX=9606 GN=ADGRL1 PE=1 SV=1 && PF02354:Latrophilin Cytoplasmic C-terminal region|PF02140:Galactose binding lectin domain|PF02191:Olfactomedin-like domain|PF00002:7 transmembrane receptor (Secretin family)|PF02793:Hormone receptor domain|PF16489:GPCR-Autoproteolysis INducing (GAIN) domain|PF01825:GPCR proteolysis sit…
20	10433961	10434460	500	YBX1_peak_11804	269	9.20806	31.7645	26.9159	202	Promoter (<=1kb)	10401009	10434222	33214	-	ENSG00000125863	ENST00000347364	0	MKKS	- && sp|Q9NPJ1|MKKS_HUMAN McKusick-Kaufman/Bardet-Biedl syndromes putative chaperonin OS=Homo sapiens OX=9606 GN=MKKS PE=1 SV=1 && PF00118:TCP-1/cpn60 chaperonin family
4	168670253	168670693	441	YBX1_peak_14995	152	9.20605	18.9961	15.2657	232	Intron (ENST00000505667/ENSG00000129116, intron 3 of 21)	168654732	168690701	35970	+	ENSG00000129116	ENST00000503457	15521	PALLD	- && sp|Q8WX93|PALLD_HUMAN Palladin OS=Homo sapiens OX=9606 GN=PALLD PE=1 SV=3 && PF07679:Immunoglobulin I-set domain
2	206355955	206356502	548	YBX1_peak_11439	152	9.20605	18.9961	15.2657	255	Distal Intergenic	206410087	206410909	823	-	ENSG00000180105	ENST00000420063	54407	AC017081.1	- && sp|Q5QJU3|ACER2_HUMAN Alkaline ceramidase 2 OS=Homo sapiens OX=9606 GN=ACER2 PE=1 SV=2 && PF05875:Ceramidase
12	133264040	133264528	489	YBX1_peak_4747	152	9.20605	18.9961	15.2657	272	Distal Intergenic	133238455	133238549	95	+	ENSG00000238443	ENST00000459107	25585	RF00019	- && - && -
4	33329529	33330036	508	YBX1_peak_14296	152	9.20605	18.9961	15.2657	221	Distal Intergenic	33400538	33400679	142	+	ENSG00000249766	ENST00000507715	-70502	AC097535.2	- && sp|P05787|K2C8_HUMAN Keratin, type II cytoskeletal 8 OS=Homo sapiens OX=9606 GN=KRT8 PE=1 SV=7 && -
4	173500134	173500494	361	YBX1_peak_15018	152	9.20605	18.9961	15.2657	178	Distal Intergenic	173509633	173511764	2132	+	ENSG00000286039	ENST00000652035	-9139	AC093849.2	- && sp|P51957|NEK4_HUMAN Serine/threonine-protein kinase Nek4 OS=Homo sapiens OX=9606 GN=NEK4 PE=1 SV=2 && -
7	139777303	139777703	401	YBX1_peak_18508	300	9.18745	35.135	30.0332	194	Promoter (<=1kb)	139572629	139777778	205150	-	ENSG00000064393	ENST00000428878	75	HIPK2	- && sp|Q9H2X6|HIPK2_HUMAN Homeodomain-interacting protein kinase 2 OS=Homo sapiens OX=9606 GN=HIPK2 PE=1 SV=2 && -
15	90001345	90002519	1175	YBX1_peak_6608a	320	9.14154	37.2901	32.0454	261	Promoter (<=1kb)	90002486	90067374	64889	+	ENSG00000140548	ENST00000559419	0	ZNF710	- && sp|Q8N1W2|ZN710_HUMAN Zinc finger protein 710 OS=Homo sapiens OX=9606 GN=ZNF710 PE=1 SV=2 && -
8	121642679	121643032	354	YBX1_peak_19441	180	9.13496	22.0743	18.0623	181	Promoter (1-2kb)	121612116	121641440	29325	-	ENSG00000170961	ENST00000303924	-1239	HAS2	- && sp|Q92819|HYAS2_HUMAN Hyaluronan synthase 2 OS=Homo sapiens OX=9606 GN=HAS2 PE=1 SV=1 && PF03142:Chitin synthase
2	183479148	183479622	475	YBX1_peak_11296	180	9.13496	22.0743	18.0623	241	Intron (ENST00000653710/ENSG00000287621, intron 3 of 3)	183607442	183608119	678	-	ENSG00000177855	ENST00000453625	128497	CACYBPP2	- && sp|Q9HB71|CYBP_HUMAN Calcyclin-binding protein OS=Homo sapiens OX=9606 GN=CACYBP PE=1 SV=2 && PF05002:SGS domain
2	66444429	66444860	432	YBX1_peak_10542	241	9.11887	28.7178	24.122	221	Promoter (<=1kb)	66441650	66444221	2572	-	ENSG00000230749	ENST00000666153	-208	MEIS1-AS2	- && sp|O00470|MEIS1_HUMAN Homeobox protein Meis1 OS=Homo sapiens OX=9606 GN=MEIS1 PE=1 SV=1 && -
3	149380603	149380993	391	YBX1_peak_13760	133	9.10263	16.8424	13.3028	191	Promoter (2-3kb)	149378219	149386581	8363	+	ENSG00000240541	ENST00000484046	2384	TM4SF1-AS1	- && - && -
1	166839243	166840139	897	YBX1_peak_1303	340	9.10212	39.4536	34.0904	419	Promoter (<=1kb)	166839447	166849208	9762	+	ENSG00000143157	ENST00000449930	0	POGK	- && sp|Q9P215|POGK_HUMAN Pogo transposable element with KRAB domain OS=Homo sapiens OX=9606 GN=POGK PE=1 SV=2 && -
2	135275026	135275452	427	YBX1_peak_11018	335	9.08534	38.833	33.5057	220	Intron (ENST00000401392/ENSG00000121988, intron 9 of 20)	135136916	135238861	101946	-	ENSG00000121988	ENST00000412849	-36165	ZRANB3	- && sp|Q5FWF4|ZRAB3_HUMAN DNA annealing helicase and endonuclease ZRANB3 OS=Homo sapiens OX=9606 GN=ZRANB3 PE=1 SV=2 && PF00641:Zn-finger in Ran binding protein and others|PF01844:HNH endonuclease
16	88570138	88570930	793	YBX1_peak_7452	416	9.08514	47.3823	41.6736	517	Promoter (<=1kb)	88570381	88631966	61586	+	ENSG00000158545	ENST00000301011	0	ZC3H18	- && sp|Q86VM9|ZCH18_HUMAN Zinc finger CCCH domain-containing protein 18 OS=Homo sapiens OX=9606 GN=ZC3H18 PE=1 SV=2 && -
5	118965063	118965500	438	YBX1_peak_15868	165	9.07835	20.3528	16.5024	228	Intron (ENST00000510708/ENSG00000169570, intron 1 of 5)	118973796	118974122	327	+	ENSG00000197744	ENST00000397627	-8296	PTMAP2	- && sp|P06454|PTMA_HUMAN Prothymosin alpha OS=Homo sapiens OX=9606 GN=PTMA PE=1 SV=2 && PF03247:Prothymosin/parathymosin family
5	65976982	65977377	396	YBX1_peak_15561	165	9.07835	20.3528	16.5024	206	Intron (ENST00000284037/ENSG00000112851, intron 1 of 25)	65988633	66078936	90304	+	ENSG00000112851	ENST00000508515	-11256	ERBIN	- && sp|Q96RT1|ERBIN_HUMAN Erbin OS=Homo sapiens OX=9606 GN=ERBIN PE=1 SV=2 && -
2	65600439	65601234	796	YBX1_peak_10539	199	9.06442	24.1342	19.9325	496	Exon (ENST00000420724/ENSG00000235725, exon 2 of 4)	65623272	65628424	5153	+	ENSG00000281920	ENST00000629214	-22038	AC007389.5	- && - && -
3	58549510	58550340	831	YBX1_peak_13337a	132	9.03539	16.7317	13.204	201	Distal Intergenic	58505136	58537283	32148	-	ENSG00000168306	ENST00000459701	-12227	ACOX2	- && sp|Q99424|ACOX2_HUMAN Peroxisomal acyl-coenzyme A oxidase 2 OS=Homo sapiens OX=9606 GN=ACOX2 PE=1 SV=1 && PF01756:Acyl-CoA oxidase|PF02770:Acyl-CoA dehydrogenase, middle domain|PF14749:Acyl-coenzyme A oxidase N-terminal
1	91978588	91979039	452	YBX1_peak_910	123	9.01675	15.8125	12.3645	223	Promoter (1-2kb)	91977081	91979603	2523	+	ENSG00000137948	ENST00000484781	1507	BRDT	- && sp|Q58F21|BRDT_HUMAN Bromodomain testis-specific protein OS=Homo sapiens OX=9606 GN=BRDT PE=1 SV=4 && PF17035:Bromodomain extra-terminal - transcription regulation|PF17105:C-terminal domain of bromodomain protein 4|PF00439:Bromodomain
1	234267338	234267958	621	YBX1_peak_1743	183	9.00915	22.3813	18.3412	204	Intron (ENST00000366618/ENSG00000183780, intron 3 of 7)	234268583	234272500	3918	-	ENSG00000236244	ENST00000446433	4542	AL122008.4	- && - && -
12	49861091	49861527	437	YBX1_peak_4105	149	9.00796	18.6592	14.9574	204	Promoter (<=1kb)	49861207	49865802	4596	+	ENSG00000257253	ENST00000547902	0	AC131157.1	- && - && -
3	122747451	122747998	548	YBX1_peak_13594	149	9.00796	18.6592	14.9574	314	Intron (ENST00000306103/ENSG00000169087, intron 6 of 7)	122740003	122741776	1774	-	ENSG00000169087	ENST00000471534	-5675	HSPBAP1	- && sp|Q96EW2|HBAP1_HUMAN HSPB1-associated protein 1 OS=Homo sapiens OX=9606 GN=HSPBAP1 PE=1 SV=1 && PF13621:Cupin-like domain
20	30846847	30847373	527	YBX1_peak_11911	149	9.00796	18.6592	14.9574	204	Distal Intergenic	30816156	30816274	119	-	ENSG00000275305	ENST00000612928	-30573	RNA5SP528	- && - && -
19	21048579	21049014	436	YBX1_peak_9573	259	9.00789	30.7024	25.9309	219	Intron (ENST00000599548/ENSG00000118620, intron 4 of 4)	21057805	21058446	642	+	ENSG00000118620	ENST00000597922	-8791	ZNF430	- && sp|Q9H8G1|ZN430_HUMAN Zinc finger protein 430 OS=Homo sapiens OX=9606 GN=ZNF430 PE=1 SV=3 && PF01352:KRAB box|PF00096:Zinc finger, C2H2 type
3	192711146	192711526	381	YBX1_peak_13981	259	9.00789	30.7024	25.9309	194	Intron (ENST00000445105/ENSG00000114279, intron 2 of 5)	192143988	192727500	583513	-	ENSG00000114279	ENST00000430714	15974	FGF12	- && sp|P61328|FGF12_HUMAN Fibroblast growth factor 12 OS=Homo sapiens OX=9606 GN=FGF12 PE=1 SV=1 && PF00167:Fibroblast growth factor
11	71831401	71831832	432	YBX1_peak_3413	168	9.00657	20.7576	16.8642	212	Promoter (1-2kb)	71833200	71837562	4363	+	ENSG00000184276	ENST00000328698	-1368	DEFB108B	- && sp|Q8NET1|D108B_HUMAN Beta-defensin 108B OS=Homo sapiens OX=9606 GN=DEFB108B PE=1 SV=3 && -
15	51885699	51886129	431	YBX1_peak_6283	168	9.00657	20.7576	16.8642	215	Promoter (1-2kb)	51884556	51884653	98	+	ENSG00000207484	ENST00000384753	1143	RF00019	- && - && -
8	9634834	9635302	469	YBX1_peak_18776	168	9.00657	20.7576	16.8642	216	Intron (ENST00000310430/ENSG00000173273, intron 3 of 26)	9615290	9707008	91719	+	ENSG00000173273	ENST00000518027	19544	TNKS	- && sp|O95271|TNKS1_HUMAN Poly [ADP-ribose] polymerase tankyrase-1 OS=Homo sapiens OX=9606 GN=TNKS PE=1 SV=2 && PF00644:Poly(ADP-ribose) polymerase catalytic domain|PF13637:Ankyrin repeats (many copies)|PF13857:Ankyrin repeats (many copies)|PF12796:Ankyrin repeats (3 copies)|PF07647:SAM domain (Sterile alpha motif)|PF00023:Ankyrin repeat|PF13606:Ankyrin repeat
9	64101079	64101490	412	YBX1_peak_19934	168	9.00657	20.7576	16.8642	207	Distal Intergenic	64082429	64082534	106	+	ENSG00000275068	ENST00000618523	18650	RF00026	- && - && -
4	24515298	24515707	410	YBX1_peak_14254	127	9.00493	16.2253	12.7437	230	Downstream (1-2kb)	24520192	24520290	99	-	ENSG00000207697	ENST00000384964	4583	MIR573	- && - && -
10	42177732	42178184	453	YBX1_peak_2109	127	9.00493	16.2253	12.7437	194	Distal Intergenic	42185339	42185791	453	+	ENSG00000237592	ENST00000442306	-7155	IGKV1OR10-1	- && sp|P01597|KV139_HUMAN Immunoglobulin kappa variable 1-39 OS=Homo sapiens OX=9606 GN=IGKV1-39 PE=1 SV=2 && PF07686:Immunoglobulin V-set domain
4	179538201	179538610	410	YBX1_peak_15062	127	9.00493	16.2253	12.7437	203	Distal Intergenic	179389134	179465305	76172	-	ENSG00000250993	ENST00000512036	-72896	AC020551.1	- && - && -
15	29569889	29570843	955	YBX1_peak_6104b	274	8.97324	32.2986	27.4088	633	Promoter (<=1kb)	29120254	29570723	450470	-	ENSG00000104059	ENST00000261275	0	FAM189A1	- && sp|O60320|F1891_HUMAN Protein FAM189A1 OS=Homo sapiens OX=9606 GN=FAM189A1 PE=2 SV=4 && -
6	76744516	76745087	572	YBX1_peak_16954	167	8.94251	20.6412	16.7594	275	Distal Intergenic	76774972	76989073	214102	+	ENSG00000271945	ENST00000669468	-29885	AL355612.1	- && - && -
2	196170807	196172008	1202	YBX1_peak_11357a	325	8.93135	37.8013	32.531	203	Promoter (<=1kb)	196133583	196171578	37996	-	ENSG00000081320	ENST00000263955	0	STK17B	- && sp|O94768|ST17B_HUMAN Serine/threonine-protein kinase 17B OS=Homo sapiens OX=9606 GN=STK17B PE=1 SV=1 && PF00069:Protein kinase domain
19	51952766	51953261	496	YBX1_peak_9980	325	8.93135	37.8013	32.531	227	Intron (ENST00000600253/ENSG00000269235, intron 1 of 1)	51949159	51981367	32209	+	ENSG00000269235	ENST00000595010	3607	ZNF350-AS1	- && sp|P63128|POK9_HUMAN Endogenous retrovirus group K member 9 Pol protein OS=Homo sapiens OX=9606 GN=ERVK-9 PE=1 SV=3 && PF00517:Retroviral envelope protein
X	41211511	41211937	427	YBX1_peak_20865	134	8.91807	17.0125	13.4593	229	Intron (ENST00000378308/ENSG00000124486, intron 33 of 44)	41205059	41210654	5596	+	ENSG00000124486	ENST00000487625	6452	USP9X	- && sp|Q93008|USP9X_HUMAN Probable ubiquitin carboxyl-terminal hydrolase FAF-X OS=Homo sapiens OX=9606 GN=USP9X PE=1 SV=4 && PF00443:Ubiquitin carboxyl-terminal hydrolase
14	85352427	85352820	394	YBX1_peak_5819	134	8.91807	17.0125	13.4593	222	Distal Intergenic	85385927	85388765	2839	+	ENSG00000258814	ENST00000554753	-33107	LINC02329	- && - && -
22	11058135	11058559	425	YBX1_peak_12496	277	8.9017	32.6705	27.7606	218	Distal Intergenic	11066418	11068174	1757	+	ENSG00000279973	ENST00000624155	-7859	CU104787.1	- && sp|Q86Y27|BAGE5_HUMAN B melanoma antigen 5 OS=Homo sapiens OX=9606 GN=BAGE5 PE=2 SV=1 && -
14	92719058	92719497	440	YBX1_peak_5862	231	8.89646	27.6477	23.1434	220	Promoter (1-2kb)	92703822	92717459	13638	-	ENSG00000100600	ENST00000555169	-1599	LGMN	- && sp|Q99538|LGMN_HUMAN Legumain OS=Homo sapiens OX=9606 GN=LGMN PE=1 SV=1 && -
6	12008895	12009452	558	YBX1_peak_16485	231	8.89646	27.6477	23.1434	306	Promoter (<=1kb)	12008762	12120157	111396	+	ENSG00000095951	ENST00000491710	133	HIVEP1	- && sp|P15822|ZEP1_HUMAN Zinc finger protein 40 OS=Homo sapiens OX=9606 GN=HIVEP1 PE=1 SV=3 && -
12	26832402	26833691	1290	YBX1_peak_3967c	344	8.86546	39.8416	34.4598	1044	Promoter (<=1kb)	26335352	26833194	497843	-	ENSG00000123104	ENST00000381340	0	ITPR2	- && sp|Q14571|ITPR2_HUMAN Inositol 1,4,5-trisphosphate receptor type 2 OS=Homo sapiens OX=9606 GN=ITPR2 PE=1 SV=2 && PF00520:Ion transport protein|PF08454:RyR and IP3R Homology associated|PF01365:RIH domain|PF08709:Inositol 1,4,5-trisphosphate/ryanodine receptor|PF02815:MIR domain
X	318448	318856	409	YBX1_peak_20735	344	8.86546	39.8416	34.4598	202	Promoter (<=1kb)	304750	318819	14070	-	ENSG00000178605	ENST00000326153	0	GTPBP6	- && sp|O43824|GTPB6_HUMAN Putative GTP-binding protein 6 OS=Homo sapiens OX=9606 GN=GTPBP6 PE=2 SV=4 && -
9	94084417	94084780	364	YBX1_peak_20119	185	8.86407	22.643	18.5779	186	Promoter (<=1kb)	94084464	94109853	25390	+	ENSG00000158079	ENST00000620992	0	PTPDC1	- && sp|A2A3K4|PTPC1_HUMAN Protein tyrosine phosphatase domain-containing protein 1 OS=Homo sapiens OX=9606 GN=PTPDC1 PE=1 SV=1 && PF00782:Dual specificity phosphatase, catalytic domain
7	35768399	35768829	431	YBX1_peak_17844	185	8.86407	22.643	18.5779	198	Promoter (<=1kb)	35768122	35768640	519	-	ENSG00000232736	ENST00000457394	0	AC007551.1	- && sp|P23434|GCSH_HUMAN Glycine cleavage system H protein, mitochondrial OS=Homo sapiens OX=9606 GN=GCSH PE=1 SV=2 && PF01597:Glycine cleavage H-protein
8	53251496	53251954	459	YBX1_peak_19067	151	8.86057	18.9206	15.1997	241	Promoter (<=1kb)	53225716	53251697	25982	-	ENSG00000082556	ENST00000612786	0	OPRK1	- && sp|P41145|OPRK_HUMAN Kappa-type opioid receptor OS=Homo sapiens OX=9606 GN=OPRK1 PE=1 SV=2 && -
5	168643120	168643613	494	YBX1_peak_16207	151	8.86057	18.9206	15.1997	223	Distal Intergenic	168654513	168667761	13249	+	ENSG00000254192	ENST00000520041	-10900	AC011365.2	- && sp|O75094|SLIT3_HUMAN Slit homolog 3 protein OS=Homo sapiens OX=9606 GN=SLIT3 PE=2 SV=3 && -
4	182916921	182917804	884	YBX1_peak_15079	338	8.83733	39.1922	33.8441	288	Promoter (<=1kb)	182890060	182917369	27310	-	ENSG00000129187	ENST00000500813	0	DCTD	- && sp|P32321|DCTD_HUMAN Deoxycytidylate deaminase OS=Homo sapiens OX=9606 GN=DCTD PE=1 SV=2 && PF00383:Cytidine and deoxycytidylate deaminase zinc-binding region
2	3575321	3575883	563	YBX1_peak_10113	359	8.82131	41.3756	35.9191	270	Promoter (<=1kb)	3575321	3580878	5558	+	ENSG00000171863	ENST00000647131	0	RPS7	- && sp|A6H769|RS7_BOVIN 40S ribosomal protein S7 OS=Bos taurus OX=9913 GN=RPS7 PE=2 SV=1 && -
15	43167009	43167414	406	YBX1_peak_6221	170	8.81996	20.9481	17.0362	206	Promoter (1-2kb)	43169015	43184385	15371	+	ENSG00000137842	ENST00000569369	-1601	TMEM62	- && sp|Q0P6H9|TMM62_HUMAN Transmembrane protein 62 OS=Homo sapiens OX=9606 GN=TMEM62 PE=1 SV=1 && PF00149:Calcineurin-like phosphoesterase
11	76821557	76821925	369	YBX1_peak_3462	170	8.81996	20.9481	17.0362	177	Distal Intergenic	76800364	76804555	4192	+	ENSG00000261578	ENST00000566747	21193	AP003119.3	- && - && -
12	57006114	57006828	715	YBX1_peak_4216	364	8.80835	41.8906	36.4149	429	Promoter (<=1kb)	56998836	57006546	7711	-	ENSG00000166860	ENST00000300101	0	ZBTB39	- && sp|O15060|ZBT39_HUMAN Zinc finger and BTB domain-containing protein 39 OS=Homo sapiens OX=9606 GN=ZBTB39 PE=1 SV=1 && PF00651:BTB/POZ domain
12	55478959	55479463	505	YBX1_peak_4193	141	8.80578	17.8088	14.1849	235	Promoter (<=1kb)	55434734	55479472	44739	-	ENSG00000258763	ENST00000555146	9	AC122685.1	- && - && -
2	63706567	63706921	355	YBX1_peak_10510	141	8.80578	17.8088	14.1849	171	Intron (ENST00000490935/ENSG00000143951, intron 3 of 7)	63717122	63717899	778	+	ENSG00000228872	ENST00000393996	-10201	AC096664.1	- && sp|Q29RK1|CISY_BOVIN Citrate synthase, mitochondrial OS=Bos taurus OX=9913 GN=CS PE=1 SV=1 && -
2	64511349	64511780	432	YBX1_peak_10519	141	8.80578	17.8088	14.1849	242	Distal Intergenic	64522187	64524093	1907	-	ENSG00000260101	ENST00000561559	12313	AC008074.2	- && - && -
12	90841807	90842188	382	YBX1_peak_4402	120	8.79927	15.4529	12.0361	180	Intron (ENST00000664727/ENSG00000286021, intron 3 of 5)	90809276	90810680	1405	+	ENSG00000257787	ENST00000549669	32531	AC112481.1	- && - && -
6	88138786	88139164	379	YBX1_peak_17018	120	8.79927	15.4529	12.0361	181	Downstream (<1kb)	88143856	88145274	1419	-	ENSG00000118432	ENST00000362094	6110	CNR1	- && sp|P21554|CNR1_HUMAN Cannabinoid receptor 1 OS=Homo sapiens OX=9606 GN=CNR1 PE=1 SV=1 && PF00001:7 transmembrane receptor (rhodopsin family)
7	109397904	109398294	391	YBX1_peak_18328	120	8.79927	15.4529	12.0361	190	Distal Intergenic	109322320	109326315	3996	-	ENSG00000230941	ENST00000436714	-71589	AC002386.1	- && - && -
10	8739996	8740398	403	YBX1_peak_1916	120	8.79927	15.4529	12.0361	215	Distal Intergenic	8724010	8724288	279	+	ENSG00000270234	ENST00000605632	15986	AL355333.1	- && sp|A6NGQ2|OOEP_HUMAN Oocyte-expressed protein homolog OS=Homo sapiens OX=9606 GN=OOEP PE=1 SV=3 && -
3	153129432	153129785	354	YBX1_peak_13780	116	8.78999	15.0323	11.6521	178	Promoter (<=1kb)	153129074	153129640	567	-	ENSG00000241671	ENST00000477323	0	AC117394.1	- && sp|Q86T90|K1328_HUMAN Protein hinderin OS=Homo sapiens OX=9606 GN=KIAA1328 PE=1 SV=2 && PF15369:Uncharacterised protein KIAA1328
15	32420459	32420846	388	YBX1_peak_6131	116	8.78999	15.0323	11.6521	183	Intron (ENST00000562108/ENSG00000215304, intron 5 of 12)	32426288	32426420	133	-	ENSG00000206987	ENST00000384260	5574	RF00096	- && - && -
8	91699948	91700320	373	YBX1_peak_19272	116	8.78999	15.0323	11.6521	177	Intron (ENST00000521199/ENSG00000253901, intron 2 of 3)	91594965	91595241	277	+	ENSG00000200151	ENST00000363281	104983	RN7SKP231	- && - && -
4	124691191	124691534	344	YBX1_peak_14774	116	8.78999	15.0323	11.6521	188	Intron (ENST00000504087/ENSG00000151458, intron 2 of 4)	124664048	124712732	48685	-	ENSG00000151458	ENST00000504087	21198	ANKRD50	- && sp|Q9ULJ7|ANR50_HUMAN Ankyrin repeat domain-containing protein 50 OS=Homo sapiens OX=9606 GN=ANKRD50 PE=1 SV=4 && PF12796:Ankyrin repeats (3 copies)|PF13637:Ankyrin repeats (many copies)
2	187365939	187366310	372	YBX1_peak_11311	116	8.78999	15.0323	11.6521	193	Intron (ENST00000453517/ENSG00000224063, intron 2 of 3)	187415552	187415818	267	+	ENSG00000231739	ENST00000435908	-49242	GAPDHP59	- && sp|P04406|G3P_HUMAN Glyceraldehyde-3-phosphate dehydrogenase OS=Homo sapiens OX=9606 GN=GAPDH PE=1 SV=3 && -
7	121666967	121667452	486	YBX1_peak_18380	116	8.78999	15.0323	11.6521	235	Intron (ENST00000432702/ENSG00000227743, intron 1 of 3)	121643334	121686363	43030	-	ENSG00000227743	ENST00000432702	18911	AC004875.1	- && - && -
6	23019414	23019819	406	YBX1_peak_16574	116	8.78999	15.0323	11.6521	220	Intron (ENST00000420572/ENSG00000233358, intron 1 of 2)	22744395	23031780	287386	-	ENSG00000233358	ENST00000420572	11961	AL035401.1	- && sp|O00370|LORF2_HUMAN LINE-1 retrotransposable element ORF2 protein OS=Homo sapiens OX=9606 PE=1 SV=1 && -
5	73742540	73742898	359	YBX1_peak_15612	116	8.78999	15.0323	11.6521	171	Intron (ENST00000296794/ENSG00000214944, intron 2 of 34)	73778039	73786491	8453	-	ENSG00000249293	ENST00000506717	43593	AC091868.2	- && - && -
20	14574709	14575116	408	YBX1_peak_11824	116	8.78999	15.0323	11.6521	193	Intron (ENST00000217246/ENSG00000172264, intron 4 of 16)	14554384	14628908	74525	+	ENSG00000227927	ENST00000448536	20325	MACROD2-IT1	- && - && -
5	81405981	81406619	639	YBX1_peak_15687	116	8.78999	15.0323	11.6521	318	Downstream (1-2kb)	81408517	81411867	3351	-	ENSG00000286721	ENST00000670393	5248	AC010623.1	- && sp|E7EU14|PP5D1_HUMAN Protein PPP5D1 OS=Homo sapiens OX=9606 GN=PPP5D1 PE=2 SV=2 && -
11	123759745	123760185	441	YBX1_peak_3717	116	8.78999	15.0323	11.6521	201	Distal Intergenic	123763927	123764089	163	+	ENSG00000200197	ENST00000363327	-3742	RNU1-21P	- && - && -
3	483337	483761	425	YBX1_peak_12930	116	8.78999	15.0323	11.6521	230	Distal Intergenic	536062	846561	310500	+	ENSG00000224957	ENST00000661103	-52301	LINC01266	- && - && -
1	221189379	221189724	346	YBX1_peak_1630	116	8.78999	15.0323	11.6521	171	Distal Intergenic	221133865	221134221	357	-	ENSG00000226211	ENST00000448432	-55158	AL445466.1	- && sp|Q5R9Q6|RAMAC_PONAB RNA guanine-N7 methyltransferase activating subunit OS=Pongo abelii OX=9601 GN=RAMAC PE=3 SV=1 && -
3	137198265	137198749	485	YBX1_peak_13714	116	8.78999	15.0323	11.6521	225	Distal Intergenic	136959125	136982196	23072	-	ENSG00000249407	ENST00000462176	-216069	IL20RB-AS1	- && - && -
12	43201056	43201426	371	YBX1_peak_4037	116	8.78999	15.0323	11.6521	177	Distal Intergenic	43155315	43163110	7796	+	ENSG00000258331	ENST00000553211	45741	LINC02461	- && - && -
11	55804097	55804467	371	YBX1_peak_3158	116	8.78999	15.0323	11.6521	182	Distal Intergenic	55811367	55812476	1110	+	ENSG00000279395	ENST00000625203	-6900	OR5L1	- && sp|Q8NGL2|OR5L1_HUMAN Olfactory receptor 5L1 OS=Homo sapiens OX=9606 GN=OR5L1 PE=2 SV=1 && PF13853:Olfactory receptor
20	19201223	19201578	356	YBX1_peak_11845	116	8.78999	15.0323	11.6521	167	Distal Intergenic	19208652	19212164	3513	-	ENSG00000287430	ENST00000660042	10586	AL136090.2	- && - && -
10	115093671	115094377	707	YBX1_peak_2625	264	8.7863	31.2549	26.4442	507	Promoter (<=1kb)	115093859	115946742	852884	+	ENSG00000107518	ENST00000650603	0	ATRNL1	- && sp|Q5VV63|ATRN1_HUMAN Attractin-like protein 1 OS=Homo sapiens OX=9606 GN=ATRNL1 PE=2 SV=2 && PF00431:CUB domain|PF13854:Kelch motif|PF00059:Lectin C-type domain|PF01437:Plexin repeat
3	124751722	124752062	341	YBX1_peak_13607	128	8.77609	16.305	12.8173	169	Distal Intergenic	124738625	124744070	5446	+	ENSG00000114491	ENST00000495751	13097	UMPS	- && sp|P11172|UMPS_HUMAN Uridine 5'-monophosphate synthase OS=Homo sapiens OX=9606 GN=UMPS PE=1 SV=1 && -
12	60269558	60270278	721	YBX1_peak_4248	208	8.76638	25.1595	20.8677	469	Promoter (<=1kb)	60150187	60269686	119500	-	ENSG00000287014	ENST00000663023	0	AC087883.2	- && sp|O00370|LORF2_HUMAN LINE-1 retrotransposable element ORF2 protein OS=Homo sapiens OX=9606 PE=1 SV=1 && PF00078:Reverse transcriptase (RNA-dependent DNA polymerase)
1	234231226	234231720	495	YBX1_peak_1742	208	8.76638	25.1595	20.8677	256	Exon (ENST00000366618/ENSG00000183780, exon 3 of 8)	234212606	234215088	2483	-	ENSG00000233332	ENST00000412483	-16138	AL122008.3	- && - && -
7	73283754	73284408	655	YBX1_peak_18029	136	8.75741	17.2316	13.6622	205	Distal Intergenic	73243271	73280119	36849	-	ENSG00000214544	ENST00000449689	-3635	GTF2IRD2P1	- && sp|Q6EKJ0|GTD2B_HUMAN General transcription factor II-I repeat domain-containing protein 2B OS=Homo sapiens OX=9606 GN=GTF2IRD2B PE=1 SV=1 && PF02946:GTF2I-like repeat
4	177309875	177310241	367	YBX1_peak_15049	203	8.75719	24.5954	20.3509	180	Promoter (<=1kb)	177309903	177354279	44377	+	ENSG00000109674	ENST00000513321	0	NEIL3	- && sp|Q8TAT5|NEIL3_HUMAN Endonuclease 8-like 3 OS=Homo sapiens OX=9606 GN=NEIL3 PE=1 SV=3 && PF06831:Formamidopyrimidine-DNA glycosylase H2TH domain|PF00641:Zn-finger in Ran binding protein and others|PF06839:GRF zinc finger
13	50171846	50172221	376	YBX1_peak_4999	203	8.75719	24.5954	20.3509	192	Promoter (<=1kb)	50172089	50173181	1093	+	ENSG00000232150	ENST00000495613	0	ST13P4	- && sp|P50502|F10A1_HUMAN Hsc70-interacting protein OS=Homo sapiens OX=9606 GN=ST13 PE=1 SV=2 && PF18253:Hsp70-interacting protein N N-terminal domain
14	84099334	84099795	462	YBX1_peak_5813	203	8.75719	24.5954	20.3509	207	Intron (ENST00000649337/ENSG00000285826, intron 1 of 5)	83986776	84140544	153769	-	ENSG00000285826	ENST00000649337	40749	AL356807.1	- && sp|Q68CZ1|FTM_HUMAN Protein fantom OS=Homo sapiens OX=9606 GN=RPGRIP1L PE=1 SV=2 && -
4	40147342	40147771	430	YBX1_peak_14335	203	8.75719	24.5954	20.3509	216	Intron (ENST00000261435/ENSG00000078177, intron 16 of 17)	40142198	40142365	168	-	ENSG00000248977	ENST00000507583	-4977	AC095057.1	- && sp|P51991|ROA3_HUMAN Heterogeneous nuclear ribonucleoprotein A3 OS=Homo sapiens OX=9606 GN=HNRNPA3 PE=1 SV=2 && -
6	117270322	117271279	958	YBX1_peak_17193	203	8.75719	24.5954	20.3509	664	Exon (ENST00000326274/ENSG00000170162, exon 3 of 4)	117265558	117273565	8008	+	ENSG00000170162	ENST00000352536	4764	VGLL2	- && sp|Q8N8G2|VGLL2_HUMAN Transcription cofactor vestigial-like protein 2 OS=Homo sapiens OX=9606 GN=VGLL2 PE=1 SV=1 && PF07545:Vestigial/Tondu family
3	48483566	48483967	402	YBX1_peak_13233	228	8.74778	27.3044	22.8267	182	Intron (ENST00000619810/ENSG00000164054, intron 3 of 6)	48469360	48479559	10200	-	ENSG00000164054	ENST00000486344	-4007	SHISA5	- && sp|Q8N114|SHSA5_HUMAN Protein shisa-5 OS=Homo sapiens OX=9606 GN=SHISA5 PE=1 SV=1 && -
19	4581342	4581960	619	YBX1_peak_9245	268	8.73509	31.673	26.8339	289	Distal Intergenic	4542593	4559684	17092	-	ENSG00000167680	ENST00000586582	-21658	SEMA6B	- && sp|Q9H3T3|SEM6B_HUMAN Semaphorin-6B OS=Homo sapiens OX=9606 GN=SEMA6B PE=1 SV=4 && PF01403:Sema domain
1	182740954	182741502	549	YBX1_peak_1399	154	8.72918	19.207	15.4574	285	Distal Intergenic	182733792	182734779	988	+	ENSG00000271269	ENST00000603149	7162	AL353778.1	- && sp|Q9NXX6|NSE4A_HUMAN Non-structural maintenance of chromosomes element 4 homolog A OS=Homo sapiens OX=9606 GN=NSMCE4A PE=1 SV=2 && -
5	135032791	135033281	491	YBX1_peak_15978	335	8.72247	38.8261	33.5003	254	Promoter (<=1kb)	135029222	135033135	3914	-	ENSG00000069011	ENST00000503586	0	PITX1	- && sp|P78337|PITX1_HUMAN Pituitary homeobox 1 OS=Homo sapiens OX=9606 GN=PITX1 PE=1 SV=2 && -
4	84243725	84244102	378	YBX1_peak_14561	173	8.70885	21.2704	17.3309	181	Promoter (<=1kb)	84244003	84245488	1486	+	ENSG00000214980	ENST00000510707	0	AC025538.1	- && sp|Q9UPG8|PLAL2_HUMAN Zinc finger protein PLAGL2 OS=Homo sapiens OX=9606 GN=PLAGL2 PE=1 SV=1 && -
2	47432852	47433762	911	YBX1_peak_10405a	173	8.70885	21.2704	17.3309	200	Intron (ENST00000233146/ENSG00000095002, intron 7 of 15)	47403130	47513234	110105	+	ENSG00000095002	ENST00000406134	29722	MSH2	- && sp|P43246|MSH2_HUMAN DNA mismatch repair protein Msh2 OS=Homo sapiens OX=9606 GN=MSH2 PE=1 SV=1 && PF00488:MutS domain V|PF05192:MutS domain III|PF01624:MutS domain I|PF05190:MutS family domain IV|PF05188:MutS domain II
2	169798928	169799411	484	YBX1_peak_11182	354	8.67489	40.8828	35.4488	237	Promoter (<=1kb)	169799279	169812064	12786	+	ENSG00000138385	ENST00000409333	0	SSB	- && sp|P05455|LA_HUMAN Lupus La protein OS=Homo sapiens OX=9606 GN=SSB PE=1 SV=2 && PF00076:RNA recognition motif. (a.k.a. RRM, RBD, or RNP domain)|PF05383:La domain
16	15154068	15154927	860	YBX1_peak_6966	354	8.67489	40.8828	35.4488	564	Promoter (<=1kb)	15125242	15154564	29323	-	ENSG00000250251	ENST00000343738	0	PKD1P6	- && sp|P98161|PKD1_HUMAN Polycystin-1 OS=Homo sapiens OX=9606 GN=PKD1 PE=1 SV=3 && -
1	111233426	111233873	448	YBX1_peak_1011	221	8.67405	26.5882	22.1703	209	Promoter (1-2kb)	111235016	111243440	8425	+	ENSG00000064886	ENST00000497220	-1143	CHI3L2	- && sp|Q15782|CH3L2_HUMAN Chitinase-3-like protein 2 OS=Homo sapiens OX=9606 GN=CHI3L2 PE=1 SV=1 && PF00704:Glycosyl hydrolases family 18
9	4666283	4666747	465	YBX1_peak_19675	158	8.67299	19.6255	15.8375	217	Promoter (<=1kb)	4553386	4666508	113123	-	ENSG00000106686	ENST00000485616	0	SPATA6L	- && sp|Q8N4H0|SPA6L_HUMAN Spermatogenesis associated 6-like protein OS=Homo sapiens OX=9606 GN=SPATA6L PE=2 SV=2 && PF14909:Spermatogenesis-assoc protein 6
X	17374898	17375467	570	YBX1_peak_20792	158	8.67299	19.6255	15.8375	264	Promoter (<=1kb)	17375420	17735994	360575	+	ENSG00000188158	ENST00000380060	0	NHS	- && sp|Q6T4R5|NHS_HUMAN Nance-Horan syndrome protein OS=Homo sapiens OX=9606 GN=NHS PE=1 SV=2 && -
10	24655417	24656934	1518	YBX1_peak_2006a	158	8.67299	19.6255	15.8375	200	Intron (ENST00000612832/ENSG00000107863, intron 4 of 18)	24640166	24640284	119	+	ENSG00000199535	ENST00000362665	15251	RNA5SP305	- && - && -
2	143991292	143992150	859	YBX1_peak_11045a	158	8.67299	19.6255	15.8375	217	Intron (ENST00000392869/ENSG00000121964, intron 6 of 10)	143950945	143952053	1109	-	ENSG00000121964	ENST00000482961	-39239	GTDC1	- && sp|Q4AE62|GTDC1_HUMAN Glycosyltransferase-like domain-containing protein 1 OS=Homo sapiens OX=9606 GN=GTDC1 PE=2 SV=1 && -
14	35038387	35038795	409	YBX1_peak_5451	158	8.67299	19.6255	15.8375	210	Distal Intergenic	35044907	35083381	38475	+	ENSG00000151327	ENST00000396472	-6112	FAM177A1	- && sp|Q96MD7|CI085_HUMAN Uncharacterized protein C9orf85 OS=Homo sapiens OX=9606 GN=C9orf85 PE=1 SV=1 && -
5	23867643	23868111	469	YBX1_peak_15321	158	8.67299	19.6255	15.8375	203	Distal Intergenic	23951348	24178263	226916	+	ENSG00000248874	ENST00000512559	-83237	C5orf17	- && sp|P11766|ADHX_HUMAN Alcohol dehydrogenase class-3 OS=Homo sapiens OX=9606 GN=ADH5 PE=1 SV=4 && -
5	167859292	167860586	1295	YBX1_peak_16203a	121	8.62354	15.5987	12.1664	206	Intron (ENST00000518659/ENSG00000145934, intron 2 of 28)	167821068	167952655	131588	+	ENSG00000145934	ENST00000517586	38224	TENM2	- && sp|Q9NT68|TEN2_HUMAN Teneurin-2 OS=Homo sapiens OX=9606 GN=TENM2 PE=1 SV=3 && PF06484:Teneurin Intracellular Region|PF15636:GHH signature containing HNH/Endo VII superfamily nuclease toxin
1	89685028	89685423	396	YBX1_peak_889	121	8.62354	15.5987	12.1664	194	Intron (ENST00000479252/ENSG00000171488, intron 1 of 3)	89661212	89661353	142	-	ENSG00000226394	ENST00000440817	-23675	AC093423.1	- && sp|Q01321|NDUA4_BOVIN Cytochrome c oxidase subunit NDUFA4 OS=Bos taurus OX=9913 GN=NDUFA4 PE=1 SV=1 && -
2	24692811	24693199	389	YBX1_peak_10228	121	8.62354	15.5987	12.1664	190	Intron (ENST00000406961/ENSG00000084676, intron 9 of 22)	24707727	24711483	3757	+	ENSG00000084676	ENST00000486198	-14528	NCOA1	- && sp|Q15788|NCOA1_HUMAN Nuclear receptor coactivator 1 OS=Homo sapiens OX=9606 GN=NCOA1 PE=1 SV=3 && PF08815:Nuclear receptor coactivator|PF16665:Unstructured region on nuclear receptor coactivator protein|PF07469:Domain of unknown function (DUF1518)|PF00989:PAS fold|PF14598:PAS domain|PF08832:Steroid receptor coactivator
2	224960738	224961160	423	YBX1_peak_11564	121	8.62354	15.5987	12.1664	228	Intron (ENST00000258390/ENSG00000135905, intron 1 of 55)	224765090	224947065	181976	-	ENSG00000135905	ENST00000409592	-13673	DOCK10	- && sp|Q96BY6|DOC10_HUMAN Dedicator of cytokinesis protein 10 OS=Homo sapiens OX=9606 GN=DOCK10 PE=1 SV=3 && PF00169:PH domain|PF06920:Dock homology region 2|PF14429:C2 domain in Dock180 and Zizimin proteins
16	53698263	53698923	661	YBX1_peak_7205b	138	8.61631	17.4875	13.894	476	Promoter (2-3kb)	53701692	54008560	306869	+	ENSG00000140718	ENST00000636491	-2769	FTO	- && sp|Q9C0B1|FTO_HUMAN Alpha-ketoglutarate-dependent dioxygenase FTO OS=Homo sapiens OX=9606 GN=FTO PE=1 SV=3 && PF12934:FTO C-terminal domain|PF12933:FTO catalytic domain
13	52063815	52064678	864	YBX1_peak_5011b	138	8.61631	17.4875	13.894	664	Promoter (1-2kb)	52033611	52062132	28522	-	ENSG00000197168	ENST00000529080	-1683	NEK5	- && sp|Q6P3R8|NEK5_HUMAN Serine/threonine-protein kinase Nek5 OS=Homo sapiens OX=9606 GN=NEK5 PE=2 SV=1 && -
7	107743576	107743997	422	YBX1_peak_18315	138	8.61631	17.4875	13.894	221	Promoter (<=1kb)	107743949	107749316	5368	+	ENSG00000105879	ENST00000479443	0	CBLL1	- && sp|Q75N03|HAKAI_HUMAN E3 ubiquitin-protein ligase Hakai OS=Homo sapiens OX=9606 GN=CBLL1 PE=1 SV=1 && PF18408:C2H2 Hakai zinc finger domain
6	130018933	130019763	831	YBX1_peak_17256	138	8.61631	17.4875	13.894	296	Promoter (<=1kb)	130019367	130052980	33614	+	ENSG00000198945	ENST00000528385	0	L3MBTL3	- && sp|Q96JM7|LMBL3_HUMAN Lethal(3)malignant brain tumor-like protein 3 OS=Homo sapiens OX=9606 GN=L3MBTL3 PE=1 SV=2 && PF00536:SAM domain (Sterile alpha motif)|PF02820:mbt repeat
5	76170706	76171139	434	YBX1_peak_15630	138	8.61631	17.4875	13.894	195	Promoter (<=1kb)	76170930	76171106	177	+	ENSG00000251668	ENST00000507884	0	AC113404.2	- && sp|Q6P0Q8|MAST2_HUMAN Microtubule-associated serine/threonine-protein kinase 2 OS=Homo sapiens OX=9606 GN=MAST2 PE=1 SV=2 && -
10	101737963	101738449	487	YBX1_peak_2541	138	8.61631	17.4875	13.894	238	Distal Intergenic	101701998	101730037	28040	-	ENSG00000224817	ENST00000664847	-7926	AC010789.1	- && - && -
17	28458902	28459350	449	YBX1_peak_7830	157	8.6113	19.5138	15.7345	227	Intron (ENST00000481916/ENSG00000258472, intron 7 of 7)	28467822	28468406	585	+	ENSG00000263266	ENST00000571702	-8472	RPS7P1	- && sp|A6H769|RS7_BOVIN 40S ribosomal protein S7 OS=Bos taurus OX=9913 GN=RPS7 PE=2 SV=1 && PF01251:Ribosomal protein S7e
10	32500012	32500467	456	YBX1_peak_2070	157	8.6113	19.5138	15.7345	246	Intron (ENST00000476558/ENSG00000216937, intron 9 of 16)	32511336	32511737	402	-	ENSG00000231245	ENST00000426049	11270	C1DP1	- && sp|Q5RBU4|C1D_PONAB Nuclear nucleic acid-binding protein C1D OS=Pongo abelii OX=9601 GN=C1D PE=2 SV=1 && PF04000:Sas10/Utp3/C1D family
1	217523625	217524052	428	YBX1_peak_1608	157	8.6113	19.5138	15.7345	219	Intron (ENST00000366935/ENSG00000092978, intron 5 of 9)	217491506	217498764	7259	-	ENSG00000092978	ENST00000489246	-24861	GPATCH2	- && sp|Q9NW75|GPTC2_HUMAN G patch domain-containing protein 2 OS=Homo sapiens OX=9606 GN=GPATCH2 PE=1 SV=1 && PF01585:G-patch domain
5	42980534	42980945	412	YBX1_peak_15437	157	8.6113	19.5138	15.7345	199	Downstream (2-3kb)	42972624	42973092	469	+	ENSG00000250711	ENST00000503606	7910	PRELID3BP7	- && sp|Q9Y3B1|PLD3B_HUMAN PRELI domain containing protein 3B OS=Homo sapiens OX=9606 GN=PRELID3B PE=1 SV=2 && -
19	40458090	40458507	418	YBX1_peak_9774	176	8.60764	21.6056	17.6349	214	Promoter (<=1kb)	40447803	40458457	10655	-	ENSG00000090013	ENST00000601346	0	BLVRB	- && sp|P30043|BLVRB_HUMAN Flavin reductase (NADPH) OS=Homo sapiens OX=9606 GN=BLVRB PE=1 SV=3 && -
7	112922636	112923067	432	YBX1_peak_18343	176	8.60764	21.6056	17.6349	201	Intron (ENST00000297145/ENSG00000164603, intron 1 of 4)	112822353	112939298	116946	-	ENSG00000164603	ENST00000485446	16231	BMT2	- && sp|Q1RMZ1|SAMTR_HUMAN S-adenosylmethionine sensor upstream of mTORC1 OS=Homo sapiens OX=9606 GN=BMT2 PE=1 SV=1 && -
3	113849792	113850133	342	YBX1_peak_13547	240	8.60754	28.607	24.0182	173	Promoter (<=1kb)	113850237	113850731	495	-	ENSG00000240776	ENST00000485426	598	AC079944.1	- && sp|Q3T0F4|RS10_BOVIN 40S ribosomal protein S10 OS=Bos taurus OX=9913 GN=RPS10 PE=2 SV=1 && -
13	26806114	26806500	387	YBX1_peak_4844	240	8.60754	28.607	24.0182	194	Distal Intergenic	26755200	26760786	5587	-	ENSG00000132975	ENST00000405846	-45328	GPR12	- && sp|P47775|GPR12_HUMAN G-protein coupled receptor 12 OS=Homo sapiens OX=9606 GN=GPR12 PE=1 SV=1 && PF00001:7 transmembrane receptor (rhodopsin family)
11	76582257	76582720	464	YBX1_peak_3459	195	8.60483	23.7334	19.5639	260	Distal Intergenic	76591023	76591211	189	+	ENSG00000254755	ENST00000527320	-8303	AP001189.2	- && sp|P19338|NUCL_HUMAN Nucleolin OS=Homo sapiens OX=9606 GN=NCL PE=1 SV=3 && -
6	33525305	33525678	374	YBX1_peak_16684	215	8.60262	25.8831	21.5265	192	Distal Intergenic	33540046	33584752	44707	+	ENSG00000204188	ENST00000612409	-14368	GGNBP1	- && sp|Q5YKI7|GGNB1_HUMAN Putative gametogenetin-binding protein 1 OS=Homo sapiens OX=9606 GN=GGNBP1 PE=5 SV=1 && PF14836:Ubiquitin-like domain
6	131135365	131135967	603	YBX1_peak_17263	325	8.57948	37.8177	32.544	265	Promoter (<=1kb)	131135467	131283532	148066	+	ENSG00000118507	ENST00000431975	0	AKAP7	- && sp|Q9P0M2|AKA7G_HUMAN A-kinase anchor protein 7 isoform gamma OS=Homo sapiens OX=9606 GN=AKAP7 PE=1 SV=2 && PF10470:PKA-RI-RII subunit binding domain of A-kinase anchor protein|PF10469:AKAP7 2'5' RNA ligase-like domain
5	3596313	3596903	591	YBX1_peak_15231	175	8.57813	21.5479	17.5804	338	Promoter (<=1kb)	3595832	3601403	5572	+	ENSG00000170549	ENST00000302006	481	IRX1	- && sp|P78414|IRX1_HUMAN Iroquois-class homeodomain protein IRX-1 OS=Homo sapiens OX=9606 GN=IRX1 PE=2 SV=3 && PF05920:Homeobox KN domain
8	52939041	52939418	378	YBX1_peak_19064	175	8.57813	21.5479	17.5804	191	Promoter (<=1kb)	52938431	52941117	2687	+	ENSG00000183729	ENST00000331251	610	NPBWR1	- && sp|P48145|NPBW1_HUMAN Neuropeptides B/W receptor type 1 OS=Homo sapiens OX=9606 GN=NPBWR1 PE=1 SV=2 && PF00001:7 transmembrane receptor (rhodopsin family)
9	34039021	34039484	464	YBX1_peak_19821	175	8.57813	21.5479	17.5804	218	Intron (ENST00000379238/ENSG00000137073, intron 1 of 28)	33994481	34048872	54392	-	ENSG00000137073	ENST00000480885	9388	UBAP2	- && sp|Q5T6F2|UBAP2_HUMAN Ubiquitin-associated protein 2 OS=Homo sapiens OX=9606 GN=UBAP2 PE=1 SV=1 && -
11	97717909	97718312	404	YBX1_peak_3567	175	8.57813	21.5479	17.5804	204	Distal Intergenic	97657464	97657582	119	+	ENSG00000199315	ENST00000362445	60445	RNA5SP347	- && - && -
1	200028973	200029424	452	YBX1_peak_1467	258	8.55311	30.6436	25.8859	244	Promoter (1-2kb)	200027883	200039769	11887	+	ENSG00000116833	ENST00000447034	1090	NR5A2	- && sp|O00482|NR5A2_HUMAN Nuclear receptor subfamily 5 group A member 2 OS=Homo sapiens OX=9606 GN=NR5A2 PE=1 SV=2 && PF00105:Zinc finger, C4 type (two domains)|PF00104:Ligand-binding domain of nuclear hormone receptor
2	197786208	197786933	726	YBX1_peak_11369b	258	8.55311	30.6436	25.8859	519	Promoter (<=1kb)	197726879	197786312	59434	-	ENSG00000152430	ENST00000282278	0	BOLL	- && sp|Q8N9W6|BOLL_HUMAN Protein boule-like OS=Homo sapiens OX=9606 GN=BOLL PE=1 SV=2 && -
2	190534291	190535106	816	YBX1_peak_11328b	258	8.55311	30.6436	25.8859	605	Promoter (<=1kb)	190504338	190534722	30385	-	ENSG00000189362	ENST00000409150	0	NEMP2	- && sp|A6NFY4|NEMP2_HUMAN Nuclear envelope integral membrane protein 2 OS=Homo sapiens OX=9606 GN=NEMP2 PE=2 SV=3 && PF10225:NEMP family
15	39933998	39934550	553	YBX1_peak_6166	277	8.50776	32.6928	27.781	243	Promoter (<=1kb)	39934115	40035591	101477	+	ENSG00000128829	ENST00000263791	0	EIF2AK4	- && sp|Q9P2K8|E2AK4_HUMAN eIF-2-alpha kinase GCN2 OS=Homo sapiens OX=9606 GN=EIF2AK4 PE=1 SV=3 && PF05773:RWD domain|PF13393:Histidyl-tRNA synthetase|PF12745:Anticodon binding domain of tRNAs|PF00069:Protein kinase domain
14	90815769	90816565	797	YBX1_peak_5851	193	8.50698	23.5269	19.3805	251	Promoter (<=1kb)	90524564	90816430	291867	-	ENSG00000165914	ENST00000328459	0	TTC7B	- && sp|Q86TV6|TTC7B_HUMAN Tetratricopeptide repeat protein 7B OS=Homo sapiens OX=9606 GN=TTC7B PE=1 SV=3 && PF13424:Tetratricopeptide repeat|PF12895:Anaphase-promoting complex, cyclosome, subunit 3
11	121362941	121363354	414	YBX1_peak_3696	193	8.50698	23.5269	19.3805	214	Promoter (<=1kb)	121361854	121362865	1012	-	ENSG00000232460	ENST00000527904	-76	BMPR1AP2	- && sp|P36894|BMR1A_HUMAN Bone morphogenetic protein receptor type-1A OS=Homo sapiens OX=9606 GN=BMPR1A PE=1 SV=2 && PF08515:Transforming growth factor beta type I GS-motif|PF07714:Protein tyrosine kinase
21	6498747	6499226	480	YBX1_peak_12231	193	8.50698	23.5269	19.3805	249	Promoter (<=1kb)	6484626	6499202	14577	-	ENSG00000275895	ENST00000620065	0	U2AF1L5	- && sp|A1A4K8|U2AF1_BOVIN Splicing factor U2AF 35 kDa subunit OS=Bos taurus OX=9913 GN=U2AF1 PE=2 SV=1 && -
16	68278713	68279126	414	YBX1_peak_7302	193	8.50698	23.5269	19.3805	193	Intron (ENST00000618043/ENSG00000103064, intron 3 of 9)	68274869	68291578	16710	+	ENSG00000103064	ENST00000566579	3844	SLC7A6	- && sp|Q92536|YLAT2_HUMAN Y+L amino acid transporter 2 OS=Homo sapiens OX=9606 GN=SLC7A6 PE=1 SV=3 && PF13520:Amino acid permease
11	4137235	4137563	329	YBX1_peak_2878	115	8.50465	14.9683	11.5939	150	Promoter (<=1kb)	4137116	4138257	1142	-	ENSG00000255276	ENST00000529323	694	RRM1-AS1	- && - && -
6	27484506	27484853	348	YBX1_peak_16603	115	8.50465	14.9683	11.5939	180	Intron (ENST00000663193/ENSG00000286652, intron 2 of 2)	27473194	27494436	21243	+	ENSG00000286652	ENST00000663193	11312	AL021918.5	- && - && -
5	27282119	27282481	363	YBX1_peak_15343	115	8.50465	14.9683	11.5939	163	Intron (ENST00000650981/ENSG00000250337, intron 2 of 9)	27217714	27496404	278691	+	ENSG00000250337	ENST00000651409	64405	PURPL	- && sp|Q8N7M2|ZN283_HUMAN Zinc finger protein 283 OS=Homo sapiens OX=9606 GN=ZNF283 PE=1 SV=4 && -
8	74469325	74469721	397	YBX1_peak_19195	115	8.50465	14.9683	11.5939	213	Intron (ENST00000524195/ENSG00000104381, intron 1 of 1)	74548543	74548617	75	+	ENSG00000266502	ENST00000581129	-78822	MIR5681A	- && - && -
1	8433442	8433864	423	YBX1_peak_150	115	8.50465	14.9683	11.5939	218	Intron (ENST00000449895/ENSG00000232912, intron 3 of 3)	8425638	8430041	4404	+	ENSG00000232912	ENST00000444276	7804	RERE-AS1	- && - && -
3	2328027	2328448	422	YBX1_peak_12942	115	8.50465	14.9683	11.5939	246	Intron (ENST00000422330/ENSG00000144619, intron 1 of 4)	2362258	2362738	481	+	ENSG00000230398	ENST00000419438	-33810	HINT2P1	- && sp|Q9BX68|HINT2_HUMAN Histidine triad nucleotide-binding protein 2, mitochondrial OS=Homo sapiens OX=9606 GN=HINT2 PE=1 SV=1 && -
3	66212959	66213392	434	YBX1_peak_13368	115	8.50465	14.9683	11.5939	208	Intron (ENST00000354883/ENSG00000144741, intron 1 of 10)	66221012	66378079	157068	+	ENSG00000144741	ENST00000336733	-7620	SLC25A26	- && sp|Q70HW3|SAMC_HUMAN S-adenosylmethionine mitochondrial carrier protein OS=Homo sapiens OX=9606 GN=SLC25A26 PE=1 SV=2 && -
9	74123858	74124346	489	YBX1_peak_19977	115	8.50465	14.9683	11.5939	249	Distal Intergenic	74371335	74373048	1714	+	ENSG00000227809	ENST00000669866	-246989	AL355674.1	- && - && -
1	63058758	63059099	342	YBX1_peak_747	115	8.50465	14.9683	11.5939	182	Distal Intergenic	63078081	63079031	951	-	ENSG00000229225	ENST00000427547	19932	AL162400.2	- && - && -
20	13374290	13374651	362	YBX1_peak_11818	115	8.50465	14.9683	11.5939	183	Distal Intergenic	13368291	13368703	413	-	ENSG00000278153	ENST00000611242	-5587	AL121782.1	- && - && -
9	95515714	95516595	882	YBX1_peak_20137b	323	8.50116	37.5666	32.3099	616	Promoter (<=1kb)	95481971	95516658	34688	-	ENSG00000185920	ENST00000551623	63	PTCH1	- && sp|Q13635|PTC1_HUMAN Protein patched homolog 1 OS=Homo sapiens OX=9606 GN=PTCH1 PE=1 SV=2 && -
21	8402197	8402722	526	YBX1_peak_12244	141	8.49138	17.7717	14.1517	183	Intron (ENST00000623860/ENSG00000280441, intron 2 of 6)	8395607	8395759	153	+	ENSG00000275215	ENST00000613359	6590	RNA5-8SN3	- && - && -
9	83948235	83948705	471	YBX1_peak_20042	141	8.49138	17.7717	14.1517	226	Intron (ENST00000376344/ENSG00000165118, intron 2 of 3)	83953648	83956327	2680	-	ENSG00000165118	ENST00000376340	7622	C9orf64	- && sp|Q5T6V5|QSPP_HUMAN Queuosine salvage protein OS=Homo sapiens OX=9606 GN=C9orf64 PE=1 SV=1 && PF10343:Potential Queuosine, Q, salvage protein family
3	4466906	4467292	387	YBX1_peak_12952	296	8.46938	34.7511	29.6806	182	Promoter (<=1kb)	3781352	4467261	685910	-	ENSG00000144455	ENST00000448413	0	SUMF1	- && sp|Q8NBK3|SUMF1_HUMAN Formylglycine-generating enzyme OS=Homo sapiens OX=9606 GN=SUMF1 PE=1 SV=3 && PF03781:Sulfatase-modifying factor enzyme 1
12	113872762	113873255	494	YBX1_peak_4574	136	8.46187	17.2243	13.6552	276	Intron (ENST00000545145/ENSG00000122965, intron 21 of 24)	113863402	113871597	8196	+	ENSG00000287229	ENST00000671241	9360	AC009731.1	- && - && -
9	107257256	107257719	464	YBX1_peak_20232	115	8.45921	14.8937	11.5236	241	Distal Intergenic	107283137	107306590	23454	+	ENSG00000119318	ENST00000419616	-25418	RAD23B	- && sp|P54727|RD23B_HUMAN UV excision repair protein RAD23 homolog B OS=Homo sapiens OX=9606 GN=RAD23B PE=1 SV=1 && PF00627:UBA/TS-N domain|PF00240:Ubiquitin family|PF09280:XPC-binding domain
2	129144333	129144772	440	YBX1_peak_10963	212	8.45164	25.5397	21.2129	238	Distal Intergenic	129063846	129071725	7880	-	ENSG00000238277	ENST00000413403	-72608	AC068483.1	- && - && -
6	140373594	140374096	503	YBX1_peak_17325	212	8.45164	25.5397	21.2129	244	Distal Intergenic	140205252	140205326	75	+	ENSG00000263514	ENST00000582138	168342	MIR3668	- && - && -
2	62042386	62042763	378	YBX1_peak_10496	202	8.44688	24.4621	20.23	194	Intron (ENST00000472729/ENSG00000173163, intron 2 of 2)	62000979	62147247	146269	+	ENSG00000173163	ENST00000427417	41407	COMMD1	- && sp|Q8N668|COMD1_HUMAN COMM domain-containing protein 1 OS=Homo sapiens OX=9606 GN=COMMD1 PE=1 SV=1 && PF07258:COMM domain|PF17221:COMMD1 N-terminal domain
21	43107113	43107576	464	YBX1_peak_12446	182	8.43007	22.3072	18.2729	208	Promoter (<=1kb)	43092956	43107524	14569	-	ENSG00000160201	ENST00000464750	0	U2AF1	- && sp|A1A4K8|U2AF1_BOVIN Splicing factor U2AF 35 kDa subunit OS=Bos taurus OX=9913 GN=U2AF1 PE=2 SV=1 && -
6	159503644	159504069	426	YBX1_peak_17454	131	8.42979	16.6815	13.1551	241	Intron (ENST00000656085/ENSG00000286533, intron 1 of 1)	159526062	159526527	466	-	ENSG00000216480	ENST00000404609	22458	AL078604.1	- && sp|Q6QN05|RL21_CHILA 60S ribosomal protein L21 OS=Chinchilla lanigera OX=34839 GN=RPL21 PE=2 SV=3 && -
7	69597260	69597716	457	YBX1_peak_18013	163	8.40854	20.1741	16.3406	248	Promoter (<=1kb)	69594793	69597493	2701	-	ENSG00000234215	ENST00000669908	0	CT66	- && - && -
12	104323237	104323969	733	YBX1_peak_4498	163	8.40854	20.1741	16.3406	442	Intron (ENST00000429002/ENSG00000198431, intron 10 of 17)	104334127	104348583	14457	+	ENSG00000198431	ENST00000525265	-10158	TXNRD1	- && sp|Q16881|TRXR1_HUMAN Thioredoxin reductase 1, cytoplasmic OS=Homo sapiens OX=9606 GN=TXNRD1 PE=1 SV=3 && -
1	108535881	108536291	411	YBX1_peak_979	163	8.40854	20.1741	16.3406	216	Distal Intergenic	108560089	108644900	84812	+	ENSG00000162636	ENST00000405454	-23798	FAM102B	- && sp|Q5T8I3|F102B_HUMAN Protein FAM102B OS=Homo sapiens OX=9606 GN=FAM102B PE=1 SV=2 && -
1	11909273	11909773	501	YBX1_peak_198	230	8.40736	27.5742	23.0737	269	Promoter (<=1kb)	11909808	11909927	120	-	ENSG00000201801	ENST00000364931	154	RNU5E-4P	- && - && -
13	42476189	42476601	413	YBX1_peak_4942	230	8.40736	27.5742	23.0737	198	Intron (ENST00000637043/ENSG00000283554, intron 3 of 3)	42424892	42485956	61065	+	ENSG00000283554	ENST00000637043	51297	LINC02341	- && - && -
4	158830201	158830637	437	YBX1_peak_14958	131	8.40552	16.6406	13.1202	214	Promoter (1-2kb)	158832080	158859647	27568	+	ENSG00000052795	ENST00000504715	-1443	FNIP2	- && sp|Q9P278|FNIP2_HUMAN Folliculin-interacting protein 2 OS=Homo sapiens OX=9606 GN=FNIP2 PE=1 SV=2 && PF14636:Folliculin-interacting protein N-terminus|PF14638:Folliculin-interacting protein C-terminus|PF14637:Folliculin-interacting protein middle domain
13	73575440	73575810	371	YBX1_peak_5078	131	8.40552	16.6406	13.1202	164	Promoter (<=1kb)	73574513	73588070	13558	+	ENSG00000228295	ENST00000666930	927	LINC00392	- && - && -
7	94665409	94665824	416	YBX1_peak_18182	131	8.40552	16.6406	13.1202	233	Promoter (<=1kb)	94664735	94669180	4446	+	ENSG00000242265	ENST00000465184	674	PEG10	- && sp|Q86TG7|PEG10_HUMAN Retrotransposon-derived protein PEG10 OS=Homo sapiens OX=9606 GN=PEG10 PE=1 SV=2 && PF16297:Domain of unknown function (DUF4939)
1	174665311	174665692	382	YBX1_peak_1354	131	8.40552	16.6406	13.1202	178	Intron (ENST00000251507/ENSG00000152061, intron 14 of 20)	174637378	174705750	68373	+	ENSG00000152061	ENST00000474375	27933	RABGAP1L	- && sp|B7ZAP0|RBG10_HUMAN Rab GTPase-activating protein 1-like, isoform 10 OS=Homo sapiens OX=9606 GN=RABGAP1L PE=1 SV=1 && -
11	91063565	91064015	451	YBX1_peak_3532	131	8.40552	16.6406	13.1202	255	Distal Intergenic	91093875	91094260	386	-	ENSG00000279438	ENST00000625137	30245	AP001002.2	- && - && -
2	231037256	231038418	1163	YBX1_peak_11595a	225	8.39605	27.0119	22.5519	241	Promoter (<=1kb)	231037523	231049719	12197	+	ENSG00000204128	ENST00000373640	0	C2orf72	- && sp|A6NCS6|CB072_HUMAN Uncharacterized protein C2orf72 OS=Homo sapiens OX=9606 GN=C2orf72 PE=1 SV=2 && PF15443:Domain of unknown function (DUF4630)
4	174692091	174692481	391	YBX1_peak_15031	144	8.38001	18.0782	14.4337	191	Intron (ENST00000274093/ENSG00000145451, intron 5 of 9)	174712515	174713773	1259	-	ENSG00000145451	ENST00000483010	21292	GLRA3	- && sp|O75311|GLRA3_HUMAN Glycine receptor subunit alpha-3 OS=Homo sapiens OX=9606 GN=GLRA3 PE=1 SV=2 && PF02932:Neurotransmitter-gated ion-channel transmembrane region|PF02931:Neurotransmitter-gated ion-channel ligand binding domain
17	56960508	56960996	489	YBX1_peak_8198	269	8.37443	31.7771	26.9255	252	Promoter (<=1kb)	56950913	56960776	9864	-	ENSG00000121058	ENST00000573008	0	COIL	- && sp|P38432|COIL_HUMAN Coilin OS=Homo sapiens OX=9606 GN=COIL PE=1 SV=1 && PF15862:Coilin N-terminus
9	131277002	131278227	1226	YBX1_peak_20468b	269	8.37443	31.7771	26.9255	979	Promoter (<=1kb)	131258078	131276510	18433	-	ENSG00000126882	ENST00000372271	-492	FAM78A	- && sp|Q5JUQ0|FA78A_HUMAN Protein FAM78A OS=Homo sapiens OX=9606 GN=FAM78A PE=1 SV=1 && -
10	110766695	110767604	910	YBX1_peak_2604a	117	8.37427	15.1898	11.7937	206	Intron (ENST00000369519/ENSG00000203867, intron 1 of 13)	110761142	110761242	101	+	ENSG00000199364	ENST00000362494	5553	RNA5SP327	- && - && -
11	61580724	61581613	890	YBX1_peak_3211b	380	8.36124	43.5803	38.0244	645	Promoter (<=1kb)	61515313	61581148	65836	-	ENSG00000011347	ENST00000263846	0	SYT7	- && sp|O43581|SYT7_HUMAN Synaptotagmin-7 OS=Homo sapiens OX=9606 GN=SYT7 PE=1 SV=3 && -
19	14117325	14117820	496	YBX1_peak_9445	249	8.3567	29.5852	24.9181	266	Promoter (<=1kb)	14091688	14117744	26057	-	ENSG00000072062	ENST00000308677	0	PRKACA	- && sp|P17612|KAPCA_HUMAN cAMP-dependent protein kinase catalytic subunit alpha OS=Homo sapiens OX=9606 GN=PRKACA PE=1 SV=2 && PF00069:Protein kinase domain
16	80804005	80804987	983	YBX1_peak_7383	186	8.35175	22.6708	18.6037	422	Promoter (<=1kb)	80597907	80804598	206692	-	ENSG00000166446	ENST00000570137	0	CDYL2	- && sp|Q8N8U2|CDYL2_HUMAN Chromodomain Y-like protein 2 OS=Homo sapiens OX=9606 GN=CDYL2 PE=1 SV=2 && PF00378:Enoyl-CoA hydratase/isomerase|PF00385:Chromo (CHRromatin Organisation MOdifier) domain
6	118893683	118894124	442	YBX1_peak_17202	268	8.34094	31.6828	26.8415	218	Promoter (<=1kb)	118894152	118909171	15020	+	ENSG00000111875	ENST00000229595	-28	ASF1A	- && sp|Q9Y294|ASF1A_HUMAN Histone chaperone ASF1A OS=Homo sapiens OX=9606 GN=ASF1A PE=1 SV=1 && PF04729:ASF1 like histone chaperone
10	104269959	104270341	383	YBX1_peak_2580	125	8.34039	16.0535	12.585	180	Promoter (<=1kb)	104269184	104304950	35767	+	ENSG00000065621	ENST00000338595	775	GSTO2	- && sp|Q9H4Y5|GSTO2_HUMAN Glutathione S-transferase omega-2 OS=Homo sapiens OX=9606 GN=GSTO2 PE=1 SV=1 && PF13417:Glutathione S-transferase, N-terminal domain|PF13410:Glutathione S-transferase, C-terminal domain
8	42918809	42919244	436	YBX1_peak_19018	148	8.33942	18.5098	14.8253	227	Intron (ENST00000527306/ENSG00000168172, intron 2 of 15)	42887728	42897290	9563	-	ENSG00000120925	ENST00000524954	-21519	RNF170	- && sp|Q96K19|RN170_HUMAN E3 ubiquitin-protein ligase RNF170 OS=Homo sapiens OX=9606 GN=RNF170 PE=1 SV=2 && -
3	121312899	121313657	759	YBX1_peak_13585	148	8.33942	18.5098	14.8253	258	Intron (ENST00000273666/ENSG00000145087, intron 20 of 27)	121356991	121357940	950	+	ENSG00000242103	ENST00000481228	-43334	AC079841.1	- && sp|Q92747|ARC1A_HUMAN Actin-related protein 2/3 complex subunit 1A OS=Homo sapiens OX=9606 GN=ARPC1A PE=1 SV=2 && -
13	85340573	85340980	408	YBX1_peak_5140	148	8.33942	18.5098	14.8253	194	Distal Intergenic	85363601	85544570	180970	+	ENSG00000226317	ENST00000424926	-22621	LINC00351	- && - && -
2	179319400	179319936	537	YBX1_peak_11276	148	8.33942	18.5098	14.8253	251	Distal Intergenic	179273831	179285707	11877	+	ENSG00000237477	ENST00000419129	45569	AC093911.1	- && - && -
16	73057575	73059058	1484	YBX1_peak_7346b	296	8.29973	34.7722	29.699	1157	Promoter (<=1kb)	73058881	73059222	342	-	ENSG00000140836	ENST00000558842	164	ZFHX3	- && sp|Q15911|ZFHX3_HUMAN Zinc finger homeobox protein 3 OS=Homo sapiens OX=9606 GN=ZFHX3 PE=1 SV=2 && PF00046:Homeodomain
2	24490613	24492262	1650	YBX1_peak_10226a	306	8.29349	35.8225	30.6725	534	Promoter (<=1kb)	24491914	24644055	152142	+	ENSG00000084676	ENST00000496333	0	NCOA1	- && sp|Q15788|NCOA1_HUMAN Nuclear receptor coactivator 1 OS=Homo sapiens OX=9606 GN=NCOA1 PE=1 SV=3 && PF08815:Nuclear receptor coactivator|PF16665:Unstructured region on nuclear receptor coactivator protein|PF07469:Domain of unknown function (DUF1518)|PF00989:PAS fold|PF14598:PAS domain|PF08832:Steroid receptor coactivator
3	43286265	43287281	1017	YBX1_peak_13180	306	8.29349	35.8225	30.6725	641	Promoter (<=1kb)	43286512	43348838	62327	+	ENSG00000163788	ENST00000454177	0	SNRK	- && sp|Q9NRH2|SNRK_HUMAN SNF-related serine/threonine-protein kinase OS=Homo sapiens OX=9606 GN=SNRK PE=1 SV=2 && PF00069:Protein kinase domain
2	216498862	216499237	376	YBX1_peak_11494	166	8.2922	20.467	16.6006	192	Promoter (<=1kb)	216498862	216501462	2601	+	ENSG00000197756	ENST00000420712	0	RPL37A	- && sp|Q3MIC0|RL37A_BOVIN 60S ribosomal protein L37a OS=Bos taurus OX=9913 GN=RPL37A PE=3 SV=3 && -
15	62218797	62219165	369	YBX1_peak_6354	166	8.2922	20.467	16.6006	208	Intron (ENST00000657134/ENSG00000259697, intron 1 of 3)	62196454	62222911	26458	-	ENSG00000259697	ENST00000657134	3746	AC126323.2	- && sp|A0A096LPI5|GVQW2_HUMAN Putative uncharacterized protein CCDC28A-AS1 OS=Homo sapiens OX=9606 GN=CCDC28A-AS1 PE=4 SV=1 && -
15	45885793	45886234	442	YBX1_peak_6242	166	8.2922	20.467	16.6006	229	Intron (ENST00000559600/ENSG00000259200, intron 2 of 4)	45879637	45928936	49300	+	ENSG00000259200	ENST00000655516	6156	AC068722.1	- && - && -
13	87561613	87562046	434	YBX1_peak_5146	166	8.2922	20.467	16.6006	214	Intron (ENST00000436290/ENSG00000228824, intron 1 of 5)	87607907	87609234	1328	-	ENSG00000272515	ENST00000607405	47188	AL355578.1	- && - && -
19	15631696	15632074	379	YBX1_peak_9470	166	8.2922	20.467	16.6006	193	Distal Intergenic	15628349	15629635	1287	+	ENSG00000186526	ENST00000589722	3347	CYP4F8	- && sp|P98187|CP4F8_HUMAN Cytochrome P450 4F8 OS=Homo sapiens OX=9606 GN=CYP4F8 PE=1 SV=1 && -
6	28074241	28074580	340	YBX1_peak_16613	108	8.28166	14.1905	10.8859	158	Promoter (<=1kb)	28073316	28074260	945	+	ENSG00000220721	ENST00000402365	925	OR1F12	- && sp|Q8NHA8|OR1FC_HUMAN Olfactory receptor 1F12 OS=Homo sapiens OX=9606 GN=OR1F12 PE=3 SV=1 && PF13853:Olfactory receptor
13	40424697	40425053	357	YBX1_peak_4921	108	8.28166	14.1905	10.8859	179	Intron (ENST00000637523/ENSG00000215483, intron 5 of 10)	40314795	40439787	124993	-	ENSG00000215483	ENST00000400432	14734	LINC00598	- && sp|Q6UX73|CP089_HUMAN UPF0764 protein C16orf89 OS=Homo sapiens OX=9606 GN=C16orf89 PE=1 SV=2 && -
12	1346592	1346943	352	YBX1_peak_3799	108	8.28166	14.1905	10.8859	202	Intron (ENST00000543086/ENSG00000082805, intron 14 of 17)	1385833	1386987	1155	+	ENSG00000267285	ENST00000537181	-38890	AC004672.2	- && - && -
9	73321190	73321543	354	YBX1_peak_19976	108	8.28166	14.1905	10.8859	156	Distal Intergenic	73168098	73170393	2296	+	ENSG00000135046	ENST00000491192	153092	ANXA1	- && sp|P04083|ANXA1_HUMAN Annexin A1 OS=Homo sapiens OX=9606 GN=ANXA1 PE=1 SV=2 && PF00191:Annexin
14	86874898	86875237	340	YBX1_peak_5829	108	8.28166	14.1905	10.8859	169	Distal Intergenic	86905778	86922755	16978	+	ENSG00000258804	ENST00000557527	-30541	LINC01148	- && sp|P08548|LIN1_NYCCO LINE-1 reverse transcriptase homolog OS=Nycticebus coucang OX=9470 PE=4 SV=1 && -
11	129660050	129660483	434	YBX1_peak_3750	108	8.28166	14.1905	10.8859	233	Distal Intergenic	129612116	129617269	5154	-	ENSG00000281097	ENST00000631195	-42781	AP003500.1	- && - && -
6	104991021	104991454	434	YBX1_peak_17098	147	8.2801	18.4027	14.7242	203	Intron (ENST00000635857/ENSG00000187772, intron 4 of 5)	104957107	105083332	126226	+	ENSG00000187772	ENST00000345080	33914	LIN28B	- && sp|Q6ZN17|LN28B_HUMAN Protein lin-28 homolog B OS=Homo sapiens OX=9606 GN=LIN28B PE=1 SV=1 && PF00313:'Cold-shock' DNA-binding domain
5	37519323	37519868	546	YBX1_peak_15401	147	8.2801	18.4027	14.7242	240	Intron (ENST00000265107/ENSG00000082068, intron 9 of 17)	37505688	37506857	1170	-	ENSG00000248216	ENST00000504141	-12466	KCTD9P5	- && sp|Q7L273|KCTD9_HUMAN BTB/POZ domain-containing protein KCTD9 OS=Homo sapiens OX=9606 GN=KCTD9 PE=1 SV=1 && PF02214:BTB/POZ domain
14	50956360	50956732	373	YBX1_peak_5552	147	8.2801	18.4027	14.7242	167	Exon (ENST00000553648/ENSG00000258711, exon 2 of 2)	50956259	50962002	5744	-	ENSG00000258711	ENST00000553648	5270	AL358334.2	- && sp|P61583|NP5_HUMAN Endogenous retrovirus group K member 5 Np9 protein OS=Homo sapiens OX=9606 GN=ERVK-5 PE=3 SV=1 && -
3	177412686	177413053	368	YBX1_peak_13865	147	8.2801	18.4027	14.7242	153	Distal Intergenic	177441910	177546044	104135	+	ENSG00000228221	ENST00000657906	-28857	LINC00578	- && - && -
6	108269844	108270502	659	YBX1_peak_17129	147	8.2801	18.4027	14.7242	462	Distal Intergenic	108275642	108276546	905	+	ENSG00000230248	ENST00000419801	-5140	Z98742.1	- && - && -
1	51711079	51711468	390	YBX1_peak_669	112	8.26751	14.5796	11.2382	193	Promoter (2-3kb)	51709062	51709940	879	+	ENSG00000232846	ENST00000424829	2017	SLC25A6P3	- && sp|P12236|ADT3_HUMAN ADP/ATP translocase 3 OS=Homo sapiens OX=9606 GN=SLC25A6 PE=1 SV=4 && PF00153:Mitochondrial carrier protein
14	53953391	53953904	514	YBX1_peak_5575	345	8.25791	39.9797	34.5883	263	Promoter (<=1kb)	53949741	53953455	3715	-	ENSG00000125378	ENST00000558984	0	BMP4	- && sp|P12644|BMP4_HUMAN Bone morphogenetic protein 4 OS=Homo sapiens OX=9606 GN=BMP4 PE=1 SV=1 && PF00688:TGF-beta propeptide|PF00019:Transforming growth factor beta like domain
19	55655040	55655519	480	YBX1_peak_10048	300	8.25784	35.1755	30.0703	270	Promoter (<=1kb)	55655065	55674298	19234	+	ENSG00000063244	ENST00000308924	0	U2AF2	- && sp|P26368|U2AF2_HUMAN Splicing factor U2AF 65 kDa subunit OS=Homo sapiens OX=9606 GN=U2AF2 PE=1 SV=4 && PF00076:RNA recognition motif. (a.k.a. RRM, RBD, or RNP domain)
11	9264717	9265416	700	YBX1_peak_2905	300	8.25784	35.1755	30.0703	421	Promoter (<=1kb)	9138825	9265350	126526	-	ENSG00000184014	ENST00000328194	0	DENND5A	- && sp|Q6IQ26|DEN5A_HUMAN DENN domain-containing protein 5A OS=Homo sapiens OX=9606 GN=DENND5A PE=1 SV=2 && PF03456:uDENN domain|PF03455:dDENN domain|PF02759:RUN domain|PF02141:DENN (AEX-3) domain|PF01477:PLAT/LH2 domain
2	112481805	112482505	701	YBX1_peak_10846	184	8.25678	22.4709	18.4189	295	Promoter (<=1kb)	112482156	112541739	59584	+	ENSG00000114999	ENST00000233336	0	TTL	- && sp|Q8NG68|TTL_HUMAN Tubulin--tyrosine ligase OS=Homo sapiens OX=9606 GN=TTL PE=1 SV=2 && -
15	23561908	23562289	382	YBX1_peak_6056	184	8.25678	22.4709	18.4189	207	Promoter (<=1kb)	23562062	23562131	70	-	ENSG00000265673	ENST00000584178	0	MIR4508	- && - && -
20	43677506	43677859	354	YBX1_peak_12040	184	8.25678	22.4709	18.4189	182	Intron (ENST00000396863/ENSG00000101057, intron 2 of 12)	43667114	43716482	49369	+	ENSG00000101057	ENST00000217026	10392	MYBL2	- && sp|P10244|MYBB_HUMAN Myb-related protein B OS=Homo sapiens OX=9606 GN=MYBL2 PE=1 SV=1 && -
12	123372030	123372443	414	YBX1_peak_4668	184	8.25678	22.4709	18.4189	183	Distal Intergenic	123364953	123366113	1161	+	ENSG00000256092	ENST00000543072	7077	AC137767.1	- && - && -
10	132537737	132538329	593	YBX1_peak_2753	212	8.24888	25.599	21.2707	266	Promoter (<=1kb)	132537787	132783480	245694	+	ENSG00000068383	ENST00000368594	0	INPP5A	- && sp|Q14642|I5P1_HUMAN Inositol polyphosphate-5-phosphatase A OS=Homo sapiens OX=9606 GN=INPP5A PE=1 SV=1 && PF03372:Endonuclease/Exonuclease/phosphatase family
19	93074	93568	495	YBX1_peak_9022	365	8.24325	42.0627	36.5731	269	Promoter (<=1kb)	94062	94974	913	+	ENSG00000282137	ENST00000633500	-494	OR4G3P	- && sp|Q96R69|OR4F4_HUMAN Olfactory receptor 4F4 OS=Homo sapiens OX=9606 GN=OR4F4 PE=2 SV=2 && -
3	160100556	160100991	436	YBX1_peak_13815	104	8.24062	13.7407	10.4717	219	Promoter (<=1kb)	160100850	160102793	1944	+	ENSG00000184100	ENST00000466133	0	BRD7P2	- && sp|Q9NPI1|BRD7_HUMAN Bromodomain-containing protein 7 OS=Homo sapiens OX=9606 GN=BRD7 PE=1 SV=1 && -
2	148178953	148179412	460	YBX1_peak_11060	104	8.24062	13.7407	10.4717	220	Promoter (<=1kb)	148178700	148472455	293756	+	ENSG00000204406	ENST00000627651	253	MBD5	- && sp|Q9P267|MBD5_HUMAN Methyl-CpG-binding domain protein 5 OS=Homo sapiens OX=9606 GN=MBD5 PE=1 SV=3 && PF00855:PWWP domain
2	57431118	57431543	426	YBX1_peak_10468	104	8.24062	13.7407	10.4717	206	Promoter (<=1kb)	57429548	57430693	1146	-	ENSG00000270569	ENST00000605793	-425	AC068276.1	- && sp|Q9Y244|POMP_HUMAN Proteasome maturation protein OS=Homo sapiens OX=9606 GN=POMP PE=1 SV=1 && -
19	20529493	20529959	467	YBX1_peak_9569	104	8.24062	13.7407	10.4717	209	Intron (ENST00000653011/ENSG00000269043, intron 2 of 2)	20535825	20544709	8885	-	ENSG00000237440	ENST00000596530	14750	AC008554.1	- && sp|O75373|ZN737_HUMAN Zinc finger protein 737 OS=Homo sapiens OX=9606 GN=ZNF737 PE=2 SV=3 && -
4	144756420	144756834	415	YBX1_peak_14868	104	8.24062	13.7407	10.4717	190	Intron (ENST00000650526/ENSG00000285783, intron 1 of 14)	144739762	144739941	180	-	ENSG00000273621	ENST00000612113	-16479	RF02271	- && - && -
9	40059004	40059338	335	YBX1_peak_19895	104	8.24062	13.7407	10.4717	184	Intron (ENST00000640245/ENSG00000204837, intron 1 of 3)	40105822	40106527	706	+	ENSG00000237846	ENST00000414297	-46484	AL773545.3	- && - && -
11	113216056	113216443	388	YBX1_peak_3639	104	8.24062	13.7407	10.4717	233	Intron (ENST00000621518/ENSG00000149294, intron 9 of 19)	113231380	113232748	1369	+	ENSG00000149294	ENST00000534046	-14937	NCAM1	- && sp|P13591|NCAM1_HUMAN Neural cell adhesion molecule 1 OS=Homo sapiens OX=9606 GN=NCAM1 PE=1 SV=3 && PF07679:Immunoglobulin I-set domain|PF13927:Immunoglobulin domain|PF00041:Fibronectin type III domain
11	40313645	40314043	399	YBX1_peak_3086	104	8.24062	13.7407	10.4717	193	Intron (ENST00000619527/ENSG00000148948, intron 1 of 2)	40114205	40319730	205526	-	ENSG00000148948	ENST00000619527	5687	LRRC4C	- && sp|Q9HCJ2|LRC4C_HUMAN Leucine-rich repeat-containing protein 4C OS=Homo sapiens OX=9606 GN=LRRC4C PE=1 SV=1 && PF13306:BspA type Leucine rich repeat region (6 copies)|PF13855:Leucine rich repeat|PF07679:Immunoglobulin I-set domain
16	29553987	29554382	396	YBX1_peak_7047	104	8.24062	13.7407	10.4717	189	Intron (ENST00000566127/ENSG00000205534, intron 8 of 28)	29527568	29594966	67399	-	ENSG00000205534	ENST00000566127	40584	SMG1P2	- && sp|Q96Q15|SMG1_HUMAN Serine/threonine-protein kinase SMG1 OS=Homo sapiens OX=9606 GN=SMG1 PE=1 SV=3 && -
12	82970308	82970659	352	YBX1_peak_4371	104	8.24062	13.7407	10.4717	172	Intron (ENST00000551915/ENSG00000179104, intron 7 of 7)	83021890	83021992	103	+	ENSG00000252220	ENST00000516411	-51231	RNU6-977P	- && - && -
4	185443832	185444276	445	YBX1_peak_15121	104	8.24062	13.7407	10.4717	202	Intron (ENST00000508698/ENSG00000205129, intron 4 of 5)	185445485	185458366	12882	-	ENSG00000168491	ENST00000508538	14090	CCDC110	- && sp|Q8TBZ0|CC110_HUMAN Coiled-coil domain-containing protein 110 OS=Homo sapiens OX=9606 GN=CCDC110 PE=1 SV=1 && -
4	64333732	64334069	338	YBX1_peak_14448	104	8.24062	13.7407	10.4717	163	Intron (ENST00000507440/ENSG00000205678, intron 2 of 11)	64298864	64322696	23833	-	ENSG00000205678	ENST00000513125	-11036	TECRL	- && sp|Q5HYJ1|TECRL_HUMAN Trans-2,3-enoyl-CoA reductase-like OS=Homo sapiens OX=9606 GN=TECRL PE=2 SV=1 && PF02544:3-oxo-5-alpha-steroid 4-dehydrogenase
7	143995380	143995812	433	YBX1_peak_18538	104	8.24062	13.7407	10.4717	205	Intron (ENST00000470988/ENSG00000213215, intron 2 of 2)	144000320	144008793	8474	+	ENSG00000221813	ENST00000641698	-4508	OR6B1	- && sp|O95007|OR6B1_HUMAN Olfactory receptor 6B1 OS=Homo sapiens OX=9606 GN=OR6B1 PE=1 SV=1 && -
2	51749879	51750325	447	YBX1_peak_10432	104	8.24062	13.7407	10.4717	191	Intron (ENST00000440698/ENSG00000231918, intron 5 of 10)	51775258	51775402	145	-	ENSG00000223710	ENST00000443337	25077	CRYGGP	- && sp|P07320|CRGD_HUMAN Gamma-crystallin D OS=Homo sapiens OX=9606 GN=CRYGD PE=1 SV=3 && -
2	66605834	66606275	442	YBX1_peak_10544	104	8.24062	13.7407	10.4717	205	Intron (ENST00000433396/ENSG00000232046, intron 1 of 5)	66574030	66695505	121476	+	ENSG00000232046	ENST00000433396	31804	LINC01798	- && - && -
2	180584994	180585473	480	YBX1_peak_11282	104	8.24062	13.7407	10.4717	252	Intron (ENST00000429816/ENSG00000225258, intron 3 of 3)	180692104	180916939	224836	+	ENSG00000281131	ENST00000629145	-106631	SCHLAP1	- && - && -
2	58557223	58557586	364	YBX1_peak_10475	104	8.24062	13.7407	10.4717	187	Intron (ENST00000422723/ENSG00000233723, intron 2 of 5)	58520753	59061653	540901	+	ENSG00000233723	ENST00000427421	36470	LINC01122	- && sp|Q96MD7|CI085_HUMAN Uncharacterized protein C9orf85 OS=Homo sapiens OX=9606 GN=C9orf85 PE=1 SV=1 && -
6	22836436	22837424	989	YBX1_peak_16573b	104	8.24062	13.7407	10.4717	732	Intron (ENST00000420572/ENSG00000233358, intron 2 of 2)	22663507	22675493	11987	+	ENSG00000286954	ENST00000660833	172929	AL033539.2	- && sp|O00370|LORF2_HUMAN LINE-1 retrotransposable element ORF2 protein OS=Homo sapiens OX=9606 PE=1 SV=1 && -
2	215650841	215651249	409	YBX1_peak_11488	104	8.24062	13.7407	10.4717	206	Intron (ENST00000417485/ENSG00000237525, intron 2 of 7)	215619643	215660814	41172	-	ENSG00000235770	ENST00000654368	9565	LINC00607	- && - && -
10	51181233	51181597	365	YBX1_peak_2181	104	8.24062	13.7407	10.4717	176	Intron (ENST00000401604/ENSG00000185532, intron 2 of 17)	51244894	51245806	913	-	ENSG00000231132	ENST00000435271	64209	AC022537.1	- && - && -
13	97251779	97252190	412	YBX1_peak_5182	104	8.24062	13.7407	10.4717	206	Intron (ENST00000397601/ENSG00000139793, intron 1 of 6)	97222355	97394120	171766	+	ENSG00000139793	ENST00000345429	29424	MBNL2	- && sp|Q5VZF2|MBNL2_HUMAN Muscleblind-like protein 2 OS=Homo sapiens OX=9606 GN=MBNL2 PE=1 SV=2 && -
2	33962291	33962666	376	YBX1_peak_10305	104	8.24062	13.7407	10.4717	172	Intron (ENST00000366209/ENSG00000228262, intron 4 of 5)	33891057	33991618	100562	+	ENSG00000228262	ENST00000661209	71234	LINC01320	- && - && -
10	60362918	60363245	328	YBX1_peak_2218	104	8.24062	13.7407	10.4717	187	Intron (ENST00000280772/ENSG00000151150, intron 1 of 43)	60026298	60389875	363578	-	ENSG00000151150	ENST00000280772	26630	ANK3	- && sp|Q12955|ANK3_HUMAN Ankyrin-3 OS=Homo sapiens OX=9606 GN=ANK3 PE=1 SV=3 && PF00531:Death domain|PF13637:Ankyrin repeats (many copies)|PF12796:Ankyrin repeats (3 copies)|PF17809:UPA domain|PF00791:ZU5 domain
4	106204772	106205127	356	YBX1_peak_14660	104	8.24062	13.7407	10.4717	177	Intron (ENST00000273980/ENSG00000145348, intron 21 of 26)	106171241	106213598	42358	-	ENSG00000145348	ENST00000511011	8471	TBCK	- && sp|Q8TEA7|TBCK_HUMAN TBC domain-containing protein kinase-like protein OS=Homo sapiens OX=9606 GN=TBCK PE=1 SV=4 && PF00069:Protein kinase domain|PF00581:Rhodanese-like domain|PF00566:Rab-GTPase-TBC domain
5	44378330	44378740	411	YBX1_peak_15453	104	8.24062	13.7407	10.4717	217	Intron (ENST00000264664/ENSG00000070193, intron 1 of 2)	44388732	44413989	25258	+	ENSG00000248464	ENST00000502457	-9992	FGF10-AS1	- && - && -
4	114909332	114909770	439	YBX1_peak_14720	104	8.24062	13.7407	10.4717	221	Intron (ENST00000264363/ENSG00000138653, intron 6 of 13)	114799331	114799629	299	+	ENSG00000240637	ENST00000496066	110001	RN7SL808P	- && - && -
3	190966094	190966509	416	YBX1_peak_13973	104	8.24062	13.7407	10.4717	206	Distal Intergenic	190855644	190892429	36786	-	ENSG00000205835	ENST00000479491	-73665	GMNC	- && sp|A6NCL1|GEMC1_HUMAN Geminin coiled-coil domain-containing protein 1 OS=Homo sapiens OX=9606 GN=GMNC PE=1 SV=2 && -
13	58470636	58471027	392	YBX1_peak_5041	104	8.24062	13.7407	10.4717	199	Distal Intergenic	58527655	58527751	97	-	ENSG00000222733	ENST00000410801	56724	RNY4P29	- && - && -
6	114514843	114515222	380	YBX1_peak_17178	104	8.24062	13.7407	10.4717	168	Distal Intergenic	114481425	114488752	7328	-	ENSG00000232395	ENST00000446358	-26091	AL138830.2	- && - && -
3	34979698	34980076	379	YBX1_peak_13123	104	8.24062	13.7407	10.4717	199	Distal Intergenic	34872641	34873854	1214	+	ENSG00000235534	ENST00000431896	107057	FECHP1	- && sp|P22830|HEMH_HUMAN Ferrochelatase, mitochondrial OS=Homo sapiens OX=9606 GN=FECH PE=1 SV=2 && -
3	82742561	82742919	359	YBX1_peak_13436	104	8.24062	13.7407	10.4717	193	Distal Intergenic	82806515	82808021	1507	-	ENSG00000241095	ENST00000492267	65102	CYP51A1P1	- && sp|Q5RE72|CP51A_PONAB Lanosterol 14-alpha demethylase OS=Pongo abelii OX=9601 GN=CYP51A1 PE=2 SV=2 && -
8	63512709	63513101	393	YBX1_peak_19126	104	8.24062	13.7407	10.4717	202	Distal Intergenic	63472371	63478745	6375	+	ENSG00000253894	ENST00000655858	40338	AC011124.2	- && - && -
14	80034311	80034672	362	YBX1_peak_5801	104	8.24062	13.7407	10.4717	186	Distal Intergenic	79893080	79974169	81090	-	ENSG00000258416	ENST00000554307	-60142	AF123462.1	- && - && -
6	141004486	141004938	453	YBX1_peak_17328	104	8.24062	13.7407	10.4717	240	Distal Intergenic	141019788	141020026	239	-	ENSG00000275138	ENST00000617394	15088	AL357080.1	- && - && -
14	43343719	43344049	331	YBX1_peak_5495	104	8.24062	13.7407	10.4717	159	Distal Intergenic	43308648	43314803	6156	+	ENSG00000286464	ENST00000655457	35071	AL583809.1	- && - && -
12	114484700	114485071	372	YBX1_peak_4578	169	8.24038	20.8808	16.9773	208	Distal Intergenic	114504876	114505187	312	-	ENSG00000222982	ENST00000411050	20116	RN7SKP216	- && - && -
15	29821588	29822784	1197	YBX1_peak_6107a	280	8.23423	32.9739	28.0309	256	Promoter (<=1kb)	29699367	29822503	123137	-	ENSG00000104067	ENST00000346128	0	TJP1	- && sp|Q07157|ZO1_HUMAN Tight junction protein ZO-1 OS=Homo sapiens OX=9606 GN=TJP1 PE=1 SV=3 && PF00791:ZU5 domain|PF00595:PDZ domain|PF07653:Variant SH3 domain|PF00625:Guanylate kinase
16	74567628	74567995	368	YBX1_peak_7349	104	8.22708	13.7182	10.4531	179	Intron (ENST00000205061/ENSG00000090863, intron 1 of 26)	74496600	74563325	66726	-	ENSG00000090863	ENST00000565474	-4303	GLG1	- && sp|Q92896|GSLG1_HUMAN Golgi apparatus protein 1 OS=Homo sapiens OX=9606 GN=GLG1 PE=1 SV=2 && PF00839:Cysteine rich repeat
19	22106532	22107932	1401	YBX1_peak_9590b	104	8.22708	13.7182	10.4531	578	Distal Intergenic	22128627	22130318	1692	-	ENSG00000269505	ENST00000600543	22386	ZNF92P2	- && - && -
13	74134028	74135209	1182	YBX1_peak_5079a	236	8.22547	28.1792	23.626	214	Distal Intergenic	74231457	74259976	28520	+	ENSG00000235532	ENST00000419499	-96248	LINC00402	- && - && -
8	92102654	92103865	1212	YBX1_peak_19275b	128	8.22466	16.3349	12.8429	930	Promoter (<=1kb)	91954967	92103226	148260	-	ENSG00000079102	ENST00000615601	0	RUNX1T1	- && sp|Q06455|MTG8_HUMAN Protein CBFA2T1 OS=Homo sapiens OX=9606 GN=RUNX1T1 PE=1 SV=2 && PF07531:NHR1 homology to TAF|PF01753:MYND finger|PF08788:NHR2 domain like
1	149843204	149843559	356	YBX1_peak_1157	128	8.22466	16.3349	12.8429	192	Promoter (<=1kb)	149843041	149843533	493	+	ENSG00000220323	ENST00000369385	163	HIST2H2BD	- && sp|Q6DRA6|H2B2D_HUMAN Putative histone H2B type 2-D OS=Homo sapiens OX=9606 GN=H2BC19P PE=5 SV=3 && PF00125:Core histone H2A/H2B/H3/H4
10	94577759	94578239	481	YBX1_peak_2458	128	8.22466	16.3349	12.8429	226	Promoter (<=1kb)	94577439	94611238	33800	+	ENSG00000244332	ENST00000432120	320	AL138759.1	- && - && -
X	104250294	104250668	375	YBX1_peak_21005	128	8.22466	16.3349	12.8429	203	Exon (ENST00000372588/ENSG00000123576, exon 4 of 4)	104250038	104254933	4896	-	ENSG00000123576	ENST00000372588	4265	ESX1	- && sp|Q8N693|ESX1_HUMAN Homeobox protein ESX1 OS=Homo sapiens OX=9606 GN=ESX1 PE=1 SV=3 && PF00046:Homeodomain
16	48951842	48952291	450	YBX1_peak_7172	128	8.22466	16.3349	12.8429	193	Distal Intergenic	48849919	48850015	97	-	ENSG00000260184	ENST00000569247	-101827	AC023827.1	- && sp|Q9UNN4|TF2AY_HUMAN TFIIA-alpha and beta-like factor OS=Homo sapiens OX=9606 GN=GTF2A1L PE=1 SV=2 && -
15	98648101	98649554	1454	YBX1_peak_6684a	405	8.21857	46.2346	40.5751	313	Promoter (<=1kb)	98648539	98964530	315992	+	ENSG00000140443	ENST00000649865	0	IGF1R	- && sp|P08069|IGF1R_HUMAN Insulin-like growth factor 1 receptor OS=Homo sapiens OX=9606 GN=IGF1R PE=1 SV=1 && PF00757:Furin-like cysteine rich region|PF01030:Receptor L domain|PF07714:Protein tyrosine kinase
19	39833042	39833517	476	YBX1_peak_9761	192	8.21225	23.4181	19.2805	260	Promoter (<=1kb)	39825350	39833634	8285	-	ENSG00000105204	ENST00000593685	117	DYRK1B	- && sp|Q9Y463|DYR1B_HUMAN Dual specificity tyrosine-phosphorylation-regulated kinase 1B OS=Homo sapiens OX=9606 GN=DYRK1B PE=1 SV=1 && PF00069:Protein kinase domain
18	22164946	22165330	385	YBX1_peak_8681	192	8.21225	23.4181	19.2805	211	Promoter (<=1kb)	22165320	22165862	543	-	ENSG00000266010	ENST00000650586	532	GATA6-AS1	- && - && -
8	26002725	26003085	361	YBX1_peak_18905	192	8.21225	23.4181	19.2805	188	Intron (ENST00000520164/ENSG00000221818, intron 6 of 15)	25844362	26041488	197127	-	ENSG00000221818	ENST00000408929	38403	EBF2	- && sp|Q9HAK2|COE2_HUMAN Transcription factor COE2 OS=Homo sapiens OX=9606 GN=EBF2 PE=1 SV=4 && PF01833:IPT/TIG domain|PF16422:Transcription factor COE1 DNA-binding domain|PF16423:Transcription factor COE1 helix-loop-helix domain
7	51208219	51208602	384	YBX1_peak_17921	192	8.21225	23.4181	19.2805	196	Intron (ENST00000265136/ENSG00000106078, intron 2 of 12)	51029180	51193589	164410	-	ENSG00000106078	ENST00000452534	-14630	COBL	- && sp|O75128|COBL_HUMAN Protein cordon-bleu OS=Homo sapiens OX=9606 GN=COBL PE=1 SV=2 && -
10	13528011	13529490	1480	YBX1_peak_1944b	221	8.20718	26.5514	22.1364	1218	Promoter (<=1kb)	13496788	13528974	32187	-	ENSG00000165626	ENST00000466271	0	BEND7	- && sp|Q8N7W2|BEND7_HUMAN BEN domain-containing protein 7 OS=Homo sapiens OX=9606 GN=BEND7 PE=1 SV=2 && PF10523:BEN domain
4	26359460	26359840	381	YBX1_peak_14272	221	8.20718	26.5514	22.1364	192	Promoter (<=1kb)	26359691	26420553	60863	+	ENSG00000168214	ENST00000511546	0	RBPJ	- && sp|Q5RFK6|SUH_PONAB Recombining binding protein suppressor of hairless OS=Pongo abelii OX=9601 GN=RBPJ PE=2 SV=1 && PF09271:LAG1, DNA binding|PF09270:Beta-trefoil DNA-binding domain
6	87735770	87736248	479	YBX1_peak_17013	221	8.20718	26.5514	22.1364	235	Distal Intergenic	87720915	87721018	104	+	ENSG00000238628	ENST00000459219	14855	RF01210	- && - && -
18	79072539	79072967	429	YBX1_peak_8995	145	8.19577	18.2498	14.5861	216	Intron (ENST00000588600/ENSG00000166377, intron 1 of 2)	79069482	79143859	74378	+	ENSG00000166377	ENST00000591464	3057	ATP9B	- && sp|O43861|ATP9B_HUMAN Probable phospholipid-transporting ATPase IIB OS=Homo sapiens OX=9606 GN=ATP9B PE=2 SV=4 && -
5	77775724	77776281	558	YBX1_peak_15655	284	8.1919	33.3773	28.4052	255	Promoter (<=1kb)	77691267	77776261	84995	-	ENSG00000171530	ENST00000518338	0	TBCA	- && sp|O75347|TBCA_HUMAN Tubulin-specific chaperone A OS=Homo sapiens OX=9606 GN=TBCA PE=1 SV=3 && -
17	37565826	37566210	385	YBX1_peak_7927	150	8.18996	18.7417	15.0359	175	Promoter (2-3kb)	37553987	37568920	14934	-	ENSG00000275066	ENST00000621605	2710	SYNRG	- && sp|Q9UMZ2|SYNRG_HUMAN Synergin gamma OS=Homo sapiens OX=9606 GN=SYNRG PE=1 SV=2 && -
8	71547375	71548392	1018	YBX1_peak_19175b	150	8.18996	18.7417	15.0359	829	Promoter (<=1kb)	71197511	71548061	350551	-	ENSG00000104313	ENST00000645793	0	EYA1	- && sp|Q99502|EYA1_HUMAN Eyes absent homolog 1 OS=Homo sapiens OX=9606 GN=EYA1 PE=1 SV=2 && -
6	135363490	135364080	591	YBX1_peak_17285	150	8.18996	18.7417	15.0359	294	Intron (ENST00000265602/ENSG00000135541, intron 23 of 28)	135323399	135327965	4567	+	ENSG00000287094	ENST00000667807	40091	AL049552.2	- && - && -
11	48955245	48955674	430	YBX1_peak_3147	150	8.18996	18.7417	15.0359	265	Distal Intergenic	48959928	48961810	1883	+	ENSG00000254517	ENST00000528030	-4254	AC027369.2	- && sp|A6NCK2|TR43B_HUMAN Tripartite motif-containing protein 43B OS=Homo sapiens OX=9606 GN=TRIM43B PE=3 SV=3 && -
2	201139906	201140275	370	YBX1_peak_11396	240	8.18915	28.6123	24.0224	186	Promoter (<=1kb)	201140186	201163973	23788	+	ENSG00000003402	ENST00000474842	0	CFLAR	- && sp|O15519|CFLAR_HUMAN CASP8 and FADD-like apoptosis regulator OS=Homo sapiens OX=9606 GN=CFLAR PE=1 SV=1 && -
1	193437355	193437780	426	YBX1_peak_1449	240	8.18915	28.6123	24.0224	209	Distal Intergenic	193457422	193465198	7777	+	ENSG00000286285	ENST00000658112	-19642	AL138778.1	- && sp|Q9P1C3|YN010_HUMAN Putative uncharacterized protein PRO2829 OS=Homo sapiens OX=9606 GN=PRO2829 PE=5 SV=1 && -
11	120511278	120512095	818	YBX1_peak_3692	239	8.17503	28.5751	23.9906	251	Promoter (<=1kb)	120511700	120988904	477205	+	ENSG00000149403	ENST00000527524	0	GRIK4	- && sp|Q16099|GRIK4_HUMAN Glutamate receptor ionotropic, kainate 4 OS=Homo sapiens OX=9606 GN=GRIK4 PE=2 SV=2 && -
7	112128142	112128560	419	YBX1_peak_18337	259	8.17412	30.6814	25.9124	193	Intron (ENST00000437633/ENSG00000128512, intron 1 of 51)	111862883	112206394	343512	-	ENSG00000128512	ENST00000476846	77834	DOCK4	- && sp|Q8N1I0|DOCK4_HUMAN Dedicator of cytokinesis protein 4 OS=Homo sapiens OX=9606 GN=DOCK4 PE=1 SV=3 && PF16172:DOCK N-terminus|PF14429:C2 domain in Dock180 and Zizimin proteins|PF06920:Dock homology region 2
2	141359515	141359909	395	YBX1_peak_11037	173	8.16663	21.2474	17.3088	199	Intron (ENST00000389484/ENSG00000168702, intron 3 of 90)	141208082	141208376	295	-	ENSG00000233329	ENST00000430283	-151139	AC068287.1	- && sp|P62251|RS16_AEDAE 40S ribosomal protein S16 OS=Aedes aegypti OX=7159 GN=RpS16 PE=2 SV=1 && -
3	9591945	9592347	403	YBX1_peak_12973	173	8.16663	21.2474	17.3088	187	Distal Intergenic	9600748	9602728	1981	+	ENSG00000235338	ENST00000426873	-8401	DUSP5P2	- && sp|Q16690|DUS5_HUMAN Dual specificity protein phosphatase 5 OS=Homo sapiens OX=9606 GN=DUSP5 PE=1 SV=2 && PF00782:Dual specificity phosphatase, catalytic domain
X	153598677	153599430	754	YBX1_peak_21119	196	8.14986	23.8003	19.6283	359	Promoter (<=1kb)	153599315	153609261	9947	+	ENSG00000260081	ENST00000642834	0	AF274858.1	- && sp|Q8N976|YG039_HUMAN Putative uncharacterized protein FLJ38264 OS=Homo sapiens OX=9606 PE=5 SV=1 && -
15	99349846	99350205	360	YBX1_peak_6693	110	8.14446	14.3783	11.0511	152	Intron (ENST00000558879/ENSG00000168904, intron 2 of 2)	99360996	99363124	2129	+	ENSG00000168904	ENST00000560483	-10791	LRRC28	- && sp|Q86X40|LRC28_HUMAN Leucine-rich repeat-containing protein 28 OS=Homo sapiens OX=9606 GN=LRRC28 PE=2 SV=1 && PF13855:Leucine rich repeat
6	127757505	127757888	384	YBX1_peak_17245	110	8.14446	14.3783	11.0511	172	Intron (ENST00000368250/ENSG00000172673, intron 5 of 6)	127664554	127681555	17002	+	ENSG00000281248	ENST00000625799	92951	LINC02536	- && - && -
5	83383452	83383795	344	YBX1_peak_15701	110	8.14446	14.3783	11.0511	165	Distal Intergenic	83426676	83427030	355	+	ENSG00000251395	ENST00000513251	-42881	FTH1P9	- && sp|Q5R8J7|FRIH_PONAB Ferritin heavy chain OS=Pongo abelii OX=9601 GN=FTH1 PE=2 SV=3 && -
12	99984412	99985281	870	YBX1_peak_4463	316	8.14106	36.9187	31.6952	377	Promoter (<=1kb)	99246831	99984654	737824	-	ENSG00000185046	ENST00000549866	0	ANKS1B	- && sp|Q7Z6G8|ANS1B_HUMAN Ankyrin repeat and sterile alpha motif domain-containing protein 1B OS=Homo sapiens OX=9606 GN=ANKS1B PE=1 SV=2 && PF00536:SAM domain (Sterile alpha motif)|PF12796:Ankyrin repeats (3 copies)|PF00640:Phosphotyrosine interaction domain (PTB/PID)
2	127787292	127788898	1607	YBX1_peak_10949a	114	8.139	14.8037	11.4463	249	Intron (ENST00000322313/ENSG00000136709, intron 1 of 21)	127798903	127798998	96	-	ENSG00000201470	ENST00000364600	10100	RNY4P7	- && - && -
20	62860850	62862000	1151	YBX1_peak_12187	219	8.13722	26.3792	21.9832	757	Promoter (<=1kb)	62841115	62861763	20649	-	ENSG00000101190	ENST00000335351	0	TCFL5	- && sp|Q9UL49|TCFL5_HUMAN Transcription factor-like 5 protein OS=Homo sapiens OX=9606 GN=TCFL5 PE=2 SV=2 && PF00010:Helix-loop-helix DNA-binding domain
1	27366269	27366756	488	YBX1_peak_381	356	8.12549	41.0915	35.6459	218	Promoter (<=1kb)	27355186	27366858	11673	-	ENSG00000142733	ENST00000374040	102	MAP3K6	- && sp|O95382|M3K6_HUMAN Mitogen-activated protein kinase kinase kinase 6 OS=Homo sapiens OX=9606 GN=MAP3K6 PE=1 SV=3 && PF13281:Domain of unknown function (DUF4071)|PF00069:Protein kinase domain
10	51392602	51392987	386	YBX1_peak_2183	131	8.12219	16.6412	13.1205	178	Intron (ENST00000401604/ENSG00000185532, intron 2 of 17)	51319826	51320660	835	+	ENSG00000213659	ENST00000412878	72776	RSU1P3	- && sp|Q15404|RSU1_HUMAN Ras suppressor protein 1 OS=Homo sapiens OX=9606 GN=RSU1 PE=1 SV=3 && -
11	79500001	79500378	378	YBX1_peak_3485	131	8.12219	16.6412	13.1205	179	Distal Intergenic	79148801	79440948	292148	-	ENSG00000149256	ENST00000531583	-59053	TENM4	- && sp|Q6N022|TEN4_HUMAN Teneurin-4 OS=Homo sapiens OX=9606 GN=TENM4 PE=1 SV=2 && PF06484:Teneurin Intracellular Region|PF15636:GHH signature containing HNH/Endo VII superfamily nuclease toxin
15	101648348	101648726	379	YBX1_peak_6719	135	8.11891	17.122	13.5611	190	Promoter (<=1kb)	101648206	101648312	107	-	ENSG00000252614	ENST00000516805	-36	RNU6-807P	- && - && -
11	65762641	65763007	367	YBX1_peak_3308	153	8.10824	19.0929	15.3552	206	Intron (ENST00000534505/ENSG00000255557, intron 1 of 1)	65745729	65771585	25857	+	ENSG00000255557	ENST00000534505	16912	AP001266.2	- && - && -
18	22324121	22324507	387	YBX1_peak_8686	153	8.10824	19.0929	15.3552	198	Distal Intergenic	22347846	22348252	407	-	ENSG00000273348	ENST00000608890	23745	AC027449.1	- && - && -
13	49761951	49762417	467	YBX1_peak_4989	176	8.09867	21.621	17.6484	255	Intron (ENST00000261667/ENSG00000102753, intron 1 of 16)	49699320	49792682	93363	-	ENSG00000102753	ENST00000261667	30265	KPNA3	- && sp|O00505|IMA4_HUMAN Importin subunit alpha-4 OS=Homo sapiens OX=9606 GN=KPNA3 PE=1 SV=2 && PF01749:Importin beta binding domain|PF16186:Atypical Arm repeat|PF00514:Armadillo/beta-catenin-like repeat
1	145216015	145216392	378	YBX1_peak_1118	199	8.0917	24.1872	19.9787	195	Promoter (<=1kb)	145164099	145216058	51960	-	ENSG00000272419	ENST00000621798	0	LINC01145	- && sp|P0DMU3|F231L_HUMAN FAM231A/C-like protein LOC102723383 OS=Homo sapiens OX=9606 PE=3 SV=1 && PF15897:Domain of unknown function (DUF4741)
20	5849650	5850020	371	YBX1_peak_11778	105	8.08662	13.8704	10.5899	175	Intron (ENST00000303142/ENSG00000171984, intron 2 of 2)	5890055	5890212	158	+	ENSG00000202380	ENST00000365510	-40035	RNU1-55P	- && - && -
16	3271248	3271615	368	YBX1_peak_6881	227	8.03853	27.1731	22.7062	184	Promoter (1-2kb)	3273609	3275807	2199	+	ENSG00000279330	ENST00000622989	-1994	AJ003147.3	- && sp|Q8N976|YG039_HUMAN Putative uncharacterized protein FLJ38264 OS=Homo sapiens OX=9606 PE=5 SV=1 && -
10	97425716	97426719	1004	YBX1_peak_2480b	227	8.03853	27.1731	22.7062	757	Promoter (<=1kb)	97356701	97426074	69374	-	ENSG00000052749	ENST00000536831	0	RRP12	- && sp|Q5JTH9|RRP12_HUMAN RRP12-like protein OS=Homo sapiens OX=9606 GN=RRP12 PE=1 SV=2 && PF08161:NUC173 domain
19	57320555	57320910	356	YBX1_peak_10066	179	8.03585	22.001	17.9925	188	Promoter (<=1kb)	57320472	57330770	10299	+	ENSG00000178229	ENST00000321545	83	ZNF543	- && sp|Q08ER8|ZN543_HUMAN Zinc finger protein 543 OS=Homo sapiens OX=9606 GN=ZNF543 PE=1 SV=3 && PF01352:KRAB box|PF00096:Zinc finger, C2H2 type
3	48061640	48062092	453	YBX1_peak_13223	179	8.03585	22.001	17.9925	205	Intron (ENST00000395734/ENSG00000047849, intron 1 of 17)	48039267	48039490	224	+	ENSG00000270285	ENST00000604416	22373	AC124916.2	- && sp|Q2KHT7|RS27_BOVIN 40S ribosomal protein S27 OS=Bos taurus OX=9913 GN=RPS27 PE=3 SV=3 && -
8	109070901	109071384	484	YBX1_peak_19396	179	8.03585	22.001	17.9925	255	Distal Intergenic	108895029	109063417	168389	-	ENSG00000253796	ENST00000522244	-7484	AC104248.1	- && - && -
15	41383001	41383638	638	YBX1_peak_6198	138	8.03153	17.4572	13.8662	361	Distal Intergenic	41365747	41377288	11542	+	ENSG00000137804	ENST00000560318	17254	NUSAP1	- && sp|Q9BXS6|NUSAP_HUMAN Nucleolar and spindle-associated protein 1 OS=Homo sapiens OX=9606 GN=NUSAP1 PE=1 SV=1 && PF16006:Nucleolar and spindle-associated protein
4	150953969	150954457	489	YBX1_peak_14901	134	8.03084	16.967	13.4186	197	Intron (ENST00000651943/ENSG00000198589, intron 2 of 56)	150970671	150970782	112	-	ENSG00000252451	ENST00000516642	16325	RNA5SP168	- && - && -
1	173613140	173613820	681	YBX1_peak_1346b	134	8.03084	16.967	13.4186	466	Intron (ENST00000648193/ENSG00000285777, intron 5 of 7)	173500460	173603072	102613	-	ENSG00000162753	ENST00000367714	-10068	SLC9C2	- && sp|Q5TAH2|SL9C2_HUMAN Sodium/hydrogen exchanger 11 OS=Homo sapiens OX=9606 GN=SLC9C2 PE=2 SV=1 && PF00027:Cyclic nucleotide-binding domain|PF00999:Sodium/hydrogen exchanger family
3	58890003	58890645	643	YBX1_peak_13339	134	8.03084	16.967	13.4186	226	Intron (ENST00000493123/ENSG00000242428, intron 1 of 1)	58725868	58849226	123359	-	ENSG00000163689	ENST00000484535	-40777	C3orf67	- && sp|Q6ZVT6|CF20D_HUMAN Protein CFAP20DC OS=Homo sapiens OX=9606 GN=CFAP20DC PE=2 SV=2 && PF05018:Protein of unknown function (DUF667)
5	76550818	76551203	386	YBX1_peak_15634	134	8.03084	16.967	13.4186	182	Intron (ENST00000274364/ENSG00000145703, intron 2 of 35)	76547409	76708130	160722	+	ENSG00000145703	ENST00000379730	3409	IQGAP2	- && sp|Q13576|IQGA2_HUMAN Ras GTPase-activating-like protein IQGAP2 OS=Homo sapiens OX=9606 GN=IQGAP2 PE=1 SV=4 && PF03836:RasGAP C-terminus|PF00616:GTPase-activator protein for Ras-like GTPase|PF00307:Calponin homology (CH) domain
10	37084090	37084521	432	YBX1_peak_2093	134	8.03084	16.967	13.4186	235	Distal Intergenic	37125788	37232567	106780	+	ENSG00000148513	ENST00000611781	-41267	ANKRD30A	- && sp|Q9BXX3|AN30A_HUMAN Ankyrin repeat domain-containing protein 30A OS=Homo sapiens OX=9606 GN=ANKRD30A PE=1 SV=3 && PF12796:Ankyrin repeats (3 copies)|PF14915:CCDC144C protein coiled-coil region
1	106412551	106412919	369	YBX1_peak_972	134	8.03084	16.967	13.4186	181	Distal Intergenic	106544342	106544744	403	-	ENSG00000270342	ENST00000604628	131825	AL499605.1	- && sp|A6NGQ2|OOEP_HUMAN Oocyte-expressed protein homolog OS=Homo sapiens OX=9606 GN=OOEP PE=1 SV=3 && -
3	112410742	112411099	358	YBX1_peak_13538	112	8.02626	14.6185	11.2737	186	Promoter (1-2kb)	112396647	112409134	12488	-	ENSG00000243081	ENST00000486726	-1608	AC092894.1	- && sp|Q8NEM8|CBPC3_HUMAN Cytosolic carboxypeptidase 3 OS=Homo sapiens OX=9606 GN=AGBL3 PE=2 SV=2 && -
4	120261901	120262243	343	YBX1_peak_14748	112	8.02626	14.6185	11.2737	162	Promoter (<=1kb)	120262185	120564789	302605	+	ENSG00000250938	ENST00000653046	0	AC073475.1	- && - && -
7	128126376	128126831	456	YBX1_peak_18419	112	8.02626	14.6185	11.2737	236	Distal Intergenic	128089489	128092207	2719	+	ENSG00000197157	ENST00000485871	36887	SND1	- && sp|Q7KZF4|SND1_HUMAN Staphylococcal nuclease domain-containing protein 1 OS=Homo sapiens OX=9606 GN=SND1 PE=1 SV=1 && PF00565:Staphylococcal nuclease homologue|PF00567:Tudor domain
14	102086493	102087636	1144	YBX1_peak_5930a	307	8.0076	35.945	30.7844	233	Promoter (<=1kb)	102080738	102087191	6454	-	ENSG00000080824	ENST00000216281	0	HSP90AA1	- && sp|P07900|HS90A_HUMAN Heat shock protein HSP 90-alpha OS=Homo sapiens OX=9606 GN=HSP90AA1 PE=1 SV=5 && PF00183:Hsp90 protein|PF02518:Histidine kinase-, DNA gyrase B-, and HSP90-like ATPase
1	45740245	45740653	409	YBX1_peak_614	288	8.00751	33.8568	28.8503	197	Intron (ENST00000359942/ENSG00000197429, intron 3 of 9)	45698711	45750649	51939	-	ENSG00000197429	ENST00000396478	9996	IPP	- && sp|Q9Y573|IPP_HUMAN Actin-binding protein IPP OS=Homo sapiens OX=9606 GN=IPP PE=1 SV=1 && PF00651:BTB/POZ domain|PF01344:Kelch motif|PF07707:BTB And C-terminal Kelch
3	39406723	39407142	420	YBX1_peak_13152	269	8.00741	31.7711	26.9207	195	Promoter (<=1kb)	39406733	39412059	5327	+	ENSG00000168028	ENST00000458478	0	RPSA	- && sp|Q2L9X0|RSSA_CHLAE 40S ribosomal protein SA OS=Chlorocebus aethiops OX=9534 GN=RPSA PE=2 SV=3 && PF16122:40S ribosomal protein SA C-terminus
4	73258233	73258793	561	YBX1_peak_14488	250	8.0073	29.6887	25.0074	316	Promoter (<=1kb)	73073376	73258785	185410	-	ENSG00000132466	ENST00000358602	0	ANKRD17	- && sp|O75179|ANR17_HUMAN Ankyrin repeat domain-containing protein 17 OS=Homo sapiens OX=9606 GN=ANKRD17 PE=1 SV=3 && -
11	104366355	104366790	436	YBX1_peak_3597	250	8.0073	29.6887	25.0074	196	Distal Intergenic	104252591	104252651	61	+	ENSG00000280773	ENST00000627518	113764	AP003304.1	- && - && -
4	56985183	56985602	420	YBX1_peak_14433	231	8.00717	27.6108	23.1078	209	Promoter (<=1kb)	56986409	57030988	44580	+	ENSG00000047315	ENST00000639658	-807	POLR2B	- && sp|P30876|RPB2_HUMAN DNA-directed RNA polymerase II subunit RPB2 OS=Homo sapiens OX=9606 GN=POLR2B PE=1 SV=1 && PF04563:RNA polymerase beta subunit|PF04561:RNA polymerase Rpb2, domain 2|PF04566:RNA polymerase Rpb2, domain 4|PF00562:RNA polymerase Rpb2, domain 6|PF04567:RNA polymerase Rpb2, domain 5|PF04560:RNA polymerase Rpb2, domain 7|PF04565:RNA polymerase Rpb2, domain 3
15	78520673	78521049	377	YBX1_peak_6524	231	8.00717	27.6108	23.1078	184	Intron (ENST00000408962/ENSG00000188266, intron 3 of 4)	78513089	78537372	24284	+	ENSG00000188266	ENST00000563233	7584	HYKK	- && sp|A2RU49|HYKK_HUMAN Hydroxylysine kinase OS=Homo sapiens OX=9606 GN=HYKK PE=1 SV=2 && PF01636:Phosphotransferase enzyme family
8	67350695	67351097	403	YBX1_peak_19154	231	8.00717	27.6108	23.1078	194	Distal Intergenic	67343975	67345087	1113	+	ENSG00000271966	ENST00000607397	6720	AC021321.1	- && - && -
15	74888265	74888702	438	YBX1_peak_6487	212	8.00701	25.5391	21.2129	196	Promoter (1-2kb)	74890005	74897092	7088	+	ENSG00000178802	ENST00000569931	-1303	MPI	- && sp|P34949|MPI_HUMAN Mannose-6-phosphate isomerase OS=Homo sapiens OX=9606 GN=MPI PE=1 SV=2 && PF01238:Phosphomannose isomerase type I
2	202171185	202171584	400	YBX1_peak_11408	212	8.00701	25.5391	21.2129	204	Intron (ENST00000498697/ENSG00000182329, intron 15 of 23)	202179297	202179971	675	+	ENSG00000227890	ENST00000429685	-7713	PSMA2P3	- && sp|Q3T0Y5|PSA2_BOVIN Proteasome subunit alpha type-2 OS=Bos taurus OX=9913 GN=PSMA2 PE=1 SV=3 && -
4	6755814	6756214	401	YBX1_peak_14178	212	8.00701	25.5391	21.2129	184	Distal Intergenic	6763508	6767660	4153	+	ENSG00000287331	ENST00000666330	-7294	AC106045.1	- && - && -
3	11488162	11488701	540	YBX1_peak_12992	193	8.00681	23.4766	19.3359	329	Promoter (<=1kb)	11488300	11488473	174	-	ENSG00000235240	ENST00000445748	0	AC026185.1	- && sp|Q6P0Q8|MAST2_HUMAN Microtubule-associated serine/threonine-protein kinase 2 OS=Homo sapiens OX=9606 GN=MAST2 PE=1 SV=2 && -
4	187657987	187658449	463	YBX1_peak_15142	174	8.00657	21.4277	17.4748	241	Intron (ENST00000663129/ENSG00000249642, intron 3 of 4)	187650467	187660367	9901	+	ENSG00000249642	ENST00000509212	7520	AC097521.1	- && - && -
16	14532558	14533002	445	YBX1_peak_6959	174	8.00657	21.4277	17.4748	237	Intron (ENST00000651865/ENSG00000140694, intron 20 of 22)	14446957	14501689	54733	-	ENSG00000140694	ENST00000564882	-30869	PARN	- && sp|O95453|PARN_HUMAN Poly(A)-specific ribonuclease PARN OS=Homo sapiens OX=9606 GN=PARN PE=1 SV=1 && PF08675:RNA binding domain|PF04857:CAF1 family ribonuclease
10	107800772	107801125	354	YBX1_peak_2586	174	8.00657	21.4277	17.4748	172	Intron (ENST00000630847/ENSG00000229981, intron 5 of 5)	108040383	108040699	317	-	ENSG00000229981	ENST00000622852	239574	LINC01435	- && - && -
11	89860815	89861163	349	YBX1_peak_3525	174	8.00657	21.4277	17.4748	174	Intron (ENST00000525732/ENSG00000204455, intron 5 of 5)	89863848	89865550	1703	-	ENSG00000254558	ENST00000529293	4387	AP005435.1	- && sp|Q3C1V9|YK041_HUMAN Putative uncharacterized protein ENSP00000334305 OS=Homo sapiens OX=9606 PE=5 SV=2 && -
8	21944964	21945358	395	YBX1_peak_18859	174	8.00657	21.4277	17.4748	206	Intron (ENST00000252512/ENSG00000130227, intron 1 of 27)	21966238	22006285	40048	+	ENSG00000130227	ENST00000433566	-20880	XPO7	- && sp|Q9UIA9|XPO7_HUMAN Exportin-7 OS=Homo sapiens OX=9606 GN=XPO7 PE=1 SV=3 && PF03810:Importin-beta N-terminal domain
16	48482843	48483276	434	YBX1_peak_7170	174	8.00657	21.4277	17.4748	230	Distal Intergenic	48470953	48471133	181	-	ENSG00000260688	ENST00000561492	-11710	AC026470.2	- && sp|Q3ZC78|CR032_BOVIN UPF0729 protein C18orf32 homolog OS=Bos taurus OX=9913 PE=3 SV=1 && -
6	70954742	70955108	367	YBX1_peak_16915	156	8.00626	19.4007	15.6346	181	Promoter (1-2kb)	70857213	70956429	99217	-	ENSG00000112309	ENST00000615536	1321	B3GAT2	- && sp|Q9NPZ5|B3GA2_HUMAN Galactosylgalactosylxylosylprotein 3-beta-glucuronosyltransferase 2 OS=Homo sapiens OX=9606 GN=B3GAT2 PE=1 SV=2 && -
21	8396536	8396922	387	YBX1_peak_12243	156	8.00626	19.4007	15.6346	196	Promoter (<=1kb)	8395607	8395759	153	+	ENSG00000275215	ENST00000613359	929	RNA5-8SN3	- && - && -
17	18615751	18616261	511	YBX1_peak_7756	156	8.00626	19.4007	15.6346	259	Intron (ENST00000618081/ENSG00000154874, intron 2 of 16)	18542155	18625447	83293	-	ENSG00000154874	ENST00000285176	9186	CCDC144B	- && sp|Q3MJ40|C144B_HUMAN Coiled-coil domain-containing protein 144B OS=Homo sapiens OX=9606 GN=CCDC144B PE=2 SV=1 && PF12001:Domain of unknown function (DUF3496)|PF14915:CCDC144C protein coiled-coil region
11	64701715	64702393	679	YBX1_peak_3271	156	8.00626	19.4007	15.6346	232	Intron (ENST00000377551/ENSG00000110076, intron 1 of 21)	64667438	64712745	45308	-	ENSG00000110076	ENST00000442300	10352	NRXN2	- && sp|Q9P2S2|NRX2A_HUMAN Neurexin-2 OS=Homo sapiens OX=9606 GN=NRXN2 PE=2 SV=1 && PF02210:Laminin G domain|PF01034:Syndecan domain
15	60946838	60947268	431	YBX1_peak_6345	156	8.00626	19.4007	15.6346	202	Intron (ENST00000335670/ENSG00000069667, intron 1 of 10)	60847757	60849068	1312	-	ENSG00000273792	ENST00000616822	-97770	AC022898.2	- && - && -
4	151731734	151732257	524	YBX1_peak_14911	156	8.00626	19.4007	15.6346	286	Intron (ENST00000263985/ENSG00000059691, intron 2 of 12)	151670849	151724480	53632	-	ENSG00000059691	ENST00000515564	-7254	GATB	- && sp|O75879|GATB_HUMAN Glutamyl-tRNA(Gln) amidotransferase subunit B, mitochondrial OS=Homo sapiens OX=9606 GN=GATB PE=1 SV=1 && PF02934:GatB/GatE catalytic domain
16	31819251	31819694	444	YBX1_peak_7112	156	8.00626	19.4007	15.6346	241	Distal Intergenic	31807926	31808844	919	-	ENSG00000180663	ENST00000418822	-10407	VN1R3	- && sp|Q9BXE9|VN1R3_HUMAN Vomeronasal type-1 receptor 3 OS=Homo sapiens OX=9606 GN=VN1R3 PE=2 SV=1 && PF03402:Vomeronasal organ pheromone receptor family, V1R
1	47444664	47445022	359	YBX1_peak_639	156	8.00626	19.4007	15.6346	181	Distal Intergenic	47436017	47440691	4675	+	ENSG00000186564	ENST00000334793	8647	FOXD2	- && sp|O60548|FOXD2_HUMAN Forkhead box protein D2 OS=Homo sapiens OX=9606 GN=FOXD2 PE=1 SV=2 && -
10	27295943	27296700	758	YBX1_peak_2028	156	8.00626	19.4007	15.6346	255	Distal Intergenic	27313723	27316587	2865	+	ENSG00000278830	ENST00000618530	-17023	AL355493.3	- && - && -
X	134550800	134551225	426	YBX1_peak_21064	138	8.00584	17.411	13.821	223	Promoter (<=1kb)	134550028	134560393	10366	+	ENSG00000227060	ENST00000652893	772	LINC00629	- && - && -
10	99840193	99840537	345	YBX1_peak_2503	138	8.00584	17.411	13.821	182	Intron (ENST00000647814/ENSG00000023839, intron 25 of 31)	99843710	99850713	7004	+	ENSG00000023839	ENST00000649459	-3173	ABCC2	- && sp|Q92887|MRP2_HUMAN ATP-binding cassette sub-family C member 2 OS=Homo sapiens OX=9606 GN=ABCC2 PE=1 SV=3 && PF00005:ABC transporter|PF00664:ABC transporter transmembrane region
2	202567865	202568299	435	YBX1_peak_11415	138	8.00584	17.411	13.821	187	Distal Intergenic	202614214	202614704	491	+	ENSG00000223619	ENST00000411522	-45915	MTCO1P17	- && sp|P41310|COX1_DIDVI Cytochrome c oxidase subunit 1 OS=Didelphis virginiana OX=9267 GN=MT-CO1 PE=3 SV=1 && -
X	144260849	144261257	409	YBX1_peak_21093	138	8.00584	17.411	13.821	206	Distal Intergenic	144308834	144309080	247	-	ENSG00000224630	ENST00000436312	47823	AC234064.1	- && sp|P31350|RIR2_HUMAN Ribonucleoside-diphosphate reductase subunit M2 OS=Homo sapiens OX=9606 GN=RRM2 PE=1 SV=1 && -
5	117599390	117600000	611	YBX1_peak_15866	138	8.00584	17.411	13.821	342	Distal Intergenic	117719240	117722097	2858	-	ENSG00000251477	ENST00000506771	122097	AC114322.1	- && sp|P23468|PTPRD_HUMAN Receptor-type tyrosine-protein phosphatase delta OS=Homo sapiens OX=9606 GN=PTPRD PE=1 SV=2 && -
X	92459607	92459994	388	YBX1_peak_20987	120	8.00526	15.4925	12.0719	209	Promoter (<=1kb)	92459670	92460952	1283	+	ENSG00000215089	ENST00000435214	0	KRT18P11	- && sp|P05783|K1C18_HUMAN Keratin, type I cytoskeletal 18 OS=Homo sapiens OX=9606 GN=KRT18 PE=1 SV=2 && PF00038:Intermediate filament protein
3	1102422	1103138	717	YBX1_peak_12935b	120	8.00526	15.4925	12.0719	539	Intron (ENST00000397479/ENSG00000134115, intron 1 of 21)	1093024	1404217	311194	+	ENSG00000134115	ENST00000446702	9398	CNTN6	- && sp|Q9UQ52|CNTN6_HUMAN Contactin-6 OS=Homo sapiens OX=9606 GN=CNTN6 PE=1 SV=1 && -
9	130733454	130733945	492	YBX1_peak_20460	120	8.00526	15.4925	12.0719	216	Intron (ENST00000372348/ENSG00000097007, intron 1 of 10)	130724786	130725050	265	-	ENSG00000224797	ENST00000417156	-8404	AL359092.1	- && sp|P79244|RL37_BOVIN 60S ribosomal protein L37 OS=Bos taurus OX=9913 GN=RPL37 PE=3 SV=4 && -
5	81623259	81623715	457	YBX1_peak_15690	120	8.00526	15.4925	12.0719	232	Intron (ENST00000320672/ENSG00000145687, intron 3 of 16)	81615486	81616585	1100	-	ENSG00000145687	ENST00000507968	-6674	SSBP2	- && sp|P81877|SSBP2_HUMAN Single-stranded DNA-binding protein 2 OS=Homo sapiens OX=9606 GN=SSBP2 PE=1 SV=2 && PF04503:Single-stranded DNA binding protein, SSDP
10	53239335	53239757	423	YBX1_peak_2190	120	8.00526	15.4925	12.0719	193	Distal Intergenic	53291072	53311065	19994	-	ENSG00000226296	ENST00000449272	71308	AC036101.1	- && - && -
18	67126595	67127118	524	YBX1_peak_8914	120	8.00526	15.4925	12.0719	199	Distal Intergenic	67137611	67137751	141	-	ENSG00000264054	ENST00000579952	10633	RPL31P9	- && sp|Q56JX3|RL31_BOVIN 60S ribosomal protein L31 OS=Bos taurus OX=9913 GN=RPL31 PE=2 SV=1 && -
13	84922393	84922798	406	YBX1_peak_5136	120	8.00526	15.4925	12.0719	198	Distal Intergenic	84867514	84902424	34911	-	ENSG00000288038	ENST00000656194	-19969	AL445588.1	- && sp|P61566|ENK24_HUMAN Endogenous retrovirus group K member 24 Env polyprotein OS=Homo sapiens OX=9606 GN=ERVK-24 PE=2 SV=1 && -
12	22508861	22509185	325	YBX1_peak_3944	104	8.00438	13.7358	10.4682	157	Promoter (1-2kb)	22482562	22506967	24406	-	ENSG00000111731	ENST00000543797	-1894	C2CD5	- && sp|Q86YS7|C2CD5_HUMAN C2 domain-containing protein 5 OS=Homo sapiens OX=9606 GN=C2CD5 PE=1 SV=1 && PF00168:C2 domain
16	33975306	33975830	525	YBX1_peak_7127	104	8.00438	13.7358	10.4682	290	Promoter (<=1kb)	33972912	33975277	2366	-	ENSG00000205452	ENST00000380145	-29	AC140658.1	- && - && -
6	97762500	97762921	422	YBX1_peak_17055	104	8.00438	13.7358	10.4682	207	Intron (ENST00000669069/ENSG00000271860, intron 7 of 11)	97710953	97717197	6245	-	ENSG00000226207	ENST00000432438	-45303	AL080316.1	- && - && -
2	164803241	164803584	344	YBX1_peak_11150	104	8.00438	13.7358	10.4682	177	Intron (ENST00000652658/ENSG00000082438, intron 2 of 13)	164722306	164773754	51449	-	ENSG00000082438	ENST00000452626	-29487	COBLL1	- && sp|Q53SF7|COBL1_HUMAN Cordon-bleu protein-like 1 OS=Homo sapiens OX=9606 GN=COBLL1 PE=1 SV=3 && PF09469:Cordon-bleu ubiquitin-like domain
2	57992483	57992857	375	YBX1_peak_10470	104	8.00438	13.7358	10.4682	192	Intron (ENST00000648897/ENSG00000028116, intron 1 of 18)	58046642	58159920	113279	+	ENSG00000028116	ENST00000412104	-53785	VRK2	- && sp|Q86Y07|VRK2_HUMAN Serine/threonine-protein kinase VRK2 OS=Homo sapiens OX=9606 GN=VRK2 PE=1 SV=3 && PF00069:Protein kinase domain
11	7407342	7407690	349	YBX1_peak_2890	104	8.00438	13.7358	10.4682	171	Intron (ENST00000524820/ENSG00000170743, intron 4 of 8)	7427587	7435630	8044	-	ENSG00000251364	ENST00000530846	27940	AC107884.1	- && - && -
7	87991283	87991673	391	YBX1_peak_18140	104	8.00438	13.7358	10.4682	183	Intron (ENST00000398204/ENSG00000008277, intron 3 of 29)	87934756	88181608	246853	+	ENSG00000008277	ENST00000398203	56527	ADAM22	- && sp|Q9P0K1|ADA22_HUMAN Disintegrin and metalloproteinase domain-containing protein 22 OS=Homo sapiens OX=9606 GN=ADAM22 PE=1 SV=1 && -
3	1202128	1202601	474	YBX1_peak_12936	104	8.00438	13.7358	10.4682	243	Intron (ENST00000397479/ENSG00000134115, intron 1 of 21)	1093024	1404217	311194	+	ENSG00000134115	ENST00000446702	109104	CNTN6	- && sp|Q9UQ52|CNTN6_HUMAN Contactin-6 OS=Homo sapiens OX=9606 GN=CNTN6 PE=1 SV=1 && -
4	42635902	42636360	459	YBX1_peak_14356	104	8.00438	13.7358	10.4682	243	Intron (ENST00000381668/ENSG00000124406, intron 1 of 36)	42581692	42616078	34387	-	ENSG00000124406	ENST00000504024	-19824	ATP8A1	- && sp|Q9Y2Q0|AT8A1_HUMAN Phospholipid-transporting ATPase IA OS=Homo sapiens OX=9606 GN=ATP8A1 PE=1 SV=1 && PF00122:E1-E2 ATPase|PF16212:Phospholipid-translocating P-type ATPase C-terminal|PF13246:Cation transport ATPase (P-type)|PF16209:Phospholipid-translocating ATPase N-terminal
3	187765983	187766389	407	YBX1_peak_13952	104	8.00438	13.7358	10.4682	193	Distal Intergenic	187721377	187745725	24349	-	ENSG00000113916	ENST00000621333	-20258	BCL6	- && sp|P41182|BCL6_HUMAN B-cell lymphoma 6 protein OS=Homo sapiens OX=9606 GN=BCL6 PE=1 SV=1 && -
6	118361111	118361525	415	YBX1_peak_17199	104	8.00438	13.7358	10.4682	213	Distal Intergenic	118452469	118454992	2524	-	ENSG00000216809	ENST00000407450	93467	AL589993.1	- && sp|Q5RDL2|DDX24_PONAB ATP-dependent RNA helicase DDX24 OS=Pongo abelii OX=9601 GN=DDX24 PE=2 SV=1 && -
2	175784055	175784512	458	YBX1_peak_11243	104	8.00438	13.7358	10.4682	226	Distal Intergenic	175842887	175843302	416	+	ENSG00000223976	ENST00000446218	-58375	EXTL2P1	- && sp|Q9UBQ6|EXTL2_HUMAN Exostosin-like 2 OS=Homo sapiens OX=9606 GN=EXTL2 PE=1 SV=1 && -
1	13329277	13329672	396	YBX1_peak_208	104	8.00438	13.7358	10.4682	184	Distal Intergenic	13324039	13324518	480	+	ENSG00000228229	ENST00000432559	5238	AC243961.1	- && - && -
13	82510276	82510590	315	YBX1_peak_5128	104	8.00438	13.7358	10.4682	160	Distal Intergenic	82823131	82824136	1006	+	ENSG00000237099	ENST00000426437	-312541	GYG1P2	- && sp|P46976|GLYG_HUMAN Glycogenin-1 OS=Homo sapiens OX=9606 GN=GYG1 PE=1 SV=4 && -
5	123422971	123423396	426	YBX1_peak_15898	254	7.99884	30.1847	25.4642	202	Promoter (<=1kb)	123344885	123423303	78419	-	ENSG00000168944	ENST00000306467	0	CEP120	- && sp|Q8N960|CE120_HUMAN Centrosomal protein of 120 kDa OS=Homo sapiens OX=9606 GN=CEP120 PE=1 SV=2 && PF12416:Cep120 protein
8	54875093	54875455	363	YBX1_peak_19080	183	7.97761	22.3863	18.3442	170	Distal Intergenic	54796514	54869985	73472	+	ENSG00000104237	ENST00000650534	78579	RP1	- && sp|P56715|RP1_HUMAN Oxygen-regulated protein 1 OS=Homo sapiens OX=9606 GN=RP1 PE=2 SV=1 && PF03607:Doublecortin
14	39201324	39201731	408	YBX1_peak_5484	111	7.97105	14.5278	11.1895	192	Distal Intergenic	39211781	39212255	475	+	ENSG00000258671	ENST00000553698	-10050	AL132639.1	- && sp|Q6UXU6|TMM92_HUMAN Transmembrane protein 92 OS=Homo sapiens OX=9606 GN=TMEM92 PE=1 SV=1 && PF11669:WW domain-binding protein 1
6	8883350	8883746	397	YBX1_peak_16458	100	7.95596	13.2694	10.0412	201	Intron (ENST00000643788/ENSG00000285219, intron 3 of 6)	8887938	8993096	105159	+	ENSG00000285219	ENST00000643761	-4192	HULC	- && - && -
18	57632525	57633180	656	YBX1_peak_8856	137	7.94889	17.3085	13.733	230	Promoter (2-3kb)	57630350	57669296	38947	+	ENSG00000267040	ENST00000592201	2175	AC027097.1	- && sp|O43520|AT8B1_HUMAN Phospholipid-transporting ATPase IC OS=Homo sapiens OX=9606 GN=ATP8B1 PE=1 SV=3 && -
7	112551688	112552160	473	YBX1_peak_18339	137	7.94889	17.3085	13.733	241	Distal Intergenic	112520488	112521670	1183	+	ENSG00000182965	ENST00000343743	31200	NPM1P14	- && sp|Q61937|NPM_MOUSE Nucleophosmin OS=Mus musculus OX=10090 GN=Npm1 PE=1 SV=1 && PF03066:Nucleoplasmin/nucleophosmin domain
4	64037338	64037676	339	YBX1_peak_14447	137	7.94889	17.3085	13.733	150	Distal Intergenic	64280075	64281536	1462	-	ENSG00000205678	ENST00000511997	243860	TECRL	- && sp|Q5HYJ1|TECRL_HUMAN Trans-2,3-enoyl-CoA reductase-like OS=Homo sapiens OX=9606 GN=TECRL PE=2 SV=1 && PF02544:3-oxo-5-alpha-steroid 4-dehydrogenase
2	8733406	8733751	346	YBX1_peak_10141	137	7.94889	17.3085	13.733	166	3' UTR	8733609	8737289	3681	-	ENSG00000134313	ENST00000471685	3538	KIDINS220	- && sp|Q9ULH0|KDIS_HUMAN Kinase D-interacting substrate of 220 kDa OS=Homo sapiens OX=9606 GN=KIDINS220 PE=1 SV=3 && PF12796:Ankyrin repeats (3 copies)|PF07693:KAP family P-loop domain|PF13637:Ankyrin repeats (many copies)
4	26320693	26321562	870	YBX1_peak_14270b	310	7.94355	36.2487	31.0693	562	Promoter (<=1kb)	26320725	26430457	109733	+	ENSG00000168214	ENST00000514380	0	RBPJ	- && sp|Q5RFK6|SUH_PONAB Recombining binding protein suppressor of hairless OS=Pongo abelii OX=9601 GN=RBPJ PE=2 SV=1 && PF09271:LAG1, DNA binding|PF09270:Beta-trefoil DNA-binding domain
15	75504310	75504995	686	YBX1_peak_6501	123	7.93502	15.842	12.3916	473	Promoter (<=1kb)	75487288	75505816	18529	-	ENSG00000169410	ENST00000564970	821	PTPN9	- && sp|P43378|PTN9_HUMAN Tyrosine-protein phosphatase non-receptor type 9 OS=Homo sapiens OX=9606 GN=PTPN9 PE=1 SV=1 && PF00650:CRAL/TRIO domain|PF00102:Protein-tyrosine phosphatase
13	51251449	51251859	411	YBX1_peak_5003	186	7.92347	22.7764	18.6932	202	Exon (ENST00000615498/ENSG00000150510, exon 3 of 3)	51222377	51227429	5053	+	ENSG00000150510	ENST00000497449	29072	FAM124A	- && sp|Q86V42|F124A_HUMAN Protein FAM124A OS=Homo sapiens OX=9606 GN=FAM124A PE=1 SV=1 && PF15067:FAM124 family
3	187745151	187745476	326	YBX1_peak_13951	115	7.92337	14.8964	11.5262	160	Promoter (<=1kb)	187721381	187745468	24088	-	ENSG00000113916	ENST00000406870	0	BCL6	- && sp|P41182|BCL6_HUMAN B-cell lymphoma 6 protein OS=Homo sapiens OX=9606 GN=BCL6 PE=1 SV=1 && -
9	109497671	109498606	936	YBX1_peak_20247a	238	7.91027	28.3846	23.8159	385	Promoter (<=1kb)	109375694	109498313	122620	-	ENSG00000070159	ENST00000262539	0	PTPN3	- && sp|P26045|PTN3_HUMAN Tyrosine-protein phosphatase non-receptor type 3 OS=Homo sapiens OX=9606 GN=PTPN3 PE=1 SV=2 && PF00373:FERM central domain|PF00102:Protein-tyrosine phosphatase|PF00595:PDZ domain|PF09380:FERM C-terminal PH-like domain
7	28180612	28181007	396	YBX1_peak_17795	163	7.90319	20.2012	16.3608	195	Promoter (<=1kb)	27830577	28180795	350219	-	ENSG00000153814	ENST00000283928	0	JAZF1	- && sp|Q86VZ6|JAZF1_HUMAN Juxtaposed with another zinc finger protein 1 OS=Homo sapiens OX=9606 GN=JAZF1 PE=1 SV=2 && -
7	4681865	4683071	1207	YBX1_peak_17609a	318	7.88255	37.0726	31.8429	296	Promoter (<=1kb)	4682295	4771442	89148	+	ENSG00000164916	ENST00000328914	0	FOXK1	- && sp|P85037|FOXK1_HUMAN Forkhead box protein K1 OS=Homo sapiens OX=9606 GN=FOXK1 PE=1 SV=1 && -
3	196500768	196501112	345	YBX1_peak_14029	140	7.87496	17.6627	14.054	171	Promoter (2-3kb)	196471760	196503677	31918	-	ENSG00000163961	ENST00000437070	2565	RNF168	- && sp|Q8IYW5|RN168_HUMAN E3 ubiquitin-protein ligase RNF168 OS=Homo sapiens OX=9606 GN=RNF168 PE=1 SV=1 && PF14447:Prokaryotic RING finger family 4
14	26597065	26597400	336	YBX1_peak_5407	140	7.87496	17.6627	14.054	169	Promoter (<=1kb)	26448852	26597082	148231	-	ENSG00000139910	ENST00000549571	0	NOVA1	- && sp|P51513|NOVA1_HUMAN RNA-binding protein Nova-1 OS=Homo sapiens OX=9606 GN=NOVA1 PE=1 SV=2 && -
11	44663714	44664160	447	YBX1_peak_3103	114	7.87238	14.8116	11.4537	246	Distal Intergenic	44656771	44656920	150	+	ENSG00000275725	ENST00000616889	6943	AC104010.1	- && sp|Q32LM5|LYRM2_BOVIN LYR motif-containing protein 2 OS=Bos taurus OX=9913 GN=LYRM2 PE=3 SV=1 && -
9	122904912	122905326	415	YBX1_peak_20339	260	7.85343	30.794	26.0168	208	Promoter (<=1kb)	122847555	122905222	57668	-	ENSG00000056586	ENST00000498479	0	RC3H2	- && sp|Q9HBD1|RC3H2_HUMAN Roquin-2 OS=Homo sapiens OX=9606 GN=RC3H2 PE=1 SV=2 && PF00642:Zinc finger C-x8-C-x5-C-x3-H type (and similar)|PF18386:Roquin II domain
2	196170807	196172008	1202	YBX1_peak_11357b	260	7.85343	30.794	26.0168	994	Promoter (<=1kb)	196133583	196171578	37996	-	ENSG00000081320	ENST00000263955	0	STK17B	- && sp|O94768|ST17B_HUMAN Serine/threonine-protein kinase 17B OS=Homo sapiens OX=9606 GN=STK17B PE=1 SV=1 && PF00069:Protein kinase domain
9	96854036	96854410	375	YBX1_peak_20163	217	7.85159	26.177	21.792	180	Promoter (<=1kb)	96819408	96854183	34776	-	ENSG00000196597	ENST00000466833	0	ZNF782	- && sp|Q6ZMW2|ZN782_HUMAN Zinc finger protein 782 OS=Homo sapiens OX=9606 GN=ZNF782 PE=2 SV=1 && PF00096:Zinc finger, C2H2 type|PF01352:KRAB box
5	123430372	123431040	669	YBX1_peak_15899	167	7.84558	20.5846	16.7107	241	Distal Intergenic	123350060	123423592	73533	-	ENSG00000168944	ENST00000508442	-6780	CEP120	- && sp|Q8N960|CE120_HUMAN Centrosomal protein of 120 kDa OS=Homo sapiens OX=9606 GN=CEP120 PE=1 SV=2 && PF12416:Cep120 protein
18	9430298	9430732	435	YBX1_peak_8606	241	7.84048	28.7049	24.1097	221	Distal Intergenic	9473421	9474006	586	-	ENSG00000273335	ENST00000608162	43274	AP005432.2	- && - && -
12	12413462	12414302	841	YBX1_peak_3893	102	7.84041	13.468	10.2208	223	Intron (ENST00000314565/ENSG00000165714, intron 2 of 3)	12452103	12452481	379	-	ENSG00000271370	ENST00000605743	38179	AC007619.2	- && sp|Q2YDH6|AP3S1_BOVIN AP-3 complex subunit sigma-1 OS=Bos taurus OX=9913 GN=AP3S1 PE=2 SV=1 && -
1	173989739	173990178	440	YBX1_peak_1348	118	7.83301	15.2024	11.8053	204	Promoter (2-3kb)	173931214	173993064	61851	-	ENSG00000135870	ENST00000258349	2886	RC3H1	- && sp|Q5TC82|RC3H1_HUMAN Roquin-1 OS=Homo sapiens OX=9606 GN=RC3H1 PE=1 SV=1 && PF13445:RING-type zinc-finger|PF18386:Roquin II domain
3	158103439	158103810	372	YBX1_peak_13807	118	7.83301	15.2024	11.8053	171	Promoter (<=1kb)	158097080	158102887	5808	-	ENSG00000168779	ENST00000425436	-552	SHOX2	- && sp|O60902|SHOX2_HUMAN Short stature homeobox protein 2 OS=Homo sapiens OX=9606 GN=SHOX2 PE=1 SV=4 && PF00046:Homeodomain
1	234969939	234970273	335	YBX1_peak_1751	118	7.83301	15.2024	11.8053	184	Promoter (<=1kb)	234959666	234970062	10397	-	ENSG00000238005	ENST00000451766	0	AL391832.2	- && - && -
8	95718235	95718577	343	YBX1_peak_19298	118	7.83301	15.2024	11.8053	179	Intron (ENST00000671532/ENSG00000253773, intron 3 of 3)	95798395	95800649	2255	+	ENSG00000253773	ENST00000614093	-79818	C8orf37-AS1	- && - && -
20	5453255	5453687	433	YBX1_peak_11775	118	7.83301	15.2024	11.8053	220	Intron (ENST00000668553/ENSG00000266908, intron 3 of 3)	5432010	5446046	14037	-	ENSG00000226995	ENST00000671629	-7209	LINC00658	- && - && -
2	62630338	62630827	490	YBX1_peak_10499	118	7.83301	15.2024	11.8053	256	Intron (ENST00000664749/ENSG00000226622, intron 2 of 3)	62611873	62612672	800	-	ENSG00000226622	ENST00000663524	-17666	AC092155.1	- && - && -
9	114532667	114533005	339	YBX1_peak_20291	118	7.83301	15.2024	11.8053	181	Distal Intergenic	114402080	114505473	103394	-	ENSG00000095397	ENST00000362057	-27194	WHRN	- && sp|Q9P202|WHRN_HUMAN Whirlin OS=Homo sapiens OX=9606 GN=WHRN PE=1 SV=4 && -
6	21301362	21301748	387	YBX1_peak_16564	118	7.83301	15.2024	11.8053	167	Distal Intergenic	21233168	21271132	37965	-	ENSG00000287404	ENST00000669568	-30230	AL451080.1	- && - && -
9	19379813	19380165	353	YBX1_peak_19748	194	7.82586	23.5688	19.4157	157	Promoter (<=1kb)	19376285	19380198	3914	-	ENSG00000137154	ENST00000315377	33	RPS6	- && sp|Q5E995|RS6_BOVIN 40S ribosomal protein S6 OS=Bos taurus OX=9913 GN=RPS6 PE=2 SV=1 && PF01092:Ribosomal protein S6e
2	233354152	233355180	1029	YBX1_peak_11626	221	7.82519	26.619	22.1985	351	Promoter (<=1kb)	233354507	233472100	117594	+	ENSG00000077044	ENST00000264057	0	DGKD	- && sp|Q16760|DGKD_HUMAN Diacylglycerol kinase delta OS=Homo sapiens OX=9606 GN=DGKD PE=1 SV=4 && PF00609:Diacylglycerol kinase accessory domain|PF00130:Phorbol esters/diacylglycerol binding domain (C1 domain)|PF00781:Diacylglycerol kinase catalytic domain|PF07647:SAM domain (Sterile alpha motif)
12	96193979	96194545	567	YBX1_peak_4438	202	7.80683	24.5375	20.2952	335	Promoter (<=1kb)	96194375	96269824	75450	+	ENSG00000111145	ENST00000228741	0	ELK3	- && sp|P41970|ELK3_HUMAN ETS domain-containing protein Elk-3 OS=Homo sapiens OX=9606 GN=ELK3 PE=1 SV=2 && PF00178:Ets-domain
1	74673406	74673850	445	YBX1_peak_815	202	7.80683	24.5375	20.2952	236	Promoter (<=1kb)	74568123	74673792	105670	-	ENSG00000178965	ENST00000326665	0	ERICH3	- && sp|Q5RHP9|ERIC3_HUMAN Glutamate-rich protein 3 OS=Homo sapiens OX=9606 GN=ERICH3 PE=1 SV=1 && PF15257:Domain of unknown function (DUF4590)
8	121656952	121657407	456	YBX1_peak_19443	202	7.80683	24.5375	20.2952	220	Intron (ENST00000648171/ENSG00000248690, intron 5 of 8)	121612116	121641440	29325	-	ENSG00000170961	ENST00000303924	-15512	HAS2	- && sp|Q92819|HYAS2_HUMAN Hyaluronan synthase 2 OS=Homo sapiens OX=9606 GN=HAS2 PE=1 SV=1 && PF03142:Chitin synthase
17	41876098	41876506	409	YBX1_peak_7988	202	7.80683	24.5375	20.2952	193	Intron (ENST00000590151/ENSG00000131473, intron 22 of 28)	41867761	41870719	2959	-	ENSG00000131473	ENST00000588779	-5379	ACLY	- && sp|P53396|ACLY_HUMAN ATP-citrate synthase OS=Homo sapiens OX=9606 GN=ACLY PE=1 SV=3 && PF16114:ATP citrate lyase citrate-binding|PF00549:CoA-ligase|PF00285:Citrate synthase, C-terminal domain|PF02629:CoA binding domain
17	30536779	30537252	474	YBX1_peak_7864	202	7.80683	24.5375	20.2952	234	Intron (ENST00000579299/ENSG00000264958, intron 6 of 8)	30529688	30542416	12729	+	ENSG00000264958	ENST00000579299	7091	ALOX12P1	- && sp|P18054|LOX12_HUMAN Polyunsaturated fatty acid lipoxygenase ALOX12 OS=Homo sapiens OX=9606 GN=ALOX12 PE=1 SV=4 && -
2	37963745	37964246	502	YBX1_peak_10327	202	7.80683	24.5375	20.2952	249	Intron (ENST00000414644/ENSG00000115841, intron 2 of 2)	37974691	37989610	14920	+	ENSG00000115841	ENST00000496735	-10445	RMDN2	- && sp|Q96LZ7|RMD2_HUMAN Regulator of microtubule dynamics protein 2 OS=Homo sapiens OX=9606 GN=RMDN2 PE=1 SV=2 && -
7	65572679	65573047	369	YBX1_peak_17994	202	7.80683	24.5375	20.2952	162	Distal Intergenic	65525629	65554744	29116	-	ENSG00000235421	ENST00000439631	-17935	AC114501.2	- && sp|Q96HW7|INT4_HUMAN Integrator complex subunit 4 OS=Homo sapiens OX=9606 GN=INTS4 PE=1 SV=2 && -
9	33044292	33044680	389	YBX1_peak_19811	202	7.80683	24.5375	20.2952	185	3' UTR	33034260	33037332	3073	+	ENSG00000086061	ENST00000465677	10032	DNAJA1	- && sp|P31689|DNJA1_HUMAN DnaJ homolog subfamily A member 1 OS=Homo sapiens OX=9606 GN=DNAJA1 PE=1 SV=2 && PF00684:DnaJ central domain|PF01556:DnaJ C terminal domain|PF00226:DnaJ domain
15	27541475	27541926	452	YBX1_peak_6077	170	7.79234	20.9734	17.0607	255	Promoter (<=1kb)	27536900	27541991	5092	-	ENSG00000259168	ENST00000557170	65	AC104002.3	- && - && -
6	73660368	73660925	558	YBX1_peak_16937	117	7.78564	15.1223	11.7357	277	Distal Intergenic	73593379	73653992	60614	-	ENSG00000119899	ENST00000355773	-6376	SLC17A5	- && sp|Q9NRA2|S17A5_HUMAN Sialin OS=Homo sapiens OX=9606 GN=SLC17A5 PE=1 SV=2 && PF07690:Major Facilitator Superfamily
7	7716428	7716899	472	YBX1_peak_17661	184	7.7844	22.4626	18.4125	268	Promoter (1-2kb)	7636518	7718607	82090	-	ENSG00000106399	ENST00000223129	1708	RPA3	- && sp|P35244|RFA3_HUMAN Replication protein A 14 kDa subunit OS=Homo sapiens OX=9606 GN=RPA3 PE=1 SV=1 && PF08661:Replication factor A protein 3
17	63773217	63773596	380	YBX1_peak_8282	184	7.7844	22.4626	18.4125	173	Promoter (<=1kb)	63746403	63773570	27168	-	ENSG00000108588	ENST00000403162	0	CCDC47	- && sp|Q96A33|CCD47_HUMAN PAT complex subunit CCDC47 OS=Homo sapiens OX=9606 GN=CCDC47 PE=1 SV=1 && PF07946:Protein of unknown function (DUF1682)
6	68634889	68635474	586	YBX1_peak_16906	184	7.7844	22.4626	18.4125	280	Promoter (<=1kb)	68635282	69389506	754225	+	ENSG00000135298	ENST00000370598	0	ADGRB3	- && sp|O60242|AGRB3_HUMAN Adhesion G protein-coupled receptor B3 OS=Homo sapiens OX=9606 GN=ADGRB3 PE=1 SV=2 && PF02793:Hormone receptor domain|PF00002:7 transmembrane receptor (Secretin family)|PF01825:GPCR proteolysis site, GPS, motif|PF00090:Thrombospondin type 1 domain|PF16489:GPCR-Autoproteolysis INducing (GAIN) domain
3	148697879	148698282	404	YBX1_peak_13756	184	7.7844	22.4626	18.4125	201	Promoter (<=1kb)	148697918	148743008	45091	+	ENSG00000144891	ENST00000404754	0	AGTR1	- && sp|P30556|AGTR1_HUMAN Type-1 angiotensin II receptor OS=Homo sapiens OX=9606 GN=AGTR1 PE=1 SV=1 && PF00001:7 transmembrane receptor (rhodopsin family)
12	2052933	2053385	453	YBX1_peak_3808	184	7.7844	22.4626	18.4125	229	Promoter (<=1kb)	2053298	2691410	638113	+	ENSG00000151067	ENST00000335762	0	CACNA1C	- && sp|Q13936|CAC1C_HUMAN Voltage-dependent L-type calcium channel subunit alpha-1C OS=Homo sapiens OX=9606 GN=CACNA1C PE=1 SV=4 && -
13	46162775	46163210	436	YBX1_peak_4965	184	7.7844	22.4626	18.4125	234	Intron (ENST00000398576/ENSG00000136167, intron 4 of 18)	46152781	46168519	15739	-	ENSG00000136167	ENST00000416500	5309	LCP1	- && sp|P13796|PLSL_HUMAN Plastin-2 OS=Homo sapiens OX=9606 GN=LCP1 PE=1 SV=6 && PF00307:Calponin homology (CH) domain|PF13499:EF-hand domain pair
6	27631145	27631551	407	YBX1_peak_16606	184	7.7844	22.4626	18.4125	190	Distal Intergenic	27652602	27652825	224	-	ENSG00000216676	ENST00000404273	21274	AL031229.1	- && sp|Q3T0S6|RL8_BOVIN 60S ribosomal protein L8 OS=Bos taurus OX=9913 GN=RPL8 PE=2 SV=3 && -
5	68185999	68186381	383	YBX1_peak_15568	184	7.7844	22.4626	18.4125	186	Distal Intergenic	68189876	68198407	8532	+	ENSG00000253787	ENST00000520762	-3495	LINC02219	- && - && -
7	4390065	4390473	409	YBX1_peak_17607	184	7.7844	22.4626	18.4125	206	Distal Intergenic	4511959	4512033	75	-	ENSG00000261809	ENST00000566950	121560	CYP3A54P	- && - && -
22	11597567	11597955	389	YBX1_peak_12498	184	7.7844	22.4626	18.4125	200	Distal Intergenic	11827523	11910358	82836	+	ENSG00000286406	ENST00000657566	-229568	AC138776.1	- && sp|Q4UJ75|A20A4_HUMAN Putative ankyrin repeat domain-containing protein 20A4 OS=Homo sapiens OX=9606 GN=ANKRD20A4P PE=5 SV=1 && -
19	34428331	34428907	577	YBX1_peak_9688	225	7.774	26.9925	22.5368	272	Promoter (<=1kb)	34428352	34438764	10413	+	ENSG00000126261	ENST00000607361	0	UBA2	- && sp|Q9UBT2|SAE2_HUMAN SUMO-activating enzyme subunit 2 OS=Homo sapiens OX=9606 GN=UBA2 PE=1 SV=2 && PF00899:ThiF family|PF16195:SUMO-activating enzyme subunit 2 C-terminus|PF14732:Ubiquitin/SUMO-activating enzyme ubiquitin-like domain
4	88327295	88327649	355	YBX1_peak_14587	97	7.76406	12.9542	9.75447	196	Promoter (2-3kb)	88330176	88330278	103	-	ENSG00000207480	ENST00000384749	2629	RF00019	- && - && -
X	37491756	37492114	359	YBX1_peak_20831	97	7.76406	12.9542	9.75447	179	Promoter (<=1kb)	37492021	37492548	528	+	ENSG00000219186	ENST00000402402	0	FTH1P19	- && sp|P0C7X4|FHL19_HUMAN Putative ferritin heavy polypeptide-like 19 OS=Homo sapiens OX=9606 GN=FTH1P19 PE=5 SV=1 && PF00210:Ferritin-like domain
18	236353	236709	357	YBX1_peak_8556	97	7.76406	12.9542	9.75447	158	Intron (ENST00000579232/ENSG00000079134, intron 11 of 19)	214521	245734	31214	-	ENSG00000079134	ENST00000583228	9025	THOC1	- && sp|Q96FV9|THOC1_HUMAN THO complex subunit 1 OS=Homo sapiens OX=9606 GN=THOC1 PE=1 SV=1 && PF00531:Death domain|PF11957:THO complex subunit 1 transcription elongation factor
6	140013502	140013858	357	YBX1_peak_17324	97	7.76406	12.9542	9.75447	171	Intron (ENST00000456896/ENSG00000236013, intron 1 of 3)	139938864	139991094	52231	-	ENSG00000287820	ENST00000666152	-22408	AL050338.2	- && sp|Q8NDZ0|BEND2_HUMAN BEN domain-containing protein 2 OS=Homo sapiens OX=9606 GN=BEND2 PE=1 SV=2 && -
3	24329972	24330333	362	YBX1_peak_13063	97	7.76406	12.9542	9.75447	185	Intron (ENST00000396671/ENSG00000151090, intron 2 of 9)	24228960	24348902	119943	-	ENSG00000151090	ENST00000646300	18569	THRB	- && sp|P10828|THB_HUMAN Thyroid hormone receptor beta OS=Homo sapiens OX=9606 GN=THRB PE=1 SV=2 && -
X	45039916	45040310	395	YBX1_peak_20878	97	7.76406	12.9542	9.75447	187	Intron (ENST00000382899/ENSG00000147050, intron 8 of 28)	45059282	45063676	4395	+	ENSG00000147050	ENST00000451692	-18972	KDM6A	- && sp|O15550|KDM6A_HUMAN Lysine-specific demethylase 6A OS=Homo sapiens OX=9606 GN=KDM6A PE=1 SV=2 && PF02373:JmjC domain, hydroxylase
21	26152008	26152339	332	YBX1_peak_12323	97	7.76406	12.9542	9.75447	155	Intron (ENST00000354192/ENSG00000142192, intron 1 of 14)	26158091	26175824	17734	+	ENSG00000224541	ENST00000455275	-5752	AP001439.1	- && - && -
6	120768264	120768648	385	YBX1_peak_17211	97	7.76406	12.9542	9.75447	184	Distal Intergenic	120781220	120781512	293	+	ENSG00000216710	ENST00000404167	-12572	COX6A1P3	- && sp|P12074|CX6A1_HUMAN Cytochrome c oxidase subunit 6A1, mitochondrial OS=Homo sapiens OX=9606 GN=COX6A1 PE=1 SV=4 && -
4	27704564	27704907	344	YBX1_peak_14278	97	7.76406	12.9542	9.75447	174	Distal Intergenic	27585145	27586144	1000	+	ENSG00000250858	ENST00000507524	119419	IGBP1P5	- && sp|P78318|IGBP1_HUMAN Immunoglobulin-binding protein 1 OS=Homo sapiens OX=9606 GN=IGBP1 PE=1 SV=1 && -
20	57389094	57389587	494	YBX1_peak_12134	281	7.76355	33.0746	28.1243	250	Promoter (1-2kb)	57391396	57409333	17938	+	ENSG00000132819	ENST00000356208	-1809	RBM38	- && sp|Q9H0Z9|RBM38_HUMAN RNA-binding protein 38 OS=Homo sapiens OX=9606 GN=RBM38 PE=1 SV=2 && -
2	110204678	110205276	599	YBX1_peak_10823	165	7.75637	20.3979	16.5363	370	Promoter (<=1kb)	110122311	110205042	82732	-	ENSG00000144061	ENST00000316534	0	NPHP1	- && sp|O15259|NPHP1_HUMAN Nephrocystin-1 OS=Homo sapiens OX=9606 GN=NPHP1 PE=1 SV=1 && -
11	62355986	62356413	428	YBX1_peak_3219	165	7.75637	20.3979	16.5363	208	Promoter (<=1kb)	62357053	62383247	26195	+	ENSG00000162174	ENST00000528206	-640	ASRGL1	- && sp|Q7L266|ASGL1_HUMAN Isoaspartyl peptidase/L-asparaginase OS=Homo sapiens OX=9606 GN=ASRGL1 PE=1 SV=2 && -
11	93330348	93330885	538	YBX1_peak_3541	165	7.75637	20.3979	16.5363	216	Promoter (<=1kb)	93330602	93438487	107886	+	ENSG00000165325	ENST00000531448	0	DEUP1	- && sp|Q05D60|DEUP1_HUMAN Deuterosome assembly protein 1 OS=Homo sapiens OX=9606 GN=DEUP1 PE=1 SV=2 && PF17045:Centrosomal protein of 63 kDa
11	82732962	82733967	1006	YBX1_peak_3490	165	7.75637	20.3979	16.5363	765	Promoter (<=1kb)	82729940	82733864	3925	-	ENSG00000182103	ENST00000329203	0	FAM181B	- && sp|A6NEQ2|F181B_HUMAN Protein FAM181B OS=Homo sapiens OX=9606 GN=FAM181B PE=1 SV=1 && -
4	110945598	110945998	401	YBX1_peak_14695	165	7.75637	20.3979	16.5363	209	Promoter (<=1kb)	110945109	110945799	691	-	ENSG00000251483	ENST00000513113	0	LYPLA1P2	- && sp|Q5RBR7|LYPA1_PONAB Acyl-protein thioesterase 1 OS=Pongo abelii OX=9601 GN=LYPLA1 PE=2 SV=1 && -
12	67341088	67341459	372	YBX1_peak_4289	165	7.75637	20.3979	16.5363	207	Intron (ENST00000658010/ENSG00000286563, intron 1 of 1)	67351436	67352039	604	+	ENSG00000256037	ENST00000542687	-9977	MRPL40P1	- && sp|Q9NQ50|RM40_HUMAN 39S ribosomal protein L40, mitochondrial OS=Homo sapiens OX=9606 GN=MRPL40 PE=1 SV=1 && -
2	15219797	15220381	585	YBX1_peak_10185	165	7.75637	20.3979	16.5363	282	Intron (ENST00000417461/ENSG00000151779, intron 3 of 6)	15166914	15238686	71773	-	ENSG00000151779	ENST00000417461	18305	NBAS	- && sp|A2RRP1|NBAS_HUMAN Neuroblastoma-amplified sequence OS=Homo sapiens OX=9606 GN=NBAS PE=1 SV=2 && PF08314:Secretory pathway protein Sec39|PF15492:Neuroblastoma-amplified sequence, N terminal
X	36261701	36262111	411	YBX1_peak_20830	165	7.75637	20.3979	16.5363	200	Intron (ENST00000378653/ENSG00000165164, intron 49 of 63)	36211096	36211635	540	+	ENSG00000229384	ENST00000447155	50605	HMGB1P16	- && sp|B2RPK0|HGB1A_HUMAN Putative high mobility group protein B1-like 1 OS=Homo sapiens OX=9606 GN=HMGB1P1 PE=5 SV=1 && PF09011:HMG-box domain
1	111529776	111530122	347	YBX1_peak_1013	165	7.75637	20.3979	16.5363	189	Intron (ENST00000369717/ENSG00000121933, intron 1 of 5)	111542218	111713113	170896	+	ENSG00000116473	ENST00000356415	-12096	RAP1A	- && sp|P62833|RAP1A_BOVIN Ras-related protein Rap-1A OS=Bos taurus OX=9913 GN=RAP1A PE=1 SV=1 && PF00071:Ras family
7	86282239	86282718	480	YBX1_peak_18128	165	7.75637	20.3979	16.5363	231	Distal Intergenic	86216785	86217733	949	-	ENSG00000236610	ENST00000440415	-64506	SOCS5P1	- && sp|Q29RN6|SOCS5_BOVIN Suppressor of cytokine signaling 5 OS=Bos taurus OX=9913 GN=SOCS5 PE=2 SV=1 && -
1	147233233	147233631	399	YBX1_peak_1136	121	7.753	15.5298	12.107	189	Intron (ENST00000651151/ENSG00000237188, intron 2 of 13)	147213359	147225873	12515	-	ENSG00000131781	ENST00000533848	-7360	FMO5	- && sp|P49326|FMO5_HUMAN Flavin-containing monooxygenase 5 OS=Homo sapiens OX=9606 GN=FMO5 PE=1 SV=2 && PF00743:Flavin-binding monooxygenase-like
1	247522119	247522534	416	YBX1_peak_1850	121	7.753	15.5298	12.107	193	Intron (ENST00000527084/ENSG00000169224, intron 1 of 5)	247518474	247549119	30646	+	ENSG00000169224	ENST00000531662	3645	GCSAML	- && sp|Q5JQS6|GSAML_HUMAN Germinal center-associated signaling and motility-like protein OS=Homo sapiens OX=9606 GN=GCSAML PE=1 SV=1 && PF15666:Germinal center-associated lymphoma
3	131952336	131952792	457	YBX1_peak_13684	121	7.753	15.5298	12.107	248	Intron (ENST00000429747/ENSG00000196353, intron 1 of 15)	131696542	131925581	229040	-	ENSG00000196353	ENST00000505881	-26755	CPNE4	- && sp|Q96A23|CPNE4_HUMAN Copine-4 OS=Homo sapiens OX=9606 GN=CPNE4 PE=1 SV=1 && PF07002:Copine|PF00168:C2 domain
2	197618743	197619248	506	YBX1_peak_11365	147	7.74687	18.401	14.7229	285	Promoter (<=1kb)	197571735	197618021	46287	-	ENSG00000162944	ENST00000494346	-722	RFTN2	- && sp|Q52LD8|RFTN2_HUMAN Raftlin-2 OS=Homo sapiens OX=9606 GN=RFTN2 PE=1 SV=3 && -
19	20137791	20138190	400	YBX1_peak_9562	147	7.74687	18.401	14.7229	206	Promoter (<=1kb)	20136933	20137233	301	+	ENSG00000270716	ENST00000604600	858	BNIP3P15	- && - && -
14	103714956	103715479	524	YBX1_peak_5969	289	7.74067	34.0191	28.999	274	Promoter (<=1kb)	103697609	103715443	17835	-	ENSG00000126215	ENST00000554913	0	XRCC3	- && sp|O43542|XRCC3_HUMAN DNA repair protein XRCC3 OS=Homo sapiens OX=9606 GN=XRCC3 PE=1 SV=1 && PF08423:Rad51
17	18672447	18673236	790	YBX1_peak_7759b	201	7.74028	24.3745	20.1497	563	Exon (ENST00000545289/ENSG00000249459, exon 4 of 5)	18677261	18677757	497	+	ENSG00000224126	ENST00000428091	-4025	UBE2SP2	- && sp|B5DFI8|UBE2S_RAT Ubiquitin-conjugating enzyme E2 S OS=Rattus norvegicus OX=10116 GN=Ube2s PE=2 SV=1 && PF00179:Ubiquitin-conjugating enzyme
14	19266974	19267365	392	YBX1_peak_5338	400	7.72193	45.6741	40.0379	189	Promoter (<=1kb)	19267115	19268164	1050	+	ENSG00000277156	ENST00000616611	0	AL589743.5	- && sp|O96008|TOM40_HUMAN Mitochondrial import receptor subunit TOM40 homolog OS=Homo sapiens OX=9606 GN=TOMM40 PE=1 SV=1 && PF01459:Eukaryotic porin
19	21707890	21708293	404	YBX1_peak_9583	146	7.72032	18.3496	14.6781	181	Promoter (1-2kb)	21709522	21710191	670	+	ENSG00000268535	ENST00000600287	-1229	MTDHP4	- && sp|Q80WJ7|LYRIC_MOUSE Protein LYRIC OS=Mus musculus OX=10090 GN=Mtdh PE=1 SV=1 && -
4	592196	592546	351	YBX1_peak_14067	146	7.72032	18.3496	14.6781	169	Intron (ENST00000665587/ENSG00000283183, intron 1 of 1)	579307	584677	5371	+	ENSG00000283183	ENST00000670371	12889	AC116565.1	- && - && -
17	38253283	38253648	366	YBX1_peak_7930	146	7.72032	18.3496	14.6781	177	Intron (ENST00000649858/ENSG00000274487, intron 1 of 11)	38195872	38257152	61281	-	ENSG00000274487	ENST00000620148	3504	AC244154.1	- && sp|A6NEC2|PSAL_HUMAN Puromycin-sensitive aminopeptidase-like protein OS=Homo sapiens OX=9606 GN=NPEPPSL1 PE=2 SV=3 && PF17900:Peptidase M1 N-terminal domain|PF01433:Peptidase family M1 domain
9	82317023	82317500	478	YBX1_peak_20026	146	7.72032	18.3496	14.6781	226	Intron (ENST00000637606/ENSG00000228430, intron 4 of 9)	82277049	82524655	247607	+	ENSG00000228430	ENST00000590791	39974	AL162726.3	- && sp|O15269|SPTC1_HUMAN Serine palmitoyltransferase 1 OS=Homo sapiens OX=9606 GN=SPTLC1 PE=1 SV=1 && -
1	145766400	145767087	688	YBX1_peak_1123	146	7.72032	18.3496	14.6781	253	Intron (ENST00000582693/ENSG00000265491, intron 4 of 8)	145746389	145773843	27455	-	ENSG00000265491	ENST00000539368	6756	RNF115	- && sp|Q9Y4L5|RN115_HUMAN E3 ubiquitin-protein ligase RNF115 OS=Homo sapiens OX=9606 GN=RNF115 PE=1 SV=2 && -
12	57494971	57495510	540	YBX1_peak_4224	146	7.72032	18.3496	14.6781	258	Intron (ENST00000537638/ENSG00000166986, intron 8 of 22)	57500114	57504280	4167	+	ENSG00000166986	ENST00000549827	-4604	MARS	- && sp|P56192|SYMC_HUMAN Methionine--tRNA ligase, cytoplasmic OS=Homo sapiens OX=9606 GN=MARS1 PE=1 SV=2 && PF18485:Glutathione S-transferase, N-terminal domain|PF09334:tRNA synthetases class I (M)
13	95928080	95928508	429	YBX1_peak_5176	146	7.72032	18.3496	14.6781	222	Intron (ENST00000376747/ENSG00000102595, intron 17 of 38)	95876902	95895248	18347	-	ENSG00000102595	ENST00000463054	-32832	UGGT2	- && sp|Q9NYU1|UGGG2_HUMAN UDP-glucose:glycoprotein glucosyltransferase 2 OS=Homo sapiens OX=9606 GN=UGGT2 PE=1 SV=4 && PF18400:Thioredoxin-like domain|PF18404:Glucosyltransferase 24|PF18403:Thioredoxin-like domain|PF06427:UDP-glucose:Glycoprotein Glucosyltransferase|PF18401:Thioredoxin-like domain|PF18402:Thioredoxin-like domain
6	99649991	99650369	379	YBX1_peak_17072	146	7.72032	18.3496	14.6781	199	Distal Intergenic	99642237	99642347	111	-	ENSG00000199303	ENST00000362433	-7644	RF00019	- && - && -
21	27885266	27885668	403	YBX1_peak_12329	146	7.72032	18.3496	14.6781	210	Distal Intergenic	27954922	27985295	30374	+	ENSG00000234083	ENST00000433344	-69254	AJ006995.1	- && sp|Q8NDZ0|BEND2_HUMAN BEN domain-containing protein 2 OS=Homo sapiens OX=9606 GN=BEND2 PE=1 SV=2 && -
6	15189371	15190181	811	YBX1_peak_16513	146	7.72032	18.3496	14.6781	541	Distal Intergenic	15243923	15245000	1078	-	ENSG00000271888	ENST00000607711	54819	AL136162.1	- && - && -
20	17923216	17923566	351	YBX1_peak_11835	107	7.70602	14.0914	10.7939	182	Distal Intergenic	17903762	17903861	100	+	ENSG00000212555	ENST00000391253	19454	RNU6-192P	- && - && -
5	154556121	154556492	372	YBX1_peak_16134	96	7.70214	12.8528	9.65916	188	Downstream (2-3kb)	154559308	154560440	1133	-	ENSG00000253146	ENST00000524055	3948	CIR1P1	- && sp|Q86X95|CIR1_HUMAN Corepressor interacting with RBPJ 1 OS=Homo sapiens OX=9606 GN=CIR1 PE=1 SV=1 && -
16	31713355	31713751	397	YBX1_peak_7111	251	7.69944	29.8253	25.1281	222	Promoter (<=1kb)	31713306	31754484	41179	+	ENSG00000197302	ENST00000529515	49	ZNF720	- && sp|Q7Z2F6|ZN720_HUMAN Putative protein ZNF720 OS=Homo sapiens OX=9606 GN=ZNF720 PE=1 SV=1 && PF01352:KRAB box|PF00096:Zinc finger, C2H2 type
14	106460887	106461302	416	YBX1_peak_6023	251	7.69944	29.8253	25.1281	208	Promoter (<=1kb)	106460092	106461055	964	-	ENSG00000228966	ENST00000455653	0	HOMER2P1	- && sp|Q9NSB8|HOME2_HUMAN Homer protein homolog 2 OS=Homo sapiens OX=9606 GN=HOMER2 PE=1 SV=1 && -
8	134831582	134832270	689	YBX1_peak_19512	251	7.69944	29.8253	25.1281	477	Promoter (<=1kb)	134832747	134834482	1736	+	ENSG00000254028	ENST00000521444	-477	AC083843.2	- && - && -
12	93742210	93742667	458	YBX1_peak_4421	251	7.69944	29.8253	25.1281	219	Intron (ENST00000549615/ENSG00000169372, intron 2 of 3)	93707791	93737823	30033	-	ENSG00000258274	ENST00000550287	-4387	AC012085.2	- && - && -
1	114479689	114480062	374	YBX1_peak_1038	251	7.69944	29.8253	25.1281	188	Intron (ENST00000358465/ENSG00000197323, intron 1 of 19)	114490724	114490832	109	+	ENSG00000201114	ENST00000364244	-10662	RF00019	- && - && -
15	51785109	51785469	361	YBX1_peak_6281	93	7.69124	12.477	9.31758	178	Promoter (2-3kb)	51782822	51810292	27471	+	ENSG00000128872	ENST00000561407	2287	TMOD2	- && sp|Q9NZR1|TMOD2_HUMAN Tropomodulin-2 OS=Homo sapiens OX=9606 GN=TMOD2 PE=1 SV=1 && PF03250:Tropomodulin
4	155498158	155498532	375	YBX1_peak_14935	93	7.69124	12.477	9.31758	202	Promoter (1-2kb)	155496364	155520353	23990	+	ENSG00000251244	ENST00000669860	1794	AC107208.1	- && sp|Q8NHA8|OR1FC_HUMAN Olfactory receptor 1F12 OS=Homo sapiens OX=9606 GN=OR1F12 PE=3 SV=1 && -
14	79314026	79314362	337	YBX1_peak_5797	93	7.69124	12.477	9.31758	160	Promoter (<=1kb)	79314051	79861959	547909	+	ENSG00000021645	ENST00000556003	0	NRXN3	- && sp|Q28143|NRX3B_BOVIN Neurexin-3-beta OS=Bos taurus OX=9913 GN=NRXN3 PE=1 SV=2 && -
8	65765122	65765477	356	YBX1_peak_19139	93	7.69124	12.477	9.31758	190	Promoter (<=1kb)	65726910	65765672	38763	-	ENSG00000205268	ENST00000518667	195	PDE7A	- && sp|Q13946|PDE7A_HUMAN High affinity cAMP-specific 3',5'-cyclic phosphodiesterase 7A OS=Homo sapiens OX=9606 GN=PDE7A PE=1 SV=2 && -
3	84869359	84869677	319	YBX1_peak_13442	93	7.69124	12.477	9.31758	148	Promoter (<=1kb)	84638406	84869575	231170	-	ENSG00000242641	ENST00000484892	0	LINC00971	- && - && -
6	133050340	133050786	447	YBX1_peak_17271	93	7.69124	12.477	9.31758	239	Intron (ENST00000670829/ENSG00000231023, intron 1 of 2)	133088056	133106614	18559	+	ENSG00000231023	ENST00000665546	-37270	LINC00326	- && - && -
2	76062176	76062515	340	YBX1_peak_10612	93	7.69124	12.477	9.31758	182	Intron (ENST00000670606/ENSG00000287474, intron 3 of 4)	76106016	76107324	1309	-	ENSG00000233107	ENST00000417269	44809	SUCLA2P2	- && sp|O97580|SUCB1_PIG Succinate--CoA ligase [ADP-forming] subunit beta, mitochondrial (Fragment) OS=Sus scrofa OX=9823 GN=SUCLA2 PE=2 SV=1 && -
7	110441661	110442063	403	YBX1_peak_18330	93	7.69124	12.477	9.31758	207	Intron (ENST00000667232/ENSG00000226965, intron 3 of 7)	110431984	110489076	57093	-	ENSG00000226965	ENST00000657059	47013	AC073114.1	- && sp|Q53H47|SETMR_HUMAN Histone-lysine N-methyltransferase SETMAR OS=Homo sapiens OX=9606 GN=SETMAR PE=1 SV=2 && PF01359:Transposase (partial DDE domain)|PF17906:HTH domain in Mos1 transposase
2	155645113	155645462	350	YBX1_peak_11086	93	7.69124	12.477	9.31758	173	Intron (ENST00000665560/ENSG00000286679, intron 6 of 7)	155656853	155661055	4203	+	ENSG00000286679	ENST00000663889	-11391	AC073225.1	- && sp|O00370|LORF2_HUMAN LINE-1 retrotransposable element ORF2 protein OS=Homo sapiens OX=9606 PE=1 SV=1 && -
4	177551411	177551721	311	YBX1_peak_15054	93	7.69124	12.477	9.31758	148	Intron (ENST00000654463/ENSG00000250131, intron 1 of 4)	177596387	177600205	3819	+	ENSG00000250131	ENST00000668108	-44666	AC078881.1	- && - && -
10	64397501	64397867	367	YBX1_peak_2247	93	7.69124	12.477	9.31758	183	Intron (ENST00000654191/ENSG00000228566, intron 4 of 5)	64620374	64620922	549	-	ENSG00000233900	ENST00000432217	223055	RPL17P35	- && sp|Q5XTY7|RL17_FELCA 60S ribosomal protein L17 OS=Felis catus OX=9685 GN=RPL17 PE=2 SV=3 && -
4	97454204	97454618	415	YBX1_peak_14620	93	7.69124	12.477	9.31758	221	Intron (ENST00000651895/ENSG00000251620, intron 3 of 4)	97366926	97490164	123239	+	ENSG00000251620	ENST00000508933	87278	STPG2-AS1	- && - && -
8	129381674	129382327	654	YBX1_peak_19490	93	7.69124	12.477	9.31758	456	Intron (ENST00000644557/ENSG00000229140, intron 2 of 3)	129216194	129388106	171913	-	ENSG00000229140	ENST00000657400	5779	CCDC26	- && sp|O00370|LORF2_HUMAN LINE-1 retrotransposable element ORF2 protein OS=Homo sapiens OX=9606 PE=1 SV=1 && -
4	149632858	149633255	398	YBX1_peak_14897	93	7.69124	12.477	9.31758	190	Intron (ENST00000636793/ENSG00000234828, intron 7 of 13)	149666057	149711149	45093	+	ENSG00000250905	ENST00000505781	-32802	AC093893.1	- && - && -
19	30410439	30410815	377	YBX1_peak_9648	93	7.69124	12.477	9.31758	191	Intron (ENST00000585628/ENSG00000198597, intron 3 of 5)	30372384	30558059	185676	+	ENSG00000198597	ENST00000355537	38055	ZNF536	- && sp|O15090|ZN536_HUMAN Zinc finger protein 536 OS=Homo sapiens OX=9606 GN=ZNF536 PE=1 SV=3 && PF16606:Unstructured conserved, between two C2H2-type zinc-fingers|PF13909:C2H2-type zinc-finger domain
14	30007899	30008273	375	YBX1_peak_5421	93	7.69124	12.477	9.31758	203	Intron (ENST00000549503/ENSG00000184304, intron 3 of 5)	29952397	29980254	27858	-	ENSG00000248975	ENST00000548124	-27645	AL133372.2	- && - && -
11	29974402	29974783	382	YBX1_peak_3021	93	7.69124	12.477	9.31758	194	Intron (ENST00000528553/ENSG00000254530, intron 1 of 6)	29980113	29982392	2280	-	ENSG00000261340	ENST00000561816	7609	LINC01616	- && - && -
8	116284364	116284798	435	YBX1_peak_19416	93	7.69124	12.477	9.31758	212	Intron (ENST00000505156/ENSG00000249917, intron 1 of 13)	116289622	116298954	9333	+	ENSG00000287826	ENST00000669902	-4824	AC090994.1	- && sp|P61583|NP5_HUMAN Endogenous retrovirus group K member 5 Np9 protein OS=Homo sapiens OX=9606 GN=ERVK-5 PE=3 SV=1 && -
7	93783050	93783404	355	YBX1_peak_18175	93	7.69124	12.477	9.31758	177	Intron (ENST00000455502/ENSG00000127928, intron 1 of 3)	93777839	93778514	676	+	ENSG00000225898	ENST00000457396	5211	AC002075.1	- && sp|Q08DM8|TSN_BOVIN Translin OS=Bos taurus OX=9913 GN=TSN PE=2 SV=1 && -
10	53304152	53304526	375	YBX1_peak_2192	93	7.69124	12.477	9.31758	195	Intron (ENST00000449272/ENSG00000226296, intron 1 of 1)	53291072	53311065	19994	-	ENSG00000226296	ENST00000449272	6539	AC036101.1	- && - && -
1	112190589	112190978	390	YBX1_peak_1019	93	7.69124	12.477	9.31758	195	Intron (ENST00000427290/ENSG00000231246, intron 1 of 1)	112234567	112360506	125940	-	ENSG00000231246	ENST00000654472	169528	AL445426.1	- && - && -
3	3384236	3384716	481	YBX1_peak_12945	93	7.69124	12.477	9.31758	241	Intron (ENST00000420000/ENSG00000223727, intron 2 of 4)	3315306	3484097	168792	-	ENSG00000223727	ENST00000455703	99381	AC034195.1	- && - && -
1	206359873	206360253	381	YBX1_peak_1531	93	7.69124	12.477	9.31758	156	Intron (ENST00000419187/ENSG00000266028, intron 1 of 6)	206333327	206333438	112	-	ENSG00000229509	ENST00000426884	-26435	AC244023.1	- && sp|P52306|GDS1_HUMAN Rap1 GTPase-GDP dissociation stimulator 1 OS=Homo sapiens OX=9606 GN=RAP1GDS1 PE=1 SV=3 && -
7	3779677	3780028	352	YBX1_peak_17604	93	7.69124	12.477	9.31758	174	Intron (ENST00000404826/ENSG00000146555, intron 4 of 44)	3642815	3643784	970	-	ENSG00000236510	ENST00000427920	-135893	AC011284.1	- && - && -
4	85643247	85643653	407	YBX1_peak_14569	93	7.69124	12.477	9.31758	186	Intron (ENST00000395184/ENSG00000138639, intron 2 of 9)	85604153	85942205	338053	+	ENSG00000138639	ENST00000512201	39094	ARHGAP24	- && sp|Q8N264|RHG24_HUMAN Rho GTPase-activating protein 24 OS=Homo sapiens OX=9606 GN=ARHGAP24 PE=1 SV=2 && PF00620:RhoGAP domain|PF00169:PH domain
9	561993	562467	475	YBX1_peak_19648	93	7.69124	12.477	9.31758	223	Intron (ENST00000382303/ENSG00000107104, intron 5 of 15)	558826	558930	105	+	ENSG00000202172	ENST00000365302	3167	RNU6-1327P	- && - && -
7	103520925	103521284	360	YBX1_peak_18287	93	7.69124	12.477	9.31758	194	Intron (ENST00000343529/ENSG00000189056, intron 48 of 63)	103523500	103539488	15989	-	ENSG00000189056	ENST00000478148	18204	RELN	- && sp|P78509|RELN_HUMAN Reelin OS=Homo sapiens OX=9606 GN=RELN PE=1 SV=3 && PF02014:Reeler domain
1	113668571	113668895	325	YBX1_peak_1033	93	7.69124	12.477	9.31758	145	Intron (ENST00000307546/ENSG00000081026, intron 16 of 20)	113698884	113699631	748	-	ENSG00000232450	ENST00000413412	30736	AL133517.1	- && sp|Q90YS3|RS2_ICTPU 40S ribosomal protein S2 OS=Ictalurus punctatus OX=7998 GN=rps2 PE=2 SV=1 && -
5	24504434	24504797	364	YBX1_peak_15329	93	7.69124	12.477	9.31758	182	Intron (ENST00000264463/ENSG00000040731, intron 8 of 11)	24487146	24499521	12376	-	ENSG00000040731	ENST00000502921	-4913	CDH10	- && sp|Q9Y6N8|CAD10_HUMAN Cadherin-10 OS=Homo sapiens OX=9606 GN=CDH10 PE=1 SV=2 && PF00028:Cadherin domain|PF01049:Cadherin cytoplasmic region
19	40022086	40022411	326	YBX1_peak_9764	93	7.69124	12.477	9.31758	165	Downstream (<1kb)	40023384	40025502	2119	-	ENSG00000269069	ENST00000597336	3091	AC007842.1	- && sp|Q5R8Q4|PATL1_PONAB Protein PAT1 homolog 1 OS=Pongo abelii OX=9601 GN=PATL1 PE=2 SV=1 && -
2	102572100	102572421	322	YBX1_peak_10776	93	7.69124	12.477	9.31758	176	Distal Intergenic	102619707	102711318	91612	+	ENSG00000115616	ENST00000233969	-47286	SLC9A2	- && sp|Q9UBY0|SL9A2_HUMAN Sodium/hydrogen exchanger 2 OS=Homo sapiens OX=9606 GN=SLC9A2 PE=2 SV=1 && PF16644:Regulatory region of Na+/H+ exchanger NHE binds to calmodulin|PF00999:Sodium/hydrogen exchanger family
21	20975019	20975401	383	YBX1_peak_12298	93	7.69124	12.477	9.31758	174	Distal Intergenic	20998409	21543329	544921	+	ENSG00000154654	ENST00000400546	-23008	NCAM2	- && sp|O15394|NCAM2_HUMAN Neural cell adhesion molecule 2 OS=Homo sapiens OX=9606 GN=NCAM2 PE=1 SV=2 && PF00041:Fibronectin type III domain|PF13927:Immunoglobulin domain|PF07679:Immunoglobulin I-set domain
11	97508239	97508578	340	YBX1_peak_3565	93	7.69124	12.477	9.31758	170	Distal Intergenic	97657464	97657582	119	+	ENSG00000199315	ENST00000362445	-148886	RNA5SP347	- && - && -
1	164048160	164048533	374	YBX1_peak_1290	93	7.69124	12.477	9.31758	181	Distal Intergenic	163923670	163923873	204	+	ENSG00000212538	ENST00000391236	124490	RF00012	- && - && -
2	22728909	22729326	418	YBX1_peak_10215	93	7.69124	12.477	9.31758	222	Distal Intergenic	22861552	22861884	333	+	ENSG00000222616	ENST00000410684	-132226	RN7SKP27	- && - && -
1	191615874	191616397	524	YBX1_peak_1440	93	7.69124	12.477	9.31758	198	Distal Intergenic	191823432	192010781	187350	+	ENSG00000228215	ENST00000664489	-207035	AL359081.2	- && - && -
2	104187140	104187489	350	YBX1_peak_10779	93	7.69124	12.477	9.31758	169	Distal Intergenic	104125268	104147229	21962	-	ENSG00000228968	ENST00000458182	-39911	AC096554.1	- && - && -
2	192614001	192614384	384	YBX1_peak_11346	93	7.69124	12.477	9.31758	202	Distal Intergenic	192629919	192645706	15788	+	ENSG00000229395	ENST00000414394	-15535	AC062039.1	- && - && -
2	209247672	209248047	376	YBX1_peak_11458	93	7.69124	12.477	9.31758	192	Distal Intergenic	209178966	209181123	2158	+	ENSG00000229670	ENST00000426801	68706	PKP4P1	- && sp|Q99569|PKP4_HUMAN Plakophilin-4 OS=Homo sapiens OX=9606 GN=PKP4 PE=1 SV=2 && -
3	190753284	190753616	333	YBX1_peak_13971	93	7.69124	12.477	9.31758	169	Distal Intergenic	190714811	190716399	1589	+	ENSG00000232610	ENST00000430443	38473	CCT6P4	- && sp|P40227|TCPZ_HUMAN T-complex protein 1 subunit zeta OS=Homo sapiens OX=9606 GN=CCT6A PE=1 SV=3 && -
X	56379989	56380359	371	YBX1_peak_20928	93	7.69124	12.477	9.31758	174	Distal Intergenic	56242937	56243409	473	-	ENSG00000234135	ENST00000434984	-136580	RPL23AP83	- && sp|Q24JY1|RL23A_BOVIN 60S ribosomal protein L23a OS=Bos taurus OX=9913 GN=RPL23A PE=2 SV=1 && -
2	49865190	49865641	452	YBX1_peak_10425	93	7.69124	12.477	9.31758	247	Distal Intergenic	49878623	49879363	741	+	ENSG00000234253	ENST00000415103	-12982	RPL7P13	- && sp|P18124|RL7_HUMAN 60S ribosomal protein L7 OS=Homo sapiens OX=9606 GN=RPL7 PE=1 SV=1 && PF08079:Ribosomal L30 N-terminal domain|PF00327:Ribosomal protein L30p/L7e
10	85018417	85018786	370	YBX1_peak_2384	93	7.69124	12.477	9.31758	191	Distal Intergenic	85193421	85197958	4538	-	ENSG00000237267	ENST00000454178	179172	LINC01519	- && - && -
4	43639492	43639909	418	YBX1_peak_14361	93	7.69124	12.477	9.31758	216	Distal Intergenic	43598544	43598844	301	-	ENSG00000239464	ENST00000494487	-40648	RN7SL691P	- && - && -
3	162307740	162308115	376	YBX1_peak_13826	93	7.69124	12.477	9.31758	175	Distal Intergenic	162486541	162486949	409	-	ENSG00000241874	ENST00000465035	178834	TOMM22P6	- && sp|Q9NS69|TOM22_HUMAN Mitochondrial import receptor subunit TOM22 homolog OS=Homo sapiens OX=9606 GN=TOMM22 PE=1 SV=3 && -
5	89477434	89477825	392	YBX1_peak_15723	93	7.69124	12.477	9.31758	199	Distal Intergenic	89466537	89470039	3503	-	ENSG00000250831	ENST00000514662	-7395	AC074131.1	- && sp|Q6B4Z3|UTY_PANTR Histone demethylase UTY OS=Pan troglodytes OX=9598 GN=UTY PE=2 SV=1 && -
4	179313408	179313750	343	YBX1_peak_15061	93	7.69124	12.477	9.31758	183	Distal Intergenic	179389134	179465305	76172	-	ENSG00000250993	ENST00000512036	151555	AC020551.1	- && - && -
8	106302638	106303062	425	YBX1_peak_19385	93	7.69124	12.477	9.31758	231	Distal Intergenic	106270291	106272902	2612	+	ENSG00000254615	ENST00000661818	32347	AC027031.2	- && - && -
18	65182598	65183046	449	YBX1_peak_8906	93	7.69124	12.477	9.31758	214	Distal Intergenic	65186159	65187018	860	+	ENSG00000264131	ENST00000578545	-3113	AC007631.1	- && - && -
18	67418402	67418783	382	YBX1_peak_8917	93	7.69124	12.477	9.31758	208	Distal Intergenic	67375133	67375305	173	+	ENSG00000265936	ENST00000579213	43269	AC091042.1	- && sp|Q5E9E6|RL10A_BOVIN 60S ribosomal protein L10a OS=Bos taurus OX=9913 GN=RPL10A PE=2 SV=3 && -
2	57091651	57091977	327	YBX1_peak_10467	93	7.69124	12.477	9.31758	173	Distal Intergenic	57048350	57049336	987	-	ENSG00000271115	ENST00000604970	-42315	AC010738.1	- && sp|P20042|IF2B_HUMAN Eukaryotic translation initiation factor 2 subunit 2 OS=Homo sapiens OX=9606 GN=EIF2S2 PE=1 SV=2 && -
22	10525952	10526705	754	YBX1_peak_12491	93	7.69124	12.477	9.31758	506	Distal Intergenic	10736171	10736283	113	-	ENSG00000277248	ENST00000615943	209578	RF00004	- && - && -
13	38395946	38396329	384	YBX1_peak_4914	93	7.69124	12.477	9.31758	197	Distal Intergenic	38372856	38373935	1080	+	ENSG00000279025	ENST00000623378	23090	AL356863.1	- && - && -
19	27634903	27635374	472	YBX1_peak_9622	93	7.69124	12.477	9.31758	213	Distal Intergenic	27639300	27639665	366	-	ENSG00000279882	ENST00000623712	4291	AC112702.1	- && sp|P61565|ENK21_HUMAN Endogenous retrovirus group K member 21 Env polyprotein OS=Homo sapiens OX=9606 GN=ERVK-21 PE=1 SV=1 && -
9	102419811	102420219	409	YBX1_peak_20209	93	7.69124	12.477	9.31758	217	Distal Intergenic	102444586	102444819	234	-	ENSG00000286243	ENST00000650662	24600	AL442644.2	- && sp|A8MTT3|CEBOS_HUMAN Protein CEBPZOS OS=Homo sapiens OX=9606 GN=CEBPZOS PE=1 SV=2 && -
2	193060509	193060869	361	YBX1_peak_11347	93	7.69124	12.477	9.31758	182	Distal Intergenic	193170704	193172765	2062	+	ENSG00000286358	ENST00000652985	-109835	AC096647.1	- && sp|Q96MW7|TIGD1_HUMAN Tigger transposable element-derived protein 1 OS=Homo sapiens OX=9606 GN=TIGD1 PE=1 SV=1 && -
20	37000248	37001309	1062	YBX1_peak_12005a	150	7.69102	18.7819	15.0694	213	Intron (ENST00000373664/ENSG00000080839, intron 21 of 21)	37021743	37021984	242	-	ENSG00000231241	ENST00000411933	20675	RPS3AP3	- && - && -
5	69220370	69220751	382	YBX1_peak_15575	124	7.68168	15.8741	12.4228	180	Promoter (2-3kb)	69217887	69228202	10316	+	ENSG00000134056	ENST00000503793	2483	MRPS36	- && sp|P82909|RT36_HUMAN 28S ribosomal protein S36, mitochondrial OS=Homo sapiens OX=9606 GN=MRPS36 PE=1 SV=2 && -
12	120194331	120195023	693	YBX1_peak_4621	340	7.67413	39.3709	34.0134	375	Promoter (<=1kb)	120127202	120194715	67514	-	ENSG00000089154	ENST00000300648	0	GCN1	- && sp|Q92616|GCN1_HUMAN eIF-2-alpha kinase activator GCN1 OS=Homo sapiens OX=9606 GN=GCN1 PE=1 SV=6 && -
13	113866894	113867343	450	YBX1_peak_5322	232	7.67366	27.7302	23.214	226	Promoter (2-3kb)	113864168	113866833	2666	+	ENSG00000272695	ENST00000608651	2726	GAS6-DT	- && - && -
17	49150030	49150457	428	YBX1_peak_8138	232	7.67366	27.7302	23.214	204	Promoter (<=1kb)	49148339	49149111	773	-	ENSG00000240995	ENST00000465845	-919	AC069454.1	- && sp|Q3T0F4|RS10_BOVIN 40S ribosomal protein S10 OS=Bos taurus OX=9913 GN=RPS10 PE=2 SV=1 && PF03501:Plectin/S10 domain
20	36093291	36093698	408	YBX1_peak_11995	236	7.67236	28.2308	23.6727	194	Promoter (<=1kb)	36092837	36175715	82879	+	ENSG00000088367	ENST00000447825	454	EPB41L1	- && sp|Q9H4G0|E41L1_HUMAN Band 4.1-like protein 1 OS=Homo sapiens OX=9606 GN=EPB41L1 PE=1 SV=2 && -
6	36941637	36942043	407	YBX1_peak_16732	128	7.67226	16.3298	12.8382	198	Promoter (2-3kb)	36940071	36944675	4605	-	ENSG00000232598	ENST00000427609	2632	AL122034.1	- && - && -
15	39893525	39893979	455	YBX1_peak_6164	128	7.67226	16.3298	12.8382	233	Promoter (<=1kb)	39801824	39894527	92704	-	ENSG00000166073	ENST00000560729	548	GPR176	- && sp|Q14439|GP176_HUMAN G-protein coupled receptor 176 OS=Homo sapiens OX=9606 GN=GPR176 PE=2 SV=1 && PF00001:7 transmembrane receptor (rhodopsin family)
2	151875404	151875936	533	YBX1_peak_11074	128	7.67226	16.3298	12.8382	253	Promoter (<=1kb)	151853475	151876494	23020	-	ENSG00000182389	ENST00000636390	558	CACNB4	- && sp|O00305|CACB4_HUMAN Voltage-dependent L-type calcium channel subunit beta-4 OS=Homo sapiens OX=9606 GN=CACNB4 PE=1 SV=2 && PF12052:Voltage gated calcium channel subunit beta domain 4Aa N terminal
5	165537359	165537767	409	YBX1_peak_16189	128	7.67226	16.3298	12.8382	213	Intron (ENST00000522189/ENSG00000253693, intron 1 of 1)	165609441	165609679	239	+	ENSG00000252794	ENST00000516985	-71674	RN7SKP60	- && - && -
5	22287395	22287759	365	YBX1_peak_15317	128	7.67226	16.3298	12.8382	185	Intron (ENST00000504376/ENSG00000154162, intron 2 of 13)	21751497	22213750	462254	-	ENSG00000154162	ENST00000522262	-73645	CDH12	- && sp|P55289|CAD12_HUMAN Cadherin-12 OS=Homo sapiens OX=9606 GN=CDH12 PE=2 SV=2 && -
2	202534711	202535074	364	YBX1_peak_11414	128	7.67226	16.3298	12.8382	178	Intron (ENST00000374580/ENSG00000204217, intron 9 of 12)	202520401	202520989	589	+	ENSG00000236047	ENST00000435125	14310	AC073410.1	- && sp|P40429|RL13A_HUMAN 60S ribosomal protein L13a OS=Homo sapiens OX=9606 GN=RPL13A PE=1 SV=2 && -
X	65002227	65002645	419	YBX1_peak_20933	128	7.67226	16.3298	12.8382	208	Intron (ENST00000337990/ENSG00000126970, intron 1 of 4)	64916488	64976533	60046	-	ENSG00000126970	ENST00000488608	-25694	ZC4H2	- && sp|Q9NQZ6|ZC4H2_HUMAN Zinc finger C4H2 domain-containing protein OS=Homo sapiens OX=9606 GN=ZC4H2 PE=1 SV=1 && -
5	65940300	65940940	641	YBX1_peak_15560	128	7.67226	16.3298	12.8382	386	Intron (ENST00000284037/ENSG00000112851, intron 1 of 25)	65926773	66078565	151793	+	ENSG00000112851	ENST00000506030	13527	ERBIN	- && sp|Q96RT1|ERBIN_HUMAN Erbin OS=Homo sapiens OX=9606 GN=ERBIN PE=1 SV=2 && -
5	32142339	32143146	808	YBX1_peak_15367	128	7.67226	16.3298	12.8382	461	Intron (ENST00000265070/ENSG00000113384, intron 2 of 3)	32134738	32134834	97	+	ENSG00000200065	ENST00000363195	7601	RF00019	- && - && -
13	26069536	26069873	338	YBX1_peak_4839	128	7.67226	16.3298	12.8382	173	Distal Intergenic	26052276	26053385	1110	-	ENSG00000231983	ENST00000439079	-16151	LINC00415	- && - && -
5	16276563	16277057	495	YBX1_peak_15291	128	7.67226	16.3298	12.8382	254	Distal Intergenic	16192088	16192709	622	-	ENSG00000248403	ENST00000509572	-83854	NACAP6	- && sp|Q6QN10|NACA_CHILA Nascent polypeptide-associated complex subunit alpha OS=Chinchilla lanigera OX=34839 PE=2 SV=1 && -
17	57222944	57223366	423	YBX1_peak_8202	128	7.67226	16.3298	12.8382	210	Distal Intergenic	57196081	57213300	17220	-	ENSG00000285785	ENST00000649027	-9644	AC003950.1	- && - && -
6	12287544	12287908	365	YBX1_peak_16489	99	7.66537	13.1826	9.96304	192	Promoter (2-3kb)	12290361	12297194	6834	+	ENSG00000078401	ENST00000379375	-2453	EDN1	- && sp|P05305|EDN1_HUMAN Endothelin-1 OS=Homo sapiens OX=9606 GN=EDN1 PE=1 SV=1 && PF00322:Endothelin family
16	28448748	28449065	318	YBX1_peak_7034	99	7.66537	13.1826	9.96304	144	Promoter (2-3kb)	28451644	28455356	3713	+	ENSG00000275654	ENST00000616703	-2579	AC138894.4	- && sp|O15496|PA2GX_HUMAN Group 10 secretory phospholipase A2 OS=Homo sapiens OX=9606 GN=PLA2G10 PE=1 SV=3 && -
1	170173153	170173533	381	YBX1_peak_1332	99	7.66537	13.1826	9.96304	220	Promoter (<=1kb)	170173865	170241571	67707	+	ENSG00000233985	ENST00000661719	-332	LINC01681	- && - && -
6	27681317	27681687	371	YBX1_peak_16608	99	7.66537	13.1826	9.96304	172	Promoter (<=1kb)	27679971	27680555	585	-	ENSG00000287674	ENST00000668507	-762	AL009179.3	- && - && -
7	36670509	36670887	379	YBX1_peak_17853	99	7.66537	13.1826	9.96304	200	Intron (ENST00000612871/ENSG00000136250, intron 2 of 19)	36623190	36661300	38111	-	ENSG00000136250	ENST00000543742	-9209	AOAH	- && sp|P28039|AOAH_HUMAN Acyloxyacyl hydrolase OS=Homo sapiens OX=9606 GN=AOAH PE=1 SV=1 && PF00657:GDSL-like Lipase/Acylhydrolase|PF03489:Saposin-like type B, region 2
14	68356673	68357008	336	YBX1_peak_5698	99	7.66537	13.1826	9.96304	157	Intron (ENST00000479335/ENSG00000182185, intron 9 of 11)	68338728	68339528	801	-	ENSG00000240210	ENST00000473054	-17145	AL122013.1	- && sp|P12970|RL7A_MOUSE 60S ribosomal protein L7a OS=Mus musculus OX=10090 GN=Rpl7a PE=1 SV=2 && PF01248:Ribosomal protein L7Ae/L30e/S12e/Gadd45 family
2	64181704	64182110	407	YBX1_peak_10517	99	7.66537	13.1826	9.96304	235	Intron (ENST00000438115/ENSG00000225889, intron 1 of 5)	64186390	64204493	18104	-	ENSG00000230923	ENST00000648144	22383	LINC00309	- && - && -
12	98884441	98884824	384	YBX1_peak_4453	99	7.66537	13.1826	9.96304	218	Intron (ENST00000341752/ENSG00000185046, intron 1 of 9)	98801090	98893716	92627	-	ENSG00000185046	ENST00000551560	8892	ANKS1B	- && sp|Q7Z6G8|ANS1B_HUMAN Ankyrin repeat and sterile alpha motif domain-containing protein 1B OS=Homo sapiens OX=9606 GN=ANKS1B PE=1 SV=2 && PF00536:SAM domain (Sterile alpha motif)|PF12796:Ankyrin repeats (3 copies)|PF00640:Phosphotyrosine interaction domain (PTB/PID)
5	76984308	76985404	1097	YBX1_peak_15640a	99	7.66537	13.1826	9.96304	169	Distal Intergenic	76963235	76968956	5722	+	ENSG00000145708	ENST00000503763	21073	CRHBP	- && sp|P24387|CRHBP_HUMAN Corticotropin-releasing factor-binding protein OS=Homo sapiens OX=9606 GN=CRHBP PE=1 SV=2 && PF05428:Corticotropin-releasing factor binding protein (CRF-BP)
17	48678351	48678811	461	YBX1_peak_8130	208	7.66465	25.191	20.8961	206	Promoter (2-3kb)	48680889	48704837	23949	+	ENSG00000244649	ENST00000629037	-2078	LINC02086	- && - && -
19	33193992	33194376	385	YBX1_peak_9670	208	7.66465	25.191	20.8961	183	Promoter (<=1kb)	33194330	33208864	14535	+	ENSG00000130881	ENST00000253193	0	LRP3	- && sp|O75074|LRP3_HUMAN Low-density lipoprotein receptor-related protein 3 OS=Homo sapiens OX=9606 GN=LRP3 PE=2 SV=2 && PF00431:CUB domain|PF00057:Low-density lipoprotein receptor domain class A
11	62786672	62787228	557	YBX1_peak_3232	296	7.65842	34.7544	29.6833	317	Promoter (<=1kb)	62786023	62786785	763	-	ENSG00000269176	ENST00000601484	0	AP001160.3	- && sp|Q9Y6J9|TAF6L_HUMAN TAF6-like RNA polymerase II p300/CBP-associated factor-associated factor 65 kDa subunit 6L OS=Homo sapiens OX=9606 GN=TAF6L PE=1 SV=1 && -
11	107912549	107913060	512	YBX1_peak_3609	181	7.65431	22.1661	18.1416	281	Intron (ENST00000525071/ENSG00000110660, intron 1 of 10)	107908420	107908764	345	+	ENSG00000240652	ENST00000474540	4129	AP001024.1	- && sp|P05387|RLA2_HUMAN 60S acidic ribosomal protein P2 OS=Homo sapiens OX=9606 GN=RPLP2 PE=1 SV=1 && -
2	32009714	32010873	1160	YBX1_peak_10291b	329	7.64274	38.2373	32.9397	932	Promoter (<=1kb)	31865060	32010557	145498	-	ENSG00000162959	ENST00000295065	0	MEMO1	- && sp|Q9Y316|MEMO1_HUMAN Protein MEMO1 OS=Homo sapiens OX=9606 GN=MEMO1 PE=1 SV=1 && PF01875:Memo-like protein
7	149838433	149838890	458	YBX1_peak_18592	240	7.64183	28.6469	24.0555	224	Promoter (<=1kb)	149838375	149867479	29105	+	ENSG00000106479	ENST00000223210	58	ZNF862	- && sp|O60290|ZN862_HUMAN Zinc finger protein 862 OS=Homo sapiens OX=9606 GN=ZNF862 PE=2 SV=2 && -
7	73154932	73155664	733	YBX1_peak_18028b	154	7.63975	19.1692	15.4207	529	Promoter (<=1kb)	73154938	73207283	52346	+	ENSG00000233369	ENST00000544802	0	GTF2IP4	- && sp|P78347|GTF2I_HUMAN General transcription factor II-I OS=Homo sapiens OX=9606 GN=GTF2I PE=1 SV=2 && PF18700:Cytosolic arginine sensor for mTORC1 subunit 1 N-terminal domain
10	126905103	126906024	922	YBX1_peak_2711b	300	7.63469	35.1768	30.0713	601	Promoter (<=1kb)	126905409	127452517	547109	+	ENSG00000150760	ENST00000280333	0	DOCK1	- && sp|Q14185|DOCK1_HUMAN Dedicator of cytokinesis protein 1 OS=Homo sapiens OX=9606 GN=DOCK1 PE=1 SV=2 && PF16172:DOCK N-terminus|PF14604:Variant SH3 domain|PF06920:Dock homology region 2|PF14429:C2 domain in Dock180 and Zizimin proteins
7	121395769	121396657	889	YBX1_peak_18379	300	7.63231	35.1684	30.0641	279	Promoter (<=1kb)	121348878	121396308	47431	-	ENSG00000196937	ENST00000359943	0	FAM3C	- && sp|Q92520|FAM3C_HUMAN Protein FAM3C OS=Homo sapiens OX=9606 GN=FAM3C PE=1 SV=1 && PF15711:Interleukin-like EMT inducer
11	117315500	117316299	800	YBX1_peak_3658	272	7.62492	32.1188	27.2417	573	Promoter (<=1kb)	117285207	117316256	31050	-	ENSG00000186318	ENST00000313005	0	BACE1	- && sp|P56817|BACE1_HUMAN Beta-secretase 1 OS=Homo sapiens OX=9606 GN=BACE1 PE=1 SV=3 && PF00026:Eukaryotic aspartyl protease
14	63165849	63166424	576	YBX1_peak_5656	127	7.61769	16.2319	12.7499	360	Intron (ENST00000654636/ENSG00000259093, intron 1 of 3)	63122888	63178190	55303	-	ENSG00000259093	ENST00000654636	11766	AL137191.1	- && sp|Q9R152|PARP1_CRIGR Poly [ADP-ribose] polymerase 1 OS=Cricetulus griseus OX=10029 GN=PARP1 PE=2 SV=3 && -
17	82519139	82520683	1545	YBX1_peak_8541b	281	7.60721	33.0672	28.1195	1253	Promoter (<=1kb)	82519713	82602392	82680	+	ENSG00000141568	ENST00000473637	0	FOXK2	- && sp|Q01167|FOXK2_HUMAN Forkhead box protein K2 OS=Homo sapiens OX=9606 GN=FOXK2 PE=1 SV=3 && PF00498:FHA domain|PF00250:Forkhead domain
11	66002531	66002931	401	YBX1_peak_3317	281	7.60721	33.0672	28.1195	192	Promoter (<=1kb)	66002581	66004131	1551	+	ENSG00000175334	ENST00000533166	0	BANF1	- && sp|P61283|BAF_BOVIN Barrier-to-autointegration factor OS=Bos taurus OX=9913 GN=BANF1 PE=3 SV=1 && -
8	122781734	122782212	479	YBX1_peak_19450	193	7.60666	23.5468	19.3983	246	Promoter (<=1kb)	122781655	122974510	192856	+	ENSG00000178764	ENST00000314393	79	ZHX2	- && sp|Q9Y6X8|ZHX2_HUMAN Zinc fingers and homeoboxes protein 2 OS=Homo sapiens OX=9606 GN=ZHX2 PE=1 SV=1 && PF18387:Zinc-fingers and homeoboxes C2H2 finger domain|PF00046:Homeodomain
8	9658116	9658578	463	YBX1_peak_18778	193	7.60666	23.5468	19.3983	215	Promoter (<=1kb)	9658295	9658438	144	-	ENSG00000253697	ENST00000520383	0	AC103834.1	- && sp|Q6P0Q8|MAST2_HUMAN Microtubule-associated serine/threonine-protein kinase 2 OS=Homo sapiens OX=9606 GN=MAST2 PE=1 SV=2 && -
4	63684156	63684576	421	YBX1_peak_14444	193	7.60666	23.5468	19.3983	187	Distal Intergenic	63465511	63529761	64251	-	ENSG00000250775	ENST00000658248	-154395	AC093730.1	- && - && -
10	12193910	12194267	358	YBX1_peak_1934	110	7.60499	14.3654	11.0387	168	Promoter (1-2kb)	12167576	12195822	28247	-	ENSG00000165609	ENST00000378937	1555	NUDT5	- && sp|Q9UKK9|NUDT5_HUMAN ADP-sugar pyrophosphatase OS=Homo sapiens OX=9606 GN=NUDT5 PE=1 SV=1 && PF00293:NUDIX domain
5	76874812	76875199	388	YBX1_peak_15637	110	7.60499	14.3654	11.0387	196	Promoter (<=1kb)	76875301	76921026	45726	+	ENSG00000171643	ENST00000613039	-102	S100Z	- && sp|Q8WXG8|S100Z_HUMAN Protein S100-Z OS=Homo sapiens OX=9606 GN=S100Z PE=1 SV=4 && PF01023:S-100/ICaBP type calcium binding domain
4	176691917	176692365	449	YBX1_peak_15045	110	7.60499	14.3654	11.0387	226	Intron (ENST00000504017/ENSG00000248388, intron 2 of 2)	176669621	176706145	36525	+	ENSG00000248388	ENST00000509194	22296	AC093801.1	- && - && -
14	46964944	46965315	372	YBX1_peak_5515	110	7.60499	14.3654	11.0387	184	Intron (ENST00000399232/ENSG00000139915, intron 8 of 16)	46960423	46960546	124	+	ENSG00000251735	ENST00000515926	4521	RF00402	- && - && -
10	97527889	97528261	373	YBX1_peak_2484	110	7.60499	14.3654	11.0387	188	Intron (ENST00000370664/ENSG00000165886, intron 1 of 2)	97498924	97571206	72283	+	ENSG00000165886	ENST00000370664	28965	UBTD1	- && sp|Q9HAC8|UBTD1_HUMAN Ubiquitin domain-containing protein 1 OS=Homo sapiens OX=9606 GN=UBTD1 PE=1 SV=1 && -
9	125084282	125084650	369	YBX1_peak_20367	110	7.60499	14.3654	11.0387	162	Intron (ENST00000336505/ENSG00000173611, intron 2 of 17)	124952788	125143487	190700	-	ENSG00000173611	ENST00000477186	58837	SCAI	- && sp|Q8N9R8|SCAI_HUMAN Protein SCAI OS=Homo sapiens OX=9606 GN=SCAI PE=1 SV=2 && PF12070:Protein SCAI
9	69656792	69657170	379	YBX1_peak_19959	110	7.60499	14.3654	11.0387	191	Intron (ENST00000265381/ENSG00000107282, intron 1 of 12)	69427532	69672371	244840	-	ENSG00000107282	ENST00000265381	15201	APBA1	- && sp|Q02410|APBA1_HUMAN Amyloid-beta A4 precursor protein-binding family A member 1 OS=Homo sapiens OX=9606 GN=APBA1 PE=1 SV=3 && PF00595:PDZ domain|PF00640:Phosphotyrosine interaction domain (PTB/PID)
11	104194627	104195211	585	YBX1_peak_3596	110	7.60499	14.3654	11.0387	385	Distal Intergenic	103907189	104164379	257191	-	ENSG00000170962	ENST00000302251	-30248	PDGFD	- && sp|Q9GZP0|PDGFD_HUMAN Platelet-derived growth factor D OS=Homo sapiens OX=9606 GN=PDGFD PE=1 SV=1 && PF00431:CUB domain|PF00341:PDGF/VEGF domain
8	52599561	52599919	359	YBX1_peak_19061	110	7.60499	14.3654	11.0387	182	Distal Intergenic	52534037	52565430	31394	-	ENSG00000196711	ENST00000358543	-34131	ALKAL1	- && sp|Q6UXT8|ALKL1_HUMAN ALK and LTK ligand 1 OS=Homo sapiens OX=9606 GN=ALKAL1 PE=1 SV=1 && PF15129:FAM150 family
17	14430514	14430973	460	YBX1_peak_7694	110	7.60499	14.3654	11.0387	214	Distal Intergenic	14374142	14421472	47331	+	ENSG00000230647	ENST00000655690	56372	AC022816.1	- && - && -
3	172866584	172867058	475	YBX1_peak_13853	110	7.60499	14.3654	11.0387	214	Distal Intergenic	172830981	172831229	249	-	ENSG00000237501	ENST00000428618	-35355	AC108667.1	- && sp|Q9Y4U1|MMAC_HUMAN Cyanocobalamin reductase / alkylcobalamin dealkylase OS=Homo sapiens OX=9606 GN=MMACHC PE=1 SV=3 && -
7	94204071	94204456	386	YBX1_peak_18179	110	7.60499	14.3654	11.0387	191	Distal Intergenic	94311138	94347063	35926	+	ENSG00000285964	ENST00000649265	-106682	AC002074.2	- && - && -
10	35336024	35337467	1444	YBX1_peak_2083b	276	7.59989	32.5402	27.6369	641	Promoter (<=1kb)	35336509	35572667	236159	+	ENSG00000108100	ENST00000374704	0	CCNY	- && sp|Q8ND76|CCNY_HUMAN Cyclin-Y OS=Homo sapiens OX=9606 GN=CCNY PE=1 SV=2 && PF00134:Cyclin, N-terminal domain
6	92011871	92012306	436	YBX1_peak_17039	157	7.5925	19.5618	15.7781	202	Promoter (1-2kb)	92013842	92014734	893	+	ENSG00000220553	ENST00000404228	-1536	RPL5P19	- && sp|Q58DW5|RL5_BOVIN 60S ribosomal protein L5 OS=Bos taurus OX=9913 GN=RPL5 PE=2 SV=3 && -
5	141513134	141513516	383	YBX1_peak_16064	157	7.5925	19.5618	15.7781	191	Downstream (1-2kb)	141508070	141511527	3458	+	ENSG00000240184	ENST00000622836	5064	PCDHGC3	- && sp|Q9UN70|PCDGK_HUMAN Protocadherin gamma-C3 OS=Homo sapiens OX=9606 GN=PCDHGC3 PE=1 SV=1 && PF00028:Cadherin domain|PF15974:Cadherin C-terminal cytoplasmic tail, catenin-binding region|PF08266:Cadherin-like|PF16492:Cadherin cytoplasmic C-terminal
14	50667698	50668633	936	YBX1_peak_5547	351	7.58638	40.5369	35.1215	350	Promoter (<=1kb)	50633636	50668331	34696	-	ENSG00000151748	ENST00000324679	0	SAV1	- && sp|Q9H4B6|SAV1_HUMAN Protein salvador homolog 1 OS=Homo sapiens OX=9606 GN=SAV1 PE=1 SV=2 && PF00397:WW domain
10	68686953	68687283	331	YBX1_peak_2265	94	7.5812	12.6553	9.47764	154	Intron (ENST00000373644/ENSG00000138336, intron 11 of 11)	68698500	68700794	2295	+	ENSG00000260400	ENST00000562082	-11217	AL513534.2	- && sp|Q8WTZ3|YS049_HUMAN Zinc finger protein ENSP00000375192 OS=Homo sapiens OX=9606 PE=2 SV=1 && -
10	47986511	47986890	380	YBX1_peak_2164	102	7.58036	13.4559	10.2122	188	Promoter (<=1kb)	47934348	47985987	51640	-	ENSG00000276850	ENST00000618306	-524	AC245041.2	- && - && -
14	85476067	85476457	391	YBX1_peak_5821	102	7.58036	13.4559	10.2122	215	Intron (ENST00000557547/ENSG00000258902, intron 1 of 4)	85362457	85516934	154478	-	ENSG00000258902	ENST00000557547	40477	AL049775.2	- && - && -
11	49780813	49781177	365	YBX1_peak_3152	102	7.58036	13.4559	10.2122	193	Intron (ENST00000534201/ENSG00000205035, intron 2 of 6)	49817778	49825553	7776	+	ENSG00000254487	ENST00000532682	-36601	AC130364.1	- && sp|Q3C1V9|YK041_HUMAN Putative uncharacterized protein ENSP00000334305 OS=Homo sapiens OX=9606 PE=5 SV=2 && -
11	99239627	99239979	353	YBX1_peak_3573	102	7.58036	13.4559	10.2122	185	Intron (ENST00000524871/ENSG00000149972, intron 1 of 24)	99120176	99120490	315	+	ENSG00000223269	ENST00000411337	119451	RN7SKP53	- && - && -
2	224905210	224905550	341	YBX1_peak_11563	102	7.58036	13.4559	10.2122	162	Intron (ENST00000409592/ENSG00000135905, intron 3 of 55)	224874700	224886254	11555	-	ENSG00000135905	ENST00000543715	-18956	DOCK10	- && sp|Q96BY6|DOC10_HUMAN Dedicator of cytokinesis protein 10 OS=Homo sapiens OX=9606 GN=DOCK10 PE=1 SV=3 && PF00169:PH domain|PF06920:Dock homology region 2|PF14429:C2 domain in Dock180 and Zizimin proteins
8	57022034	57022626	593	YBX1_peak_19092	102	7.58036	13.4559	10.2122	329	Distal Intergenic	56957931	56993867	35937	-	ENSG00000104331	ENST00000262644	-28167	IMPAD1	- && sp|Q9NX62|IMPA3_HUMAN Golgi-resident adenosine 3',5'-bisphosphate 3'-phosphatase OS=Homo sapiens OX=9606 GN=BPNT2 PE=1 SV=1 && -
2	68251688	68252734	1047	YBX1_peak_10545a	280	7.57591	32.9626	28.0205	246	Promoter (<=1kb)	68178857	68252532	73676	-	ENSG00000221823	ENST00000234310	0	PPP3R1	- && sp|P63099|CANB1_BOVIN Calcineurin subunit B type 1 OS=Bos taurus OX=9913 GN=PPP3R1 PE=1 SV=2 && PF13499:EF-hand domain pair
2	225042090	225042954	865	YBX1_peak_11565b	175	7.56199	21.4608	17.502	605	Promoter (<=1kb)	224765090	225042442	277353	-	ENSG00000135905	ENST00000258390	0	DOCK10	- && sp|Q96BY6|DOC10_HUMAN Dedicator of cytokinesis protein 10 OS=Homo sapiens OX=9606 GN=DOCK10 PE=1 SV=3 && PF00169:PH domain|PF06920:Dock homology region 2|PF14429:C2 domain in Dock180 and Zizimin proteins
17	22435106	22436026	921	YBX1_peak_7804b	175	7.56199	21.4608	17.502	680	Promoter (<=1kb)	22435390	22439033	3644	+	ENSG00000266885	ENST00000582527	0	AC132825.4	- && sp|A8MQB3|CQ051_HUMAN Putative uncharacterized protein LINC02693 OS=Homo sapiens OX=9606 GN=LINC02693 PE=5 SV=1 && PF17699:Family of unknown function (DUF5545)
10	78075725	78076173	449	YBX1_peak_2348	175	7.56199	21.4608	17.502	197	Distal Intergenic	78068623	78069538	916	-	ENSG00000231957	ENST00000417003	-6187	GNAI2P2	- && sp|P04899|GNAI2_HUMAN Guanine nucleotide-binding protein G(i) subunit alpha-2 OS=Homo sapiens OX=9606 GN=GNAI2 PE=1 SV=3 && -
1	181954730	181955160	431	YBX1_peak_1394	175	7.56199	21.4608	17.502	211	Distal Intergenic	181962889	181998985	36097	-	ENSG00000287452	ENST00000671017	43825	AL161734.2	- && - && -
2	162470409	162470835	427	YBX1_peak_11140	130	7.55997	16.6006	13.0845	213	Intron (ENST00000618399/ENSG00000184611, intron 5 of 14)	162496936	162497051	116	+	ENSG00000212312	ENST00000391010	-26101	RNA5SP109	- && - && -
13	49504437	49504770	334	YBX1_peak_4984	130	7.55997	16.6006	13.0845	152	Intron (ENST00000482487/ENSG00000136147, intron 1 of 4)	49497113	49528976	31864	+	ENSG00000136147	ENST00000488958	7324	PHF11	- && sp|Q9UIL8|PHF11_HUMAN PHD finger protein 11 OS=Homo sapiens OX=9606 GN=PHF11 PE=1 SV=3 && PF13771:PHD-like zinc-binding domain
5	150727468	150727840	373	YBX1_peak_16114	91	7.54996	12.2434	9.10201	165	Intron (ENST00000447998/ENSG00000132912, intron 8 of 12)	150718276	150731310	13035	-	ENSG00000132912	ENST00000518909	3470	DCTN4	- && sp|Q9UJW0|DCTN4_HUMAN Dynactin subunit 4 OS=Homo sapiens OX=9606 GN=DCTN4 PE=1 SV=1 && PF05502:Dynactin p62 family
7	131322593	131322938	346	YBX1_peak_18461	91	7.54996	12.2434	9.10201	160	Exon (ENST00000653124/ENSG00000236753, exon 2 of 2)	131322766	131327717	4952	-	ENSG00000236753	ENST00000454515	4779	MKLN1-AS	- && sp|Q6UX73|CP089_HUMAN UPF0764 protein C16orf89 OS=Homo sapiens OX=9606 GN=C16orf89 PE=1 SV=2 && -
17	19441592	19441939	348	YBX1_peak_7767	161	7.54883	19.9592	16.1419	169	Intron (ENST00000658570/ENSG00000235979, intron 1 of 3)	19445970	19446852	883	-	ENSG00000189343	ENST00000458332	4913	RPS2P46	- && sp|O18789|RS2_BOVIN 40S ribosomal protein S2 OS=Bos taurus OX=9913 GN=RPS2 PE=2 SV=2 && PF00333:Ribosomal protein S5, N-terminal domain|PF03719:Ribosomal protein S5, C-terminal domain
1	161281321	161281668	348	YBX1_peak_1272	161	7.54883	19.9592	16.1419	185	Intron (ENST00000504449/ENSG00000248485, intron 1 of 2)	161258745	161285450	26706	+	ENSG00000248485	ENST00000504449	22576	PCP4L1	- && sp|A6NKN8|PC4L1_HUMAN Purkinje cell protein 4-like protein 1 OS=Homo sapiens OX=9606 GN=PCP4L1 PE=3 SV=3 && -
11	74328374	74328746	373	YBX1_peak_3436	161	7.54883	19.9592	16.1419	175	Downstream (1-2kb)	74266657	74311640	44984	-	ENSG00000149380	ENST00000427714	-16734	P4HA3	- && sp|Q7Z4N8|P4HA3_HUMAN Prolyl 4-hydroxylase subunit alpha-3 OS=Homo sapiens OX=9606 GN=P4HA3 PE=1 SV=1 && PF13640:2OG-Fe(II) oxygenase superfamily
6	34786574	34787106	533	YBX1_peak_16703	161	7.54883	19.9592	16.1419	280	Distal Intergenic	34792015	34883138	91124	+	ENSG00000065060	ENST00000452449	-4909	UHRF1BP1	- && sp|Q6BDS2|URFB1_HUMAN UHRF1-binding protein 1 OS=Homo sapiens OX=9606 GN=UHRF1BP1 PE=1 SV=1 && PF12624:N-terminal region of Chorein or VPS13
10	46282578	46283063	486	YBX1_peak_2146	161	7.54883	19.9592	16.1419	258	Distal Intergenic	46286345	46296094	9750	+	ENSG00000274209	ENST00000619553	-3282	ANTXRL	- && sp|A6NF34|ANTRL_HUMAN Anthrax toxin receptor-like OS=Homo sapiens OX=9606 GN=ANTXRL PE=3 SV=3 && PF05587:Anthrax receptor extracellular domain|PF00092:von Willebrand factor type A domain
9	14313050	14314520	1471	YBX1_peak_19715a	242	7.54545	28.8652	24.2569	193	Promoter (<=1kb)	14081848	14313985	232138	-	ENSG00000147862	ENST00000380959	0	NFIB	- && sp|P97863|NFIB_MOUSE Nuclear factor 1 B-type OS=Mus musculus OX=10090 GN=Nfib PE=1 SV=2 && PF10524:Nuclear factor I protein pre-N-terminus|PF00859:CTF/NF-I family transcription modulation region|PF03165:MH1 domain
17	80147425	80147836	412	YBX1_peak_8459	242	7.54545	28.8652	24.2569	216	Promoter (<=1kb)	80147250	80148596	1347	+	ENSG00000279259	ENST00000624270	175	AC087741.3	- && sp|Q8WTZ3|YS049_HUMAN Zinc finger protein ENSP00000375192 OS=Homo sapiens OX=9606 PE=2 SV=1 && -
19	46014997	46015418	422	YBX1_peak_9874	311	7.53669	36.3305	31.1447	200	Promoter (2-3kb)	46018379	46021318	2940	+	ENSG00000104983	ENST00000601763	-2961	CCDC61	- && sp|Q9Y6R9|CCD61_HUMAN Centrosomal protein CCDC61 OS=Homo sapiens OX=9606 GN=CCDC61 PE=1 SV=3 && -
20	62142585	62144452	1868	YBX1_peak_12170c	311	7.53669	36.3305	31.1447	1451	Promoter (<=1kb)	62136733	62143394	6662	-	ENSG00000101182	ENST00000370873	0	PSMA7	- && sp|O14818|PSA7_HUMAN Proteasome subunit alpha type-7 OS=Homo sapiens OX=9606 GN=PSMA7 PE=1 SV=1 && PF00227:Proteasome subunit
16	73047725	73048643	919	YBX1_peak_7345b	288	7.53078	33.8101	28.8103	694	Promoter (<=1kb)	72782885	73048128	265244	-	ENSG00000140836	ENST00000268489	0	ZFHX3	- && sp|Q15911|ZFHX3_HUMAN Zinc finger homeobox protein 3 OS=Homo sapiens OX=9606 GN=ZFHX3 PE=1 SV=2 && PF00046:Homeodomain
5	171944249	171944601	353	YBX1_peak_16225	93	7.52215	12.559	9.3927	206	Intron (ENST00000296933/ENSG00000072803, intron 1 of 12)	171910672	171977756	67085	-	ENSG00000072803	ENST00000518752	33155	FBXW11	- && sp|Q9UKB1|FBW1B_HUMAN F-box/WD repeat-containing protein 11 OS=Homo sapiens OX=9606 GN=FBXW11 PE=1 SV=1 && PF00400:WD domain, G-beta repeat|PF12937:F-box-like|PF12125:D domain of beta-TrCP
4	80386236	80386695	460	YBX1_peak_14534	165	7.50834	20.3606	16.5092	221	Promoter (2-3kb)	80386178	80388716	2539	-	ENSG00000232327	ENST00000506637	2021	AC105917.1	- && sp|Q9BYN7|ZN341_HUMAN Zinc finger protein 341 OS=Homo sapiens OX=9606 GN=ZNF341 PE=1 SV=2 && -
15	80251571	80252264	694	YBX1_peak_6542	165	7.50834	20.3606	16.5092	241	Promoter (<=1kb)	80195481	80252213	56733	-	ENSG00000259417	ENST00000560778	0	CTXND1	- && sp|A0A1B0GTU2|CTXD1_HUMAN Cortexin domain-containing 1 OS=Homo sapiens OX=9606 GN=CTXND1 PE=3 SV=1 && -
13	21186118	21186669	552	YBX1_peak_4785	134	7.50763	16.9783	13.4278	285	Distal Intergenic	21176658	21179084	2427	+	ENSG00000173141	ENST00000309594	9460	MRPL57	- && sp|Q9BQC6|RT63_HUMAN Ribosomal protein 63, mitochondrial OS=Homo sapiens OX=9606 GN=MRPL57 PE=1 SV=1 && PF14978:Mitochondrial ribosome protein 63
X	40012986	40013335	350	YBX1_peak_20840	134	7.50763	16.9783	13.4278	179	Distal Intergenic	40009276	40012182	2907	+	ENSG00000223486	ENST00000447651	3710	AC092198.1	- && - && -
4	115179445	115179934	490	YBX1_peak_14721	134	7.50763	16.9783	13.4278	252	Distal Intergenic	115142982	115143303	322	+	ENSG00000251308	ENST00000513456	36463	MRPS33P3	- && sp|P82926|RT33_BOVIN 28S ribosomal protein S33, mitochondrial OS=Bos taurus OX=9913 GN=MRPS33 PE=1 SV=2 && -
11	63839127	63839554	428	YBX1_peak_3246	291	7.50719	34.2268	29.1889	196	Promoter (<=1kb)	63839295	63909573	70279	+	ENSG00000072518	ENST00000502399	0	MARK2	- && sp|Q7KZI7|MARK2_HUMAN Serine/threonine-protein kinase MARK2 OS=Homo sapiens OX=9606 GN=MARK2 PE=1 SV=2 && -
16	81352929	81353350	422	YBX1_peak_7388	104	7.50635	13.7615	10.4904	209	Intron (ENST00000648349/ENSG00000261609, intron 1 of 9)	81365419	81372024	6606	+	ENSG00000261609	ENST00000567335	-12069	GAN	- && sp|Q9H2C0|GAN_HUMAN Gigaxonin OS=Homo sapiens OX=9606 GN=GAN PE=1 SV=1 && PF07707:BTB And C-terminal Kelch|PF00651:BTB/POZ domain|PF01344:Kelch motif
10	43464886	43465326	441	YBX1_peak_2122	104	7.50635	13.7615	10.4904	205	Intron (ENST00000315429/ENSG00000243660, intron 1 of 3)	43458065	43458129	65	+	ENSG00000252532	ENST00000516723	6821	RNU7-193P	- && - && -
12	100344402	100344746	345	YBX1_peak_4469	104	7.50635	13.7615	10.4904	180	Distal Intergenic	100335591	100338633	3043	+	ENSG00000136021	ENST00000547735	8811	SCYL2	- && sp|Q6P3W7|SCYL2_HUMAN SCY1-like protein 2 OS=Homo sapiens OX=9606 GN=SCYL2 PE=1 SV=1 && PF00069:Protein kinase domain
8	12334850	12335269	420	YBX1_peak_18806	156	7.50616	19.3818	15.6178	211	Promoter (1-2kb)	12333644	12333693	50	-	ENSG00000252535	ENST00000516726	-1157	RNA5SP254	- && - && -
10	73715407	73715777	371	YBX1_peak_2315	156	7.50616	19.3818	15.6178	180	Promoter (1-2kb)	73704897	73713581	8685	-	ENSG00000272140	ENST00000580623	-1826	AC022400.6	- && - && -
7	122143889	122144279	391	YBX1_peak_18383	156	7.50616	19.3818	15.6178	188	Promoter (<=1kb)	122073549	122144249	70701	-	ENSG00000008311	ENST00000417368	0	AASS	- && sp|Q9UDR5|AASS_HUMAN Alpha-aminoadipic semialdehyde synthase, mitochondrial OS=Homo sapiens OX=9606 GN=AASS PE=1 SV=1 && PF16653:Saccharopine dehydrogenase C-terminal domain|PF03435:Saccharopine dehydrogenase NADP binding domain|PF05222:Alanine dehydrogenase/PNT, N-terminal domain
13	48037600	48037967	368	YBX1_peak_4972	156	7.50616	19.3818	15.6178	190	Promoter (<=1kb)	47942689	48037942	95254	-	ENSG00000136143	ENST00000646804	0	SUCLA2	- && sp|Q9P2R7|SUCB1_HUMAN Succinate--CoA ligase [ADP-forming] subunit beta, mitochondrial OS=Homo sapiens OX=9606 GN=SUCLA2 PE=1 SV=3 && PF08442:ATP-grasp domain|PF00549:CoA-ligase
2	174719599	174720029	431	YBX1_peak_11237	156	7.50616	19.3818	15.6178	242	Promoter (<=1kb)	174719908	174720318	411	+	ENSG00000235655	ENST00000369387	0	H3F3AP4	- && sp|C0HL66|H33A_DROME Histone H3.3A OS=Drosophila melanogaster OX=7227 GN=His3.3A PE=1 SV=1 && PF00125:Core histone H2A/H2B/H3/H4
3	32664052	32664459	408	YBX1_peak_13109	156	7.50616	19.3818	15.6178	200	Distal Intergenic	32685145	32773714	88570	+	ENSG00000182973	ENST00000331889	-20686	CNOT10	- && sp|Q9H9A5|CNO10_HUMAN CCR4-NOT transcription complex subunit 10 OS=Homo sapiens OX=9606 GN=CNOT10 PE=1 SV=1 && -
1	214917058	214917429	372	YBX1_peak_1599	156	7.50616	19.3818	15.6178	193	Distal Intergenic	214943123	214943540	418	+	ENSG00000223869	ENST00000456086	-25694	AC099563.1	- && - && -
1	199904282	199904766	485	YBX1_peak_1466	156	7.50616	19.3818	15.6178	225	Distal Intergenic	199908921	199909648	728	+	ENSG00000229747	ENST00000458156	-4155	AL445687.2	- && sp|Q8K4R4|PITC1_MOUSE Cytoplasmic phosphatidylinositol transfer protein 1 OS=Mus musculus OX=10090 GN=Pitpnc1 PE=1 SV=1 && -
1	182509600	182509953	354	YBX1_peak_1398	93	7.50411	12.5296	9.36592	182	Promoter (2-3kb)	182507201	182540421	33221	+	ENSG00000121446	ENST00000456971	2399	RGSL1	- && sp|A5PLK6|RGSL_HUMAN Regulator of G-protein signaling protein-like OS=Homo sapiens OX=9606 GN=RGSL1 PE=2 SV=1 && -
13	26151404	26151728	325	YBX1_peak_4841	93	7.50411	12.5296	9.36592	143	Promoter (2-3kb)	26094724	26154175	59452	-	ENSG00000233963	ENST00000426792	2447	ATP8A2P3	- && sp|Q9NTI2|AT8A2_HUMAN Phospholipid-transporting ATPase IB OS=Homo sapiens OX=9606 GN=ATP8A2 PE=1 SV=3 && -
9	89966654	89967026	373	YBX1_peak_20078	93	7.50411	12.5296	9.36592	188	Promoter (2-3kb)	89969386	90015624	46239	+	ENSG00000237626	ENST00000666051	-2360	AL161629.1	- && - && -
2	115812852	115813302	451	YBX1_peak_10872	93	7.50411	12.5296	9.36592	239	Promoter (1-2kb)	115814663	115836682	22020	+	ENSG00000175497	ENST00000473362	-1361	DPP10	- && sp|Q8N608|DPP10_HUMAN Inactive dipeptidyl peptidase 10 OS=Homo sapiens OX=9606 GN=DPP10 PE=1 SV=2 && PF00930:Dipeptidyl peptidase IV (DPP IV) N-terminal region|PF00326:Prolyl oligopeptidase family
14	61327891	61328367	477	YBX1_peak_5644	93	7.50411	12.5296	9.36592	241	Promoter (<=1kb)	61326913	61445721	118809	+	ENSG00000027075	ENST00000553830	978	PRKCH	- && sp|P24723|KPCL_HUMAN Protein kinase C eta type OS=Homo sapiens OX=9606 GN=PRKCH PE=1 SV=4 && PF00069:Protein kinase domain|PF00130:Phorbol esters/diacylglycerol binding domain (C1 domain)|PF00433:Protein kinase C terminal domain|PF00168:C2 domain
2	228611809	228612149	341	YBX1_peak_11577	93	7.50411	12.5296	9.36592	181	Promoter (<=1kb)	228483261	228611395	128135	-	ENSG00000232023	ENST00000432481	-414	LINC01807	- && - && -
12	59811993	59812336	344	YBX1_peak_4247	93	7.50411	12.5296	9.36592	201	Promoter (<=1kb)	59812102	59812576	475	+	ENSG00000237176	ENST00000549280	0	AC079905.1	- && sp|Q13310|PABP4_HUMAN Polyadenylate-binding protein 4 OS=Homo sapiens OX=9606 GN=PABPC4 PE=1 SV=1 && PF00658:Poly-adenylate binding protein, unique domain
7	74890102	74890506	405	YBX1_peak_18056	93	7.50411	12.5296	9.36592	176	Promoter (<=1kb)	74882705	74890402	7698	-	ENSG00000277072	ENST00000622110	0	STAG3L2	- && sp|Q9UJ98|STAG3_HUMAN Cohesin subunit SA-3 OS=Homo sapiens OX=9606 GN=STAG3 PE=1 SV=2 && -
8	108879195	108879624	430	YBX1_peak_19393	93	7.50411	12.5296	9.36592	189	Intron (ENST00000661381/ENSG00000253796, intron 4 of 5)	108908217	108918613	10397	-	ENSG00000253796	ENST00000524134	38989	AC104248.1	- && - && -
4	32738917	32739388	472	YBX1_peak_14294	93	7.50411	12.5296	9.36592	228	Intron (ENST00000659320/ENSG00000286784, intron 1 of 2)	32668315	32745517	77203	-	ENSG00000286784	ENST00000664015	6129	AC116611.1	- && sp|Q8N7I0|GVQW1_HUMAN Protein GVQW1 OS=Homo sapiens OX=9606 GN=GVQW1 PE=2 SV=1 && -
3	33974529	33974902	374	YBX1_peak_13119	93	7.50411	12.5296	9.36592	195	Intron (ENST00000654751/ENSG00000226320, intron 2 of 5)	33956972	34387127	430156	+	ENSG00000226320	ENST00000654751	17557	LINC01811	- && - && -
3	98451819	98452142	324	YBX1_peak_13484	93	7.50411	12.5296	9.36592	161	Intron (ENST00000508616/ENSG00000251088, intron 3 of 3)	98463201	98472924	9724	+	ENSG00000232382	ENST00000642057	-11059	OR5K1	- && sp|Q8NHB7|OR5K1_HUMAN Olfactory receptor 5K1 OS=Homo sapiens OX=9606 GN=OR5K1 PE=2 SV=2 && PF13853:Olfactory receptor
8	115979212	115979545	334	YBX1_peak_19415	93	7.50411	12.5296	9.36592	186	Intron (ENST00000505156/ENSG00000249917, intron 7 of 13)	116022686	116022779	94	-	ENSG00000199450	ENST00000362580	43234	RNA5SP276	- && - && -
3	111146093	111146496	404	YBX1_peak_13534	93	7.50411	12.5296	9.36592	195	Intron (ENST00000493615/ENSG00000177707, intron 6 of 8)	111192351	111275563	83213	+	ENSG00000177707	ENST00000485506	-45855	NECTIN3	- && sp|Q9NQS3|NECT3_HUMAN Nectin-3 OS=Homo sapiens OX=9606 GN=NECTIN3 PE=1 SV=1 && PF08205:CD80-like C2-set immunoglobulin domain|PF07686:Immunoglobulin V-set domain
2	63733121	63733660	540	YBX1_peak_10512	93	7.50411	12.5296	9.36592	252	Intron (ENST00000490935/ENSG00000143951, intron 2 of 7)	63717122	63717899	778	+	ENSG00000228872	ENST00000393996	15999	AC096664.1	- && sp|Q29RK1|CISY_BOVIN Citrate synthase, mitochondrial OS=Bos taurus OX=9913 GN=CS PE=1 SV=1 && -
9	81710910	81711438	529	YBX1_peak_20024	93	7.50411	12.5296	9.36592	283	Intron (ENST00000437181/ENSG00000233926, intron 1 of 3)	81725243	81725349	107	-	ENSG00000207206	ENST00000384477	13911	RNU6-1035P	- && - && -
6	74322984	74323424	441	YBX1_peak_16945	93	7.50411	12.5296	9.36592	191	Intron (ENST00000435946/ENSG00000223786, intron 1 of 3)	74282266	74282660	395	+	ENSG00000217178	ENST00000404728	40718	AL357563.1	- && sp|Q96C01|F136A_HUMAN Protein FAM136A OS=Homo sapiens OX=9606 GN=FAM136A PE=1 SV=1 && -
7	114244846	114245221	376	YBX1_peak_18353	93	7.50411	12.5296	9.36592	157	Intron (ENST00000412402/ENSG00000128573, intron 1 of 19)	114288019	114690120	402102	+	ENSG00000128573	ENST00000635109	-42798	FOXP2	- && sp|Q8MJ99|FOXP2_GORGO Forkhead box protein P2 OS=Gorilla gorilla gorilla OX=9595 GN=FOXP2 PE=2 SV=1 && PF00250:Forkhead domain
9	111640640	111641626	987	YBX1_peak_20263a	93	7.50411	12.5296	9.36592	230	Intron (ENST00000313525/ENSG00000059769, intron 1 of 3)	111631386	111670229	38844	+	ENSG00000244115	ENST00000374294	9254	DNAJC25-GNG10	- && sp|Q9H1X3|DJC25_HUMAN DnaJ homolog subfamily C member 25 OS=Homo sapiens OX=9606 GN=DNAJC25 PE=1 SV=1 && PF00226:DnaJ domain|PF00631:GGL domain
11	100697138	100697510	373	YBX1_peak_3577	93	7.50411	12.5296	9.36592	189	Intron (ENST00000298815/ENSG00000165895, intron 1 of 23)	100684162	100687955	3794	-	ENSG00000248027	ENST00000501397	-9183	AP001351.1	- && sp|A6NI28|RHG42_HUMAN Rho GTPase-activating protein 42 OS=Homo sapiens OX=9606 GN=ARHGAP42 PE=1 SV=3 && -
12	44144788	44145218	431	YBX1_peak_4043	93	7.50411	12.5296	9.36592	203	Intron (ENST00000266534/ENSG00000139173, intron 4 of 7)	44073651	44376656	303006	+	ENSG00000139173	ENST00000550623	71137	TMEM117	- && sp|Q9H0C3|TM117_HUMAN Transmembrane protein 117 OS=Homo sapiens OX=9606 GN=TMEM117 PE=1 SV=1 && PF15113:TMEM117 protein family
2	98705618	98705969	352	YBX1_peak_10741	93	7.50411	12.5296	9.36592	184	Intron (ENST00000264968/ENSG00000071073, intron 1 of 14)	98694109	98695490	1382	+	ENSG00000236564	ENST00000415616	11509	YWHAQP5	- && sp|Q3SZI4|1433T_BOVIN 14-3-3 protein theta OS=Bos taurus OX=9913 GN=YWHAQ PE=1 SV=1 && PF00244:14-3-3 protein
5	35321124	35321508	385	YBX1_peak_15386	93	7.50411	12.5296	9.36592	169	Distal Intergenic	35055702	35230487	174786	-	ENSG00000113494	ENST00000618457	-90637	PRLR	- && sp|P16471|PRLR_HUMAN Prolactin receptor OS=Homo sapiens OX=9606 GN=PRLR PE=1 SV=1 && PF09067:Erythropoietin receptor, ligand binding
9	8256088	8256565	478	YBX1_peak_19699	93	7.50411	12.5296	9.36592	274	Distal Intergenic	8436647	8484259	47613	-	ENSG00000153707	ENST00000637354	227694	PTPRD	- && sp|P23468|PTPRD_HUMAN Receptor-type tyrosine-protein phosphatase delta OS=Homo sapiens OX=9606 GN=PTPRD PE=1 SV=2 && PF00041:Fibronectin type III domain|PF07679:Immunoglobulin I-set domain|PF13927:Immunoglobulin domain|PF00102:Protein-tyrosine phosphatase
2	180148261	180148633	373	YBX1_peak_11280	93	7.50411	12.5296	9.36592	156	Distal Intergenic	179944876	180007297	62422	-	ENSG00000163510	ENST00000410053	-140964	CWC22	- && sp|Q9HCG8|CWC22_HUMAN Pre-mRNA-splicing factor CWC22 homolog OS=Homo sapiens OX=9606 GN=CWC22 PE=1 SV=3 && PF02847:MA3 domain
8	52572559	52573153	595	YBX1_peak_19060	93	7.50411	12.5296	9.36592	214	Distal Intergenic	52534037	52565430	31394	-	ENSG00000196711	ENST00000358543	-7129	ALKAL1	- && sp|Q6UXT8|ALKL1_HUMAN ALK and LTK ligand 1 OS=Homo sapiens OX=9606 GN=ALKAL1 PE=1 SV=1 && PF15129:FAM150 family
X	35045103	35045451	349	YBX1_peak_20829	93	7.50411	12.5296	9.36592	194	Distal Intergenic	35058927	35059974	1048	+	ENSG00000229347	ENST00000427910	-13476	AL596268.1	- && sp|Q9TTY4|MAGBA_CANLF Melanoma-associated antigen B10 OS=Canis lupus familiaris OX=9615 GN=MAGEB10 PE=2 SV=1 && PF01454:MAGE family
3	160610222	160610537	316	YBX1_peak_13822	93	7.50411	12.5296	9.36592	175	Distal Intergenic	160584945	160585787	843	+	ENSG00000242285	ENST00000490136	25277	RPL6P8	- && sp|Q02878|RL6_HUMAN 60S ribosomal protein L6 OS=Homo sapiens OX=9606 GN=RPL6 PE=1 SV=3 && -
14	49901343	49901684	342	YBX1_peak_5536	90	7.48724	12.1401	9.0097	161	Promoter (<=1kb)	49901850	49901950	101	-	ENSG00000251929	ENST00000516120	266	RNU6-189P	- && - && -
9	128077187	128077595	409	YBX1_peak_20410	108	7.4869	14.1674	10.8638	172	Intron (ENST00000373068/ENSG00000148339, intron 1 of 9)	128068293	128109245	40953	+	ENSG00000148339	ENST00000373069	8894	SLC25A25	- && sp|Q6KCM7|SCMC2_HUMAN Calcium-binding mitochondrial carrier protein SCaMC-2 OS=Homo sapiens OX=9606 GN=SLC25A25 PE=1 SV=1 && PF00153:Mitochondrial carrier protein|PF13499:EF-hand domain pair
6	5835400	5835833	434	YBX1_peak_16435	108	7.4869	14.1674	10.8638	192	Distal Intergenic	5851506	5870220	18715	+	ENSG00000233064	ENST00000454882	-15673	AL136307.1	- && - && -
4	190082490	190082840	351	YBX1_peak_15171	231	7.48263	27.6873	23.1793	171	Promoter (1-2kb)	190081118	190082386	1269	+	ENSG00000258834	ENST00000566884	1372	DUX4L4	- && sp|P0CJ87|DU4L4_HUMAN Double homeobox protein 4-like protein 4 OS=Homo sapiens OX=9606 GN=DUX4L4 PE=3 SV=1 && PF00046:Homeodomain
20	58891767	58892217	451	YBX1_peak_12150	272	7.47376	32.1228	27.2434	223	Promoter (<=1kb)	58891981	58909974	17994	+	ENSG00000087460	ENST00000488652	0	GNAS	- && sp|Q5JWF2|GNAS1_HUMAN Guanine nucleotide-binding protein G(s) subunit alpha isoforms XLas OS=Homo sapiens OX=9606 GN=GNAS PE=1 SV=2 && PF00503:G-protein alpha subunit
11	66347541	66348080	540	YBX1_peak_3329	272	7.47376	32.1228	27.2434	260	Promoter (<=1kb)	66345374	66347629	2256	-	ENSG00000174684	ENST00000311181	0	B4GAT1	- && sp|O43505|B4GA1_HUMAN Beta-1,4-glucuronyltransferase 1 OS=Homo sapiens OX=9606 GN=B4GAT1 PE=1 SV=1 && PF13896:Glycosyl-transferase for dystroglycan
1	226186209	226186697	489	YBX1_peak_1663	332	7.47361	38.5828	33.2681	273	Promoter (<=1kb)	226144679	226186741	42063	-	ENSG00000182827	ENST00000366812	44	ACBD3	- && sp|Q9H3P7|GCP60_HUMAN Golgi resident protein GCP60 OS=Homo sapiens OX=9606 GN=ACBD3 PE=1 SV=4 && PF13897:Golgi-dynamics membrane-trafficking|PF00887:Acyl CoA binding protein
21	8208311	8208680	370	YBX1_peak_12234	471	7.47195	53.0113	47.1298	180	Promoter (<=1kb)	8208473	8208652	180	+	ENSG00000275708	ENST00000615959	0	MIR3648-1	- && - && -
3	160564691	160565568	878	YBX1_peak_13821b	168	7.4707	20.7656	16.871	622	Promoter (<=1kb)	160565447	160568199	2753	+	ENSG00000229320	ENST00000468527	0	KRT8P12	- && sp|P05787|K2C8_HUMAN Keratin, type II cytoskeletal 8 OS=Homo sapiens OX=9606 GN=KRT8 PE=1 SV=7 && PF00038:Intermediate filament protein
8	12381122	12381562	441	YBX1_peak_18808	93	7.46401	12.4643	9.30657	245	Promoter (<=1kb)	12378679	12380265	1587	-	ENSG00000255556	ENST00000526502	-857	AC087203.2	- && sp|C9JVI0|U17LB_HUMAN Ubiquitin carboxyl-terminal hydrolase 17-like protein 11 OS=Homo sapiens OX=9606 GN=USP17L11 PE=3 SV=1 && PF00443:Ubiquitin carboxyl-terminal hydrolase
15	85016970	85017313	344	YBX1_peak_6572	93	7.46401	12.4643	9.30657	170	Intron (ENST00000310298/ENSG00000073417, intron 2 of 22)	84982226	85109130	126905	+	ENSG00000073417	ENST00000559086	34744	PDE8A	- && sp|O60658|PDE8A_HUMAN High affinity cAMP-specific and IBMX-insensitive 3',5'-cyclic phosphodiesterase 8A OS=Homo sapiens OX=9606 GN=PDE8A PE=1 SV=2 && PF00233:3'5'-cyclic nucleotide phosphodiesterase
11	102287484	102287864	381	YBX1_peak_3588	93	7.46401	12.4643	9.30657	176	Distal Intergenic	102295060	102295806	747	+	ENSG00000243777	ENST00000463969	-7196	AP000942.1	- && sp|Q90YR8|RS6_ICTPU 40S ribosomal protein S6 OS=Ictalurus punctatus OX=7998 GN=rps6 PE=2 SV=1 && PF01092:Ribosomal protein S6e
11	49208098	49208516	419	YBX1_peak_3149	204	7.46123	24.6654	20.4124	241	Promoter (<=1kb)	49146751	49208372	61622	-	ENSG00000086205	ENST00000533034	0	FOLH1	- && sp|Q04609|FOLH1_HUMAN Glutamate carboxypeptidase 2 OS=Homo sapiens OX=9606 GN=FOLH1 PE=1 SV=1 && PF04389:Peptidase family M28|PF02225:PA domain|PF04253:Transferrin receptor-like dimerisation domain
2	88926054	88926477	424	YBX1_peak_10681	204	7.46123	24.6654	20.4124	201	Distal Intergenic	88922328	88922753	426	-	ENSG00000225136	ENST00000445958	-3301	PGBD4P5	- && sp|Q96DM1|PGBD4_HUMAN PiggyBac transposable element-derived protein 4 OS=Homo sapiens OX=9606 GN=PGBD4 PE=2 SV=3 && -
13	49592933	49593759	827	YBX1_peak_4987b	137	7.45995	17.3634	13.7793	660	Distal Intergenic	49531946	49585558	53613	-	ENSG00000136144	ENST00000378302	-7375	RCBTB1	- && sp|Q8NDN9|RCBT1_HUMAN RCC1 and BTB domain-containing protein 1 OS=Homo sapiens OX=9606 GN=RCBTB1 PE=1 SV=1 && PF00415:Regulator of chromosome condensation (RCC1) repeat|PF00651:BTB/POZ domain
1	99823615	99823992	378	YBX1_peak_955	137	7.45995	17.3634	13.7793	173	Distal Intergenic	99842610	99842761	152	+	ENSG00000231996	ENST00000412047	-18618	AC096949.1	- && sp|Q3T051|RL39_BOVIN 60S ribosomal protein L39 OS=Bos taurus OX=9913 GN=RPL39 PE=3 SV=3 && -
20	31573014	31573501	488	YBX1_peak_11921	322	7.45169	37.5032	32.2496	224	Promoter (<=1kb)	31567707	31573263	5557	-	ENSG00000230613	ENST00000412178	0	HM13-AS1	- && - && -
1	72898728	72899078	351	YBX1_peak_812	107	7.44136	14.0909	10.7934	190	Promoter (<=1kb)	72636547	72898976	262430	-	ENSG00000225087	ENST00000668734	0	AL583808.1	- && - && -
1	609232	609560	329	YBX1_peak_3	107	7.44136	14.0909	10.7934	151	Intron (ENST00000634833/ENSG00000230021, intron 1 of 5)	586071	612813	26743	-	ENSG00000230021	ENST00000634833	3253	AL669831.3	- && sp|Q96MD7|CI085_HUMAN Uncharacterized protein C9orf85 OS=Homo sapiens OX=9606 GN=C9orf85 PE=1 SV=1 && -
22	48086762	48087125	364	YBX1_peak_12877	107	7.44136	14.0909	10.7934	185	Distal Intergenic	48052646	48058275	5630	+	ENSG00000278890	ENST00000624219	34116	FP325330.2	- && sp|P51957|NEK4_HUMAN Serine/threonine-protein kinase Nek4 OS=Homo sapiens OX=9606 GN=NEK4 PE=1 SV=2 && -
7	123532674	123533096	423	YBX1_peak_18395	172	7.43562	21.1737	17.2422	245	Promoter (<=1kb)	123452400	123532948	80549	-	ENSG00000164675	ENST00000466202	0	IQUB	- && sp|Q8NA54|IQUB_HUMAN IQ and ubiquitin-like domain-containing protein OS=Homo sapiens OX=9606 GN=IQUB PE=1 SV=2 && -
10	125970065	125970553	489	YBX1_peak_2709	137	7.43438	17.3141	13.7377	245	Promoter (2-3kb)	125972188	125973126	939	-	ENSG00000233409	ENST00000445458	2573	FANK1-AS1	- && - && -
13	24970146	24970507	362	YBX1_peak_4827	137	7.43438	17.3141	13.7377	182	Promoter (1-2kb)	24940602	24968487	27886	-	ENSG00000253771	ENST00000429698	-1659	TPTE2P1	- && sp|Q5T6R2|TPT2L_HUMAN Putative phosphatidylinositol 3,4,5-trisphosphate 3-phosphatase TPTE2P1 OS=Homo sapiens OX=9606 GN=TPTE2P1 PE=5 SV=1 && PF10409:C2 domain of PTEN tumour-suppressor protein
2	55233013	55233350	338	YBX1_peak_10460	137	7.43438	17.3141	13.7377	160	Promoter (<=1kb)	55233357	55234923	1567	+	ENSG00000143947	ENST00000468810	-7	RPS27A	- && sp|P62992|RS27A_BOVIN Ubiquitin-40S ribosomal protein S27a OS=Bos taurus OX=9913 GN=RPS27A PE=1 SV=2 && -
2	80304384	80304849	466	YBX1_peak_10626	137	7.43438	17.3141	13.7377	285	Promoter (<=1kb)	80288351	80304393	16043	-	ENSG00000162951	ENST00000417012	0	LRRTM1	- && sp|Q86UE6|LRRT1_HUMAN Leucine-rich repeat transmembrane neuronal protein 1 OS=Homo sapiens OX=9606 GN=LRRTM1 PE=2 SV=2 && -
19	53365425	53365793	369	YBX1_peak_9992	137	7.43438	17.3141	13.7377	171	Promoter (<=1kb)	53365693	53376157	10465	+	ENSG00000203326	ENST00000497729	0	ZNF525	- && sp|Q6ZN06|ZN813_HUMAN Zinc finger protein 813 OS=Homo sapiens OX=9606 GN=ZNF813 PE=2 SV=2 && PF00096:Zinc finger, C2H2 type
10	75750046	75750426	381	YBX1_peak_2341	137	7.43438	17.3141	13.7377	201	Intron (ENST00000611255/ENSG00000148655, intron 2 of 6)	75742740	75743755	1016	+	ENSG00000228280	ENST00000445111	7306	AL731568.1	- && - && -
12	40352864	40353254	391	YBX1_peak_4019	137	7.43438	17.3141	13.7377	207	Intron (ENST00000298910/ENSG00000188906, intron 44 of 50)	40346847	40368879	22033	+	ENSG00000188906	ENST00000636518	6017	LRRK2	- && sp|Q5S007|LRRK2_HUMAN Leucine-rich repeat serine/threonine-protein kinase 2 OS=Homo sapiens OX=9606 GN=LRRK2 PE=1 SV=2 && PF00069:Protein kinase domain|PF08477:Ras of Complex, Roc, domain of DAPkinase|PF16095:C-terminal of Roc, COR, domain|PF13855:Leucine rich repeat
20	38461135	38461656	522	YBX1_peak_12018	137	7.43438	17.3141	13.7377	244	Distal Intergenic	38472816	38578859	106044	+	ENSG00000170471	ENST00000397042	-11160	RALGAPB	- && sp|Q86X10|RLGPB_HUMAN Ral GTPase-activating protein subunit beta OS=Homo sapiens OX=9606 GN=RALGAPB PE=1 SV=1 && -
8	58776330	58776715	386	YBX1_peak_19103	137	7.43438	17.3141	13.7377	200	Distal Intergenic	58814412	58814552	141	-	ENSG00000201231	ENST00000364361	37837	RNU4-50P	- && - && -
9	120304993	120305423	431	YBX1_peak_20308	137	7.43438	17.3141	13.7377	209	Distal Intergenic	120244979	120245050	72	-	ENSG00000207814	ENST00000385079	-59943	MIR147A	- && - && -
14	34476159	34476508	350	YBX1_peak_5446	137	7.43438	17.3141	13.7377	151	Distal Intergenic	34485979	34486447	469	+	ENSG00000237450	ENST00000470966	-9471	RPL23AP71	- && sp|Q24JY1|RL23A_BOVIN 60S ribosomal protein L23a OS=Bos taurus OX=9913 GN=RPL23A PE=2 SV=1 && PF00276:Ribosomal protein L23|PF03939:Ribosomal protein L23, N-terminal domain
2	121892922	121893317	396	YBX1_peak_10918	137	7.43438	17.3141	13.7377	202	Distal Intergenic	121902501	122887691	985191	+	ENSG00000286481	ENST00000657880	-9184	AC011246.1	- && - && -
15	67033602	67034021	420	YBX1_peak_6408	141	7.41635	17.7549	14.1365	201	Intron (ENST00000558071/ENSG00000259347, intron 1 of 4)	66984108	67059253	75146	-	ENSG00000259347	ENST00000558071	25232	AC087482.1	- && - && -
22	29552414	29552819	406	YBX1_peak_12669	185	7.40648	22.5673	18.509	190	Promoter (<=1kb)	29508168	29553655	45488	-	ENSG00000100296	ENST00000397871	836	THOC5	- && sp|Q13769|THOC5_HUMAN THO complex subunit 5 homolog OS=Homo sapiens OX=9606 GN=THOC5 PE=1 SV=2 && PF09766:Fms-interacting protein/Thoc5
13	45391063	45391467	405	YBX1_peak_4961	185	7.40648	22.5673	18.509	208	Promoter (<=1kb)	45390353	45391267	915	-	ENSG00000214455	ENST00000398357	0	RCN1P2	- && sp|Q15293|RCN1_HUMAN Reticulocalbin-1 OS=Homo sapiens OX=9606 GN=RCN1 PE=1 SV=1 && -
6	71164897	71165231	335	YBX1_peak_16917	185	7.40648	22.5673	18.509	153	Promoter (<=1kb)	71165076	71165770	695	+	ENSG00000218350	ENST00000402650	0	LYPLA1P3	- && sp|O75608|LYPA1_HUMAN Acyl-protein thioesterase 1 OS=Homo sapiens OX=9606 GN=LYPLA1 PE=1 SV=1 && PF02230:Phospholipase/Carboxylesterase
13	44141917	44142376	460	YBX1_peak_4954	185	7.40648	22.5673	18.509	236	Promoter (<=1kb)	44142314	44148010	5697	+	ENSG00000227258	ENST00000654757	0	SMIM2-AS1	- && - && -
12	103643704	103644111	408	YBX1_peak_4488	185	7.40648	22.5673	18.509	206	Intron (ENST00000388887/ENSG00000136011, intron 9 of 68)	103654780	103657995	3216	-	ENSG00000257737	ENST00000551905	13884	AC025265.2	- && - && -
18	28622297	28622777	481	YBX1_peak_8721	185	7.40648	22.5673	18.509	248	Distal Intergenic	28638714	28789580	150867	+	ENSG00000265994	ENST00000649159	-15937	AC090365.1	- && - && -
13	42040049	42041090	1042	YBX1_peak_4938b	315	7.39759	36.7993	31.5878	747	Promoter (<=1kb)	42040036	42229755	189720	+	ENSG00000102780	ENST00000379274	13	DGKH	- && sp|Q86XP1|DGKH_HUMAN Diacylglycerol kinase eta OS=Homo sapiens OX=9606 GN=DGKH PE=1 SV=1 && PF00169:PH domain|PF00609:Diacylglycerol kinase accessory domain|PF00781:Diacylglycerol kinase catalytic domain|PF00130:Phorbol esters/diacylglycerol binding domain (C1 domain)
12	52037047	52037516	470	YBX1_peak_4136	211	7.39438	25.4697	21.148	233	Promoter (<=1kb)	52037177	52055197	18021	+	ENSG00000123358	ENST00000546842	0	NR4A1	- && sp|P22736|NR4A1_HUMAN Nuclear receptor subfamily 4 group A member 1 OS=Homo sapiens OX=9606 GN=NR4A1 PE=1 SV=1 && -
2	8837163	8837540	378	YBX1_peak_10142	211	7.39438	25.4697	21.148	199	Promoter (<=1kb)	8730201	8837596	107396	-	ENSG00000134313	ENST00000488729	56	KIDINS220	- && sp|Q9ULH0|KDIS_HUMAN Kinase D-interacting substrate of 220 kDa OS=Homo sapiens OX=9606 GN=KIDINS220 PE=1 SV=3 && PF12796:Ankyrin repeats (3 copies)|PF07693:KAP family P-loop domain|PF13637:Ankyrin repeats (many copies)
12	12566001	12566450	450	YBX1_peak_3897	136	7.39404	17.2361	13.6666	244	Promoter (2-3kb)	12568201	12568776	576	-	ENSG00000240424	ENST00000483524	2326	AC092824.1	- && sp|Q3T0W9|RL19_BOVIN 60S ribosomal protein L19 OS=Bos taurus OX=9913 GN=RPL19 PE=2 SV=1 && -
1	217089596	217089956	361	YBX1_peak_1603	233	7.39146	27.9138	23.3818	165	Promoter (<=1kb)	216503246	217089645	586400	-	ENSG00000196482	ENST00000361525	0	ESRRG	- && sp|P62508|ERR3_HUMAN Estrogen-related receptor gamma OS=Homo sapiens OX=9606 GN=ESRRG PE=1 SV=1 && PF00104:Ligand-binding domain of nuclear hormone receptor|PF00105:Zinc finger, C4 type (two domains)
17	15782859	15783260	402	YBX1_peak_7703	233	7.39146	27.9138	23.3818	205	Promoter (<=1kb)	15783288	15784307	1020	+	ENSG00000227018	ENST00000346911	-28	IL6STP1	- && sp|P40189|IL6RB_HUMAN Interleukin-6 receptor subunit beta OS=Homo sapiens OX=9606 GN=IL6ST PE=1 SV=2 && PF06328:Ig-like C2-type domain
2	55705615	55706002	388	YBX1_peak_10463	233	7.39146	27.9138	23.3818	183	Distal Intergenic	55679682	55693863	14182	-	ENSG00000138035	ENST00000429805	-11752	PNPT1	- && sp|Q8TCS8|PNPT1_HUMAN Polyribonucleotide nucleotidyltransferase 1, mitochondrial OS=Homo sapiens OX=9606 GN=PNPT1 PE=1 SV=2 && PF01138:3' exoribonuclease family, domain 1|PF03725:3' exoribonuclease family, domain 2|PF03726:Polyribonucleotide nucleotidyltransferase, RNA binding domain|PF00013:KH domain
17	7884651	7885786	1136	YBX1_peak_7646a	247	7.38859	29.3789	24.7259	539	Promoter (<=1kb)	7884806	7912760	27955	+	ENSG00000170004	ENST00000380358	0	CHD3	- && sp|Q12873|CHD3_HUMAN Chromodomain-helicase-DNA-binding protein 3 OS=Homo sapiens OX=9606 GN=CHD3 PE=1 SV=3 && PF00385:Chromo (CHRromatin Organisation MOdifier) domain|PF06461:Domain of Unknown Function (DUF1086)|PF00628:PHD-finger|PF08074:CHDCT2 (NUC038) domain|PF00271:Helicase conserved C-terminal domain|PF00176:SNF2 family N-terminal domain|PF06465:Domain of Unknown Function (DUF1087)|PF08…
5	32041022	32041385	364	YBX1_peak_15366	111	7.38381	14.4385	11.1081	157	Intron (ENST00000438447/ENSG00000133401, intron 7 of 24)	32052494	32057949	5456	+	ENSG00000133401	ENST00000509256	-11109	PDZD2	- && sp|O15018|PDZD2_HUMAN PDZ domain-containing protein 2 OS=Homo sapiens OX=9606 GN=PDZD2 PE=1 SV=4 && -
2	10902453	10903029	577	YBX1_peak_10163	111	7.38381	14.4385	11.1081	196	Distal Intergenic	10911934	10914225	2292	+	ENSG00000162975	ENST00000295082	-8905	KCNF1	- && sp|Q9H3M0|KCNF1_HUMAN Potassium voltage-gated channel subfamily F member 1 OS=Homo sapiens OX=9606 GN=KCNF1 PE=1 SV=1 && PF02214:BTB/POZ domain|PF00520:Ion transport protein
3	136723481	136724051	571	YBX1_peak_13709	144	7.37631	18.1518	14.499	273	Promoter (1-2kb)	136721394	136721495	102	-	ENSG00000252914	ENST00000517105	-1986	RNU6-789P	- && - && -
15	26670312	26670749	438	YBX1_peak_6069	144	7.37631	18.1518	14.499	202	Intron (ENST00000628124/ENSG00000166206, intron 1 of 6)	26543665	26666671	123007	-	ENSG00000166206	ENST00000635832	-3641	GABRB3	- && sp|P28472|GBRB3_HUMAN Gamma-aminobutyric acid receptor subunit beta-3 OS=Homo sapiens OX=9606 GN=GABRB3 PE=1 SV=1 && PF02931:Neurotransmitter-gated ion-channel ligand binding domain|PF02932:Neurotransmitter-gated ion-channel transmembrane region
1	96762138	96762621	484	YBX1_peak_943	144	7.37631	18.1518	14.499	270	Intron (ENST00000482253/ENSG00000117569, intron 2 of 12)	96784948	96812928	27981	+	ENSG00000117569	ENST00000459735	-22327	PTBP2	- && sp|Q9UKA9|PTBP2_HUMAN Polypyrimidine tract-binding protein 2 OS=Homo sapiens OX=9606 GN=PTBP2 PE=1 SV=1 && PF13893:RNA recognition motif. (a.k.a. RRM, RBD, or RNP domain)|PF11835:RRM-like domain|PF00076:RNA recognition motif. (a.k.a. RRM, RBD, or RNP domain)
5	14380174	14380536	363	YBX1_peak_15278	144	7.37631	18.1518	14.499	167	Intron (ENST00000344204/ENSG00000038382, intron 20 of 56)	14387343	14387950	608	+	ENSG00000038382	ENST00000510757	-6807	TRIO	- && sp|O75962|TRIO_HUMAN Triple functional domain protein OS=Homo sapiens OX=9606 GN=TRIO PE=1 SV=2 && -
5	175478541	175479007	467	YBX1_peak_16253	251	7.36767	29.8043	25.1128	233	Promoter (<=1kb)	175478560	175529742	51183	+	ENSG00000164466	ENST00000321442	0	SFXN1	- && sp|Q9H9B4|SFXN1_HUMAN Sideroflexin-1 OS=Homo sapiens OX=9606 GN=SFXN1 PE=1 SV=4 && PF03820:Tricarboxylate carrier
19	1862510	1864513	2004	YBX1_peak_9146a	287	7.36633	33.7285	28.7342	407	Promoter (<=1kb)	1852399	1863497	11099	-	ENSG00000129911	ENST00000541015	0	KLF16	- && sp|Q9BXK1|KLF16_HUMAN Krueppel-like factor 16 OS=Homo sapiens OX=9606 GN=KLF16 PE=1 SV=1 && -
1	37807799	37808228	430	YBX1_peak_505	361	7.36449	41.5922	36.1299	220	Promoter (<=1kb)	37802945	37808208	5264	-	ENSG00000196449	ENST00000373044	0	YRDC	- && sp|Q86U90|YRDC_HUMAN YrdC domain-containing protein, mitochondrial OS=Homo sapiens OX=9606 GN=YRDC PE=1 SV=1 && PF01300:Telomere recombination
10	129971245	129971994	750	YBX1_peak_2733a	188	7.36029	22.9407	18.8461	186	Distal Intergenic	129836800	129963841	127042	-	ENSG00000108001	ENST00000355311	-7404	EBF3	- && sp|Q9H4W6|COE3_HUMAN Transcription factor COE3 OS=Homo sapiens OX=9606 GN=EBF3 PE=1 SV=2 && PF16422:Transcription factor COE1 DNA-binding domain|PF16423:Transcription factor COE1 helix-loop-helix domain|PF01833:IPT/TIG domain
15	65479575	65479904	330	YBX1_peak_6393	91	7.35038	12.2794	9.13526	167	Intron (ENST00000341861/ENSG00000074603, intron 10 of 19)	65475318	65475614	297	-	ENSG00000259232	ENST00000560250	-3961	AC105129.1	- && sp|Q5RAR6|TOE1_PONAB Target of EGR1 protein 1 OS=Pongo abelii OX=9601 GN=TOE1 PE=2 SV=1 && -
5	6632721	6633089	369	YBX1_peak_15241	219	7.34588	26.3132	21.9188	177	Promoter (<=1kb)	6599239	6633044	33806	-	ENSG00000037474	ENST00000264670	0	NSUN2	- && sp|Q08J23|NSUN2_HUMAN RNA cytosine C(5)-methyltransferase NSUN2 OS=Homo sapiens OX=9606 GN=NSUN2 PE=1 SV=2 && PF01189:16S rRNA methyltransferase RsmB/F
X	16870400	16870841	442	YBX1_peak_20789	183	7.34335	22.4136	18.3694	213	Promoter (<=1kb)	16844341	16870414	26074	-	ENSG00000102054	ENST00000380087	0	RBBP7	- && sp|Q16576|RBBP7_HUMAN Histone-binding protein RBBP7 OS=Homo sapiens OX=9606 GN=RBBP7 PE=1 SV=1 && -
10	125719726	125720114	389	YBX1_peak_2705	183	7.34335	22.4136	18.3694	180	Promoter (<=1kb)	125719709	125764139	44431	+	ENSG00000107938	ENST00000356792	17	EDRF1	- && sp|Q3B7T1|EDRF1_HUMAN Erythroid differentiation-related factor 1 OS=Homo sapiens OX=9606 GN=EDRF1 PE=1 SV=1 && -
1	184051617	184051959	343	YBX1_peak_1412	183	7.34335	22.4136	18.3694	187	Promoter (<=1kb)	184051651	184074212	22562	+	ENSG00000198860	ENST00000423085	0	TSEN15	- && - && -
10	92695754	92696162	409	YBX1_peak_2437	183	7.34335	22.4136	18.3694	200	Distal Intergenic	92692032	92694788	2757	+	ENSG00000152804	ENST00000492654	3722	HHEX	- && sp|Q03014|HHEX_HUMAN Hematopoietically-expressed homeobox protein HHEX OS=Homo sapiens OX=9606 GN=HHEX PE=1 SV=1 && PF00046:Homeodomain
5	32207977	32209086	1110	YBX1_peak_15369a	110	7.34171	14.3663	11.0395	275	Distal Intergenic	32221932	32222347	416	+	ENSG00000230829	ENST00000477507	-12846	AC025181.1	- && sp|P61356|RL27_BOVIN 60S ribosomal protein L27 OS=Bos taurus OX=9913 GN=RPL27 PE=2 SV=2 && -
18	63319860	63320698	839	YBX1_peak_8900	313	7.34047	36.5788	31.3819	563	Promoter (<=1kb)	63123346	63320128	196783	-	ENSG00000171791	ENST00000398117	0	BCL2	- && sp|P10415|BCL2_HUMAN Apoptosis regulator Bcl-2 OS=Homo sapiens OX=9606 GN=BCL2 PE=1 SV=2 && PF02180:Bcl-2 homology region 4|PF00452:Apoptosis regulator proteins, Bcl-2 family
9	95004300	95005548	1249	YBX1_peak_20127	263	7.3403	31.186	26.379	493	Promoter (<=1kb)	95004980	95086731	81752	+	ENSG00000148120	ENST00000471978	0	AOPEP	- && sp|Q8N6M6|AMPO_HUMAN Aminopeptidase O OS=Homo sapiens OX=9606 GN=AOPEP PE=2 SV=2 && PF09127:Leukotriene A4 hydrolase, C-terminal|PF01433:Peptidase family M1 domain
13	114282208	114282674	467	YBX1_peak_5330	214	7.34003	25.809	21.4549	244	Promoter (<=1kb)	114281953	114301756	19804	+	ENSG00000169062	ENST00000493727	255	UPF3A	- && sp|Q9H1J1|REN3A_HUMAN Regulator of nonsense transcripts 3A OS=Homo sapiens OX=9606 GN=UPF3A PE=1 SV=1 && PF03467:Smg-4/UPF3 family
2	51027318	51027809	492	YBX1_peak_10431	166	7.33958	20.4715	16.6039	241	Promoter (<=1kb)	50757980	51027703	269724	-	ENSG00000179915	ENST00000627198	0	NRXN1	- && sp|Q9ULB1|NRX1A_HUMAN Neurexin-1 OS=Homo sapiens OX=9606 GN=NRXN1 PE=1 SV=1 && PF02210:Laminin G domain|PF01034:Syndecan domain
11	86195038	86195406	369	YBX1_peak_3511	166	7.33958	20.4715	16.6039	184	Promoter (<=1kb)	86195132	86196266	1135	+	ENSG00000254502	ENST00000530657	0	AP003097.1	- && sp|P49354|FNTA_HUMAN Protein farnesyltransferase/geranylgeranyltransferase type-1 subunit alpha OS=Homo sapiens OX=9606 GN=FNTA PE=1 SV=1 && PF01239:Protein prenyltransferase alpha subunit repeat
5	828183	828583	401	YBX1_peak_15193	166	7.33958	20.4715	16.6039	194	Intron (ENST00000503758/ENSG00000188818, intron 4 of 11)	816346	817001	656	+	ENSG00000247872	ENST00000500401	11837	SPCS2P3	- && sp|Q28250|SPCS2_CANLF Signal peptidase complex subunit 2 OS=Canis lupus familiaris OX=9615 GN=SPCS2 PE=1 SV=1 && -
10	50767388	50767820	433	YBX1_peak_2178	166	7.33958	20.4715	16.6039	225	Intron (ENST00000483649/ENSG00000204147, intron 4 of 6)	50739952	50816495	76544	+	ENSG00000204147	ENST00000483649	27436	ASAH2B	- && sp|Q9NR71|ASAH2_HUMAN Neutral ceramidase OS=Homo sapiens OX=9606 GN=ASAH2 PE=1 SV=2 && -
2	239795759	239796153	395	YBX1_peak_11677	166	7.33958	20.4715	16.6039	169	Intron (ENST00000407524/ENSG00000220256, intron 2 of 2)	239790877	239824764	33888	+	ENSG00000220256	ENST00000650712	4882	AC093802.1	- && - && -
6	42686525	42686930	406	YBX1_peak_16775	166	7.33958	20.4715	16.6039	201	Intron (ENST00000372899/ENSG00000024048, intron 44 of 46)	42664162	42664268	107	+	ENSG00000206848	ENST00000384121	22363	RNU6-890P	- && - && -
5	176388256	176388589	334	YBX1_peak_16264	148	7.33942	18.5532	14.8629	148	Promoter (<=1kb)	176383958	176388575	4618	-	ENSG00000048162	ENST00000616685	0	NOP16	- && sp|Q9Y3C1|NOP16_HUMAN Nucleolar protein 16 OS=Homo sapiens OX=9606 GN=NOP16 PE=1 SV=2 && PF09420:Ribosome biogenesis protein Nop16
11	43312094	43312410	317	YBX1_peak_3099	148	7.33942	18.5532	14.8629	147	Promoter (<=1kb)	43312096	43336230	24135	+	ENSG00000166181	ENST00000534600	0	API5	- && sp|Q9BZZ5|API5_HUMAN Apoptosis inhibitor 5 OS=Homo sapiens OX=9606 GN=API5 PE=1 SV=3 && PF05918:Apoptosis inhibitory protein 5 (API5)
12	69470396	69470855	460	YBX1_peak_4303	148	7.33942	18.5532	14.8629	221	Promoter (<=1kb)	69470406	69579782	109377	+	ENSG00000166225	ENST00000550389	0	FRS2	- && sp|Q8WU20|FRS2_HUMAN Fibroblast growth factor receptor substrate 2 OS=Homo sapiens OX=9606 GN=FRS2 PE=1 SV=4 && PF02174:PTB domain (IRS-1 type)
4	182448083	182449036	954	YBX1_peak_15076a	148	7.33942	18.5532	14.8629	233	Promoter (<=1kb)	182448999	182628875	179877	+	ENSG00000218336	ENST00000510504	0	TENM3	- && sp|Q9P273|TEN3_HUMAN Teneurin-3 OS=Homo sapiens OX=9606 GN=TENM3 PE=2 SV=3 && PF06484:Teneurin Intracellular Region|PF15636:GHH signature containing HNH/Endo VII superfamily nuclease toxin
1	90836000	90836390	391	YBX1_peak_903	148	7.33942	18.5532	14.8629	176	Promoter (<=1kb)	90829547	90836161	6615	-	ENSG00000233593	ENST00000455680	0	LINC02609	- && sp|Q9NRJ1|MOST1_HUMAN Protein MOST-1 OS=Homo sapiens OX=9606 GN=C8orf17 PE=1 SV=1 && -
9	99998935	99999287	353	YBX1_peak_20199	148	7.33942	18.5532	14.8629	175	Promoter (<=1kb)	99998301	99999069	769	-	ENSG00000234709	ENST00000420996	0	UPF3AP3	- && sp|Q9H1J1|REN3A_HUMAN Regulator of nonsense transcripts 3A OS=Homo sapiens OX=9606 GN=UPF3A PE=1 SV=1 && -
3	39655872	39656222	351	YBX1_peak_13153	148	7.33942	18.5532	14.8629	150	Distal Intergenic	39643638	39644705	1068	+	ENSG00000230757	ENST00000413128	12234	NFU1P1	- && sp|Q9UMS0|NFU1_HUMAN NFU1 iron-sulfur cluster scaffold homolog, mitochondrial OS=Homo sapiens OX=9606 GN=NFU1 PE=1 SV=2 && -
12	121993904	121994548	645	YBX1_peak_4646	118	7.33869	15.2669	11.8663	391	Promoter (2-3kb)	121996886	122003807	6922	+	ENSG00000158023	ENST00000428465	-2338	WDR66	- && sp|Q8TBY9|CF251_HUMAN Cilia- and flagella-associated protein 251 OS=Homo sapiens OX=9606 GN=CFAP251 PE=1 SV=2 && -
15	24101451	24101842	392	YBX1_peak_6059	118	7.33869	15.2669	11.8663	211	Promoter (<=1kb)	24101827	24445011	343185	+	ENSG00000259905	ENST00000650870	0	PWRN1	- && - && -
14	22639180	22639602	423	YBX1_peak_5366	118	7.33869	15.2669	11.8663	188	Intron (ENST00000540461/ENSG00000255804, intron 1 of 1)	22630929	22644352	13424	-	ENSG00000255804	ENST00000540461	4750	OR6J1	- && sp|Q8NGC5|OR6J1_HUMAN Olfactory receptor 6J1 OS=Homo sapiens OX=9606 GN=OR6J1 PE=3 SV=1 && PF13853:Olfactory receptor
8	86423685	86424101	417	YBX1_peak_19254	118	7.33869	15.2669	11.8663	194	Intron (ENST00000517970/ENSG00000123124, intron 9 of 24)	86417223	86431665	14443	+	ENSG00000123124	ENST00000521079	6462	WWP1	- && sp|Q9H0M0|WWP1_HUMAN NEDD4-like E3 ubiquitin-protein ligase WWP1 OS=Homo sapiens OX=9606 GN=WWP1 PE=1 SV=1 && PF00632:HECT-domain (ubiquitin-transferase)|PF00168:C2 domain|PF00397:WW domain
1	239452749	239453266	518	YBX1_peak_1781	118	7.33869	15.2669	11.8663	287	Intron (ENST00000468573/ENSG00000133019, intron 1 of 8)	239408220	239546612	138393	+	ENSG00000133019	ENST00000481779	44529	CHRM3	- && sp|P20309|ACM3_HUMAN Muscarinic acetylcholine receptor M3 OS=Homo sapiens OX=9606 GN=CHRM3 PE=1 SV=1 && PF00001:7 transmembrane receptor (rhodopsin family)
4	152866309	152866747	439	YBX1_peak_14916	118	7.33869	15.2669	11.8663	224	Intron (ENST00000451320/ENSG00000164144, intron 3 of 8)	152850648	152881111	30464	+	ENSG00000164144	ENST00000513361	15661	ARFIP1	- && sp|P53367|ARFP1_HUMAN Arfaptin-1 OS=Homo sapiens OX=9606 GN=ARFIP1 PE=1 SV=2 && PF06456:Arfaptin-like domain
7	97159993	97160483	491	YBX1_peak_18200	118	7.33869	15.2669	11.8663	243	Intron (ENST00000432641/ENSG00000196636, intron 1 of 1)	97142681	97181647	38967	+	ENSG00000196636	ENST00000479853	17312	SDHAF3	- && sp|Q9NRP4|SDHF3_HUMAN Succinate dehydrogenase assembly factor 3, mitochondrial OS=Homo sapiens OX=9606 GN=SDHAF3 PE=1 SV=1 && PF13233:Complex1_LYR-like
5	78608547	78608988	442	YBX1_peak_15668	118	7.33869	15.2669	11.8663	216	Intron (ENST00000380345/ENSG00000145685, intron 2 of 4)	78510039	78590192	80154	-	ENSG00000145685	ENST00000510949	-18355	LHFPL2	- && sp|Q6ZUX7|LHPL2_HUMAN LHFPL tetraspan subfamily member 2 protein OS=Homo sapiens OX=9606 GN=LHFPL2 PE=1 SV=2 && PF10242:Lipoma HMGIC fusion partner-like protein
14	65716674	65717818	1145	YBX1_peak_5686a	118	7.33869	15.2669	11.8663	191	Intron (ENST00000360689/ENSG00000033170, intron 7 of 10)	65636517	65721858	85342	+	ENSG00000033170	ENST00000554765	80157	FUT8	- && sp|Q9BYC5|FUT8_HUMAN Alpha-(1,6)-fucosyltransferase OS=Homo sapiens OX=9606 GN=FUT8 PE=1 SV=2 && PF14604:Variant SH3 domain
5	39334417	39334875	459	YBX1_peak_15413	118	7.33869	15.2669	11.8663	246	Intron (ENST00000263408/ENSG00000113600, intron 4 of 10)	39284140	39364495	80356	-	ENSG00000113600	ENST00000263408	29620	C9	- && sp|P02748|CO9_HUMAN Complement component C9 OS=Homo sapiens OX=9606 GN=C9 PE=1 SV=2 && PF00057:Low-density lipoprotein receptor domain class A|PF01823:MAC/Perforin domain
2	25910158	25910621	464	YBX1_peak_10244	118	7.33869	15.2669	11.8663	208	Distal Intergenic	25886964	25887206	243	-	ENSG00000217718	ENST00000404822	-22952	NDUFB4P4	- && sp|P48305|NDUB4_BOVIN NADH dehydrogenase [ubiquinone] 1 beta subcomplex subunit 4 OS=Bos taurus OX=9913 GN=NDUFB4 PE=1 SV=2 && -
20	60967365	60967780	416	YBX1_peak_12163	118	7.33869	15.2669	11.8663	221	Distal Intergenic	61077224	61077816	593	-	ENSG00000229755	ENST00000420710	110036	AL121910.1	- && - && -
14	40455348	40455774	427	YBX1_peak_5488	118	7.33869	15.2669	11.8663	221	Distal Intergenic	40387558	40389140	1583	+	ENSG00000258526	ENST00000557101	67790	AL049828.1	- && - && -
15	46958761	46959157	397	YBX1_peak_6244	118	7.33869	15.2669	11.8663	203	Distal Intergenic	46827526	46827958	433	+	ENSG00000259509	ENST00000560476	131235	AC073941.2	- && sp|Q5RDJ5|CYB5B_PONAB Cytochrome b5 type B OS=Pongo abelii OX=9601 GN=CYB5B PE=2 SV=3 && -
17	38930385	38931186	802	YBX1_peak_7949	118	7.33869	15.2669	11.8663	340	Distal Intergenic	38925168	38929384	4217	+	ENSG00000263874	ENST00000583195	5217	LINC00672	- && sp|Q96MD7|CI085_HUMAN Uncharacterized protein C9orf85 OS=Homo sapiens OX=9606 GN=C9orf85 PE=1 SV=1 && -
17	15979691	15980263	573	YBX1_peak_7709	114	7.33251	14.8004	11.4433	291	Promoter (<=1kb)	15976569	15980367	3799	-	ENSG00000214941	ENST00000497434	104	ZSWIM7	- && sp|Q19AV6|ZSWM7_HUMAN Zinc finger SWIM domain-containing protein 7 OS=Homo sapiens OX=9606 GN=ZSWIM7 PE=1 SV=1 && PF04434:SWIM zinc finger
16	11335596	11335949	354	YBX1_peak_6944	114	7.33251	14.8004	11.4433	170	Intron (ENST00000649869/ENSG00000175643, intron 1 of 2)	11344351	11345197	847	-	ENSG00000263080	ENST00000572706	9248	AC009121.2	- && - && -
15	50158308	50158677	370	YBX1_peak_6262	114	7.33251	14.8004	11.4433	164	Intron (ENST00000558829/ENSG00000104043, intron 1 of 3)	50182196	50236385	54190	+	ENSG00000140284	ENST00000267842	-23519	SLC27A2	- && sp|O14975|S27A2_HUMAN Very long-chain acyl-CoA synthetase OS=Homo sapiens OX=9606 GN=SLC27A2 PE=1 SV=2 && PF13193:AMP-binding enzyme C-terminal domain|PF00501:AMP-binding enzyme
8	54125628	54126020	393	YBX1_peak_19075	114	7.33251	14.8004	11.4433	181	Distal Intergenic	54130582	54130860	279	+	ENSG00000276353	ENST00000618435	-4562	RF00017	- && sp|Q8N9N2|ASCC1_HUMAN Activating signal cointegrator 1 complex subunit 1 OS=Homo sapiens OX=9606 GN=ASCC1 PE=1 SV=1 && -
7	157337066	157337650	585	YBX1_peak_18698	223	7.32342	26.7368	22.3061	230	Promoter (<=1kb)	157337525	157382275	44751	+	ENSG00000105993	ENST00000412557	0	DNAJB6	- && sp|O75190|DNJB6_HUMAN DnaJ homolog subfamily B member 6 OS=Homo sapiens OX=9606 GN=DNAJB6 PE=1 SV=2 && -
20	44885734	44886083	350	YBX1_peak_12051	223	7.32342	26.7368	22.3061	170	Promoter (<=1kb)	44885740	44901833	16094	+	ENSG00000166913	ENST00000428262	0	YWHAB	- && sp|P31946|1433B_HUMAN 14-3-3 protein beta/alpha OS=Homo sapiens OX=9606 GN=YWHAB PE=1 SV=3 && PF00244:14-3-3 protein
1	45223012	45223458	447	YBX1_peak_609	187	7.31627	22.8312	18.7462	193	Intron (ENST00000464588/ENSG00000162415, intron 2 of 2)	45016399	45206605	190207	-	ENSG00000162415	ENST00000359600	-16407	ZSWIM5	- && sp|Q9P217|ZSWM5_HUMAN Zinc finger SWIM domain-containing protein 5 OS=Homo sapiens OX=9606 GN=ZSWIM5 PE=2 SV=2 && -
13	51451647	51452925	1279	YBX1_peak_5004b	340	7.30683	39.3828	34.0235	628	Promoter (<=1kb)	51365199	51452791	87593	-	ENSG00000102786	ENST00000469430	0	INTS6	- && sp|Q9UL03|INT6_HUMAN Integrator complex subunit 6 OS=Homo sapiens OX=9606 GN=INTS6 PE=1 SV=1 && PF13519:von Willebrand factor type A domain
8	79611795	79612251	457	YBX1_peak_19221	152	7.30532	18.9586	15.2319	237	Promoter (<=1kb)	79611735	79664881	53147	+	ENSG00000104435	ENST00000518491	60	STMN2	- && sp|Q93045|STMN2_HUMAN Stathmin-2 OS=Homo sapiens OX=9606 GN=STMN2 PE=1 SV=3 && PF00836:Stathmin family
16	31441991	31442975	985	YBX1_peak_7104b	152	7.30532	18.9586	15.2319	749	Promoter (<=1kb)	31435434	31442789	7356	-	ENSG00000176723	ENST00000315678	0	ZNF843	- && sp|Q8N446|ZN843_HUMAN Zinc finger protein 843 OS=Homo sapiens OX=9606 GN=ZNF843 PE=1 SV=1 && -
2	202786307	202786649	343	YBX1_peak_11419	87	7.30519	11.8417	8.73468	146	Intron (ENST00000617388/ENSG00000163596, intron 11 of 12)	202774025	202774360	336	-	ENSG00000240761	ENST00000438821	-11947	AC098831.1	- && sp|Q96I23|PREY_HUMAN Protein preY, mitochondrial OS=Homo sapiens OX=9606 GN=PYURF PE=1 SV=1 && -
3	10248406	10248844	439	YBX1_peak_12987	294	7.30117	34.4724	29.4196	239	Promoter (<=1kb)	10248459	10281218	32760	+	ENSG00000157014	ENST00000448281	0	TATDN2	- && sp|Q93075|TATD2_HUMAN Putative deoxyribonuclease TATDN2 OS=Homo sapiens OX=9606 GN=TATDN2 PE=1 SV=2 && -
1	224929699	224930148	450	YBX1_peak_1647	294	7.30117	34.4724	29.4196	230	Promoter (<=1kb)	224929715	224961329	31615	+	ENSG00000185842	ENST00000498360	0	DNAH14	- && sp|Q0VDD8|DYH14_HUMAN Dynein axonemal heavy chain 14 OS=Homo sapiens OX=9606 GN=DNAH14 PE=2 SV=3 && PF12780:P-loop containing dynein motor region D4|PF12775:P-loop containing dynein motor region|PF17852:Dynein heavy chain AAA lid domain|PF17857:AAA+ lid domain|PF03028:Dynein heavy chain region D6 P-loop domain|PF08393:Dynein heavy chain, N-terminal region 2|PF18199:Dynein heavy chain C-termi…
3	185824505	185826372	1868	YBX1_peak_13931c	303	7.30053	35.4468	30.3219	989	Promoter (<=1kb)	185643739	185825056	181318	-	ENSG00000073792	ENST00000382199	0	IGF2BP2	- && sp|Q9Y6M1|IF2B2_HUMAN Insulin-like growth factor 2 mRNA-binding protein 2 OS=Homo sapiens OX=9606 GN=IGF2BP2 PE=1 SV=2 && PF00076:RNA recognition motif. (a.k.a. RRM, RBD, or RNP domain)|PF00013:KH domain
17	67731182	67731580	399	YBX1_peak_8318	90	7.29486	12.1892	9.05374	190	Intron (ENST00000253247/ENSG00000130935, intron 7 of 17)	67736580	67737971	1392	+	ENSG00000130935	ENST00000577687	-5000	NOL11	- && sp|Q9H8H0|NOL11_HUMAN Nucleolar protein 11 OS=Homo sapiens OX=9606 GN=NOL11 PE=1 SV=1 && PF08168:NUC205 domain
3	194133932	194135467	1536	YBX1_peak_13993a	244	7.29255	29.0791	24.4469	332	Promoter (<=1kb)	194136148	194137284	1137	+	ENSG00000114315	ENST00000476918	-681	HES1	- && sp|Q14469|HES1_HUMAN Transcription factor HES-1 OS=Homo sapiens OX=9606 GN=HES1 PE=1 SV=1 && PF07527:Hairy Orange|PF00010:Helix-loop-helix DNA-binding domain
13	30465371	30465888	518	YBX1_peak_4882	244	7.29255	29.0791	24.4469	307	Promoter (<=1kb)	30463311	30465914	2604	-	ENSG00000189403	ENST00000468384	26	HMGB1	- && sp|P10103|HMGB1_BOVIN High mobility group protein B1 OS=Bos taurus OX=9913 GN=HMGB1 PE=1 SV=3 && PF00505:HMG (high mobility group) box|PF09011:HMG-box domain
11	45146569	45147534	966	YBX1_peak_3107	266	7.29244	31.5141	26.6872	366	Promoter (<=1kb)	45146675	45204777	58103	+	ENSG00000019485	ENST00000526442	0	PRDM11	- && sp|Q9NQV5|PRD11_HUMAN PR domain-containing protein 11 OS=Homo sapiens OX=9606 GN=PRDM11 PE=1 SV=2 && -
12	124914299	124915433	1135	YBX1_peak_4682b	191	7.29076	23.2505	19.1254	728	Promoter (<=1kb)	124911604	124915348	3745	-	ENSG00000150991	ENST00000536769	0	UBC	- && sp|P0CH28|UBC_BOVIN Polyubiquitin-C OS=Bos taurus OX=9913 GN=UBC PE=1 SV=1 && PF00240:Ubiquitin family
7	102517650	102518054	405	YBX1_peak_18279	117	7.28649	15.1736	11.7805	222	Promoter (<=1kb)	102483139	102517777	34639	-	ENSG00000170667	ENST00000541662	0	RASA4B	- && sp|C9J798|RAS4B_HUMAN Ras GTPase-activating protein 4B OS=Homo sapiens OX=9606 GN=RASA4B PE=3 SV=2 && -
5	40722597	40722981	385	YBX1_peak_15420	117	7.28649	15.1736	11.7805	176	Intron (ENST00000636863/ENSG00000113638, intron 2 of 3)	40512333	40755908	243576	-	ENSG00000113638	ENST00000636863	32927	TTC33	- && sp|Q6PID6|TTC33_HUMAN Tetratricopeptide repeat protein 33 OS=Homo sapiens OX=9606 GN=TTC33 PE=1 SV=2 && -
4	7602079	7602434	356	YBX1_peak_14191	117	7.28649	15.1736	11.7805	190	Intron (ENST00000507866/ENSG00000184985, intron 3 of 26)	7734280	7740720	6441	+	ENSG00000184985	ENST00000505529	-131846	SORCS2	- && sp|Q96PQ0|SORC2_HUMAN VPS10 domain-containing receptor SorCS2 OS=Homo sapiens OX=9606 GN=SORCS2 PE=1 SV=3 && -
7	135939463	135939775	313	YBX1_peak_18483	117	7.28649	15.1736	11.7805	142	Intron (ENST00000393085/ENSG00000105887, intron 3 of 3)	135927274	135927450	177	-	ENSG00000267697	ENST00000589735	-12013	LUZP6	- && sp|Q538Z0|LUZP6_HUMAN Leucine zipper protein 6 OS=Homo sapiens OX=9606 GN=LUZP6 PE=1 SV=1 && -
9	15569352	15569784	433	YBX1_peak_19728	117	7.28649	15.1736	11.7805	245	Intron (ENST00000380701/ENSG00000164989, intron 2 of 25)	15553291	15564024	10734	+	ENSG00000164989	ENST00000474193	16061	CCDC171	- && sp|Q6TFL3|CC171_HUMAN Coiled-coil domain-containing protein 171 OS=Homo sapiens OX=9606 GN=CCDC171 PE=2 SV=1 && -
20	35153667	35154580	914	YBX1_peak_11980a	117	7.28649	15.1736	11.7805	225	Distal Intergenic	35115364	35147336	31973	-	ENSG00000088298	ENST00000374492	-6331	EDEM2	- && sp|Q9BV94|EDEM2_HUMAN ER degradation-enhancing alpha-mannosidase-like protein 2 OS=Homo sapiens OX=9606 GN=EDEM2 PE=1 SV=2 && PF01532:Glycosyl hydrolase family 47
7	64784842	64785207	366	YBX1_peak_17984	117	7.28649	15.1736	11.7805	185	Distal Intergenic	64794388	64832202	37815	+	ENSG00000197008	ENST00000307355	-9181	ZNF138	- && sp|P52744|ZN138_HUMAN Zinc finger protein 138 OS=Homo sapiens OX=9606 GN=ZNF138 PE=1 SV=2 && PF00096:Zinc finger, C2H2 type
14	72562337	72562703	367	YBX1_peak_5725	117	7.28649	15.1736	11.7805	186	3' UTR	72515407	72544622	29216	-	ENSG00000286333	ENST00000656476	-17715	AC004828.2	- && sp|Q8N7M2|ZN283_HUMAN Zinc finger protein 283 OS=Homo sapiens OX=9606 GN=ZNF283 PE=1 SV=4 && -
6	159660415	159660793	379	YBX1_peak_17456	195	7.27925	23.7041	19.5372	175	Promoter (1-2kb)	159468601	159662627	194027	-	ENSG00000286533	ENST00000656085	1834	AL078604.4	- && - && -
6	43021593	43021966	374	YBX1_peak_16783	195	7.27925	23.7041	19.5372	191	Promoter (<=1kb)	43021623	43029599	7977	+	ENSG00000124541	ENST00000244496	0	RRP36	- && sp|Q96EU6|RRP36_HUMAN Ribosomal RNA processing protein 36 homolog OS=Homo sapiens OX=9606 GN=RRP36 PE=1 SV=1 && PF06102:rRNA biogenesis protein RRP36
9	99906335	99906808	474	YBX1_peak_20197	195	7.27925	23.7041	19.5372	274	Promoter (<=1kb)	99906654	99974534	67881	+	ENSG00000136874	ENST00000259400	0	STX17	- && sp|P56962|STX17_HUMAN Syntaxin-17 OS=Homo sapiens OX=9606 GN=STX17 PE=1 SV=2 && -
3	535847	536327	481	YBX1_peak_12931	195	7.27925	23.7041	19.5372	262	Promoter (<=1kb)	536062	846561	310500	+	ENSG00000224957	ENST00000661103	0	LINC01266	- && - && -
2	219750921	219751411	491	YBX1_peak_11542	195	7.27925	23.7041	19.5372	251	Distal Intergenic	219730110	219737742	7633	+	ENSG00000227308	ENST00000442416	20811	AC009502.1	- && sp|Q99959|PKP2_HUMAN Plakophilin-2 OS=Homo sapiens OX=9606 GN=PKP2 PE=1 SV=2 && -
3	75655465	75655845	381	YBX1_peak_13413	156	7.27371	19.3674	15.6047	219	Promoter (<=1kb)	75653561	75654773	1213	-	ENSG00000241532	ENST00000493675	-692	AGGF1P3	- && sp|Q8N302|AGGF1_HUMAN Angiogenic factor with G patch and FHA domains 1 OS=Homo sapiens OX=9606 GN=AGGF1 PE=1 SV=2 && -
7	51805702	51806240	539	YBX1_peak_17924	156	7.27371	19.3674	15.6047	211	Distal Intergenic	51773836	51781162	7327	+	ENSG00000286987	ENST00000671117	31866	AC006478.1	- && - && -
21	10405430	10405850	421	YBX1_peak_12266	460	7.26662	51.8881	46.0425	200	Distal Intergenic	10413477	10452529	39053	+	ENSG00000187172	ENST00000474011	-7627	BAGE2	- && sp|Q8NEZ4|KMT2C_HUMAN Histone-lysine N-methyltransferase 2C OS=Homo sapiens OX=9606 GN=KMT2C PE=1 SV=3 && -
10	50067517	50068300	784	YBX1_peak_2173b	234	7.26227	28.0138	23.4748	582	Promoter (<=1kb)	50067888	50133506	65619	+	ENSG00000099290	ENST00000611324	0	WASHC2A	- && sp|Q641Q2|WAC2A_HUMAN WASH complex subunit 2A OS=Homo sapiens OX=9606 GN=WASHC2A PE=1 SV=3 && PF15255:WASH complex subunit CAP-Z interacting, central region
22	29030836	29031240	405	YBX1_peak_12658	274	7.25695	32.3652	27.4716	199	Promoter (<=1kb)	29024999	29031476	6478	-	ENSG00000177993	ENST00000325660	236	ZNRF3-AS1	- && sp|A0A096LPI5|GVQW2_HUMAN Putative uncharacterized protein CCDC28A-AS1 OS=Homo sapiens OX=9606 GN=CCDC28A-AS1 PE=4 SV=1 && -
3	126066897	126067307	411	YBX1_peak_13621	147	7.25596	18.3797	14.7056	198	Promoter (<=1kb)	126026303	126068180	41878	-	ENSG00000114544	ENST00000513464	873	SLC41A3	- && sp|Q96GZ6|S41A3_HUMAN Solute carrier family 41 member 3 OS=Homo sapiens OX=9606 GN=SLC41A3 PE=1 SV=2 && PF01769:Divalent cation transporter
10	104641066	104641808	743	YBX1_peak_2584	147	7.25596	18.3797	14.7056	205	Promoter (<=1kb)	104641290	105265242	623953	+	ENSG00000156395	ENST00000369701	0	SORCS3	- && sp|Q9UPU3|SORC3_HUMAN VPS10 domain-containing receptor SorCS3 OS=Homo sapiens OX=9606 GN=SORCS3 PE=1 SV=2 && PF15901:Sortilin, neurotensin receptor 3, C-terminal|PF00801:PKD domain|PF15902:Sortilin, neurotensin receptor 3,
1	84892646	84893485	840	YBX1_peak_855	147	7.25596	18.3797	14.7056	558	Promoter (<=1kb)	84811602	84893206	81605	-	ENSG00000171517	ENST00000370611	0	LPAR3	- && sp|Q9UBY5|LPAR3_HUMAN Lysophosphatidic acid receptor 3 OS=Homo sapiens OX=9606 GN=LPAR3 PE=1 SV=1 && PF00001:7 transmembrane receptor (rhodopsin family)
17	2844060	2844476	417	YBX1_peak_7557	147	7.25596	18.3797	14.7056	216	Intron (ENST00000637138/ENSG00000132359, intron 3 of 25)	2796482	3034771	238290	+	ENSG00000132359	ENST00000542807	47578	RAP1GAP2	- && sp|Q684P5|RPGP2_HUMAN Rap1 GTPase-activating protein 2 OS=Homo sapiens OX=9606 GN=RAP1GAP2 PE=1 SV=2 && -
4	100608899	100609304	406	YBX1_peak_14634	147	7.25596	18.3797	14.7056	188	Intron (ENST00000510657/ENSG00000164035, intron 3 of 5)	100660279	100675113	14835	-	ENSG00000250223	ENST00000515728	65809	LINC01216	- && - && -
2	111788755	111789166	412	YBX1_peak_10836	147	7.25596	18.3797	14.7056	214	Intron (ENST00000427997/ENSG00000153107, intron 27 of 36)	111611639	111784343	172705	-	ENSG00000153107	ENST00000643447	-4412	ANAPC1	- && sp|Q9H1A4|APC1_HUMAN Anaphase-promoting complex subunit 1 OS=Homo sapiens OX=9606 GN=ANAPC1 PE=1 SV=1 && PF18122:Anaphase-promoting complex sub unit 1 C-terminal domain|PF12859:Anaphase-promoting complex subunit 1
3	196761597	196761954	358	YBX1_peak_14039	147	7.25596	18.3797	14.7056	170	Intron (ENST00000327134/ENSG00000180370, intron 1 of 14)	196747192	196747324	133	-	ENSG00000272359	ENST00000607443	-14273	RNU4-89P	- && - && -
3	78029765	78030162	398	YBX1_peak_13422	147	7.25596	18.3797	14.7056	199	Distal Intergenic	78038705	78046794	8090	-	ENSG00000244461	ENST00000465795	16632	LINC02077	- && - && -
14	63750908	63751325	418	YBX1_peak_5661	147	7.25596	18.3797	14.7056	220	Distal Intergenic	63762013	63762149	137	+	ENSG00000258411	ENST00000554348	-10688	AL161670.1	- && sp|P62833|RAP1A_BOVIN Ras-related protein Rap-1A OS=Bos taurus OX=9913 GN=RAP1A PE=1 SV=1 && -
2	232784317	232784629	313	YBX1_peak_11619	86	7.24646	11.7457	8.64783	171	Promoter (1-2kb)	232782665	232782766	102	+	ENSG00000252452	ENST00000516643	1652	RNU6-107P	- && - && -
5	125452344	125452670	327	YBX1_peak_15908	86	7.24646	11.7457	8.64783	181	Intron (ENST00000647105/ENSG00000260192, intron 4 of 6)	125333369	125413252	79884	-	ENSG00000248752	ENST00000655986	-39092	AC116362.1	- && - && -
19	42894015	42894419	405	YBX1_peak_9825	86	7.24646	11.7457	8.64783	191	Distal Intergenic	42876739	42879822	3084	-	ENSG00000231924	ENST00000601073	-14193	PSG1	- && sp|P11464|PSG1_HUMAN Pregnancy-specific beta-1-glycoprotein 1 OS=Homo sapiens OX=9606 GN=PSG1 PE=1 SV=1 && -
15	30470990	30471506	517	YBX1_peak_6113	356	7.24527	41.0688	35.6252	249	Promoter (<=1kb)	30470779	30484689	13911	+	ENSG00000215302	ENST00000399971	211	AC127502.1	- && sp|Q8TF30|WHAMM_HUMAN WASP homolog-associated protein with actin, membranes and microtubules OS=Homo sapiens OX=9606 GN=WHAMM PE=1 SV=2 && PF15871:Junction-mediating and -regulatory protein
13	109311525	109311958	434	YBX1_peak_5252	121	7.24497	15.556	12.1319	220	Promoter (1-2kb)	109310135	109311773	1639	+	ENSG00000236053	ENST00000432575	1390	LINC01067	- && - && -
9	42850799	42851156	358	YBX1_peak_19911	121	7.24497	15.556	12.1319	184	Promoter (1-2kb)	42852675	42920095	67421	+	ENSG00000236816	ENST00000402318	-1519	ANKRD20A7P	- && sp|Q5SQ80|A20A2_HUMAN Putative ankyrin repeat domain-containing protein 20A2 OS=Homo sapiens OX=9606 GN=ANKRD20A2P PE=5 SV=1 && PF12001:Domain of unknown function (DUF3496)
8	80239838	80240316	479	YBX1_peak_19227	121	7.24497	15.556	12.1319	259	Promoter (1-2kb)	80241389	80241473	85	+	ENSG00000265588	ENST00000579723	-1073	MIR5708	- && - && -
3	177891493	177891899	407	YBX1_peak_13866	121	7.24497	15.556	12.1319	221	Intron (ENST00000436078/ENSG00000231574, intron 1 of 2)	177930758	177940299	9542	+	ENSG00000225790	ENST00000660040	-38859	AC007953.1	- && sp|Q96CB5|CH044_HUMAN Putative uncharacterized protein C8orf44 OS=Homo sapiens OX=9606 GN=C8orf44 PE=2 SV=2 && -
15	62163803	62165002	1200	YBX1_peak_6352a	159	7.24432	19.7793	15.977	254	Promoter (<=1kb)	62163535	62165285	1751	-	ENSG00000205502	ENST00000380392	283	C2CD4B	- && sp|A6NLJ0|C2C4B_HUMAN C2 calcium-dependent domain-containing protein 4B OS=Homo sapiens OX=9606 GN=C2CD4B PE=2 SV=1 && -
15	41332216	41332556	341	YBX1_peak_6194	198	7.24395	24.0939	19.8934	170	Promoter (<=1kb)	41309762	41332487	22726	-	ENSG00000104147	ENST00000560640	0	OIP5	- && sp|O43482|MS18B_HUMAN Protein Mis18-beta OS=Homo sapiens OX=9606 GN=OIP5 PE=1 SV=2 && PF03226:Yippee zinc-binding/DNA-binding /Mis18, centromere assembly
18	46916937	46917851	915	YBX1_peak_8793a	319	7.24343	37.173	31.9371	219	Promoter (<=1kb)	46803218	46917507	114290	-	ENSG00000078043	ENST00000585916	0	PIAS2	- && sp|O75928|PIAS2_HUMAN E3 SUMO-protein ligase PIAS2 OS=Homo sapiens OX=9606 GN=PIAS2 PE=1 SV=3 && PF14324:PINIT domain|PF02891:MIZ/SP-RING zinc finger
4	1247534	1249804	2271	YBX1_peak_14091d	319	7.24343	37.173	31.9371	1577	Promoter (<=1kb)	1211448	1249112	37665	-	ENSG00000159692	ENST00000382952	0	CTBP1	- && sp|Q9Z2F5|CTBP1_RAT C-terminal-binding protein 1 OS=Rattus norvegicus OX=10116 GN=Ctbp1 PE=1 SV=3 && -
17	5282428	5282919	492	YBX1_peak_7606	225	7.23747	26.9713	22.5176	225	Promoter (<=1kb)	5282487	5383223	100737	+	ENSG00000029725	ENST00000341923	0	RABEP1	- && sp|Q15276|RABE1_HUMAN Rab GTPase-binding effector protein 1 OS=Homo sapiens OX=9606 GN=RABEP1 PE=1 SV=2 && PF03528:Rabaptin|PF09311:Rabaptin-like protein
4	102868811	102869232	422	YBX1_peak_14644	225	7.23747	26.9713	22.5176	209	Promoter (<=1kb)	102797252	102868875	71624	-	ENSG00000109332	ENST00000338145	0	UBE2D3	- && sp|P61077|UB2D3_HUMAN Ubiquitin-conjugating enzyme E2 D3 OS=Homo sapiens OX=9606 GN=UBE2D3 PE=1 SV=1 && PF00179:Ubiquitin-conjugating enzyme
1	151458422	151459058	637	YBX1_peak_1174	225	7.23747	26.9713	22.5176	248	Promoter (<=1kb)	151402724	151459178	56455	-	ENSG00000143442	ENST00000358476	120	POGZ	- && sp|Q7Z3K3|POGZ_HUMAN Pogo transposable element with ZNF domain OS=Homo sapiens OX=9606 GN=POGZ PE=1 SV=2 && PF03184:DDE superfamily endonuclease|PF03221:Tc5 transposase DNA-binding domain
4	118835698	118836434	737	YBX1_peak_14740	225	7.23747	26.9713	22.5176	218	Promoter (<=1kb)	118722823	118836126	113304	-	ENSG00000150961	ENST00000280551	0	SEC24D	- && sp|O94855|SC24D_HUMAN Protein transport protein Sec24D OS=Homo sapiens OX=9606 GN=SEC24D PE=1 SV=2 && PF00626:Gelsolin repeat|PF08033:Sec23/Sec24 beta-sandwich domain|PF04810:Sec23/Sec24 zinc finger|PF04811:Sec23/Sec24 trunk domain|PF04815:Sec23/Sec24 helical domain
3	86012311	86012684	374	YBX1_peak_13449	225	7.23747	26.9713	22.5176	202	Promoter (<=1kb)	86012561	86015120	2560	+	ENSG00000243915	ENST00000489193	0	THAP12P2	- && sp|O43422|P52K_HUMAN 52 kDa repressor of the inhibitor of the protein kinase OS=Homo sapiens OX=9606 GN=THAP12 PE=1 SV=2 && -
17	42675418	42675795	378	YBX1_peak_8007	216	7.23579	26.0005	21.6376	179	Promoter (<=1kb)	42673399	42676061	2663	-	ENSG00000068137	ENST00000591544	266	PLEKHH3	- && sp|Q7Z736|PKHH3_HUMAN Pleckstrin homology domain-containing family H member 3 OS=Homo sapiens OX=9606 GN=PLEKHH3 PE=1 SV=2 && PF00373:FERM central domain|PF00784:MyTH4 domain
7	26375991	26376984	994	YBX1_peak_17760a	305	7.22925	35.661	30.5241	212	Promoter (<=1kb)	26371146	26376237	5092	-	ENSG00000225792	ENST00000656289	0	AC004540.2	- && sp|Q9Y5X0|SNX10_HUMAN Sorting nexin-10 OS=Homo sapiens OX=9606 GN=SNX10 PE=1 SV=2 && -
9	137027735	137028736	1002	YBX1_peak_20564a	242	7.22598	28.8696	24.2598	303	Promoter (<=1kb)	137007234	137028237	21004	-	ENSG00000107331	ENST00000341511	0	ABCA2	- && sp|Q9BZC7|ABCA2_HUMAN ATP-binding cassette sub-family A member 2 OS=Homo sapiens OX=9606 GN=ABCA2 PE=1 SV=4 && PF12698:ABC-2 family transporter protein|PF00005:ABC transporter
14	89417207	89417672	466	YBX1_peak_5840	387	7.22461	44.3741	38.7878	243	Promoter (<=1kb)	89417354	89419793	2440	+	ENSG00000258920	ENST00000555562	0	FOXN3-AS1	- && - && -
13	110503820	110504172	353	YBX1_peak_5265	163	7.21692	20.1938	16.3542	177	Promoter (<=1kb)	110503976	110504595	620	+	ENSG00000134871	ENST00000649951	0	COL4A2	- && sp|P08572|CO4A2_HUMAN Collagen alpha-2(IV) chain OS=Homo sapiens OX=9606 GN=COL4A2 PE=1 SV=4 && PF01391:Collagen triple helix repeat (20 copies)|PF01413:C-terminal tandem repeated domain in type 4 procollagen
17	15636992	15637785	794	YBX1_peak_7699b	163	7.21692	20.1938	16.3542	590	Promoter (<=1kb)	15627966	15636143	8178	-	ENSG00000221926	ENST00000577446	-849	TRIM16	- && sp|O95361|TRI16_HUMAN Tripartite motif-containing protein 16 OS=Homo sapiens OX=9606 GN=TRIM16 PE=1 SV=3 && PF00622:SPRY domain|PF13765:SPRY-associated domain|PF00643:B-box zinc finger
2	222861049	222861609	561	YBX1_peak_11556	246	7.20901	29.2986	24.6532	242	Promoter (<=1kb)	222861563	222909036	47474	+	ENSG00000123983	ENST00000413316	0	ACSL3	- && sp|O95573|ACSL3_HUMAN Long-chain-fatty-acid--CoA ligase 3 OS=Homo sapiens OX=9606 GN=ACSL3 PE=1 SV=3 && -
8	141307851	141308905	1055	YBX1_peak_19541	255	7.20684	30.2571	25.5268	269	Promoter (<=1kb)	141218774	141308305	89532	-	ENSG00000022567	ENST00000520137	0	SLC45A4	- && sp|Q5BKX6|S45A4_HUMAN Solute carrier family 45 member 4 OS=Homo sapiens OX=9606 GN=SLC45A4 PE=1 SV=2 && PF13347:MFS/sugar transport protein
1	29237376	29238097	722	YBX1_peak_416	255	7.20684	30.2571	25.5268	460	Promoter (<=1kb)	29236639	29326669	90031	+	ENSG00000060656	ENST00000460170	737	PTPRU	- && sp|Q92729|PTPRU_HUMAN Receptor-type tyrosine-protein phosphatase U OS=Homo sapiens OX=9606 GN=PTPRU PE=1 SV=2 && PF00102:Protein-tyrosine phosphatase|PF00629:MAM domain, meprin/A5/mu|PF00041:Fibronectin type III domain
9	41952990	41953471	482	YBX1_peak_19902	255	7.20684	30.2571	25.5268	276	Promoter (<=1kb)	41923869	41953207	29339	-	ENSG00000154529	ENST00000489789	0	CNTNAP3B	- && sp|Q96NU0|CNT3B_HUMAN Contactin-associated protein-like 3B OS=Homo sapiens OX=9606 GN=CNTNAP3B PE=2 SV=3 && PF02210:Laminin G domain|PF00754:F5/8 type C domain
14	56579729	56580145	417	YBX1_peak_5598	176	7.20631	21.5993	17.6291	232	Promoter (<=1kb)	56579798	56649515	69718	+	ENSG00000070269	ENST00000261556	0	TMEM260	- && sp|Q9NX78|TM260_HUMAN Transmembrane protein 260 OS=Homo sapiens OX=9606 GN=TMEM260 PE=1 SV=3 && PF11028:Protein of unknown function (DUF2723)
6	81753120	81753514	395	YBX1_peak_16971	176	7.20631	21.5993	17.6291	202	Promoter (<=1kb)	81745730	81752774	7045	-	ENSG00000112773	ENST00000369756	-346	TENT5A	- && sp|Q96IP4|TET5A_HUMAN Terminal nucleotidyltransferase 5A OS=Homo sapiens OX=9606 GN=TENT5A PE=1 SV=2 && PF07984:Nucleotidyltransferase
18	57352397	57352762	366	YBX1_peak_8848	176	7.20631	21.5993	17.6291	181	Promoter (<=1kb)	57352557	57368931	16375	+	ENSG00000177511	ENST00000324000	0	ST8SIA3	- && sp|O43173|SIA8C_HUMAN Sia-alpha-2,3-Gal-beta-1,4-GlcNAc-R:alpha 2,8-sialyltransferase OS=Homo sapiens OX=9606 GN=ST8SIA3 PE=1 SV=3 && PF00777:Glycosyltransferase family 29 (sialyltransferase)
15	96756679	96757041	363	YBX1_peak_6667	176	7.20631	21.5993	17.6291	181	Promoter (<=1kb)	96756987	96758596	1610	+	ENSG00000214424	ENST00000533428	0	FAM149B1P1	- && sp|Q96BN6|F149B_HUMAN Primary cilium assembly protein FAM149B1 OS=Homo sapiens OX=9606 GN=FAM149B1 PE=1 SV=2 && PF12516:Protein of unknown function (DUF3719)
15	62207414	62207757	344	YBX1_peak_6353	176	7.20631	21.5993	17.6291	167	Intron (ENST00000657134/ENSG00000259697, intron 1 of 3)	62196145	62203318	7174	-	ENSG00000259697	ENST00000559985	-4096	AC126323.2	- && sp|A0A096LPI5|GVQW2_HUMAN Putative uncharacterized protein CCDC28A-AS1 OS=Homo sapiens OX=9606 GN=CCDC28A-AS1 PE=4 SV=1 && -
2	111792650	111793020	371	YBX1_peak_10837	100	7.20473	13.2605	10.0325	176	Promoter (2-3kb)	111792371	111795040	2670	-	ENSG00000153107	ENST00000464695	2020	ANAPC1	- && sp|Q9H1A4|APC1_HUMAN Anaphase-promoting complex subunit 1 OS=Homo sapiens OX=9606 GN=ANAPC1 PE=1 SV=1 && PF18122:Anaphase-promoting complex sub unit 1 C-terminal domain|PF12859:Anaphase-promoting complex subunit 1
6	146998158	146998530	373	YBX1_peak_17359	100	7.20473	13.2605	10.0325	208	Promoter (2-3kb)	146841914	147001511	159598	-	ENSG00000233452	ENST00000670722	2981	STXBP5-AS1	- && - && -
2	20823575	20824009	435	YBX1_peak_10212	100	7.20473	13.2605	10.0325	217	Promoter (<=1kb)	20684014	20823130	139117	-	ENSG00000118961	ENST00000619656	-445	LDAH	- && sp|Q9H6V9|LDAH_HUMAN Lipid droplet-associated hydrolase OS=Homo sapiens OX=9606 GN=LDAH PE=1 SV=1 && PF10230:Lipid-droplet associated hydrolase
4	82289867	82290244	378	YBX1_peak_14540	100	7.20473	13.2605	10.0325	213	Intron (ENST00000640685/ENSG00000284516, intron 2 of 3)	82285053	82340013	54961	+	ENSG00000284516	ENST00000640984	4814	VAMP9P	- && sp|Q9FMR5|VA714_ARATH Vesicle-associated membrane protein 714 OS=Arabidopsis thaliana OX=3702 GN=VAMP714 PE=1 SV=1 && PF13774:Regulated-SNARE-like domain
5	159733899	159734296	398	YBX1_peak_16162	100	7.20473	13.2605	10.0325	210	Intron (ENST00000636819/ENSG00000249738, intron 4 of 6)	159698589	159761071	62483	-	ENSG00000253311	ENST00000523311	26775	LINC01847	- && - && -
22	12620191	12620546	356	YBX1_peak_12507	100	7.20473	13.2605	10.0325	176	Intron (ENST00000634617/ENSG00000283023, intron 5 of 8)	12602466	12626642	24177	+	ENSG00000283023	ENST00000634617	17725	FRG1GP	- && sp|Q14331|FRG1_HUMAN Protein FRG1 OS=Homo sapiens OX=9606 GN=FRG1 PE=1 SV=1 && -
15	98497438	98497799	362	YBX1_peak_6681	100	7.20473	13.2605	10.0325	165	Intron (ENST00000558256/ENSG00000283597, intron 2 of 6)	98439631	98485897	46267	-	ENSG00000283597	ENST00000332908	-11541	FAM169B	- && sp|Q8N8A8|F169B_HUMAN Protein FAM169B OS=Homo sapiens OX=9606 GN=FAM169B PE=2 SV=3 && -
4	71021015	71021390	376	YBX1_peak_14475	100	7.20473	13.2605	10.0325	173	Intron (ENST00000511449/ENSG00000173542, intron 4 of 4)	71025884	71026799	916	+	ENSG00000156136	ENST00000509764	-4494	DCK	- && sp|P27707|DCK_HUMAN Deoxycytidine kinase OS=Homo sapiens OX=9606 GN=DCK PE=1 SV=1 && PF01712:Deoxynucleoside kinase
2	42605045	42605395	351	YBX1_peak_10358	100	7.20473	13.2605	10.0325	179	Intron (ENST00000405592/ENSG00000057935, intron 4 of 17)	42613675	42644245	30571	+	ENSG00000057935	ENST00000491314	-8280	MTA3	- && sp|Q9BTC8|MTA3_HUMAN Metastasis-associated protein MTA3 OS=Homo sapiens OX=9606 GN=MTA3 PE=1 SV=2 && -
18	6827148	6827701	554	YBX1_peak_8590	100	7.20473	13.2605	10.0325	279	Intron (ENST00000383472/ENSG00000088756, intron 2 of 17)	6834475	6868234	33760	+	ENSG00000088756	ENST00000581099	-6774	ARHGAP28	- && sp|Q9P2N2|RHG28_HUMAN Rho GTPase-activating protein 28 OS=Homo sapiens OX=9606 GN=ARHGAP28 PE=1 SV=3 && PF00620:RhoGAP domain
20	19678027	19678626	600	YBX1_peak_11847	100	7.20473	13.2605	10.0325	276	Intron (ENST00000328041/ENSG00000185052, intron 9 of 16)	19693292	19694207	916	-	ENSG00000232675	ENST00000609610	15581	AL121830.1	- && sp|Q9HC58|NCKX3_HUMAN Sodium/potassium/calcium exchanger 3 OS=Homo sapiens OX=9606 GN=SLC24A3 PE=2 SV=4 && -
6	38964167	38964496	330	YBX1_peak_16744	100	7.20473	13.2605	10.0325	162	Intron (ENST00000327475/ENSG00000124721, intron 82 of 92)	38923029	38953099	30071	-	ENSG00000231150	ENST00000416948	-11068	AL034345.2	- && sp|Q96JB1|DYH8_HUMAN Dynein axonemal heavy chain 8 OS=Homo sapiens OX=9606 GN=DNAH8 PE=1 SV=2 && -
13	72986670	72987001	332	YBX1_peak_5073	100	7.20473	13.2605	10.0325	171	Intron (ENST00000326291/ENSG00000083535, intron 16 of 17)	72969639	73016068	46430	+	ENSG00000083535	ENST00000469712	17031	PIBF1	- && sp|Q8WXW3|PIBF1_HUMAN Progesterone-induced-blocking factor 1 OS=Homo sapiens OX=9606 GN=PIBF1 PE=1 SV=2 && -
5	17321129	17321523	395	YBX1_peak_15303	100	7.20473	13.2605	10.0325	185	Distal Intergenic	17306381	17306960	580	+	ENSG00000185296	ENST00000505520	14748	AC026785.1	- && sp|Q9NWT8|AKIP_HUMAN Aurora kinase A-interacting protein OS=Homo sapiens OX=9606 GN=AURKAIP1 PE=1 SV=1 && -
9	38324850	38325389	540	YBX1_peak_19878	100	7.20473	13.2605	10.0325	280	Distal Intergenic	38360427	38376430	16004	+	ENSG00000223716	ENST00000422554	-35038	AL135785.1	- && - && -
11	25501877	25502206	330	YBX1_peak_3009	100	7.20473	13.2605	10.0325	143	Distal Intergenic	25588475	25588795	321	-	ENSG00000240298	ENST00000473882	86589	RPL36AP40	- && sp|Q3SZ59|RL36A_BOVIN 60S ribosomal protein L36a OS=Bos taurus OX=9913 GN=RPL36A PE=3 SV=3 && PF00935:Ribosomal protein L44
9	84102188	84102548	361	YBX1_peak_20044	100	7.20473	13.2605	10.0325	204	Distal Intergenic	84078584	84078857	274	+	ENSG00000270166	ENST00000602394	23604	AL390838.2	- && sp|Q86SG4|DPCA2_HUMAN Putative Dresden prostate carcinoma protein 2 OS=Homo sapiens OX=9606 GN=HMGN2P46 PE=5 SV=1 && -
15	82997621	82998099	479	YBX1_peak_6559	100	7.20473	13.2605	10.0325	242	3' UTR	82988441	83008616	20176	-	ENSG00000169609	ENST00000514272	10517	C15orf40	- && sp|Q8WUR7|CO040_HUMAN UPF0235 protein C15orf40 OS=Homo sapiens OX=9606 GN=C15orf40 PE=1 SV=2 && -
8	60678755	60680596	1842	YBX1_peak_19116a	290	7.19996	34.0976	29.0717	468	Promoter (<=1kb)	60679564	60741530	61967	+	ENSG00000171316	ENST00000526846	0	CHD7	- && sp|Q9P2D1|CHD7_HUMAN Chromodomain-helicase-DNA-binding protein 7 OS=Homo sapiens OX=9606 GN=CHD7 PE=1 SV=3 && PF07533:BRK domain|PF00385:Chromo (CHRromatin Organisation MOdifier) domain|PF00176:SNF2 family N-terminal domain|PF00271:Helicase conserved C-terminal domain
2	222318861	222320391	1531	YBX1_peak_11553b	290	7.19996	34.0976	29.0717	780	Promoter (<=1kb)	222319298	222352989	33692	+	ENSG00000237732	ENST00000589724	0	CT75	- && - && -
4	26319842	26320213	372	YBX1_peak_14269	167	7.19133	20.6106	16.734	184	Promoter (<=1kb)	26319710	26435128	115419	+	ENSG00000168214	ENST00000342295	132	RBPJ	- && sp|Q5RFK6|SUH_PONAB Recombining binding protein suppressor of hairless OS=Pongo abelii OX=9601 GN=RBPJ PE=2 SV=1 && PF09271:LAG1, DNA binding|PF09270:Beta-trefoil DNA-binding domain
7	149790165	149790595	431	YBX1_peak_18591	180	7.18823	22.0325	18.0216	222	Exon (ENST00000378016/ENSG00000197558, exon 31 of 107)	149786220	149799082	12863	+	ENSG00000197558	ENST00000475488	3945	SSPO	- && sp|A2VEC9|SSPO_HUMAN SCO-spondin OS=Homo sapiens OX=9606 GN=SSPOP PE=2 SV=2 && PF00057:Low-density lipoprotein receptor domain class A|PF01826:Trypsin Inhibitor like cysteine rich domain|PF00090:Thrombospondin type 1 domain
2	27539953	27540677	725	YBX1_peak_10276	88	7.18629	12.013	8.89631	443	Promoter (2-3kb)	27537386	27582720	45335	+	ENSG00000221843	ENST00000447166	2567	C2orf16	- && sp|Q68DN1|CB016_HUMAN Uncharacterized protein C2orf16 OS=Homo sapiens OX=9606 GN=C2orf16 PE=2 SV=3 && -
15	30572303	30572650	348	YBX1_peak_6114	88	7.18629	12.013	8.89631	172	Promoter (<=1kb)	30572738	30584566	11829	+	ENSG00000260128	ENST00000570221	-88	ULK4P2	- && sp|Q5R4M2|ULK4_PONAB Serine/threonine-protein kinase ULK4 OS=Pongo abelii OX=9601 GN=ULK4 PE=2 SV=1 && -
4	190089776	190090086	311	YBX1_peak_15172	88	7.18629	12.013	8.89631	153	Promoter (<=1kb)	190091005	190092279	1275	+	ENSG00000280457	ENST00000561772	-919	DUX4L2	- && sp|P0CJ85|DU4L2_HUMAN Double homeobox protein 4-like protein 2 OS=Homo sapiens OX=9606 GN=DUX4L2 PE=3 SV=1 && PF00046:Homeodomain
3	150819906	150820263	358	YBX1_peak_13771	88	7.18629	12.013	8.89631	173	Intron (ENST00000663257/ENSG00000244265, intron 1 of 2)	150852484	151080726	228243	+	ENSG00000239265	ENST00000476886	-32221	CLRN1-AS1	- && sp|O00592|PODXL_HUMAN Podocalyxin OS=Homo sapiens OX=9606 GN=PODXL PE=1 SV=2 && -
7	157163062	157163461	400	YBX1_peak_18696	88	7.18629	12.013	8.89631	217	Intron (ENST00000611269/ENSG00000009335, intron 2 of 9)	157139279	157170450	31172	+	ENSG00000009335	ENST00000430750	23783	UBE3C	- && sp|Q15386|UBE3C_HUMAN Ubiquitin-protein ligase E3C OS=Homo sapiens OX=9606 GN=UBE3C PE=1 SV=3 && -
2	210639312	210639632	321	YBX1_peak_11464	88	7.18629	12.013	8.89631	154	Intron (ENST00000430249/ENSG00000021826, intron 24 of 38)	210631228	210647934	16707	+	ENSG00000021826	ENST00000497121	8084	CPS1	- && sp|P31327|CPSM_HUMAN Carbamoyl-phosphate synthase [ammonia], mitochondrial OS=Homo sapiens OX=9606 GN=CPS1 PE=1 SV=2 && PF02142:MGS-like domain|PF02786:Carbamoyl-phosphate synthase L chain, ATP binding domain|PF00117:Glutamine amidotransferase class-I|PF00988:Carbamoyl-phosphate synthase small chain, CPSase domain|PF02787:Carbamoyl-phosphate synthetase large chain, oligomerisation domain|PF1…
2	211701466	211701802	337	YBX1_peak_11468	88	7.18629	12.013	8.89631	164	Intron (ENST00000402597/ENSG00000178568, intron 11 of 25)	211657597	211665354	7758	-	ENSG00000178568	ENST00000463121	-36112	ERBB4	- && sp|Q15303|ERBB4_HUMAN Receptor tyrosine-protein kinase erbB-4 OS=Homo sapiens OX=9606 GN=ERBB4 PE=1 SV=1 && PF00757:Furin-like cysteine rich region|PF01030:Receptor L domain|PF14843:Growth factor receptor domain IV|PF07714:Protein tyrosine kinase
14	47119060	47119370	311	YBX1_peak_5516	88	7.18629	12.013	8.89631	177	Intron (ENST00000399232/ENSG00000139915, intron 5 of 16)	47035189	47131838	96650	-	ENSG00000139915	ENST00000554762	12468	MDGA2	- && sp|Q7Z553|MDGA2_HUMAN MAM domain-containing glycosylphosphatidylinositol anchor protein 2 OS=Homo sapiens OX=9606 GN=MDGA2 PE=1 SV=2 && PF00629:MAM domain, meprin/A5/mu|PF13927:Immunoglobulin domain|PF07679:Immunoglobulin I-set domain
3	65890080	65890399	320	YBX1_peak_13365	88	7.18629	12.013	8.89631	174	Intron (ENST00000330909/ENSG00000151276, intron 1 of 24)	65893816	65925297	31482	+	ENSG00000240175	ENST00000472514	-3417	MAGI1-AS1	- && - && -
9	121970952	121971582	631	YBX1_peak_20329	88	7.18629	12.013	8.89631	160	Intron (ENST00000321582/ENSG00000175764, intron 6 of 8)	121884636	121963719	79084	-	ENSG00000237548	ENST00000411790	-7233	TTLL11-IT1	- && - && -
2	134674256	134674662	407	YBX1_peak_11012	88	7.18629	12.013	8.89631	245	Intron (ENST00000281924/ENSG00000152128, intron 2 of 7)	134718188	134725474	7287	+	ENSG00000287463	ENST00000655237	-43526	AC110620.2	- && sp|Q96CB5|CH044_HUMAN Putative uncharacterized protein C8orf44 OS=Homo sapiens OX=9606 GN=C8orf44 PE=2 SV=2 && -
4	119092614	119093010	397	YBX1_peak_14741	88	7.18629	12.013	8.89631	187	Distal Intergenic	119135784	119187789	52006	+	ENSG00000172399	ENST00000307128	-42774	MYOZ2	- && sp|Q9NPC6|MYOZ2_HUMAN Myozenin-2 OS=Homo sapiens OX=9606 GN=MYOZ2 PE=1 SV=1 && PF05556:Calcineurin-binding protein (Calsarcin)
11	114761577	114761896	320	YBX1_peak_3644	88	7.18629	12.013	8.89631	152	Distal Intergenic	114678386	114707069	28684	+	ENSG00000204361	ENST00000389586	83191	NXPE2	- && sp|Q96DL1|NXPE2_HUMAN NXPE family member 2 OS=Homo sapiens OX=9606 GN=NXPE2 PE=1 SV=2 && PF06312:Neurexophilin
6	85409356	85409736	381	YBX1_peak_16992	88	7.18629	12.013	8.89631	200	Distal Intergenic	85426657	85427125	469	-	ENSG00000216439	ENST00000406790	17389	DUTP5	- && sp|P33316|DUT_HUMAN Deoxyuridine 5'-triphosphate nucleotidohydrolase, mitochondrial OS=Homo sapiens OX=9606 GN=DUT PE=1 SV=4 && -
2	234114232	234114707	476	YBX1_peak_11633	88	7.18629	12.013	8.89631	253	Distal Intergenic	234109081	234109481	401	+	ENSG00000226442	ENST00000437967	5151	AC006037.1	- && - && -
5	85977715	85978025	311	YBX1_peak_15708	88	7.18629	12.013	8.89631	144	Distal Intergenic	86087526	86087847	322	+	ENSG00000250359	ENST00000512479	-109501	PTP4A1P4	- && sp|Q93096|TP4A1_HUMAN Protein tyrosine phosphatase type IVA 1 OS=Homo sapiens OX=9606 GN=PTP4A1 PE=1 SV=2 && -
10	8492197	8492514	318	YBX1_peak_1915	88	7.18629	12.013	8.89631	148	Distal Intergenic	8472719	8472952	234	+	ENSG00000271251	ENST00000603398	19478	AC025946.2	- && sp|Q2KIK0|SGT1_BOVIN Protein SGT1 homolog OS=Bos taurus OX=9913 GN=SUGT1 PE=2 SV=1 && -
6	164610927	164611272	346	YBX1_peak_17485	88	7.18629	12.013	8.89631	175	Distal Intergenic	164792829	164813983	21155	-	ENSG00000287550	ENST00000664420	202711	AL450345.2	- && sp|Q7Z5D8|NANGN_HUMAN NANOG neighbor homeobox OS=Homo sapiens OX=9606 GN=NANOGNB PE=2 SV=1 && -
12	122774318	122775066	749	YBX1_peak_4657	285	7.18341	33.5536	28.5719	228	Promoter (<=1kb)	122774327	122827528	53202	+	ENSG00000130783	ENST00000253079	0	CCDC62	- && sp|Q6P9F0|CCD62_HUMAN Coiled-coil domain-containing protein 62 OS=Homo sapiens OX=9606 GN=CCDC62 PE=1 SV=2 && -
1	234608524	234610549	2026	YBX1_peak_1748c	285	7.18341	33.5536	28.5719	1815	Promoter (<=1kb)	234604269	234609525	5257	-	ENSG00000168264	ENST00000366609	0	IRF2BP2	- && sp|Q7Z5L9|I2BP2_HUMAN Interferon regulatory factor 2-binding protein 2 OS=Homo sapiens OX=9606 GN=IRF2BP2 PE=1 SV=2 && PF11261:Interferon regulatory factor 2-binding protein zinc finger
17	7307623	7308408	786	YBX1_peak_7626	210	7.18264	25.3685	21.0571	222	Promoter (<=1kb)	7307628	7312463	4836	+	ENSG00000132507	ENST00000336458	0	EIF5A	- && sp|Q6EWQ7|IF5A1_BOVIN Eukaryotic translation initiation factor 5A-1 OS=Bos taurus OX=9913 GN=EIF5A PE=2 SV=3 && PF01287:Eukaryotic elongation factor 5A hypusine, DNA-binding OB fold
5	179612115	179612508	394	YBX1_peak_16329	99	7.18076	13.2205	9.99836	196	Downstream (1-2kb)	179614524	179616287	1764	-	ENSG00000169045	ENST00000524179	3779	HNRNPH1	- && sp|P31943|HNRH1_HUMAN Heterogeneous nuclear ribonucleoprotein H OS=Homo sapiens OX=9606 GN=HNRNPH1 PE=1 SV=4 && PF08080:RNPHF zinc finger|PF00076:RNA recognition motif. (a.k.a. RRM, RBD, or RNP domain)
14	55580105	55580955	851	YBX1_peak_5594	254	7.17717	30.1587	25.4398	274	Promoter (<=1kb)	55580207	55684579	104373	+	ENSG00000126777	ENST00000395314	0	KTN1	- && sp|Q86UP2|KTN1_HUMAN Kinectin OS=Homo sapiens OX=9606 GN=KTN1 PE=1 SV=1 && -
2	202635059	202636047	989	YBX1_peak_11416	205	7.17321	24.8628	20.592	519	Promoter (<=1kb)	202635489	202725232	89744	+	ENSG00000138439	ENST00000481658	0	FAM117B	- && sp|Q6P1L5|F117B_HUMAN Protein FAM117B OS=Homo sapiens OX=9606 GN=FAM117B PE=1 SV=2 && PF15388:Protein Family FAM117
19	6424124	6424794	671	YBX1_peak_9287	128	7.17303	16.3422	12.8495	459	Promoter (<=1kb)	6413348	6424794	11447	-	ENSG00000088247	ENST00000398148	0	KHSRP	- && sp|Q92945|FUBP2_HUMAN Far upstream element-binding protein 2 OS=Homo sapiens OX=9606 GN=KHSRP PE=1 SV=4 && PF09005:Domain of unknown function (DUF1897)|PF00013:KH domain
X	139446840	139447205	366	YBX1_peak_21081	128	7.17303	16.3422	12.8495	188	Promoter (<=1kb)	139446891	139447676	786	+	ENSG00000232549	ENST00000442297	0	SRD5A1P1	- && sp|P18405|S5A1_HUMAN 3-oxo-5-alpha-steroid 4-dehydrogenase 1 OS=Homo sapiens OX=9606 GN=SRD5A1 PE=1 SV=1 && PF02544:3-oxo-5-alpha-steroid 4-dehydrogenase
20	37000248	37001309	1062	YBX1_peak_12005b	128	7.17303	16.3422	12.8495	842	Intron (ENST00000373664/ENSG00000080839, intron 21 of 21)	37021743	37021984	242	-	ENSG00000231241	ENST00000411933	20675	RPS3AP3	- && - && -
7	140672759	140673626	868	YBX1_peak_18520	343	7.17069	39.7735	34.3968	361	Promoter (<=1kb)	140672945	140695110	22166	+	ENSG00000133597	ENST00000072869	0	ADCK2	- && sp|Q7Z695|ADCK2_HUMAN Uncharacterized aarF domain-containing protein kinase 2 OS=Homo sapiens OX=9606 GN=ADCK2 PE=1 SV=1 && PF03109:ABC1 family
5	180861619	180861950	332	YBX1_peak_16360	171	7.16736	21.0295	17.1125	159	Promoter (<=1kb)	180847611	180861285	13675	-	ENSG00000196670	ENST00000506377	-334	ZFP62	- && sp|Q8NB50|ZFP62_HUMAN Zinc finger protein 62 homolog OS=Homo sapiens OX=9606 GN=ZFP62 PE=1 SV=3 && PF00096:Zinc finger, C2H2 type
6	142944620	142945252	633	YBX1_peak_17334	316	7.16491	36.8569	31.6382	375	Promoter (<=1kb)	142751469	142945031	193563	-	ENSG00000010818	ENST00000012134	0	HIVEP2	- && sp|P31629|ZEP2_HUMAN Transcription factor HIVEP2 OS=Homo sapiens OX=9606 GN=HIVEP2 PE=1 SV=2 && -
9	97501366	97502293	928	YBX1_peak_20174a	258	7.16222	30.5896	25.8383	285	Promoter (<=1kb)	97501666	97601743	100078	+	ENSG00000136842	ENST00000259365	0	TMOD1	- && sp|P28289|TMOD1_HUMAN Tropomodulin-1 OS=Homo sapiens OX=9606 GN=TMOD1 PE=1 SV=1 && PF03250:Tropomodulin
13	42040049	42041090	1042	YBX1_peak_4938a	235	7.14956	28.1481	23.5971	275	Promoter (<=1kb)	42040036	42229755	189720	+	ENSG00000102780	ENST00000379274	13	DGKH	- && sp|Q86XP1|DGKH_HUMAN Diacylglycerol kinase eta OS=Homo sapiens OX=9606 GN=DGKH PE=1 SV=1 && PF00169:PH domain|PF00609:Diacylglycerol kinase accessory domain|PF00781:Diacylglycerol kinase catalytic domain|PF00130:Phorbol esters/diacylglycerol binding domain (C1 domain)
1	203007401	203007786	386	YBX1_peak_1502	235	7.14956	28.1481	23.5971	199	Promoter (<=1kb)	203007403	203016094	8692	+	ENSG00000163444	ENST00000543891	0	TMEM183A	- && sp|Q5R8D5|TM183_PONAB Transmembrane protein 183 OS=Pongo abelii OX=9601 GN=TMEM183 PE=2 SV=2 && -
3	132470380	132471426	1047	YBX1_peak_13686a	128	7.14844	16.2949	12.8075	205	Promoter (2-3kb)	132474256	132482289	8034	+	ENSG00000138246	ENST00000464766	-2830	DNAJC13	- && sp|O75165|DJC13_HUMAN DnaJ homolog subfamily C member 13 OS=Homo sapiens OX=9606 GN=DNAJC13 PE=1 SV=5 && PF00226:DnaJ domain|PF14237:GYF domain 2
3	51858697	51859184	488	YBX1_peak_13282	128	7.14844	16.2949	12.8075	266	Promoter (2-3kb)	51861629	51863423	1795	+	ENSG00000184345	ENST00000429548	-2445	IQCF2	- && sp|Q8IXL9|IQCF2_HUMAN IQ domain-containing protein F2 OS=Homo sapiens OX=9606 GN=IQCF2 PE=1 SV=1 && -
16	70204646	70205556	911	YBX1_peak_7325a	128	7.14844	16.2949	12.8075	240	Promoter (2-3kb)	70202354	70202459	106	+	ENSG00000261145	ENST00000569264	2292	AC009060.2	- && sp|O15496|PA2GX_HUMAN Group 10 secretory phospholipase A2 OS=Homo sapiens OX=9606 GN=PLA2G10 PE=1 SV=3 && -
16	70204646	70205556	911	YBX1_peak_7325b	128	7.14844	16.2949	12.8075	618	Promoter (2-3kb)	70202354	70202459	106	+	ENSG00000261145	ENST00000569264	2292	AC009060.2	- && sp|O15496|PA2GX_HUMAN Group 10 secretory phospholipase A2 OS=Homo sapiens OX=9606 GN=PLA2G10 PE=1 SV=3 && -
6	126258195	126258536	342	YBX1_peak_17239	128	7.14844	16.2949	12.8075	155	Promoter (<=1kb)	126257921	126258355	435	-	ENSG00000213133	ENST00000440334	0	PPP1R14BP5	- && sp|Q96C90|PP14B_HUMAN Protein phosphatase 1 regulatory subunit 14B OS=Homo sapiens OX=9606 GN=PPP1R14B PE=1 SV=3 && -
8	127205599	127205997	399	YBX1_peak_19480	128	7.14844	16.2949	12.8075	203	Promoter (<=1kb)	127185017	127205721	20705	-	ENSG00000254166	ENST00000642118	0	CASC19	- && - && -
15	45215285	45215695	411	YBX1_peak_6235	128	7.14844	16.2949	12.8075	194	Promoter (<=1kb)	45215547	45215943	397	+	ENSG00000259338	ENST00000559063	0	AC051619.2	- && sp|C0HL66|H33A_DROME Histone H3.3A OS=Drosophila melanogaster OX=7227 GN=His3.3A PE=1 SV=1 && -
17	50722256	50722624	369	YBX1_peak_8173	128	7.14844	16.2949	12.8075	201	Promoter (<=1kb)	50722074	50724224	2151	+	ENSG00000278963	ENST00000623774	182	AC005921.3	- && sp|Q7Z5D8|NANGN_HUMAN NANOG neighbor homeobox OS=Homo sapiens OX=9606 GN=NANOGNB PE=2 SV=1 && -
4	79049822	79050189	368	YBX1_peak_14527	128	7.14844	16.2949	12.8075	192	Intron (ENST00000671503/ENSG00000249307, intron 2 of 3)	79085239	79308653	223415	+	ENSG00000249307	ENST00000513153	-35050	LINC01088	- && sp|O00370|LORF2_HUMAN LINE-1 retrotransposable element ORF2 protein OS=Homo sapiens OX=9606 PE=1 SV=1 && -
2	131714760	131715147	388	YBX1_peak_10994	128	7.14844	16.2949	12.8075	194	Intron (ENST00000652878/ENSG00000287151, intron 5 of 5)	131722375	131767404	45030	+	ENSG00000287151	ENST00000624391	-7228	C2orf27A	- && - && -
2	95243546	95243982	437	YBX1_peak_10707	128	7.14844	16.2949	12.8075	194	Intron (ENST00000614286/ENSG00000233757, intron 4 of 4)	95232061	95259774	27714	+	ENSG00000233757	ENST00000610384	11485	AC092835.1	- && sp|Q9HBT8|Z286A_HUMAN Zinc finger protein 286A OS=Homo sapiens OX=9606 GN=ZNF286A PE=1 SV=1 && PF00096:Zinc finger, C2H2 type
6	73850918	73851311	394	YBX1_peak_16940	128	7.14844	16.2949	12.8075	199	Distal Intergenic	73792655	73804076	11422	+	ENSG00000156535	ENST00000474094	58263	CD109	- && sp|Q6YHK3|CD109_HUMAN CD109 antigen OS=Homo sapiens OX=9606 GN=CD109 PE=1 SV=2 && PF07703:Alpha-2-macroglobulin bait region domain|PF07677:A-macroglobulin receptor binding domain|PF00207:Alpha-2-macroglobulin family|PF01835:MG2 domain|PF07678:A-macroglobulin TED domain|PF17791:Macroglobulin domain MG3
9	134118926	134119267	342	YBX1_peak_20509	128	7.14844	16.2949	12.8075	185	Distal Intergenic	134135365	134140790	5426	+	ENSG00000196363	ENST00000608937	-16098	WDR5	- && sp|P61964|WDR5_HUMAN WD repeat-containing protein 5 OS=Homo sapiens OX=9606 GN=WDR5 PE=1 SV=1 && PF00400:WD domain, G-beta repeat
1	170419001	170419482	482	YBX1_peak_1333	128	7.14844	16.2949	12.8075	248	Distal Intergenic	170369223	170370367	1145	-	ENSG00000226967	ENST00000406739	-48634	HAUS4P1	- && sp|Q9H6D7|HAUS4_HUMAN HAUS augmin-like complex subunit 4 OS=Homo sapiens OX=9606 GN=HAUS4 PE=1 SV=1 && PF14735:HAUS augmin-like complex subunit 4
2	36179997	36180677	681	YBX1_peak_10312	128	7.14844	16.2949	12.8075	458	Distal Intergenic	36299388	36299830	443	-	ENSG00000233752	ENST00000427200	119153	AC009414.1	- && sp|Q6QN05|RL21_CHILA 60S ribosomal protein L21 OS=Chinchilla lanigera OX=34839 GN=RPL21 PE=2 SV=3 && -
5	52463995	52464369	375	YBX1_peak_15472	128	7.14844	16.2949	12.8075	182	Distal Intergenic	52579555	52581106	1552	-	ENSG00000250827	ENST00000513330	116737	MFSD4BP1	- && sp|Q5TF39|MFS4B_HUMAN Sodium-dependent glucose transporter 1 OS=Homo sapiens OX=9606 GN=MFSD4B PE=1 SV=1 && -
17	82031227	82032085	859	YBX1_peak_8521b	218	7.14669	26.2235	21.8344	666	Promoter (<=1kb)	82031678	82034204	2527	+	ENSG00000169750	ENST00000306897	0	RAC3	- && sp|P60763|RAC3_HUMAN Ras-related C3 botulinum toxin substrate 3 OS=Homo sapiens OX=9606 GN=RAC3 PE=1 SV=1 && PF00071:Ras family
11	62664827	62665200	374	YBX1_peak_3229	174	7.14488	21.4502	17.4942	184	Promoter (<=1kb)	62649694	62665178	15485	-	ENSG00000255432	ENST00000528405	0	AP001458.2	- && sp|Q6P9B9|INT5_HUMAN Integrator complex subunit 5 OS=Homo sapiens OX=9606 GN=INTS5 PE=1 SV=1 && PF14837:Integrator complex subunit 5 N-terminus
2	53259654	53260033	380	YBX1_peak_10440	174	7.14488	21.4502	17.4942	207	Distal Intergenic	53470447	53470629	183	-	ENSG00000251942	ENST00000516133	210596	RF00424	- && - && -
1	184571001	184571416	416	YBX1_peak_1415	81	7.14187	11.2431	8.186	187	Promoter (2-3kb)	184568399	184619936	51538	+	ENSG00000116667	ENST00000367514	2602	C1orf21	- && sp|Q9H246|CA021_HUMAN Uncharacterized protein C1orf21 OS=Homo sapiens OX=9606 GN=C1orf21 PE=1 SV=1 && -
10	95041474	95041822	349	YBX1_peak_2460	81	7.14187	11.2431	8.186	168	Promoter (2-3kb)	95037182	95039375	2194	-	ENSG00000138115	ENST00000531714	-2099	CYP2C8	- && sp|P10632|CP2C8_HUMAN Cytochrome P450 2C8 OS=Homo sapiens OX=9606 GN=CYP2C8 PE=1 SV=2 && PF00067:Cytochrome P450
3	29922184	29922559	376	YBX1_peak_13091	81	7.14187	11.2431	8.186	195	Promoter (2-3kb)	29924751	29991197	66447	+	ENSG00000144642	ENST00000473799	-2192	RBMS3	- && sp|Q5RBD3|RBMS3_PONAB RNA-binding motif, single-stranded-interacting protein 3 OS=Pongo abelii OX=9601 GN=RBMS3 PE=2 SV=1 && -
3	130561643	130561981	339	YBX1_peak_13678	81	7.14187	11.2431	8.186	167	Promoter (1-2kb)	130560334	130678155	117822	+	ENSG00000206384	ENST00000358511	1309	COL6A6	- && sp|A6NMZ7|CO6A6_HUMAN Collagen alpha-6(VI) chain OS=Homo sapiens OX=9606 GN=COL6A6 PE=1 SV=2 && PF00092:von Willebrand factor type A domain|PF01391:Collagen triple helix repeat (20 copies)
1	165600003	165600408	406	YBX1_peak_1298	81	7.14187	11.2431	8.186	194	Promoter (1-2kb)	165598463	165623331	24869	+	ENSG00000236206	ENST00000452618	1540	AL356441.1	- && - && -
5	102606965	102607279	315	YBX1_peak_15799	81	7.14187	11.2431	8.186	158	Promoter (1-2kb)	102605635	102606197	563	+	ENSG00000247402	ENST00000501405	1330	AC099487.1	- && - && -
12	91681778	91682165	388	YBX1_peak_4405	81	7.14187	11.2431	8.186	187	Promoter (1-2kb)	91680131	91680873	743	+	ENSG00000258125	ENST00000550035	1647	AC025254.1	- && - && -
4	185419082	185419537	456	YBX1_peak_15120	81	7.14187	11.2431	8.186	226	Promoter (<=1kb)	185400338	185418513	18176	-	ENSG00000109775	ENST00000511485	-569	UFSP2	- && sp|Q9NUQ7|UFSP2_HUMAN Ufm1-specific protease 2 OS=Homo sapiens OX=9606 GN=UFSP2 PE=1 SV=3 && PF07910:Peptidase family C78
X	107131533	107131843	311	YBX1_peak_21007	81	7.14187	11.2431	8.186	145	Promoter (<=1kb)	107131659	107132269	611	+	ENSG00000213569	ENST00000399148	0	AL390039.1	- && sp|Q969F1|TF3C6_HUMAN General transcription factor 3C polypeptide 6 OS=Homo sapiens OX=9606 GN=GTF3C6 PE=1 SV=1 && -
7	20835739	20836088	350	YBX1_peak_17720	81	7.14187	11.2431	8.186	173	Promoter (<=1kb)	20835431	21023148	187718	+	ENSG00000232790	ENST00000447262	308	LINC01162	- && - && -
2	133116187	133116537	351	YBX1_peak_11007	81	7.14187	11.2431	8.186	181	Promoter (<=1kb)	133117004	133119052	2049	+	ENSG00000279512	ENST00000623763	-467	AC011755.1	- && - && -
21	38874249	38874684	436	YBX1_peak_12416	81	7.14187	11.2431	8.186	223	Intron (ENST00000663561/ENSG00000205622, intron 2 of 2)	38888772	38903905	15134	+	ENSG00000229925	ENST00000434589	-14088	AP001043.1	- && - && -
6	48078741	48079112	372	YBX1_peak_16830	81	7.14187	11.2431	8.186	212	Intron (ENST00000661865/ENSG00000286811, intron 2 of 2)	47878028	48068689	190662	-	ENSG00000244694	ENST00000339488	-10052	PTCHD4	- && sp|Q6ZW05|PTHD4_HUMAN Patched domain-containing protein 4 OS=Homo sapiens OX=9606 GN=PTCHD4 PE=2 SV=3 && PF02460:Patched family
5	33233950	33234295	346	YBX1_peak_15376	81	7.14187	11.2431	8.186	170	Intron (ENST00000661759/ENSG00000251443, intron 2 of 4)	33229735	33255553	25819	+	ENSG00000251443	ENST00000503577	4215	LINC02160	- && - && -
15	95749206	95749622	417	YBX1_peak_6657	81	7.14187	11.2431	8.186	201	Intron (ENST00000661571/ENSG00000275016, intron 2 of 2)	95745804	95745994	191	+	ENSG00000222076	ENST00000410144	3402	RNU2-3P	- && - && -
13	89700863	89701315	453	YBX1_peak_5154	81	7.14187	11.2431	8.186	215	Intron (ENST00000659314/ENSG00000271395, intron 3 of 3)	89833157	89833941	785	-	ENSG00000234227	ENST00000448259	132626	RPL7L1P1	- && sp|Q6DKI1|RL7L_HUMAN 60S ribosomal protein L7-like 1 OS=Homo sapiens OX=9606 GN=RPL7L1 PE=1 SV=2 && -
21	16556723	16557065	343	YBX1_peak_12282	81	7.14187	11.2431	8.186	177	Intron (ENST00000653129/ENSG00000215386, intron 8 of 10)	16539828	16539911	84	+	ENSG00000199030	ENST00000362160	16895	MIRLET7C	- && - && -
4	157581761	157582167	407	YBX1_peak_14948	81	7.14187	11.2431	8.186	172	Intron (ENST00000652341/ENSG00000286133, intron 2 of 2)	157572536	157575824	3289	+	ENSG00000234111	ENST00000509450	9225	LINC02433	- && - && -
3	29407958	29408291	334	YBX1_peak_13089	81	7.14187	11.2431	8.186	172	Intron (ENST00000635992/ENSG00000283563, intron 8 of 13)	29390848	29391218	371	+	ENSG00000226216	ENST00000423449	17110	RPS12P5	- && sp|Q76I81|RS12_BOVIN 40S ribosomal protein S12 OS=Bos taurus OX=9913 GN=RPS12 PE=2 SV=1 && -
21	16361523	16361892	370	YBX1_peak_12281	81	7.14187	11.2431	8.186	181	Intron (ENST00000635845/ENSG00000215386, intron 4 of 5)	16357284	16607135	249852	+	ENSG00000215386	ENST00000670108	4239	MIR99AHG	- && sp|P51957|NEK4_HUMAN Serine/threonine-protein kinase Nek4 OS=Homo sapiens OX=9606 GN=NEK4 PE=1 SV=2 && -
13	55149764	55150216	453	YBX1_peak_5034	81	7.14187	11.2431	8.186	233	Intron (ENST00000616578/ENSG00000278630, intron 2 of 2)	55128285	55128444	160	+	ENSG00000275071	ENST00000619132	21479	RF02271	- && - && -
13	78101837	78102210	374	YBX1_peak_5100	81	7.14187	11.2431	8.186	179	Intron (ENST00000607862/ENSG00000234377, intron 1 of 2)	78055155	78578813	523659	+	ENSG00000234377	ENST00000606803	46682	RNF219-AS1	- && - && -
6	133573472	133573808	337	YBX1_peak_17273	81	7.14187	11.2431	8.186	190	Intron (ENST00000607033/ENSG00000227954, intron 4 of 8)	133502386	133568648	66263	-	ENSG00000227954	ENST00000666537	-4824	TARID	- && sp|Q5E9S3|TCF21_BOVIN Transcription factor 21 OS=Bos taurus OX=9913 GN=TCF21 PE=2 SV=1 && -
19	36555332	36555717	386	YBX1_peak_9719	81	7.14187	11.2431	8.186	163	Intron (ENST00000591340/ENSG00000186020, intron 3 of 4)	36534774	36547764	12991	-	ENSG00000186020	ENST00000452073	-7568	ZNF529	- && sp|Q6P280|ZN529_HUMAN Zinc finger protein 529 OS=Homo sapiens OX=9606 GN=ZNF529 PE=1 SV=2 && PF00096:Zinc finger, C2H2 type
11	58694896	58695239	344	YBX1_peak_3178	81	7.14187	11.2431	8.186	182	Intron (ENST00000586098/ENSG00000149124, intron 1 of 2)	58685086	58691861	6776	+	ENSG00000197254	ENST00000526692	9810	AP000445.1	- && sp|Q6IB77|GLYAT_HUMAN Glycine N-acyltransferase OS=Homo sapiens OX=9606 GN=GLYAT PE=1 SV=3 && -
11	38634270	38634749	480	YBX1_peak_3082	81	7.14187	11.2431	8.186	216	Intron (ENST00000529017/ENSG00000255175, intron 2 of 4)	38632379	38646342	13964	-	ENSG00000255175	ENST00000662265	11593	AC022796.1	- && sp|Q96MD7|CI085_HUMAN Uncharacterized protein C9orf85 OS=Homo sapiens OX=9606 GN=C9orf85 PE=1 SV=1 && -
11	40640714	40641042	329	YBX1_peak_3089	81	7.14187	11.2431	8.186	203	Intron (ENST00000528697/ENSG00000148948, intron 3 of 6)	40444371	40513269	68899	-	ENSG00000254579	ENST00000650272	-127445	AC090720.1	- && sp|Q68CZ1|FTM_HUMAN Protein fantom OS=Homo sapiens OX=9606 GN=RPGRIP1L PE=1 SV=2 && -
11	99726946	99727334	389	YBX1_peak_3575	81	7.14187	11.2431	8.186	202	Intron (ENST00000524871/ENSG00000149972, intron 3 of 24)	99819532	100358885	539354	+	ENSG00000149972	ENST00000279463	-92198	CNTN5	- && sp|O94779|CNTN5_HUMAN Contactin-5 OS=Homo sapiens OX=9606 GN=CNTN5 PE=1 SV=2 && PF13927:Immunoglobulin domain|PF07679:Immunoglobulin I-set domain|PF00041:Fibronectin type III domain
4	146196668	146197028	361	YBX1_peak_14880	81	7.14187	11.2431	8.186	188	Intron (ENST00000515311/ENSG00000164167, intron 4 of 4)	146182923	146187551	4629	+	ENSG00000164167	ENST00000507449	13745	LSM6	- && sp|P62312|LSM6_HUMAN U6 snRNA-associated Sm-like protein LSm6 OS=Homo sapiens OX=9606 GN=LSM6 PE=1 SV=1 && -
5	53621708	53622103	396	YBX1_peak_15479	81	7.14187	11.2431	8.186	181	Intron (ENST00000507026/ENSG00000164258, intron 3 of 5)	53646195	53658789	12595	+	ENSG00000164258	ENST00000509443	-24092	NDUFS4	- && sp|Q0MQH0|NDUS4_GORGO NADH dehydrogenase [ubiquinone] iron-sulfur protein 4, mitochondrial OS=Gorilla gorilla gorilla OX=9595 GN=NDUFS4 PE=2 SV=1 && PF04800:ETC complex I subunit conserved region
4	90574219	90574694	476	YBX1_peak_14600	81	7.14187	11.2431	8.186	243	Intron (ENST00000505073/ENSG00000184305, intron 5 of 9)	90628021	90642471	14451	+	ENSG00000184305	ENST00000502478	-53327	CCSER1	- && sp|Q9C0I3|CCSE1_HUMAN Serine-rich coiled-coil domain-containing protein 1 OS=Homo sapiens OX=9606 GN=CCSER1 PE=1 SV=2 && -
7	11423273	11423695	423	YBX1_peak_17675	81	7.14187	11.2431	8.186	201	Intron (ENST00000445839/ENSG00000230333, intron 3 of 3)	11406955	11414078	7124	+	ENSG00000230435	ENST00000425837	16318	AC004160.2	- && sp|Q9UPZ6|THS7A_HUMAN Thrombospondin type-1 domain-containing protein 7A OS=Homo sapiens OX=9606 GN=THSD7A PE=1 SV=4 && -
2	124423625	124424039	415	YBX1_peak_10923	81	7.14187	11.2431	8.186	201	Intron (ENST00000431078/ENSG00000155052, intron 4 of 23)	124221705	124242441	20737	+	ENSG00000155052	ENST00000470921	201920	CNTNAP5	- && sp|Q8WYK1|CNTP5_HUMAN Contactin-associated protein-like 5 OS=Homo sapiens OX=9606 GN=CNTNAP5 PE=2 SV=1 && -
12	19297263	19297640	378	YBX1_peak_3926	81	7.14187	11.2431	8.186	189	Intron (ENST00000429027/ENSG00000052126, intron 15 of 31)	19303480	19303775	296	+	ENSG00000243854	ENST00000492147	-5840	RN7SL67P	- && - && -
2	211810665	211811007	343	YBX1_peak_11469	81	7.14187	11.2431	8.186	152	Intron (ENST00000402597/ENSG00000178568, intron 2 of 25)	211778273	211779763	1491	+	ENSG00000236007	ENST00000451639	32392	MTCO1P46	- && sp|P92661|COX1_MACRO Cytochrome c oxidase subunit 1 OS=Macropus robustus OX=9319 GN=MT-CO1 PE=3 SV=1 && -
15	69333898	69334333	436	YBX1_peak_6433	81	7.14187	11.2431	8.186	238	Intron (ENST00000395407/ENSG00000137819, intron 1 of 8)	69314403	69404504	90102	+	ENSG00000137819	ENST00000561153	19495	PAQR5	- && sp|Q9NXK6|PAQR5_HUMAN Membrane progestin receptor gamma OS=Homo sapiens OX=9606 GN=PAQR5 PE=1 SV=2 && PF03006:Haemolysin-III related
13	92605527	92605887	361	YBX1_peak_5161	81	7.14187	11.2431	8.186	167	Intron (ENST00000377067/ENSG00000179399, intron 7 of 7)	92658994	92659227	234	-	ENSG00000282993	ENST00000634391	53340	AL356737.1	- && - && -
1	214449044	214449382	339	YBX1_peak_1591	81	7.14187	11.2431	8.186	171	Intron (ENST00000366956/ENSG00000152104, intron 3 of 18)	214482813	214483387	575	-	ENSG00000213036	ENST00000432577	34005	AL445305.1	- && sp|Q2YDH6|AP3S1_BOVIN AP-3 complex subunit sigma-1 OS=Bos taurus OX=9913 GN=AP3S1 PE=2 SV=1 && PF01217:Clathrin adaptor complex small chain
7	147781735	147782109	375	YBX1_peak_18557	81	7.14187	11.2431	8.186	177	Intron (ENST00000361727/ENSG00000174469, intron 13 of 23)	147831770	147831877	108	+	ENSG00000207318	ENST00000384588	-49661	RNU6-1184P	- && - && -
11	19704683	19705038	356	YBX1_peak_2982	81	7.14187	11.2431	8.186	173	Intron (ENST00000360655/ENSG00000166833, intron 1 of 37)	19710934	19712619	1686	-	ENSG00000270607	ENST00000603468	7581	AC009549.1	- && - && -
1	68204299	68204655	357	YBX1_peak_789	81	7.14187	11.2431	8.186	194	Intron (ENST00000354777/ENSG00000116729, intron 1 of 11)	68183518	68183610	93	-	ENSG00000221203	ENST00000408276	-20689	MIR1262	- && - && -
7	107311325	107311695	371	YBX1_peak_18312	81	7.14187	11.2431	8.186	182	Intron (ENST00000347053/ENSG00000164597, intron 11 of 20)	107236655	107258620	21966	-	ENSG00000164597	ENST00000462342	-52705	COG5	- && sp|Q9UP83|COG5_HUMAN Conserved oligomeric Golgi complex subunit 5 OS=Homo sapiens OX=9606 GN=COG5 PE=1 SV=3 && PF10392:Golgi transport complex subunit 5
3	37758017	37758370	354	YBX1_peak_13132	81	7.14187	11.2431	8.186	169	Intron (ENST00000264741/ENSG00000144668, intron 23 of 27)	37749276	37754053	4778	-	ENSG00000235257	ENST00000659504	-3964	ITGA9-AS1	- && - && -
3	73497603	73498000	398	YBX1_peak_13403	81	7.14187	11.2431	8.186	196	Intron (ENST00000263666/ENSG00000121440, intron 3 of 9)	73382899	73474632	91734	-	ENSG00000121440	ENST00000462146	-22971	PDZRN3	- && sp|Q9UPQ7|PZRN3_HUMAN E3 ubiquitin-protein ligase PDZRN3 OS=Homo sapiens OX=9606 GN=PDZRN3 PE=1 SV=2 && PF00595:PDZ domain|PF13923:Zinc finger, C3HC4 type (RING finger)
6	50766628	50766992	365	YBX1_peak_16836	81	7.14187	11.2431	8.186	190	Intron (ENST00000008391/ENSG00000008197, intron 7 of 7)	50718042	50751274	33233	+	ENSG00000008197	ENST00000492804	48586	TFAP2D	- && sp|Q7Z6R9|AP2D_HUMAN Transcription factor AP-2-delta OS=Homo sapiens OX=9606 GN=TFAP2D PE=1 SV=1 && PF03299:Transcription factor AP-2
9	125915632	125915959	328	YBX1_peak_20383	81	7.14187	11.2431	8.186	172	Exon (ENST00000342287/ENSG00000167081, exon 3 of 8)	125865271	125935531	70261	+	ENSG00000167081	ENST00000428092	50361	PBX3	- && sp|P40426|PBX3_HUMAN Pre-B-cell leukemia transcription factor 3 OS=Homo sapiens OX=9606 GN=PBX3 PE=1 SV=1 && PF03792:PBC domain|PF05920:Homeobox KN domain
X	27458459	27459148	690	YBX1_peak_20817	81	7.14187	11.2431	8.186	468	Downstream (1-2kb)	27460211	27463341	3131	-	ENSG00000224960	ENST00000412172	4193	PPP4R3C	- && sp|Q6ZMV5|P4R3C_HUMAN Protein PPP4R3C OS=Homo sapiens OX=9606 GN=PPP4R3C PE=2 SV=3 && PF04802:Component of IIS longevity pathway SMK-1
8	19307745	19308055	311	YBX1_peak_18848	81	7.14187	11.2431	8.186	240	Distal Intergenic	19313693	19396218	82526	+	ENSG00000104611	ENST00000265807	-5638	SH2D4A	- && sp|Q9H788|SH24A_HUMAN SH2 domain-containing protein 4A OS=Homo sapiens OX=9606 GN=SH2D4A PE=1 SV=1 && -
11	35553448	35553775	328	YBX1_peak_3068	81	7.14187	11.2431	8.186	151	Distal Intergenic	35432113	35530300	98188	-	ENSG00000149090	ENST00000621476	-23148	PAMR1	- && sp|Q6UXH9|PAMR1_HUMAN Inactive serine protease PAMR1 OS=Homo sapiens OX=9606 GN=PAMR1 PE=1 SV=1 && PF00089:Trypsin|PF00431:CUB domain|PF00008:EGF-like domain|PF00084:Sushi repeat (SCR repeat)
5	144743384	144743790	407	YBX1_peak_16085	81	7.14187	11.2431	8.186	193	Distal Intergenic	144535354	144535670	317	-	ENSG00000201423	ENST00000364553	-207714	RN7SKP246	- && sp|O00370|LORF2_HUMAN LINE-1 retrotransposable element ORF2 protein OS=Homo sapiens OX=9606 PE=1 SV=1 && -
6	102550601	102550996	396	YBX1_peak_17089	81	7.14187	11.2431	8.186	203	Distal Intergenic	102453367	102453792	426	-	ENSG00000219757	ENST00000407792	-96809	AL357139.1	- && sp|Q5ZLN5|TADBP_CHICK TAR DNA-binding protein 43 OS=Gallus gallus OX=9031 GN=TARDBP PE=2 SV=1 && PF00076:RNA recognition motif. (a.k.a. RRM, RBD, or RNP domain)
7	81359081	81359426	346	YBX1_peak_18112	81	7.14187	11.2431	8.186	160	Distal Intergenic	81335106	81335183	78	+	ENSG00000223514	ENST00000411748	23975	AC004866.1	- && - && -
2	193674156	193674580	425	YBX1_peak_11350	81	7.14187	11.2431	8.186	240	Distal Intergenic	193730555	193730689	135	-	ENSG00000224219	ENST00000448883	56109	AC074290.1	- && sp|Q962X7|SC61G_BRABE Protein transport protein Sec61 subunit gamma OS=Branchiostoma belcheri OX=7741 GN=SEC61G PE=3 SV=1 && -
9	3078377	3078749	373	YBX1_peak_19663	81	7.14187	11.2431	8.186	199	Distal Intergenic	2907073	3053408	146336	-	ENSG00000227835	ENST00000426329	-24969	CARM1P1	- && sp|Q5XK84|CARM1_XENLA Histone-arginine methyltransferase CARM1 OS=Xenopus laevis OX=8355 GN=carm1 PE=2 SV=1 && PF06325:Ribosomal protein L11 methyltransferase (PrmA)|PF11531:Coactivator-associated arginine methyltransferase 1 N terminal
3	192008009	192008464	456	YBX1_peak_13977	81	7.14187	11.2431	8.186	253	Distal Intergenic	192029880	192036242	6363	+	ENSG00000232353	ENST00000452657	-21416	AC026320.1	- && - && -
2	223415705	223416026	322	YBX1_peak_11558	81	7.14187	11.2431	8.186	152	Distal Intergenic	223398267	223398546	280	-	ENSG00000233299	ENST00000430194	-17159	HIGD1AP4	- && sp|Q9Y241|HIG1A_HUMAN HIG1 domain family member 1A, mitochondrial OS=Homo sapiens OX=9606 GN=HIGD1A PE=1 SV=1 && -
13	84602065	84602436	372	YBX1_peak_5134	81	7.14187	11.2431	8.186	184	Distal Intergenic	84562364	84563236	873	+	ENSG00000233349	ENST00000446314	39701	LINC00333	- && - && -
6	23052912	23053288	377	YBX1_peak_16575	81	7.14187	11.2431	8.186	199	Distal Intergenic	22744395	23031780	287386	-	ENSG00000233358	ENST00000420572	-21132	AL035401.1	- && sp|O00370|LORF2_HUMAN LINE-1 retrotransposable element ORF2 protein OS=Homo sapiens OX=9606 PE=1 SV=1 && -
4	34852043	34852395	353	YBX1_peak_14303	81	7.14187	11.2431	8.186	187	Distal Intergenic	34966241	34966344	104	-	ENSG00000238694	ENST00000458842	113949	RF01210	- && - && -
3	88629788	88630233	446	YBX1_peak_13459	81	7.14187	11.2431	8.186	189	Distal Intergenic	88601061	88601402	342	+	ENSG00000242365	ENST00000468361	28727	NDUFA5P5	- && sp|Q0MQA1|NDUA5_GORGO NADH dehydrogenase [ubiquinone] 1 alpha subcomplex subunit 5 OS=Gorilla gorilla gorilla OX=9595 GN=NDUFA5 PE=3 SV=3 && -
3	166459614	166460023	410	YBX1_peak_13836	81	7.14187	11.2431	8.186	210	Distal Intergenic	166569693	166570763	1071	-	ENSG00000244321	ENST00000495159	110740	LINC01326	- && - && -
3	166537592	166537956	365	YBX1_peak_13837	81	7.14187	11.2431	8.186	181	Distal Intergenic	166569693	166570763	1071	-	ENSG00000244321	ENST00000495159	32807	LINC01326	- && - && -
4	175582967	175583446	480	YBX1_peak_15035	81	7.14187	11.2431	8.186	206	Distal Intergenic	175574868	175576140	1273	+	ENSG00000248574	ENST00000515830	8099	ADAM20P2	- && sp|Q9UKJ8|ADA21_HUMAN Disintegrin and metalloproteinase domain-containing protein 21 OS=Homo sapiens OX=9606 GN=ADAM21 PE=1 SV=2 && -
4	32444443	32444834	392	YBX1_peak_14292	81	7.14187	11.2431	8.186	192	Distal Intergenic	32351038	32353220	2183	+	ENSG00000251329	ENST00000515181	93405	LINC02353	- && - && -
4	55728436	55728807	372	YBX1_peak_14426	81	7.14187	11.2431	8.186	186	Distal Intergenic	55798636	55798731	96	+	ENSG00000251923	ENST00000516114	-69829	RNU6-276P	- && - && -
11	98606188	98606572	385	YBX1_peak_3568	81	7.14187	11.2431	8.186	195	Distal Intergenic	98565074	98566827	1754	-	ENSG00000254939	ENST00000527289	-39361	AP003038.1	- && sp|Q8N883|ZN614_HUMAN Zinc finger protein 614 OS=Homo sapiens OX=9606 GN=ZNF614 PE=1 SV=2 && -
12	29127320	29127649	330	YBX1_peak_3977	81	7.14187	11.2431	8.186	163	Distal Intergenic	29143196	29148675	5480	-	ENSG00000257258	ENST00000553075	21026	AC012150.1	- && - && -
14	48888778	48889121	344	YBX1_peak_5523	81	7.14187	11.2431	8.186	183	Distal Intergenic	48819360	48819593	234	+	ENSG00000258381	ENST00000555346	69418	AL512360.1	- && sp|Q9Y4A8|NF2L3_HUMAN Nuclear factor erythroid 2-related factor 3 OS=Homo sapiens OX=9606 GN=NFE2L3 PE=1 SV=1 && -
14	62394195	62394612	418	YBX1_peak_5652	81	7.14187	11.2431	8.186	209	Distal Intergenic	62514872	62515123	252	-	ENSG00000258638	ENST00000554127	120511	AL389895.1	- && sp|Q93096|TP4A1_HUMAN Protein tyrosine phosphatase type IVA 1 OS=Homo sapiens OX=9606 GN=PTP4A1 PE=1 SV=2 && -
15	53220851	53221284	434	YBX1_peak_6302	81	7.14187	11.2431	8.186	218	Distal Intergenic	53116365	53129698	13334	+	ENSG00000259237	ENST00000559915	104486	LINC02490	- && - && -
18	76287749	76288083	335	YBX1_peak_8969	81	7.14187	11.2431	8.186	194	Distal Intergenic	76259166	76260114	949	+	ENSG00000266614	ENST00000577797	28583	AC103808.5	- && - && -
7	49337968	49338353	386	YBX1_peak_17910	81	7.14187	11.2431	8.186	203	Distal Intergenic	49258493	49259846	1354	-	ENSG00000270763	ENST00000604753	-78122	DDX43P2	- && sp|Q86TM3|DDX53_HUMAN Probable ATP-dependent RNA helicase DDX53 OS=Homo sapiens OX=9606 GN=DDX53 PE=1 SV=3 && -
12	46985117	46985546	430	YBX1_peak_4065	81	7.14187	11.2431	8.186	229	Distal Intergenic	46970504	46972155	1652	+	ENSG00000274723	ENST00000621214	14613	AC079906.1	- && - && -
X	63189065	63189482	418	YBX1_peak_20932	81	7.14187	11.2431	8.186	208	Distal Intergenic	63087071	63088664	1594	+	ENSG00000277499	ENST00000614203	101994	AL359854.1	- && sp|P61558|SYCY2_PONPY Syncytin-2 OS=Pongo pygmaeus OX=9600 GN=ERVFRD-1 PE=3 SV=1 && -
13	54276888	54277242	355	YBX1_peak_5030	81	7.14187	11.2431	8.186	173	Distal Intergenic	54311972	54312048	77	-	ENSG00000283126	ENST00000637311	34806	MIR1297	- && - && -
1	81222149	81222472	324	YBX1_peak_837	81	7.14187	11.2431	8.186	142	Distal Intergenic	81209834	81222076	12243	+	ENSG00000285179	ENST00000642971	12315	AC093154.1	- && - && -
X	147335045	147335396	352	YBX1_peak_21097	81	7.14187	11.2431	8.186	181	Distal Intergenic	147279481	147286481	7001	-	ENSG00000287017	ENST00000658633	-48564	AL591022.1	- && - && -
8	70559821	70560229	409	YBX1_peak_19171	81	7.14187	11.2431	8.186	198	Distal Intergenic	70525053	70535646	10594	-	ENSG00000287230	ENST00000654135	-24175	AC120194.1	- && - && -
7	83363889	83364268	380	YBX1_peak_18120	81	7.14187	11.2431	8.186	190	3' UTR	83355154	83362266	7113	+	ENSG00000235503	ENST00000430696	8735	AC079799.1	- && - && -
12	69853075	69853627	553	YBX1_peak_4308	132	7.14167	16.7436	13.2154	216	Intron (ENST00000550437/ENSG00000258052, intron 4 of 4)	69825316	69959097	133782	+	ENSG00000166268	ENST00000547771	27759	MYRFL	- && sp|Q96LU7|MRFL_HUMAN Myelin regulatory factor-like protein OS=Homo sapiens OX=9606 GN=MYRFL PE=2 SV=2 && PF13888:Myelin gene regulatory factor C-terminal domain 2|PF05224:NDT80 / PhoG like DNA-binding family|PF13884:Chaperone of endosialidase|PF13887:Myelin gene regulatory factor -C-terminal domain 1
4	3094383	3094800	418	YBX1_peak_14146	132	7.14167	16.7436	13.2154	231	Intron (ENST00000355072/ENSG00000197386, intron 2 of 66)	3112864	3115445	2582	+	ENSG00000197386	ENST00000648150	-18064	HTT	- && sp|P42858|HD_HUMAN Huntingtin OS=Homo sapiens OX=9606 GN=HTT PE=1 SV=2 && PF12372:Huntingtin protein region
3	190113717	190114100	384	YBX1_peak_13962	91	7.13445	12.318	9.17155	226	Promoter (2-3kb)	189988907	190116648	127742	-	ENSG00000090530	ENST00000444866	2548	P3H2	- && sp|Q8IVL5|P3H2_HUMAN Prolyl 3-hydroxylase 2 OS=Homo sapiens OX=9606 GN=P3H2 PE=1 SV=1 && PF13640:2OG-Fe(II) oxygenase superfamily
2	58428380	58428990	611	YBX1_peak_10474	91	7.13445	12.318	9.17155	425	Promoter (<=1kb)	58428385	58697130	268746	+	ENSG00000233723	ENST00000663407	0	LINC01122	- && sp|Q96MD7|CI085_HUMAN Uncharacterized protein C9orf85 OS=Homo sapiens OX=9606 GN=C9orf85 PE=1 SV=1 && -
1	85479136	85479476	341	YBX1_peak_862	91	7.13445	12.318	9.17155	173	Intron (ENST00000535924/ENSG00000153904, intron 2 of 6)	85467295	85467660	366	+	ENSG00000273264	ENST00000610230	11841	AL360219.1	- && - && -
3	94044588	94045027	440	YBX1_peak_13467	91	7.13445	12.318	9.17155	233	Intron (ENST00000535334/ENSG00000169379, intron 6 of 8)	94014365	94028597	14233	-	ENSG00000178750	ENST00000315099	-15991	STX19	- && sp|Q8N4C7|STX19_HUMAN Syntaxin-19 OS=Homo sapiens OX=9606 GN=STX19 PE=1 SV=1 && PF00804:Syntaxin
10	81923191	81923568	378	YBX1_peak_2377	91	7.13445	12.318	9.17155	194	Intron (ENST00000372141/ENSG00000185737, intron 1 of 8)	81877961	82985605	1107645	+	ENSG00000185737	ENST00000556918	45230	NRG3	- && sp|P56975|NRG3_HUMAN Pro-neuregulin-3, membrane-bound isoform OS=Homo sapiens OX=9606 GN=NRG3 PE=1 SV=1 && -
1	201539011	201539509	499	YBX1_peak_1485	266	7.13406	31.4531	26.6293	263	Intron (ENST00000648727/ENSG00000223396, intron 1 of 1)	201520056	201520549	494	+	ENSG00000223396	ENST00000482594	18955	RPS10P7	- && sp|Q3T0F4|RS10_BOVIN 40S ribosomal protein S10 OS=Bos taurus OX=9913 GN=RPS10 PE=2 SV=1 && -
16	66765831	66766264	434	YBX1_peak_7267	88	7.1332	11.9269	8.81703	214	Intron (ENST00000558713/ENSG00000249961, intron 15 of 17)	66758304	66759208	905	-	ENSG00000249961	ENST00000559403	-6623	TERB1	- && sp|Q8NA31|TERB1_HUMAN Telomere repeats-binding bouquet formation protein 1 OS=Homo sapiens OX=9606 GN=TERB1 PE=1 SV=3 && -
15	74689491	74689853	363	YBX1_peak_6482	88	7.1332	11.9269	8.81703	180	Intron (ENST00000315127/ENSG00000179151, intron 1 of 6)	74674961	74695614	20654	-	ENSG00000179151	ENST00000567813	5761	EDC3	- && sp|Q96F86|EDC3_HUMAN Enhancer of mRNA-decapping protein 3 OS=Homo sapiens OX=9606 GN=EDC3 PE=1 SV=1 && PF03853:YjeF-related protein N-terminus|PF09532:FDF domain|PF12701:Scd6-like Sm domain|PF16598:Linker region of enhancer of mRNA-decapping protein 3
19	17075645	17076115	471	YBX1_peak_9487	266	7.13183	31.4453	26.6239	224	Promoter (<=1kb)	17075781	17213295	137515	+	ENSG00000099331	ENST00000595618	0	MYO9B	- && sp|Q13459|MYO9B_HUMAN Unconventional myosin-IXb OS=Homo sapiens OX=9606 GN=MYO9B PE=1 SV=3 && PF00620:RhoGAP domain|PF00788:Ras association (RalGDS/AF-6) domain|PF00063:Myosin head (motor domain)
20	35277671	35278083	413	YBX1_peak_11982	266	7.13183	31.4453	26.6239	201	Promoter (<=1kb)	35276361	35278027	1667	-	ENSG00000126005	ENST00000435366	0	MMP24OS	- && - && -
9	99080339	99080671	333	YBX1_peak_20191	84	7.13178	11.5589	8.47328	163	Distal Intergenic	99104038	99132726	28689	+	ENSG00000106799	ENST00000547314	-23367	TGFBR1	- && sp|P36897|TGFR1_HUMAN TGF-beta receptor type-1 OS=Homo sapiens OX=9606 GN=TGFBR1 PE=1 SV=1 && PF00069:Protein kinase domain|PF08515:Transforming growth factor beta type I GS-motif|PF01064:Activin types I and II receptor domain
14	96424010	96424442	433	YBX1_peak_5889	178	7.12373	21.8726	17.8769	210	Promoter (<=1kb)	96423700	96424209	510	-	ENSG00000259059	ENST00000554856	0	PEBP1P1	- && sp|P30086|PEBP1_HUMAN Phosphatidylethanolamine-binding protein 1 OS=Homo sapiens OX=9606 GN=PEBP1 PE=1 SV=3 && -
6	4775386	4777025	1640	YBX1_peak_16431a	296	7.11804	34.7498	29.6799	330	Promoter (<=1kb)	4776404	4955544	179141	+	ENSG00000153046	ENST00000397588	0	CDYL	- && sp|Q9Y232|CDYL_HUMAN Chromodomain Y-like protein OS=Homo sapiens OX=9606 GN=CDYL PE=1 SV=2 && PF00378:Enoyl-CoA hydratase/isomerase|PF00385:Chromo (CHRromatin Organisation MOdifier) domain
1	28518262	28518841	580	YBX1_peak_400	296	7.11804	34.7498	29.6799	250	Promoter (<=1kb)	28518266	28536875	18610	+	ENSG00000180198	ENST00000411533	0	RCC1	- && sp|P18754|RCC1_HUMAN Regulator of chromosome condensation OS=Homo sapiens OX=9606 GN=RCC1 PE=1 SV=1 && PF00415:Regulator of chromosome condensation (RCC1) repeat
13	27829915	27830383	469	YBX1_peak_4852	157	7.11717	19.4951	15.7168	236	Promoter (1-2kb)	27828763	27828869	107	+	ENSG00000207330	ENST00000384600	1152	RNU6-73P	- && - && -
4	67700727	67701110	384	YBX1_peak_14459	157	7.11717	19.4951	15.7168	200	Promoter (<=1kb)	67678430	67701142	22713	-	ENSG00000033178	ENST00000506571	32	UBA6	- && sp|A0AVT1|UBA6_HUMAN Ubiquitin-like modifier-activating enzyme 6 OS=Homo sapiens OX=9606 GN=UBA6 PE=1 SV=1 && PF16190:Ubiquitin-activating enzyme E1 FCCH domain|PF16191:Ubiquitin-activating enzyme E1 four-helix bundle|PF00899:ThiF family|PF09358:Ubiquitin fold domain|PF10585:Ubiquitin-activating enzyme active site
3	109117916	109118308	393	YBX1_peak_13527	157	7.11717	19.4951	15.7168	199	Promoter (<=1kb)	108958239	109118142	159904	-	ENSG00000114487	ENST00000232603	0	MORC1	- && sp|Q86VD1|MORC1_HUMAN MORC family CW-type zinc finger protein 1 OS=Homo sapiens OX=9606 GN=MORC1 PE=2 SV=2 && PF07496:CW-type Zinc Finger|PF17942:Morc6 ribosomal protein S5 domain 2-like|PF13589:Histidine kinase-, DNA gyrase B-, and HSP90-like ATPase
8	108787424	108787770	347	YBX1_peak_19392	157	7.11717	19.4951	15.7168	181	Promoter (<=1kb)	108606850	108787594	180745	-	ENSG00000164841	ENST00000518838	0	TMEM74	- && sp|Q96NL1|TMM74_HUMAN Transmembrane protein 74 OS=Homo sapiens OX=9606 GN=TMEM74 PE=1 SV=1 && PF14927:Neurensin
2	146587213	146587613	401	YBX1_peak_11053	157	7.11717	19.4951	15.7168	211	Promoter (<=1kb)	146587506	146589310	1805	+	ENSG00000198526	ENST00000471997	0	PABPC1P2	- && sp|Q9EPH8|PABP1_RAT Polyadenylate-binding protein 1 OS=Rattus norvegicus OX=10116 GN=Pabpc1 PE=1 SV=1 && PF00076:RNA recognition motif. (a.k.a. RRM, RBD, or RNP domain)
X	156028725	156029093	369	YBX1_peak_21150	157	7.11717	19.4951	15.7168	184	Promoter (<=1kb)	156025664	156027877	2214	-	ENSG00000227159	ENST00000507418	-848	DDX11L16	- && sp|Q96FC9|DDX11_HUMAN ATP-dependent DNA helicase DDX11 OS=Homo sapiens OX=9606 GN=DDX11 PE=1 SV=1 && PF13307:Helicase C-terminal domain
8	124141681	124142019	339	YBX1_peak_19462	157	7.11717	19.4951	15.7168	157	Promoter (<=1kb)	124141888	124143512	1625	+	ENSG00000250727	ENST00000507871	0	AC100871.1	- && sp|Q8NC67|NETO2_HUMAN Neuropilin and tolloid-like protein 2 OS=Homo sapiens OX=9606 GN=NETO2 PE=1 SV=1 && PF00431:CUB domain
15	98999946	99000353	408	YBX1_peak_6686	157	7.11717	19.4951	15.7168	186	Intron (ENST00000559468/ENSG00000259475, intron 2 of 3)	98968523	99005462	36940	-	ENSG00000183571	ENST00000637120	5109	PGPEP1L	- && sp|A6NFU8|PGPIL_HUMAN Pyroglutamyl-peptidase 1-like protein OS=Homo sapiens OX=9606 GN=PGPEP1L PE=2 SV=4 && -
5	129006043	129006469	427	YBX1_peak_15929	157	7.11717	19.4951	15.7168	212	Intron (ENST00000508645/ENSG00000113396, intron 6 of 6)	128965528	129033282	67755	+	ENSG00000113396	ENST00000506176	40515	SLC27A6	- && sp|Q9Y2P4|S27A6_HUMAN Long-chain fatty acid transport protein 6 OS=Homo sapiens OX=9606 GN=SLC27A6 PE=1 SV=1 && PF13193:AMP-binding enzyme C-terminal domain|PF00501:AMP-binding enzyme
1	208659347	208659750	404	YBX1_peak_1551	157	7.11717	19.4951	15.7168	207	Distal Intergenic	208626741	208628085	1345	-	ENSG00000259815	ENST00000567538	-31262	AC099793.1	- && - && -
3	38453728	38454672	945	YBX1_peak_13142	226	7.11406	27.0819	22.6197	441	Promoter (<=1kb)	38453890	38493142	39253	+	ENSG00000114739	ENST00000352511	0	ACVR2B	- && sp|Q13705|AVR2B_HUMAN Activin receptor type-2B OS=Homo sapiens OX=9606 GN=ACVR2B PE=1 SV=3 && -
12	68610537	68611412	876	YBX1_peak_4295b	226	7.11406	27.0819	22.6197	574	Promoter (<=1kb)	68610855	68650882	40028	+	ENSG00000127314	ENST00000460800	0	RAP1B	- && sp|P61223|RAP1B_BOVIN Ras-related protein Rap-1b OS=Bos taurus OX=9913 GN=RAP1B PE=2 SV=1 && -
22	42971648	42972022	375	YBX1_peak_12826	135	7.11287	17.1495	13.5855	188	Intron (ENST00000263246/ENSG00000100266, intron 1 of 10)	42893574	42959899	66326	-	ENSG00000100266	ENST00000453079	-11749	PACSIN2	- && sp|Q9UNF0|PACN2_HUMAN Protein kinase C and casein kinase substrate in neurons protein 2 OS=Homo sapiens OX=9606 GN=PACSIN2 PE=1 SV=2 && PF00018:SH3 domain|PF00611:Fes/CIP4, and EFC/F-BAR homology domain
5	61332192	61332624	433	YBX1_peak_15530	182	7.10382	22.2965	18.2634	203	Promoter (<=1kb)	61332258	61546172	213915	+	ENSG00000130449	ENST00000252744	0	ZSWIM6	- && sp|Q9HCJ5|ZSWM6_HUMAN Zinc finger SWIM domain-containing protein 6 OS=Homo sapiens OX=9606 GN=ZSWIM6 PE=2 SV=2 && -
19	37907231	37907632	402	YBX1_peak_9733	230	7.09884	27.5123	23.0167	206	Promoter (<=1kb)	37907245	37907974	730	+	ENSG00000105738	ENST00000599644	0	SIPA1L3	- && sp|O60292|SI1L3_HUMAN Signal-induced proliferation-associated 1-like protein 3 OS=Homo sapiens OX=9606 GN=SIPA1L3 PE=1 SV=3 && PF02145:Rap/ran-GAP|PF11881:C-terminal domain of SPAR protein
2	60549425	60549832	408	YBX1_peak_10479	186	7.09726	22.7534	18.6713	205	Promoter (<=1kb)	60545918	60549913	3996	-	ENSG00000119866	ENST00000647038	81	BCL11A	- && sp|Q9H165|BC11A_HUMAN B-cell lymphoma/leukemia 11A OS=Homo sapiens OX=9606 GN=BCL11A PE=1 SV=2 && -
1	56477570	56478030	461	YBX1_peak_710	186	7.09726	22.7534	18.6713	231	Promoter (<=1kb)	56248774	56477687	228914	-	ENSG00000260971	ENST00000641035	0	AC119674.1	- && - && -
5	42950936	42951421	486	YBX1_peak_15435	186	7.09726	22.7534	18.6713	218	Distal Intergenic	42972624	42973092	469	+	ENSG00000250711	ENST00000503606	-21203	PRELID3BP7	- && sp|Q9Y3B1|PLD3B_HUMAN PRELI domain containing protein 3B OS=Homo sapiens OX=9606 GN=PRELID3B PE=1 SV=2 && -
10	63887194	63887540	347	YBX1_peak_2243	94	7.08933	12.6498	9.47228	168	Promoter (<=1kb)	63886933	64693446	806514	+	ENSG00000228566	ENST00000660795	261	AC013287.1	- && - && -
4	82504739	82505101	363	YBX1_peak_14549	94	7.08933	12.6498	9.47228	185	Intron (ENST00000515780/ENSG00000249242, intron 1 of 7)	82494786	82496278	1493	-	ENSG00000227304	ENST00000488045	-8461	AC067942.1	- && sp|Q5E995|RS6_BOVIN 40S ribosomal protein S6 OS=Bos taurus OX=9913 GN=RPS6 PE=2 SV=1 && -
9	113333344	113333702	359	YBX1_peak_20284	94	7.08933	12.6498	9.47228	154	Intron (ENST00000341761/ENSG00000148225, intron 2 of 10)	113315684	113340254	24571	-	ENSG00000148225	ENST00000465205	6552	WDR31	- && sp|Q8NA23|WDR31_HUMAN WD repeat-containing protein 31 OS=Homo sapiens OX=9606 GN=WDR31 PE=1 SV=1 && -
1	12902859	12903176	318	YBX1_peak_206	94	7.08933	12.6498	9.47228	156	Distal Intergenic	12892896	12898270	5375	-	ENSG00000187545	ENST00000235347	-4589	PRAMEF10	- && sp|O60809|PRA10_HUMAN PRAME family member 10 OS=Homo sapiens OX=9606 GN=PRAMEF10 PE=2 SV=4 && -
5	123285468	123285785	318	YBX1_peak_15897	94	7.08933	12.6498	9.47228	183	Distal Intergenic	123236079	123236370	292	+	ENSG00000213655	ENST00000513479	49389	AC010493.1	- && sp|Q5E9D1|SUMO1_BOVIN Small ubiquitin-related modifier 1 OS=Bos taurus OX=9913 GN=SUMO1 PE=3 SV=1 && -
3	164341121	164341444	324	YBX1_peak_13831	94	7.08933	12.6498	9.47228	154	Distal Intergenic	164171471	164171556	86	-	ENSG00000221251	ENST00000408324	-169565	MIR1263	- && - && -
8	93039346	93039723	378	YBX1_peak_19278	94	7.08933	12.6498	9.47228	212	Distal Intergenic	93029751	93029839	89	+	ENSG00000277063	ENST00000614105	9595	MIR8084	- && - && -
6	27653603	27654000	398	YBX1_peak_16607	139	7.08633	17.5592	13.959	185	Promoter (<=1kb)	27652602	27652825	224	-	ENSG00000216676	ENST00000404273	-778	AL031229.1	- && sp|Q3T0S6|RL8_BOVIN 60S ribosomal protein L8 OS=Bos taurus OX=9913 GN=RPL8 PE=2 SV=3 && -
4	175427780	175428196	417	YBX1_peak_15033	139	7.08633	17.5592	13.959	212	Distal Intergenic	175346358	175403110	56753	-	ENSG00000248551	ENST00000502661	-24670	AC095050.1	- && - && -
20	35153667	35154580	914	YBX1_peak_11980b	90	7.08538	12.238	9.09679	648	Distal Intergenic	35115364	35147336	31973	-	ENSG00000088298	ENST00000374492	-6331	EDEM2	- && sp|Q9BV94|EDEM2_HUMAN ER degradation-enhancing alpha-mannosidase-like protein 2 OS=Homo sapiens OX=9606 GN=EDEM2 PE=1 SV=2 && PF01532:Glycosyl hydrolase family 47
9	93576093	93577562	1470	YBX1_peak_20112a	186	7.08503	22.7217	18.6468	251	Promoter (<=1kb)	93576584	93679587	103004	+	ENSG00000197724	ENST00000359246	0	PHF2	- && sp|O75151|PHF2_HUMAN Lysine-specific demethylase PHF2 OS=Homo sapiens OX=9606 GN=PHF2 PE=1 SV=4 && PF00628:PHD-finger|PF17811:Jumonji helical domain|PF02373:JmjC domain, hydroxylase
15	66842506	66843081	576	YBX1_peak_6407	234	7.0843	27.9432	23.4086	324	Distal Intergenic	66860303	66867023	6721	+	ENSG00000277152	ENST00000617013	-17222	AC110048.2	- && - && -
14	102509304	102509858	555	YBX1_peak_5937	216	7.08348	26.0379	21.6672	257	Promoter (<=1kb)	102501767	102509776	8010	-	ENSG00000156381	ENST00000286918	0	ANKRD9	- && sp|Q96BM1|ANKR9_HUMAN Ankyrin repeat domain-containing protein 9 OS=Homo sapiens OX=9606 GN=ANKRD9 PE=1 SV=1 && -
5	443113	443516	404	YBX1_peak_15186	216	7.08348	26.0379	21.6672	199	Promoter (<=1kb)	443175	447314	4140	+	ENSG00000180104	ENST00000510441	0	EXOC3	- && sp|O60645|EXOC3_HUMAN Exocyst complex component 3 OS=Homo sapiens OX=9606 GN=EXOC3 PE=1 SV=3 && PF06046:Exocyst complex component Sec6
12	19941042	19941459	418	YBX1_peak_3929	216	7.08348	26.0379	21.6672	206	Promoter (<=1kb)	19941225	19981846	40622	+	ENSG00000255910	ENST00000654522	0	AC024901.1	- && - && -
6	21385194	21385607	414	YBX1_peak_16565	83	7.07579	11.4679	8.3948	198	Promoter (1-2kb)	21369690	21383200	13511	-	ENSG00000286368	ENST00000663029	-1994	AL031767.2	- && - && -
15	64989543	64990088	546	YBX1_peak_6385	246	7.07338	29.3361	24.6871	249	Promoter (<=1kb)	64963022	64989914	26893	-	ENSG00000090487	ENST00000204566	0	SPG21	- && sp|Q9NZD8|SPG21_HUMAN Maspardin OS=Homo sapiens OX=9606 GN=SPG21 PE=1 SV=1 && -
7	74083486	74084425	940	YBX1_peak_18049	246	7.07338	29.3361	24.6871	369	Promoter (<=1kb)	74083804	74122525	38722	+	ENSG00000106683	ENST00000336180	0	LIMK1	- && sp|P53667|LIMK1_HUMAN LIM domain kinase 1 OS=Homo sapiens OX=9606 GN=LIMK1 PE=1 SV=3 && PF00595:PDZ domain|PF00412:LIM domain|PF00069:Protein kinase domain
1	154220915	154221391	477	YBX1_peak_1201	246	7.07338	29.3361	24.6871	224	Promoter (<=1kb)	154220943	154243302	22360	+	ENSG00000143569	ENST00000412596	0	UBAP2L	- && sp|Q14157|UBP2L_HUMAN Ubiquitin-associated protein 2-like OS=Homo sapiens OX=9606 GN=UBAP2L PE=1 SV=2 && PF12478:Ubiquitin-associated protein 2
5	123512389	123512921	533	YBX1_peak_15901	246	7.07338	29.3361	24.6871	302	Promoter (<=1kb)	123512260	123614560	102301	+	ENSG00000151292	ENST00000512718	129	CSNK1G3	- && sp|Q8C4X2|KC1G3_MOUSE Casein kinase I isoform gamma-3 OS=Mus musculus OX=10090 GN=Csnk1g3 PE=1 SV=2 && -
3	72928805	72929193	389	YBX1_peak_13402	246	7.07338	29.3361	24.6871	182	Promoter (<=1kb)	72929044	72929593	550	+	ENSG00000242960	ENST00000492727	0	FTH1P23	- && sp|P02794|FRIH_HUMAN Ferritin heavy chain OS=Homo sapiens OX=9606 GN=FTH1 PE=1 SV=2 && -
4	130779470	130779815	346	YBX1_peak_14807	80	7.0699	11.1244	8.07765	162	Distal Intergenic	130808507	130811933	3427	+	ENSG00000280059	ENST00000624393	-28692	AC093831.2	- && - && -
17	78781374	78782515	1142	YBX1_peak_8436a	190	7.06727	23.1481	19.0323	271	Promoter (<=1kb)	78674048	78782272	108225	-	ENSG00000108669	ENST00000591455	0	CYTH1	- && sp|Q76MZ1|CYH1_CHLAE Cytohesin-1 OS=Chlorocebus aethiops OX=9534 GN=CYTH1 PE=2 SV=1 && -
12	14567402	14567846	445	YBX1_peak_3910	277	7.06565	32.6419	27.7335	244	Promoter (<=1kb)	14511511	14567728	56218	-	ENSG00000121316	ENST00000541618	0	PLBD1	- && sp|Q6P4A8|PLBL1_HUMAN Phospholipase B-like 1 OS=Homo sapiens OX=9606 GN=PLBD1 PE=1 SV=2 && PF04916:Phospholipase B
13	42574904	42575237	334	YBX1_peak_4945	143	7.06181	17.9722	14.3337	168	Promoter (<=1kb)	42574304	42606918	32615	+	ENSG00000120659	ENST00000239849	600	TNFSF11	- && sp|O14788|TNF11_HUMAN Tumor necrosis factor ligand superfamily member 11 OS=Homo sapiens OX=9606 GN=TNFSF11 PE=1 SV=1 && PF00229:TNF(Tumour Necrosis Factor) family
X	40580978	40581379	402	YBX1_peak_20858	143	7.06181	17.9722	14.3337	201	Promoter (<=1kb)	40580982	40605594	24613	+	ENSG00000182220	ENST00000486558	0	ATP6AP2	- && sp|O75787|RENR_HUMAN Renin receptor OS=Homo sapiens OX=9606 GN=ATP6AP2 PE=1 SV=2 && -
X	153470217	153470597	381	YBX1_peak_21118	143	7.06181	17.9722	14.3337	183	Promoter (<=1kb)	153444720	153470587	25868	-	ENSG00000183479	ENST00000330912	0	TREX2	- && sp|Q99871|HAUS7_HUMAN HAUS augmin-like complex subunit 7 OS=Homo sapiens OX=9606 GN=HAUS7 PE=1 SV=3 && -
10	43266419	43267359	941	YBX1_peak_2116b	143	7.06181	17.9722	14.3337	643	Promoter (<=1kb)	43194536	43266919	72384	-	ENSG00000198915	ENST00000395810	0	RASGEF1A	- && sp|Q8N9B8|RGF1A_HUMAN Ras-GEF domain-containing family member 1A OS=Homo sapiens OX=9606 GN=RASGEF1A PE=2 SV=2 && -
4	1829094	1829496	403	YBX1_peak_14113	143	7.06181	17.9722	14.3337	184	Intron (ENST00000302787/ENSG00000168924, intron 6 of 13)	1822774	1832879	10106	-	ENSG00000168924	ENST00000511977	3383	LETM1	- && sp|O95202|LETM1_HUMAN Mitochondrial proton/calcium exchanger protein OS=Homo sapiens OX=9606 GN=LETM1 PE=1 SV=1 && PF07766:LETM1-like protein
21	33588223	33588881	659	YBX1_peak_12369	307	7.05954	35.9524	30.7886	224	Promoter (<=1kb)	33575477	33588670	13194	-	ENSG00000159147	ENST00000303113	0	DONSON	- && sp|Q9NYP3|DONS_HUMAN Protein downstream neighbor of Son OS=Homo sapiens OX=9606 GN=DONSON PE=1 SV=2 && -
2	27118733	27119220	488	YBX1_peak_10265	242	7.05704	28.807	24.2014	254	Promoter (<=1kb)	27098889	27119097	20209	-	ENSG00000138028	ENST00000440612	0	CGREF1	- && sp|Q99674|CGRE1_HUMAN Cell growth regulator with EF hand domain protein 1 OS=Homo sapiens OX=9606 GN=CGREF1 PE=2 SV=3 && -
1	205631313	205631988	676	YBX1_peak_1524	339	7.0546	39.2658	33.9142	411	Promoter (<=1kb)	205597556	205631893	34338	-	ENSG00000158711	ENST00000616704	0	ELK4	- && sp|P28324|ELK4_HUMAN ETS domain-containing protein Elk-4 OS=Homo sapiens OX=9606 GN=ELK4 PE=1 SV=3 && PF00178:Ets-domain
17	81832723	81833794	1072	YBX1_peak_8505a	294	7.05067	34.4893	29.4349	382	Promoter (<=1kb)	81822411	81833268	10858	-	ENSG00000225663	ENST00000455127	0	MCRIP1	- && sp|C9JLW8|MCRI1_HUMAN Mapk-regulated corepressor-interacting protein 1 OS=Homo sapiens OX=9606 GN=MCRIP1 PE=1 SV=1 && -
6	73760074	73760431	358	YBX1_peak_16939	97	7.04971	13.0015	9.79813	196	Intron (ENST00000422508/ENSG00000156535, intron 6 of 31)	73792655	73804076	11422	+	ENSG00000156535	ENST00000474094	-32224	CD109	- && sp|Q6YHK3|CD109_HUMAN CD109 antigen OS=Homo sapiens OX=9606 GN=CD109 PE=1 SV=2 && PF07703:Alpha-2-macroglobulin bait region domain|PF07677:A-macroglobulin receptor binding domain|PF00207:Alpha-2-macroglobulin family|PF01835:MG2 domain|PF07678:A-macroglobulin TED domain|PF17791:Macroglobulin domain MG3
5	43578064	43578486	423	YBX1_peak_15448	97	7.04971	13.0015	9.79813	208	Exon (ENST00000606697/ENSG00000248092, exon 3 of 3)	43586367	43587543	1177	-	ENSG00000279557	ENST00000623353	9057	AC010435.1	- && sp|P17707|DCAM_HUMAN S-adenosylmethionine decarboxylase proenzyme OS=Homo sapiens OX=9606 GN=AMD1 PE=1 SV=2 && -
9	72850858	72851682	825	YBX1_peak_19974a	97	7.04971	13.0015	9.79813	223	Distal Intergenic	72871742	72873156	1415	-	ENSG00000236849	ENST00000653947	21474	LINC01474	- && - && -
6	139374631	139375512	882	YBX1_peak_17319a	402	7.04709	45.8978	40.2541	220	Promoter (<=1kb)	139371807	139374648	2842	-	ENSG00000164442	ENST00000367651	0	CITED2	- && sp|Q99967|CITE2_HUMAN Cbp/p300-interacting transactivator 2 OS=Homo sapiens OX=9606 GN=CITED2 PE=1 SV=2 && PF04487:CITED
8	144094558	144095444	887	YBX1_peak_19595b	245	7.04426	29.2397	24.5958	638	Promoter (<=1kb)	144095039	144097525	2487	+	ENSG00000179091	ENST00000533444	0	CYC1	- && sp|P08574|CY1_HUMAN Cytochrome c1, heme protein, mitochondrial OS=Homo sapiens OX=9606 GN=CYC1 PE=1 SV=3 && -
7	107169043	107169660	618	YBX1_peak_18311	147	7.03907	18.388	14.713	430	Promoter (<=1kb)	107169003	107202522	33520	+	ENSG00000105856	ENST00000222574	40	HBP1	- && sp|O60381|HBP1_HUMAN HMG box-containing protein 1 OS=Homo sapiens OX=9606 GN=HBP1 PE=1 SV=2 && PF08517:Ataxin-1 and HBP1 module (AXH)|PF00505:HMG (high mobility group) box
10	91633033	91633489	457	YBX1_peak_2420	147	7.03907	18.388	14.713	227	Promoter (<=1kb)	91628442	91633071	4630	-	ENSG00000119938	ENST00000238994	0	PPP1R3C	- && sp|Q9UQK1|PPR3C_HUMAN Protein phosphatase 1 regulatory subunit 3C OS=Homo sapiens OX=9606 GN=PPP1R3C PE=1 SV=2 && PF03370:Carbohydrate/starch-binding module (family 21)
8	37898177	37898527	351	YBX1_peak_18975	147	7.03907	18.388	14.713	172	Promoter (<=1kb)	37858949	37899454	40506	-	ENSG00000156675	ENST00000330843	927	RAB11FIP1	- && sp|Q6WKZ4|RFIP1_HUMAN Rab11 family-interacting protein 1 OS=Homo sapiens OX=9606 GN=RAB11FIP1 PE=1 SV=3 && PF00168:C2 domain|PF09457:FIP domain
10	25016691	25017102	412	YBX1_peak_2010	147	7.03907	18.388	14.713	205	Promoter (<=1kb)	25016658	25026664	10007	+	ENSG00000185875	ENST00000524413	33	THNSL1	- && sp|Q8IYQ7|THNS1_HUMAN Threonine synthase-like 1 OS=Homo sapiens OX=9606 GN=THNSL1 PE=1 SV=2 && -
12	40224501	40225224	724	YBX1_peak_4018b	147	7.03907	18.388	14.713	514	Promoter (<=1kb)	40224997	40369285	144289	+	ENSG00000188906	ENST00000298910	0	LRRK2	- && sp|Q5S007|LRRK2_HUMAN Leucine-rich repeat serine/threonine-protein kinase 2 OS=Homo sapiens OX=9606 GN=LRRK2 PE=1 SV=2 && PF00069:Protein kinase domain|PF08477:Ras of Complex, Roc, domain of DAPkinase|PF16095:C-terminal of Roc, COR, domain|PF13855:Leucine rich repeat
8	69129410	69129790	381	YBX1_peak_19163	147	7.03907	18.388	14.713	173	Promoter (<=1kb)	69129598	69130345	748	+	ENSG00000254332	ENST00000520239	0	AF201337.1	- && - && PF00261:Tropomyosin
17	17774290	17774679	390	YBX1_peak_7736	147	7.03907	18.388	14.713	202	Intron (ENST00000353383/ENSG00000108557, intron 2 of 5)	17777781	17779094	1314	+	ENSG00000264167	ENST00000583598	-3102	AC122129.2	- && sp|Q8TEV8|SMCR5_HUMAN Smith-Magenis syndrome chromosomal region candidate gene 5 protein OS=Homo sapiens OX=9606 GN=SMCR5 PE=2 SV=1 && -
6	15756368	15756728	361	YBX1_peak_16520	86	7.02936	11.7585	8.65996	176	Distal Intergenic	15522843	15663058	140216	-	ENSG00000047579	ENST00000513680	-93310	DTNBP1	- && sp|Q96EV8|DTBP1_HUMAN Dysbindin OS=Homo sapiens OX=9606 GN=DTNBP1 PE=1 SV=1 && PF04440:Dysbindin (Dystrobrevin binding protein 1)
21	17818829	17819642	814	YBX1_peak_12286	202	7.01939	24.4336	20.2033	286	Promoter (<=1kb)	17788974	17819356	30383	-	ENSG00000154642	ENST00000284881	0	C21orf91	- && sp|Q9NYK6|EURL_HUMAN Protein EURL homolog OS=Homo sapiens OX=9606 GN=EURL PE=1 SV=3 && PF06937:EURL protein
4	165019670	165020300	631	YBX1_peak_14982	101	7.01462	13.3682	10.1308	238	Promoter (2-3kb)	165016887	165017433	547	+	ENSG00000276623	ENST00000622170	2783	AC106872.11	- && - && -
19	20175813	20176210	398	YBX1_peak_9565	101	7.01462	13.3682	10.1308	209	Promoter (<=1kb)	20175013	20177063	2051	-	ENSG00000267641	ENST00000589779	853	BNIP3P16	- && - && -
20	54250229	54250890	662	YBX1_peak_12121	101	7.01462	13.3682	10.1308	419	Intron (ENST00000650710/ENSG00000286229, intron 1 of 2)	54232758	54269542	36785	+	ENSG00000286229	ENST00000650710	17471	AL133335.1	- && - && -
2	15541714	15542127	414	YBX1_peak_10186	101	7.01462	13.3682	10.1308	191	Intron (ENST00000281513/ENSG00000151779, intron 6 of 51)	15166916	15561334	394419	-	ENSG00000151779	ENST00000281513	19207	NBAS	- && sp|A2RRP1|NBAS_HUMAN Neuroblastoma-amplified sequence OS=Homo sapiens OX=9606 GN=NBAS PE=1 SV=2 && PF08314:Secretory pathway protein Sec39|PF15492:Neuroblastoma-amplified sequence, N terminal
3	101551490	101551965	476	YBX1_peak_13500	101	7.01462	13.3682	10.1308	219	Distal Intergenic	101561868	101566446	4579	+	ENSG00000174173	ENST00000309922	-9903	TRMT10C	- && sp|Q7L0Y3|TM10C_HUMAN tRNA methyltransferase 10 homolog C OS=Homo sapiens OX=9606 GN=TRMT10C PE=1 SV=2 && PF01746:tRNA (Guanine-1)-methyltransferase
9	30299034	30299460	427	YBX1_peak_19798	101	7.01462	13.3682	10.1308	213	Distal Intergenic	30558880	30559481	602	-	ENSG00000232060	ENST00000419995	260021	SLC4A1APP1	- && sp|Q9BWU0|NADAP_HUMAN Kanadaptin OS=Homo sapiens OX=9606 GN=SLC4A1AP PE=1 SV=1 && -
4	27381385	27381719	335	YBX1_peak_14277	101	7.01462	13.3682	10.1308	166	Distal Intergenic	27262506	27267254	4749	-	ENSG00000251325	ENST00000513616	-114131	AC024132.3	- && - && -
15	52179407	52180110	704	YBX1_peak_6289	288	7.00682	33.8453	28.8408	258	Promoter (<=1kb)	52120939	52179887	58949	-	ENSG00000069966	ENST00000396335	0	GNB5	- && sp|O14775|GNB5_HUMAN Guanine nucleotide-binding protein subunit beta-5 OS=Homo sapiens OX=9606 GN=GNB5 PE=1 SV=2 && PF00400:WD domain, G-beta repeat
22	43186677	43187204	528	YBX1_peak_12833	257	7.00671	30.5331	25.7832	246	Promoter (<=1kb)	43166622	43187134	20513	-	ENSG00000100304	ENST00000216129	0	TTLL12	- && sp|Q14166|TTL12_HUMAN Tubulin--tyrosine ligase-like protein 12 OS=Homo sapiens OX=9606 GN=TTLL12 PE=1 SV=2 && -
6	158231803	158232964	1162	YBX1_peak_17436a	257	7.00671	30.5331	25.7832	232	Promoter (<=1kb)	158232236	158312662	80427	+	ENSG00000130338	ENST00000620026	0	TULP4	- && sp|Q9NRJ4|TULP4_HUMAN Tubby-related protein 4 OS=Homo sapiens OX=9606 GN=TULP4 PE=1 SV=2 && PF01167:Tub family
5	126600678	126601413	736	YBX1_peak_15912	257	7.00671	30.5331	25.7832	524	Promoter (<=1kb)	126600925	126604064	3140	+	ENSG00000164902	ENST00000514725	0	PHAX	- && sp|Q9H814|PHAX_HUMAN Phosphorylated adapter RNA export protein OS=Homo sapiens OX=9606 GN=PHAX PE=1 SV=1 && PF10258:PHAX RNA-binding domain
16	29805329	29806145	817	YBX1_peak_7051	227	7.00657	27.2256	22.7528	564	Promoter (<=1kb)	29806106	29811160	5055	+	ENSG00000103495	ENST00000545521	0	MAZ	- && sp|P56270|MAZ_HUMAN Myc-associated zinc finger protein OS=Homo sapiens OX=9606 GN=MAZ PE=1 SV=1 && PF00096:Zinc finger, C2H2 type
19	18683316	18684125	810	YBX1_peak_9539a	227	7.00657	27.2256	22.7528	220	Promoter (<=1kb)	18683678	18782333	98656	+	ENSG00000105662	ENST00000338797	0	CRTC1	- && sp|Q6UUV9|CRTC1_HUMAN CREB-regulated transcription coactivator 1 OS=Homo sapiens OX=9606 GN=CRTC1 PE=1 SV=2 && -
13	79405698	79406144	447	YBX1_peak_5111	227	7.00657	27.2256	22.7528	236	Promoter (<=1kb)	79319954	79405788	85835	-	ENSG00000139746	ENST00000267229	0	RBM26	- && sp|Q5T8P6|RBM26_HUMAN RNA-binding protein 26 OS=Homo sapiens OX=9606 GN=RBM26 PE=1 SV=3 && PF01480:PWI domain
1	33255655	33257043	1389	YBX1_peak_458a	227	7.00657	27.2256	22.7528	253	Promoter (<=1kb)	33256492	33300719	44228	+	ENSG00000160094	ENST00000539719	0	ZNF362	- && sp|Q5T0B9|ZN362_HUMAN Zinc finger protein 362 OS=Homo sapiens OX=9606 GN=ZNF362 PE=1 SV=1 && -
5	93581082	93581481	400	YBX1_peak_15748	227	7.00657	27.2256	22.7528	194	Promoter (<=1kb)	93409356	93581300	171945	-	ENSG00000237187	ENST00000671683	0	NR2F1-AS1	- && sp|O00370|LORF2_HUMAN LINE-1 retrotransposable element ORF2 protein OS=Homo sapiens OX=9606 PE=1 SV=1 && -
18	909115	909591	477	YBX1_peak_8563	197	7.00639	23.9265	19.7441	257	Promoter (1-2kb)	908032	911025	2994	+	ENSG00000141433	ENST00000581602	1083	ADCYAP1	- && sp|P18509|PACA_HUMAN Pituitary adenylate cyclase-activating polypeptide OS=Homo sapiens OX=9606 GN=ADCYAP1 PE=1 SV=3 && PF00123:Peptide hormone
8	92102654	92103865	1212	YBX1_peak_19275a	167	7.00613	20.6431	16.76	274	Promoter (<=1kb)	91954967	92103226	148260	-	ENSG00000079102	ENST00000615601	0	RUNX1T1	- && sp|Q06455|MTG8_HUMAN Protein CBFA2T1 OS=Homo sapiens OX=9606 GN=RUNX1T1 PE=1 SV=2 && PF07531:NHR1 homology to TAF|PF01753:MYND finger|PF08788:NHR2 domain like
20	63830200	63830866	667	YBX1_peak_12214	167	7.00613	20.6431	16.76	289	Promoter (<=1kb)	63743666	63831214	87549	-	ENSG00000130584	ENST00000245663	348	ZBTB46	- && sp|Q86UZ6|ZBT46_HUMAN Zinc finger and BTB domain-containing protein 46 OS=Homo sapiens OX=9606 GN=ZBTB46 PE=1 SV=2 && PF13909:C2H2-type zinc-finger domain|PF00651:BTB/POZ domain
16	86494081	86494467	387	YBX1_peak_7425	167	7.00613	20.6431	16.76	212	Intron (ENST00000595886/ENSG00000268388, intron 1 of 3)	86477124	86490881	13758	-	ENSG00000268388	ENST00000600553	-3200	FENDRR	- && sp|P11369|LORF2_MOUSE LINE-1 retrotransposable element ORF2 protein OS=Mus musculus OX=10090 GN=Pol PE=1 SV=2 && -
9	97271257	97271659	403	YBX1_peak_20170	167	7.00613	20.6431	16.76	177	Intron (ENST00000527128/ENSG00000254876, intron 4 of 11)	97276566	97295759	19194	+	ENSG00000254633	ENST00000531758	-4907	AL512590.2	- && sp|Q9DBN1|STR6L_MOUSE Stimulated by retinoic acid gene 6 protein-like OS=Mus musculus OX=10090 GN=Stra6l PE=1 SV=1 && PF14752:Retinol binding protein receptor
2	38528039	38528425	387	YBX1_peak_10336	167	7.00613	20.6431	16.76	177	Distal Intergenic	38535258	38535695	438	-	ENSG00000271443	ENST00000603297	7270	AC011247.2	- && - && -
3	141738120	141738829	710	YBX1_peak_13730	138	7.00575	17.3923	13.8031	514	Promoter (<=1kb)	141738249	141743027	4779	+	ENSG00000114125	ENST00000498828	0	RNF7	- && sp|Q9UBF6|RBX2_HUMAN RING-box protein 2 OS=Homo sapiens OX=9606 GN=RNF7 PE=1 SV=1 && PF12678:RING-H2 zinc finger domain
1	201829074	201829485	412	YBX1_peak_1487	138	7.00575	17.3923	13.8031	193	Promoter (<=1kb)	201829149	201853073	23925	+	ENSG00000198700	ENST00000464348	0	IPO9	- && sp|Q96P70|IPO9_HUMAN Importin-9 OS=Homo sapiens OX=9606 GN=IPO9 PE=1 SV=3 && -
17	41065475	41065833	359	YBX1_peak_7978	138	7.00575	17.3923	13.8031	151	Promoter (<=1kb)	41065116	41065879	764	-	ENSG00000213417	ENST00000394015	46	KRTAP2-4	- && sp|P0C7H8|KRA23_HUMAN Keratin-associated protein 2-3 OS=Homo sapiens OX=9606 GN=KRTAP2-3 PE=1 SV=2 && PF01500:Keratin, high sulfur B2 protein
6	50913145	50913518	374	YBX1_peak_16841	138	7.00575	17.3923	13.8031	174	Promoter (<=1kb)	50912712	50913256	545	-	ENSG00000230204	ENST00000425761	0	FTH1P5	- && sp|P02794|FRIH_HUMAN Ferritin heavy chain OS=Homo sapiens OX=9606 GN=FTH1 PE=1 SV=2 && -
19	20152473	20152852	380	YBX1_peak_9564	138	7.00575	17.3923	13.8031	189	Promoter (<=1kb)	20131894	20151908	20015	-	ENSG00000267220	ENST00000592921	-565	AC011447.2	- && sp|Q14593|ZN273_HUMAN Zinc finger protein 273 OS=Homo sapiens OX=9606 GN=ZNF273 PE=1 SV=3 && -
1	91288696	91289201	506	YBX1_peak_906	138	7.00575	17.3923	13.8031	285	Intron (ENST00000462405/ENSG00000162669, intron 13 of 20)	91261625	91261724	100	+	ENSG00000206817	ENST00000384090	27071	RF00019	- && - && -
7	51055481	51055866	386	YBX1_peak_17920	138	7.00575	17.3923	13.8031	189	Intron (ENST00000431948/ENSG00000106078, intron 6 of 11)	51017280	51035955	18676	-	ENSG00000106078	ENST00000462395	-19526	COBL	- && sp|O75128|COBL_HUMAN Protein cordon-bleu OS=Homo sapiens OX=9606 GN=COBL PE=1 SV=2 && -
5	75271130	75271726	597	YBX1_peak_15624	138	7.00575	17.3923	13.8031	384	Distal Intergenic	75068297	75236878	168582	-	ENSG00000145700	ENST00000506364	-34252	ANKRD31	- && sp|Q8N7Z5|ANR31_HUMAN Ankyrin repeat domain-containing protein 31 OS=Homo sapiens OX=9606 GN=ANKRD31 PE=2 SV=2 && PF18755:Restriction Enzyme Adenine Methylase Associated|PF12796:Ankyrin repeats (3 copies)
4	124650582	124650965	384	YBX1_peak_14772	138	7.00575	17.3923	13.8031	191	Distal Intergenic	124664048	124712732	48685	-	ENSG00000151458	ENST00000504087	61767	ANKRD50	- && sp|Q9ULJ7|ANR50_HUMAN Ankyrin repeat domain-containing protein 50 OS=Homo sapiens OX=9606 GN=ANKRD50 PE=1 SV=4 && PF12796:Ankyrin repeats (3 copies)|PF13637:Ankyrin repeats (many copies)
5	55176290	55176702	413	YBX1_peak_15491	138	7.00575	17.3923	13.8031	229	Distal Intergenic	55114148	55173175	59028	-	ENSG00000164287	ENST00000322374	-3115	CDC20B	- && sp|Q86Y33|CD20B_HUMAN Cell division cycle protein 20 homolog B OS=Homo sapiens OX=9606 GN=CDC20B PE=1 SV=3 && -
5	84583123	84583651	529	YBX1_peak_15706	138	7.00575	17.3923	13.8031	265	Distal Intergenic	84399620	84419054	19435	+	ENSG00000250320	ENST00000666514	183503	AC113383.1	- && - && -
19	20296401	20296765	365	YBX1_peak_9568	109	7.00511	14.2232	10.915	177	Promoter (1-2kb)	20295089	20303794	8706	+	ENSG00000269274	ENST00000593952	1312	AC078899.4	- && sp|Q6ZN08|ZNF66_HUMAN Putative zinc finger protein 66 OS=Homo sapiens OX=9606 GN=ZNF66 PE=5 SV=3 && PF01352:KRAB box
9	34611962	34612314	353	YBX1_peak_19827	109	7.00511	14.2232	10.915	182	Promoter (<=1kb)	34610486	34612104	1619	-	ENSG00000164967	ENST00000297613	0	RPP25L	- && sp|Q8N5L8|RP25L_HUMAN Ribonuclease P protein subunit p25-like protein OS=Homo sapiens OX=9606 GN=RPP25L PE=1 SV=1 && PF01918:Alba
14	30538570	30538971	402	YBX1_peak_5423	109	7.00511	14.2232	10.915	191	Intron (ENST00000552511/ENSG00000257636, intron 2 of 2)	30541776	30542188	413	-	ENSG00000258350	ENST00000550658	3217	SYF2P1	- && sp|O95926|SYF2_HUMAN Pre-mRNA-splicing factor SYF2 OS=Homo sapiens OX=9606 GN=SYF2 PE=1 SV=1 && -
12	49436083	49437106	1024	YBX1_peak_4099a	109	7.00511	14.2232	10.915	208	Intron (ENST00000550997/ENSG00000123352, intron 1 of 5)	49442424	49442652	229	-	ENSG00000257464	ENST00000549563	5546	AC125611.1	- && - && -
12	99581591	99581952	362	YBX1_peak_4459	109	7.00511	14.2232	10.915	166	Intron (ENST00000547776/ENSG00000185046, intron 9 of 25)	99647753	99650114	2362	+	ENSG00000180219	ENST00000324341	-65801	FAM71C	- && sp|Q8NEG0|FA71C_HUMAN Protein FAM71C OS=Homo sapiens OX=9606 GN=FAM71C PE=1 SV=1 && PF12480:Protein of unknown function (DUF3699)
14	65676987	65677371	385	YBX1_peak_5684	109	7.00511	14.2232	10.915	202	Intron (ENST00000360689/ENSG00000033170, intron 7 of 10)	65636517	65721858	85342	+	ENSG00000033170	ENST00000554765	40470	FUT8	- && sp|Q9BYC5|FUT8_HUMAN Alpha-(1,6)-fucosyltransferase OS=Homo sapiens OX=9606 GN=FUT8 PE=1 SV=2 && PF14604:Variant SH3 domain
4	78548079	78548544	466	YBX1_peak_14523	109	7.00511	14.2232	10.915	250	Distal Intergenic	78551747	78610415	58669	+	ENSG00000138772	ENST00000512884	-3203	ANXA3	- && sp|P12429|ANXA3_HUMAN Annexin A3 OS=Homo sapiens OX=9606 GN=ANXA3 PE=1 SV=3 && -
12	56963633	56964037	405	YBX1_peak_4215	109	7.00511	14.2232	10.915	199	Distal Intergenic	56951438	56959374	7937	-	ENSG00000139547	ENST00000360752	-4259	RDH16	- && sp|O75452|RDH16_HUMAN Retinol dehydrogenase 16 OS=Homo sapiens OX=9606 GN=RDH16 PE=1 SV=2 && -
7	28838716	28839140	425	YBX1_peak_17797	109	7.00511	14.2232	10.915	225	Distal Intergenic	28809409	28819559	10151	+	ENSG00000146592	ENST00000498316	29307	CREB5	- && sp|Q02930|CREB5_HUMAN Cyclic AMP-responsive element-binding protein 5 OS=Homo sapiens OX=9606 GN=CREB5 PE=1 SV=3 && PF00170:bZIP transcription factor
6	27582176	27582542	367	YBX1_peak_16605	109	7.00511	14.2232	10.915	194	Distal Intergenic	27596412	27596517	106	+	ENSG00000206671	ENST00000383944	-13870	RNU6-471P	- && - && -
16	28416847	28417452	606	YBX1_peak_7033	109	7.00511	14.2232	10.915	346	Distal Intergenic	28413703	28415018	1316	+	ENSG00000261089	ENST00000562287	3144	CDC37P2	- && sp|Q9DGQ7|CDC37_TETFL Hsp90 co-chaperone Cdc37 OS=Tetraodon fluviatilis OX=47145 GN=cdc37 PE=3 SV=1 && -
15	40979140	40979458	319	YBX1_peak_6189	109	7.00511	14.2232	10.915	150	3' UTR	40979911	40983219	3309	-	ENSG00000128908	ENST00000558270	3761	INO80	- && sp|Q9ULG1|INO80_HUMAN Chromatin-remodeling ATPase INO80 OS=Homo sapiens OX=9606 GN=INO80 PE=1 SV=2 && -
7	93426356	93426671	316	YBX1_peak_18172	109	7.00511	14.2232	10.915	153	3' UTR	93482760	93482855	96	-	ENSG00000208014	ENST00000385279	56184	MIR653	- && - && -
10	112952163	112952863	701	YBX1_peak_2615	205	7.00501	24.8639	20.5926	214	Promoter (<=1kb)	112950646	112951875	1230	-	ENSG00000233547	ENST00000369391	-288	AL158212.2	- && sp|Q924A0|TF7L2_MOUSE Transcription factor 7-like 2 OS=Mus musculus OX=10090 GN=Tcf7l2 PE=1 SV=2 && PF08347:N-terminal CTNNB1 binding
5	126287625	126287980	356	YBX1_peak_15909	82	7.00383	11.3511	8.28732	180	Promoter (2-3kb)	126272624	126285449	12826	-	ENSG00000248752	ENST00000652532	-2176	AC116362.1	- && - && -
15	101289604	101289951	348	YBX1_peak_6714	82	7.00383	11.3511	8.28732	187	Promoter (1-2kb)	101281515	101288448	6934	-	ENSG00000131876	ENST00000560433	-1156	SNRPA1	- && sp|P09661|RU2A_HUMAN U2 small nuclear ribonucleoprotein A' OS=Homo sapiens OX=9606 GN=SNRPA1 PE=1 SV=2 && -
12	46834042	46834353	312	YBX1_peak_4064	82	7.00383	11.3511	8.28732	195	Promoter (1-2kb)	46779949	46832408	52460	-	ENSG00000139209	ENST00000546940	-1634	SLC38A4	- && sp|Q969I6|S38A4_HUMAN Sodium-coupled neutral amino acid transporter 4 OS=Homo sapiens OX=9606 GN=SLC38A4 PE=1 SV=1 && -
6	9934661	9935148	488	YBX1_peak_16463	82	7.00383	11.3511	8.28732	207	Promoter (1-2kb)	9840322	9933289	92968	-	ENSG00000181355	ENST00000486246	-1372	OFCC1	- && sp|Q8IZS5|OFCC1_HUMAN Orofacial cleft 1 candidate gene 1 protein OS=Homo sapiens OX=9606 GN=OFCC1 PE=1 SV=1 && -
17	68590992	68591409	418	YBX1_peak_8338	82	7.00383	11.3511	8.28732	245	Promoter (<=1kb)	68591796	68763882	172087	+	ENSG00000267659	ENST00000587999	-387	LINC01482	- && sp|Q96MD7|CI085_HUMAN Uncharacterized protein C9orf85 OS=Homo sapiens OX=9606 GN=C9orf85 PE=1 SV=1 && -
5	38088650	38088977	328	YBX1_peak_15406	82	7.00383	11.3511	8.28732	146	Intron (ENST00000669619/ENSG00000248461, intron 3 of 3)	38148480	38153715	5236	+	ENSG00000248461	ENST00000508853	-59503	LINC02119	- && - && -
8	78427774	78428098	325	YBX1_peak_19215	82	7.00383	11.3511	8.28732	172	Intron (ENST00000669183/ENSG00000254266, intron 2 of 3)	78398515	78398622	108	-	ENSG00000252935	ENST00000517126	-29152	RNU6-1220P	- && - && -
1	238337579	238337911	333	YBX1_peak_1774	82	7.00383	11.3511	8.28732	167	Intron (ENST00000665394/ENSG00000234464, intron 4 of 4)	238325687	238325788	102	-	ENSG00000252371	ENST00000516562	-11791	RNU6-725P	- && - && -
13	34540633	34541537	905	YBX1_peak_4899b	82	7.00383	11.3511	8.28732	703	Intron (ENST00000664334/ENSG00000271850, intron 2 of 2)	34522053	34545826	23774	-	ENSG00000225179	ENST00000664114	4289	LINC00457	- && - && -
5	159808270	159808580	311	YBX1_peak_16164	82	7.00383	11.3511	8.28732	147	Intron (ENST00000641163/ENSG00000253311, intron 3 of 7)	159698589	159761071	62483	-	ENSG00000253311	ENST00000523311	-47199	LINC01847	- && - && -
1	46773871	46774284	414	YBX1_peak_631	82	7.00383	11.3511	8.28732	207	Intron (ENST00000546128/ENSG00000142973, intron 5 of 5)	46757878	46790499	32622	+	ENSG00000142973	ENST00000413093	15993	CYP4B1	- && sp|P13584|CP4B1_HUMAN Cytochrome P450 4B1 OS=Homo sapiens OX=9606 GN=CYP4B1 PE=1 SV=2 && PF00067:Cytochrome P450
4	101295011	101295370	360	YBX1_peak_14638	82	7.00383	11.3511	8.28732	161	Intron (ENST00000512215/ENSG00000138814, intron 1 of 7)	101330302	101330414	113	-	ENSG00000221265	ENST00000408338	35044	MIR1255A	- && - && -
5	24586840	24587252	413	YBX1_peak_15330	82	7.00383	11.3511	8.28732	204	Intron (ENST00000510391/ENSG00000251294, intron 1 of 2)	24578294	24578561	268	-	ENSG00000249562	ENST00000506658	-8279	AC091885.1	- && sp|Q6ZUT3|FRMD7_HUMAN FERM domain-containing protein 7 OS=Homo sapiens OX=9606 GN=FRMD7 PE=1 SV=1 && -
4	67792146	67792472	327	YBX1_peak_14461	82	7.00383	11.3511	8.28732	176	Intron (ENST00000500538/ENSG00000248049, intron 6 of 7)	67766480	67773854	7375	-	ENSG00000232398	ENST00000453277	-18292	TMPRSS11CP	- && sp|Q1JRP2|TM11C_MOUSE Transmembrane protease serine 11C OS=Mus musculus OX=10090 GN=Tmprss11c PE=1 SV=1 && -
2	79597169	79597550	382	YBX1_peak_10620	82	7.00383	11.3511	8.28732	179	Intron (ENST00000466387/ENSG00000066032, intron 5 of 21)	79573764	79575593	1830	-	ENSG00000230237	ENST00000427781	-21576	AC010975.2	- && sp|Q14344|GNA13_HUMAN Guanine nucleotide-binding protein subunit alpha-13 OS=Homo sapiens OX=9606 GN=GNA13 PE=1 SV=2 && -
7	135504447	135504954	508	YBX1_peak_18481	82	7.00383	11.3511	8.28732	300	Intron (ENST00000451834/ENSG00000080802, intron 1 of 11)	135422221	135509693	87473	-	ENSG00000080802	ENST00000491203	4739	CNOT4	- && sp|O95628|CNOT4_HUMAN CCR4-NOT transcription complex subunit 4 OS=Homo sapiens OX=9606 GN=CNOT4 PE=1 SV=3 && PF14570:RING/Ubox like zinc-binding domain
5	90937417	90937743	327	YBX1_peak_15732	82	7.00383	11.3511	8.28732	145	Intron (ENST00000405460/ENSG00000164199, intron 83 of 89)	90931150	91072581	141432	+	ENSG00000164199	ENST00000640369	6267	ADGRV1	- && sp|Q8WXG9|AGRV1_HUMAN Adhesion G-protein coupled receptor V1 OS=Homo sapiens OX=9606 GN=ADGRV1 PE=1 SV=2 && PF03736:EPTP domain|PF00002:7 transmembrane receptor (Secretin family)|PF03160:Calx-beta domain|PF13385:Concanavalin A-like lectin/glucanases superfamily
13	94316303	94316736	434	YBX1_peak_5164	82	7.00383	11.3511	8.28732	221	Intron (ENST00000377047/ENSG00000183098, intron 6 of 8)	94286348	94403217	116870	+	ENSG00000183098	ENST00000617456	29955	GPC6	- && sp|Q9Y625|GPC6_HUMAN Glypican-6 OS=Homo sapiens OX=9606 GN=GPC6 PE=1 SV=1 && PF01153:Glypican
12	9095702	9096079	378	YBX1_peak_3874	82	7.00383	11.3511	8.28732	166	Intron (ENST00000318602/ENSG00000175899, intron 15 of 35)	9067664	9091412	23749	-	ENSG00000175899	ENST00000543436	-4290	A2M	- && sp|P01023|A2MG_HUMAN Alpha-2-macroglobulin OS=Homo sapiens OX=9606 GN=A2M PE=1 SV=3 && PF17791:Macroglobulin domain MG3|PF07703:Alpha-2-macroglobulin bait region domain|PF07677:A-macroglobulin receptor binding domain|PF00207:Alpha-2-macroglobulin family|PF17789:Macroglobulin domain MG4|PF01835:MG2 domain|PF07678:A-macroglobulin TED domain
3	41317048	41317358	311	YBX1_peak_13162	82	7.00383	11.3511	8.28732	166	Intron (ENST00000301831/ENSG00000168038, intron 35 of 36)	41246599	41278151	31553	-	ENSG00000168038	ENST00000489118	-38897	ULK4	- && sp|Q96C45|ULK4_HUMAN Serine/threonine-protein kinase ULK4 OS=Homo sapiens OX=9606 GN=ULK4 PE=1 SV=2 && PF00069:Protein kinase domain
6	49900487	49900819	333	YBX1_peak_16833	82	7.00383	11.3511	8.28732	159	Distal Intergenic	49834860	49877096	42237	-	ENSG00000124812	ENST00000505118	-23391	CRISP1	- && sp|P54107|CRIS1_HUMAN Cysteine-rich secretory protein 1 OS=Homo sapiens OX=9606 GN=CRISP1 PE=1 SV=1 && PF08562:Crisp|PF00188:Cysteine-rich secretory protein family
21	37318169	37318521	353	YBX1_peak_12409	82	7.00383	11.3511	8.28732	178	Distal Intergenic	37365573	37512054	146482	+	ENSG00000157540	ENST00000646523	-47052	DYRK1A	- && sp|Q13627|DYR1A_HUMAN Dual specificity tyrosine-phosphorylation-regulated kinase 1A OS=Homo sapiens OX=9606 GN=DYRK1A PE=1 SV=2 && PF00069:Protein kinase domain
1	160910886	160911216	331	YBX1_peak_1264	82	7.00383	11.3511	8.28732	172	Distal Intergenic	160894980	160896076	1097	+	ENSG00000213080	ENST00000425270	15906	AL354714.2	- && sp|P52788|SPSY_HUMAN Spermine synthase OS=Homo sapiens OX=9606 GN=SMS PE=1 SV=2 && PF01564:Spermine/spermidine synthase domain
2	153163795	153164138	344	YBX1_peak_11079	82	7.00383	11.3511	8.28732	147	Distal Intergenic	153158938	153159683	746	+	ENSG00000214025	ENST00000397288	4857	ATP5PBP4	- && sp|P19511|AT5F1_RAT ATP synthase F(0) complex subunit B1, mitochondrial OS=Rattus norvegicus OX=10116 GN=Atp5pb PE=1 SV=1 && PF05405:Mitochondrial ATP synthase B chain precursor (ATP-synt_B)
7	89501586	89502011	426	YBX1_peak_18149	82	7.00383	11.3511	8.28732	193	Distal Intergenic	89443989	89496910	52922	+	ENSG00000227863	ENST00000665308	57597	AC002383.1	- && sp|O00370|LORF2_HUMAN LINE-1 retrotransposable element ORF2 protein OS=Homo sapiens OX=9606 PE=1 SV=1 && -
9	88244547	88244971	425	YBX1_peak_20063	82	7.00383	11.3511	8.28732	180	Distal Intergenic	88187735	88190202	2468	-	ENSG00000229288	ENST00000429076	-54345	AL451142.2	- && sp|Q811U4|MFN1_MOUSE Mitofusin-1 OS=Mus musculus OX=10090 GN=Mfn1 PE=1 SV=3 && -
2	6118554	6118866	313	YBX1_peak_10130	82	7.00383	11.3511	8.28732	171	Distal Intergenic	5982648	6003508	20861	+	ENSG00000232044	ENST00000660326	135906	SILC1	- && sp|P51957|NEK4_HUMAN Serine/threonine-protein kinase Nek4 OS=Homo sapiens OX=9606 GN=NEK4 PE=1 SV=2 && -
7	131811026	131811358	333	YBX1_peak_18465	82	7.00383	11.3511	8.28732	165	Distal Intergenic	131753746	131754252	507	-	ENSG00000236281	ENST00000431248	-56774	NDUFB9P2	- && sp|Q0MQE9|NDUB9_GORGO NADH dehydrogenase [ubiquinone] 1 beta subcomplex subunit 9 OS=Gorilla gorilla gorilla OX=9595 GN=NDUFB9 PE=2 SV=3 && -
4	187256301	187256674	374	YBX1_peak_15137	82	7.00383	11.3511	8.28732	181	Distal Intergenic	187304083	187309682	5600	-	ENSG00000250658	ENST00000511385	53008	AC097652.1	- && - && -
4	119766988	119767338	351	YBX1_peak_14747	82	7.00383	11.3511	8.28732	158	Distal Intergenic	119799096	119804500	5405	-	ENSG00000250772	ENST00000512219	37162	LINC01365	- && - && -
11	60148507	60148960	454	YBX1_peak_3190	82	7.00383	11.3511	8.28732	219	Distal Intergenic	60159687	60160822	1136	-	ENSG00000254952	ENST00000533106	11862	AP001257.1	- && - && -
11	23966972	23967424	453	YBX1_peak_3005	82	7.00383	11.3511	8.28732	222	Distal Intergenic	23886135	23893557	7423	+	ENSG00000277803	ENST00000619919	80837	AC099842.1	- && sp|O43422|P52K_HUMAN 52 kDa repressor of the inhibitor of the protein kinase OS=Homo sapiens OX=9606 GN=THAP12 PE=1 SV=2 && -
21	8651633	8652049	417	YBX1_peak_12252	82	7.00383	11.3511	8.28732	174	Distal Intergenic	8680538	8680934	397	-	ENSG00000279615	ENST00000624852	28885	CR381572.2	- && sp|A6NCK2|TR43B_HUMAN Tripartite motif-containing protein 43B OS=Homo sapiens OX=9606 GN=TRIM43B PE=3 SV=3 && -
5	121419634	121419967	334	YBX1_peak_15882	82	7.00383	11.3511	8.28732	177	Distal Intergenic	121363002	121365314	2313	+	ENSG00000279860	ENST00000623862	56632	AC008568.2	- && - && -
5	127606629	127607014	386	YBX1_peak_15923	82	7.00383	11.3511	8.28732	180	Distal Intergenic	127588746	127590710	1965	-	ENSG00000282925	ENST00000635510	-15919	AC010424.3	- && - && -
4	157834003	157834354	352	YBX1_peak_14950	82	7.00383	11.3511	8.28732	189	Distal Intergenic	157568731	157824256	255526	-	ENSG00000286133	ENST00000652341	-9747	AC093817.2	- && - && -
16	58845976	58846391	416	YBX1_peak_7247	154	6.99823	19.2267	15.476	212	Promoter (2-3kb)	58847806	58848558	753	-	ENSG00000261638	ENST00000562304	2167	AC092378.1	- && - && -
1	200040630	200041020	391	YBX1_peak_1468	154	6.99823	19.2267	15.476	185	Promoter (1-2kb)	200042825	200177420	134596	+	ENSG00000116833	ENST00000544748	-1805	NR5A2	- && sp|O00482|NR5A2_HUMAN Nuclear receptor subfamily 5 group A member 2 OS=Homo sapiens OX=9606 GN=NR5A2 PE=1 SV=2 && PF00105:Zinc finger, C4 type (two domains)|PF00104:Ligand-binding domain of nuclear hormone receptor
16	75622889	75623240	352	YBX1_peak_7366	154	6.99823	19.2267	15.476	173	Promoter (<=1kb)	75620769	75623259	2491	-	ENSG00000065457	ENST00000562374	19	ADAT1	- && sp|Q9BUB4|ADAT1_HUMAN tRNA-specific adenosine deaminase 1 OS=Homo sapiens OX=9606 GN=ADAT1 PE=1 SV=1 && -
6	112253794	112254149	356	YBX1_peak_17163	154	6.99823	19.2267	15.476	192	Promoter (<=1kb)	112185319	112254485	69167	-	ENSG00000112769	ENST00000521398	336	LAMA4	- && sp|Q16363|LAMA4_HUMAN Laminin subunit alpha-4 OS=Homo sapiens OX=9606 GN=LAMA4 PE=1 SV=4 && PF00053:Laminin EGF domain|PF02210:Laminin G domain|PF06009:Laminin Domain II|PF06008:Laminin Domain I
11	75425241	75425628	388	YBX1_peak_3446	154	6.99823	19.2267	15.476	226	Promoter (<=1kb)	75422401	75424897	2497	-	ENSG00000149243	ENST00000624466	-344	KLHL35	- && sp|Q6PF15|KLH35_HUMAN Kelch-like protein 35 OS=Homo sapiens OX=9606 GN=KLHL35 PE=1 SV=3 && -
7	9726007	9726446	440	YBX1_peak_17669	154	6.99823	19.2267	15.476	188	Promoter (<=1kb)	9726241	9728272	2032	+	ENSG00000197320	ENST00000443027	0	AC060834.1	- && sp|Q8IZJ3|CPMD8_HUMAN C3 and PZP-like alpha-2-macroglobulin domain-containing protein 8 OS=Homo sapiens OX=9606 GN=CPAMD8 PE=1 SV=2 && PF17791:Macroglobulin domain MG3|PF17789:Macroglobulin domain MG4|PF01835:MG2 domain|PF07703:Alpha-2-macroglobulin bait region domain
8	74771753	74772121	369	YBX1_peak_19197	154	6.99823	19.2267	15.476	185	Intron (ENST00000523442/ENSG00000254349, intron 6 of 6)	74804287	74804811	525	-	ENSG00000253777	ENST00000523157	32690	AC026616.1	- && sp|P24408|RAB9A_CANLF Ras-related protein Rab-9A OS=Canis lupus familiaris OX=9615 GN=RAB9A PE=1 SV=2 && -
8	118111511	118112376	866	YBX1_peak_19425b	318	6.99361	37.1044	31.8726	608	Promoter (<=1kb)	117794490	118111853	317364	-	ENSG00000182197	ENST00000378204	0	EXT1	- && sp|Q16394|EXT1_HUMAN Exostosin-1 OS=Homo sapiens OX=9606 GN=EXT1 PE=1 SV=2 && -
15	40440829	40442505	1677	YBX1_peak_6180a	209	6.99133	25.2949	20.9867	315	Promoter (<=1kb)	40440953	40468236	27284	+	ENSG00000140320	ENST00000416165	0	BAHD1	- && sp|Q8TBE0|BAHD1_HUMAN Bromo adjacent homology domain-containing 1 protein OS=Homo sapiens OX=9606 GN=BAHD1 PE=1 SV=2 && PF01426:BAH domain
19	1248181	1251270	3090	YBX1_peak_9096d	248	6.98958	29.5297	24.8637	2496	Promoter (<=1kb)	1248553	1254430	5878	+	ENSG00000167470	ENST00000586757	0	MIDN	- && sp|Q504T8|MIDN_HUMAN Midnolin OS=Homo sapiens OX=9606 GN=MIDN PE=1 SV=2 && -
17	7435705	7436084	380	YBX1_peak_7633	167	6.9895	20.603	16.7267	200	Promoter (<=1kb)	7435454	7437523	2070	+	ENSG00000181284	ENST00000396568	251	TMEM102	- && sp|Q8N9M5|TM102_HUMAN Transmembrane protein 102 OS=Homo sapiens OX=9606 GN=TMEM102 PE=1 SV=1 && PF03281:Mab-21 protein
6	32228556	32228949	394	YBX1_peak_16669	89	6.98923	12.0811	8.95371	186	Distal Intergenic	32194843	32224067	29225	-	ENSG00000204301	ENST00000375023	-4489	NOTCH4	- && sp|Q99466|NOTC4_HUMAN Neurogenic locus notch homolog protein 4 OS=Homo sapiens OX=9606 GN=NOTCH4 PE=1 SV=2 && PF00066:LNR domain|PF12796:Ankyrin repeats (3 copies)|PF07684:NOTCH protein|PF00008:EGF-like domain|PF07645:Calcium-binding EGF domain
Y	56768545	56768871	327	YBX1_peak_21185	381	6.98346	43.6786	38.1157	158	Distal Intergenic	56855244	56855488	245	+	ENSG00000235857	ENST00000431853	-86373	CTBP2P1	- && sp|P56545|CTBP2_HUMAN C-terminal-binding protein 2 OS=Homo sapiens OX=9606 GN=CTBP2 PE=1 SV=1 && -
19	22700268	22700691	424	YBX1_peak_9598	104	6.98334	13.7467	10.4773	206	Promoter (<=1kb)	22699352	22699685	334	+	ENSG00000241282	ENST00000486062	916	RPL34P33	- && sp|P49207|RL34_HUMAN 60S ribosomal protein L34 OS=Homo sapiens OX=9606 GN=RPL34 PE=1 SV=3 && -
3	124749873	124750700	828	YBX1_peak_13606a	104	6.98334	13.7467	10.4773	186	Distal Intergenic	124738625	124744070	5446	+	ENSG00000114491	ENST00000495751	11248	UMPS	- && sp|P11172|UMPS_HUMAN Uridine 5'-monophosphate synthase OS=Homo sapiens OX=9606 GN=UMPS PE=1 SV=1 && -
7	111610292	111610690	399	YBX1_peak_18334	104	6.98334	13.7467	10.4773	182	Distal Intergenic	110663054	111562517	899464	-	ENSG00000184903	ENST00000331762	-47775	IMMP2L	- && sp|Q96T52|IMP2L_HUMAN Mitochondrial inner membrane protease subunit 2 OS=Homo sapiens OX=9606 GN=IMMP2L PE=1 SV=1 && PF00717:Peptidase S24-like
5	72848066	72848981	916	YBX1_peak_15592	269	6.97743	31.8453	26.9895	569	Promoter (<=1kb)	72848170	72861915	13746	+	ENSG00000083312	ENST00000513944	0	TNPO1	- && sp|Q92973|TNPO1_HUMAN Transportin-1 OS=Homo sapiens OX=9606 GN=TNPO1 PE=1 SV=2 && PF13513:HEAT-like repeat|PF03810:Importin-beta N-terminal domain
18	11149470	11149932	463	YBX1_peak_8617	162	6.96258	20.0731	16.2472	215	Promoter (<=1kb)	10670248	11148762	478515	-	ENSG00000154864	ENST00000383408	-708	PIEZO2	- && sp|Q9H5I5|PIEZ2_HUMAN Piezo-type mechanosensitive ion channel component 2 OS=Homo sapiens OX=9606 GN=PIEZO2 PE=1 SV=2 && -
1	52033371	52033828	458	YBX1_peak_673	162	6.96258	20.0731	16.2472	231	Promoter (<=1kb)	52032103	52033816	1714	-	ENSG00000198841	ENST00000371614	0	KTI12	- && sp|Q96EK9|KTI12_HUMAN Protein KTI12 homolog OS=Homo sapiens OX=9606 GN=KTI12 PE=1 SV=1 && PF08433:Chromatin associated protein KTI12
2	121684099	121684505	407	YBX1_peak_10914	108	6.95528	14.1345	10.8319	201	Intron (ENST00000667483/ENSG00000236859, intron 3 of 4)	121688203	121689714	1512	+	ENSG00000279721	ENST00000624478	-3698	AC018737.2	- && sp|Q8WTZ3|YS049_HUMAN Zinc finger protein ENSP00000375192 OS=Homo sapiens OX=9606 PE=2 SV=1 && -
2	37932498	37933004	507	YBX1_peak_10326	108	6.95528	14.1345	10.8319	245	Intron (ENST00000414644/ENSG00000115841, intron 2 of 2)	37928759	38017744	88986	+	ENSG00000115841	ENST00000406384	3739	RMDN2	- && sp|Q96LZ7|RMD2_HUMAN Regulator of microtubule dynamics protein 2 OS=Homo sapiens OX=9606 GN=RMDN2 PE=1 SV=2 && -
9	77702638	77703057	420	YBX1_peak_20009	108	6.95528	14.1345	10.8319	222	Distal Intergenic	77423079	77648322	225244	-	ENSG00000156049	ENST00000341700	-54316	GNA14	- && sp|O95837|GNA14_HUMAN Guanine nucleotide-binding protein subunit alpha-14 OS=Homo sapiens OX=9606 GN=GNA14 PE=1 SV=1 && -
1	161299373	161299689	317	YBX1_peak_1273	108	6.95528	14.1345	10.8319	191	Distal Intergenic	161305695	161306190	496	-	ENSG00000158887	ENST00000488271	6501	MPZ	- && sp|P25189|MYP0_HUMAN Myelin protein P0 OS=Homo sapiens OX=9606 GN=MPZ PE=1 SV=1 && PF10570:Myelin-PO cytoplasmic C-term p65 binding region|PF07686:Immunoglobulin V-set domain
5	34490672	34491028	357	YBX1_peak_15382	108	6.95528	14.1345	10.8319	164	Distal Intergenic	34373028	34373850	823	+	ENSG00000249380	ENST00000503549	117644	AC138853.1	- && sp|P68543|UBX2A_HUMAN UBX domain-containing protein 2A OS=Homo sapiens OX=9606 GN=UBXN2A PE=1 SV=1 && -
21	8594554	8594903	350	YBX1_peak_12250	108	6.95528	14.1345	10.8319	182	Distal Intergenic	8603547	8603984	438	+	ENSG00000279990	ENST00000625020	-8644	RPSAP68	- && sp|P26452|RSSA_BOVIN 40S ribosomal protein SA OS=Bos taurus OX=9913 GN=RPSA PE=2 SV=4 && -
21	43822213	43822635	423	YBX1_peak_12452	137	6.94973	17.2758	13.7032	202	Distal Intergenic	43805758	43812567	6810	-	ENSG00000215458	ENST00000400385	-9646	AATBC	- && sp|Q6ZR03|YU004_HUMAN Uncharacterized protein FLJ46757 OS=Homo sapiens OX=9606 PE=2 SV=1 && -
9	89310360	89310795	436	YBX1_peak_20072	268	6.94789	31.7373	26.8916	210	Promoter (<=1kb)	89311195	89316703	5509	+	ENSG00000123975	ENST00000314355	-400	CKS2	- && sp|Q2KJI1|CKS2_BOVIN Cyclin-dependent kinases regulatory subunit 2 OS=Bos taurus OX=9913 GN=CKS2 PE=3 SV=1 && -
15	56733058	56733504	447	YBX1_peak_6320	268	6.94789	31.7373	26.8916	266	Promoter (<=1kb)	56697763	56733494	35732	-	ENSG00000137871	ENST00000558320	0	ZNF280D	- && sp|Q6N043|Z280D_HUMAN Zinc finger protein 280D OS=Homo sapiens OX=9606 GN=ZNF280D PE=1 SV=3 && PF13836:Domain of unknown function (DUF4195)
5	151771955	151772458	504	YBX1_peak_16122	268	6.94789	31.7373	26.8916	245	Promoter (<=1kb)	151772279	151791026	18748	+	ENSG00000145907	ENST00000520006	0	G3BP1	- && sp|Q13283|G3BP1_HUMAN Ras GTPase-activating protein-binding protein 1 OS=Homo sapiens OX=9606 GN=G3BP1 PE=1 SV=1 && PF02136:Nuclear transport factor 2 (NTF2) domain|PF00076:RNA recognition motif. (a.k.a. RRM, RBD, or RNP domain)
17	4142391	4143003	613	YBX1_peak_7577	238	6.93992	28.4231	23.852	401	Promoter (<=1kb)	4075952	4143020	67069	-	ENSG00000074755	ENST00000574474	17	ZZEF1	- && sp|O43149|ZZEF1_HUMAN Zinc finger ZZ-type and EF-hand domain-containing protein 1 OS=Homo sapiens OX=9606 GN=ZZEF1 PE=1 SV=6 && -
19	3721329	3721755	427	YBX1_peak_9211	238	6.93992	28.4231	23.852	223	Promoter (<=1kb)	3721617	3730287	8671	+	ENSG00000105289	ENST00000587912	0	TJP3	- && sp|O95049|ZO3_HUMAN Tight junction protein ZO-3 OS=Homo sapiens OX=9606 GN=TJP3 PE=1 SV=3 && PF00625:Guanylate kinase|PF00595:PDZ domain|PF07653:Variant SH3 domain
16	8868326	8869080	755	YBX1_peak_6927	238	6.93992	28.4231	23.852	228	Promoter (<=1kb)	8852942	8868401	15460	-	ENSG00000153048	ENST00000396593	0	CARHSP1	- && sp|Q9Y2V2|CHSP1_HUMAN Calcium-regulated heat-stable protein 1 OS=Homo sapiens OX=9606 GN=CARHSP1 PE=1 SV=2 && -
4	145179573	145180999	1427	YBX1_peak_14870c	238	6.93992	28.4231	23.852	1201	Promoter (<=1kb)	145110838	145179641	68804	-	ENSG00000164164	ENST00000455611	0	OTUD4	- && sp|Q01804|OTUD4_HUMAN OTU domain-containing protein 4 OS=Homo sapiens OX=9606 GN=OTUD4 PE=1 SV=4 && PF02338:OTU-like cysteine protease
19	14089598	14091564	1967	YBX1_peak_9444b	290	6.93205	34.0261	29.0053	835	Promoter (<=1kb)	14087840	14090708	2869	-	ENSG00000141858	ENST00000533683	0	SAMD1	- && sp|Q6SPF0|SAMD1_HUMAN Atherin OS=Homo sapiens OX=9606 GN=SAMD1 PE=1 SV=1 && PF00536:SAM domain (Sterile alpha motif)
9	100352551	100352910	360	YBX1_peak_20203	170	6.9312	20.9256	17.0141	172	Promoter (<=1kb)	100302077	100352571	50495	-	ENSG00000136891	ENST00000535814	0	TEX10	- && sp|Q9NXF1|TEX10_HUMAN Testis-expressed protein 10 OS=Homo sapiens OX=9606 GN=TEX10 PE=1 SV=2 && -
3	24494273	24495358	1086	YBX1_peak_13064a	170	6.9312	20.9256	17.0141	281	Promoter (<=1kb)	24117153	24494822	377670	-	ENSG00000151090	ENST00000396671	0	THRB	- && sp|P10828|THB_HUMAN Thyroid hormone receptor beta OS=Homo sapiens OX=9606 GN=THRB PE=1 SV=2 && -
8	128118336	128119023	688	YBX1_peak_19487	111	6.92997	14.5298	11.1911	402	Promoter (1-2kb)	128120269	128187031	66763	+	ENSG00000249859	ENST00000650846	-1246	PVT1	- && - && -
X	49329965	49330291	327	YBX1_peak_20907	111	6.92997	14.5298	11.1911	166	Promoter (1-2kb)	49331616	49338952	7337	+	ENSG00000274274	ENST00000612958	-1325	GAGE13	- && sp|Q4V321|GAG13_HUMAN G antigen 13 OS=Homo sapiens OX=9606 GN=GAGE13 PE=3 SV=2 && PF05831:GAGE protein
12	96476948	96477315	368	YBX1_peak_4441	111	6.92997	14.5298	11.1911	180	Intron (ENST00000548740/ENSG00000258272, intron 2 of 3)	96422326	96485442	63117	-	ENSG00000258272	ENST00000548740	8127	AC007513.1	- && - && -
12	119359989	119360483	495	YBX1_peak_4613	111	6.92997	14.5298	11.1911	224	Intron (ENST00000536742/ENSG00000183273, intron 1 of 2)	119335211	119447912	112702	+	ENSG00000183273	ENST00000535685	24778	CCDC60	- && sp|Q8IWA6|CCD60_HUMAN Coiled-coil domain-containing protein 60 OS=Homo sapiens OX=9606 GN=CCDC60 PE=1 SV=2 && PF15769:Domain of unknown function (DUF4698)
5	139056466	139056830	365	YBX1_peak_16009	111	6.92997	14.5298	11.1911	193	Intron (ENST00000394817/ENSG00000120725, intron 3 of 9)	138951820	139042682	90863	-	ENSG00000120725	ENST00000505945	-13784	SIL1	- && sp|Q9H173|SIL1_HUMAN Nucleotide exchange factor SIL1 OS=Homo sapiens OX=9606 GN=SIL1 PE=1 SV=1 && -
10	96940797	96941639	843	YBX1_peak_2474a	111	6.92997	14.5298	11.1911	268	Intron (ENST00000371103/ENSG00000196233, intron 4 of 7)	96949223	96958515	9293	+	ENSG00000196233	ENST00000463415	-7584	LCOR	- && sp|Q8N3X6|LCORL_HUMAN Ligand-dependent nuclear receptor corepressor-like protein OS=Homo sapiens OX=9606 GN=LCORL PE=1 SV=4 && -
7	57867975	57868362	388	YBX1_peak_17960	111	6.92997	14.5298	11.1911	220	Distal Intergenic	57835309	57836251	943	-	ENSG00000271696	ENST00000604991	-31724	AC023141.13	- && sp|Q5T319|F182B_HUMAN Protein FAM182B OS=Homo sapiens OX=9606 GN=FAM182B PE=2 SV=1 && -
19	48875521	48875886	366	YBX1_peak_9926	208	6.92949	25.1138	20.8258	179	Promoter (1-2kb)	48874318	48876042	1725	+	ENSG00000087074	ENST00000600406	1203	PPP1R15A	- && sp|O75807|PR15A_HUMAN Protein phosphatase 1 regulatory subunit 15A OS=Homo sapiens OX=9606 GN=PPP1R15A PE=1 SV=1 && PF10488:Phosphatase-1 catalytic subunit binding region
18	31760696	31761103	408	YBX1_peak_8735	208	6.92949	25.1138	20.8258	194	Promoter (<=1kb)	31759562	31760880	1319	-	ENSG00000141437	ENST00000269205	0	SLC25A52	- && sp|Q3SY17|S2552_HUMAN Mitochondrial nicotinamide adenine dinucleotide transporter SLC25A52 OS=Homo sapiens OX=9606 GN=SLC25A52 PE=1 SV=2 && PF00153:Mitochondrial carrier protein
11	112226342	112226845	504	YBX1_peak_3637	208	6.92949	25.1138	20.8258	222	Promoter (<=1kb)	112226367	112233909	7543	+	ENSG00000150787	ENST00000528679	0	PTS	- && sp|Q03393|PTPS_HUMAN 6-pyruvoyl tetrahydrobiopterin synthase OS=Homo sapiens OX=9606 GN=PTS PE=1 SV=1 && -
6	43628924	43629319	396	YBX1_peak_16797	208	6.92949	25.1138	20.8258	186	Promoter (<=1kb)	43620494	43629264	8771	-	ENSG00000172432	ENST00000307126	0	GTPBP2	- && sp|Q9BX10|GTPB2_HUMAN GTP-binding protein 2 OS=Homo sapiens OX=9606 GN=GTPBP2 PE=1 SV=1 && PF00009:Elongation factor Tu GTP binding domain
3	18424946	18425450	505	YBX1_peak_13034	208	6.92949	25.1138	20.8258	241	Promoter (<=1kb)	18345377	18425339	79963	-	ENSG00000182568	ENST00000338745	0	SATB1	- && sp|Q01826|SATB1_HUMAN DNA-binding protein SATB1 OS=Homo sapiens OX=9606 GN=SATB1 PE=1 SV=1 && -
20	35664525	35664956	432	YBX1_peak_11986	208	6.92949	25.1138	20.8258	210	Promoter (<=1kb)	35626031	35664886	38856	-	ENSG00000214078	ENST00000352393	0	CPNE1	- && sp|Q99829|CPNE1_HUMAN Copine-1 OS=Homo sapiens OX=9606 GN=CPNE1 PE=1 SV=1 && PF07002:Copine|PF00168:C2 domain
1	205813278	205813692	415	YBX1_peak_1528	208	6.92949	25.1138	20.8258	195	Promoter (<=1kb)	205813322	205896079	82758	+	ENSG00000286619	ENST00000656763	0	AC119673.2	- && sp|Q9WJR5|POK19_HUMAN Endogenous retrovirus group K member 19 Pol protein OS=Homo sapiens OX=9606 GN=ERVK-19 PE=2 SV=2 && -
21	8219575	8220819	1245	YBX1_peak_12237c	610	6.92867	67.3758	61.0828	982	Intron (ENST00000623664/ENSG00000278996, intron 2 of 6)	8212572	8212724	153	+	ENSG00000278233	ENST00000612463	7003	RNA5-8SN2	- && - && -
7	148698375	148699988	1614	YBX1_peak_18560a	294	6.92387	34.4631	29.4127	250	Promoter (<=1kb)	148698517	148801004	102488	+	ENSG00000055130	ENST00000665936	0	CUL1	- && sp|Q13616|CUL1_HUMAN Cullin-1 OS=Homo sapiens OX=9606 GN=CUL1 PE=1 SV=2 && PF00888:Cullin family|PF10557:Cullin protein neddylation domain
1	21936822	21937856	1035	YBX1_peak_295b	294	6.92387	34.4631	29.4127	815	Promoter (<=1kb)	21822244	21937310	115067	-	ENSG00000142798	ENST00000374695	0	HSPG2	- && sp|P98160|PGBM_HUMAN Basement membrane-specific heparan sulfate proteoglycan core protein OS=Homo sapiens OX=9606 GN=HSPG2 PE=1 SV=4 && -
[truncated: 22,735 more rows]
